# Supplementary material for: Repositioning Antihistamine for Cancer Therapy: Clemizole as a Template for the Design of Liver Tissue-Targeting Epigenetic-Modifying Agents
Source: J Med Chem. 2026 Jan 28;69(3):2238–57. doi: 10.1021/acs.jmedchem.5c02018 (PMC12910654; doi:10.1021/acs.jmedchem.5c02018)
Supplement: Supplementary file 2 [file jm5c02018_si_002.zip]

Archive with 5 entries (4 files):
- Docking PDBs/
- Docking PDBs/HDAC2-3MAX-Docked.pdb
- Docking PDBs/HDAC6-5G0J-Docked.pdb
- Docking PDBs/KDM5B-6H4Z-Docked.pdb
- Docking PDBs/KDM6A-3AVR-Docked.pdb
