# Supplementary material for: Repositioning Antihistamine for Cancer Therapy: Clemizole as a Template for the Design of Liver Tissue-Targeting Epigenetic-Modifying Agents
Source: J Med Chem. 2026 Jan 28;69(3):2238–57. doi: 10.1021/acs.jmedchem.5c02018 (PMC12910654; doi:10.1021/acs.jmedchem.5c02018)
Supplement: Supplementary file 2 [file jm5c02018_si_002.zip › Docking PDBs/HDAC2-3MAX-Docked.pdb]

CRYST1   92.311   97.227  138.849  90.00  90.00  90.00 P 21 21 21    0
ATOM      1  N   LYS C  13      49.804  38.261 -67.875  1.00 64.84           N  
ATOM      2  CA  LYS C  13      50.931  39.151 -67.440  1.00 65.13           C  
ATOM      3  C   LYS C  13      51.678  38.623 -66.210  1.00 63.43           C  
ATOM      4  O   LYS C  13      52.894  38.799 -66.104  1.00 63.37           O  
ATOM      5  CB  LYS C  13      50.440  40.596 -67.203  1.00 65.22           C  
ATOM      6  N   LYS C  14      50.954  37.986 -65.287  1.00 61.92           N  
ATOM      7  CA  LYS C  14      51.578  37.399 -64.088  1.00 60.24           C  
ATOM      8  C   LYS C  14      52.269  36.070 -64.418  1.00 58.02           C  
ATOM      9  O   LYS C  14      51.677  35.193 -65.053  1.00 56.64           O  
ATOM     10  CB  LYS C  14      50.567  37.224 -62.947  1.00 60.91           C  
ATOM     11  CG  LYS C  14      50.023  38.528 -62.389  1.00 61.87           C  
ATOM     12  CD  LYS C  14      49.247  38.298 -61.099  1.00 63.77           C  
ATOM     13  CE  LYS C  14      48.650  39.607 -60.577  1.00 64.31           C  
ATOM     14  NZ  LYS C  14      48.105  39.490 -59.189  1.00 63.84           N1+
ATOM     15  N   LYS C  15      53.525  35.950 -63.990  1.00 55.48           N  
ATOM     16  CA  LYS C  15      54.352  34.779 -64.271  1.00 54.47           C  
ATOM     17  C   LYS C  15      54.235  33.692 -63.197  1.00 53.02           C  
ATOM     18  O   LYS C  15      54.273  33.967 -61.992  1.00 52.77           O  
ATOM     19  CB  LYS C  15      55.810  35.208 -64.446  1.00 55.60           C  
ATOM     20  CG  LYS C  15      56.727  34.138 -65.002  1.00 57.50           C  
ATOM     21  CD  LYS C  15      58.124  34.704 -65.215  1.00 59.43           C  
ATOM     22  CE  LYS C  15      59.131  33.599 -65.498  1.00 59.96           C  
ATOM     23  NZ  LYS C  15      60.546  34.092 -65.475  1.00 60.21           N1+
ATOM     24  N   VAL C  16      54.094  32.454 -63.654  1.00 51.58           N  
ATOM     25  CA  VAL C  16      53.986  31.303 -62.772  1.00 49.59           C  
ATOM     26  C   VAL C  16      55.133  30.328 -63.050  1.00 49.55           C  
ATOM     27  O   VAL C  16      55.365  29.940 -64.206  1.00 48.75           O  
ATOM     28  CB  VAL C  16      52.613  30.572 -62.938  1.00 50.03           C  
ATOM     29  CG1 VAL C  16      52.526  29.313 -62.048  1.00 48.88           C  
ATOM     30  CG2 VAL C  16      51.448  31.510 -62.651  1.00 49.20           C  
ATOM     31  N   CYS C  17      55.864  29.971 -61.991  1.00 47.52           N  
ATOM     32  CA  CYS C  17      56.847  28.892 -62.040  1.00 46.81           C  
ATOM     33  C   CYS C  17      56.318  27.737 -61.205  1.00 45.66           C  
ATOM     34  O   CYS C  17      55.740  27.951 -60.138  1.00 44.75           O  
ATOM     35  CB  CYS C  17      58.223  29.345 -61.549  1.00 47.21           C  
ATOM     36  SG  CYS C  17      58.988  30.608 -62.624  1.00 47.99           S  
ATOM     37  N   TYR C  18      56.515  26.521 -61.703  1.00 44.13           N  
ATOM     38  CA  TYR C  18      55.879  25.331 -61.148  1.00 43.05           C  
ATOM     39  C   TYR C  18      56.933  24.257 -60.921  1.00 43.84           C  
ATOM     40  O   TYR C  18      57.744  23.962 -61.813  1.00 43.46           O  
ATOM     41  CB  TYR C  18      54.779  24.868 -62.121  1.00 42.11           C  
ATOM     42  CG  TYR C  18      54.142  23.506 -61.885  1.00 41.55           C  
ATOM     43  CD1 TYR C  18      54.793  22.327 -62.273  1.00 41.90           C  
ATOM     44  CD2 TYR C  18      52.867  23.402 -61.332  1.00 40.50           C  
ATOM     45  CE1 TYR C  18      54.194  21.074 -62.091  1.00 41.90           C  
ATOM     46  CE2 TYR C  18      52.263  22.176 -61.150  1.00 41.57           C  
ATOM     47  CZ  TYR C  18      52.922  21.010 -61.538  1.00 43.02           C  
ATOM     48  OH  TYR C  18      52.320  19.785 -61.360  1.00 42.15           O  
ATOM     49  N   TYR C  19      56.920  23.675 -59.722  1.00 43.72           N  
ATOM     50  CA  TYR C  19      57.942  22.705 -59.321  1.00 43.28           C  
ATOM     51  C   TYR C  19      57.379  21.290 -59.206  1.00 42.88           C  
ATOM     52  O   TYR C  19      56.368  21.050 -58.538  1.00 41.04           O  
ATOM     53  CB  TYR C  19      58.684  23.193 -58.050  1.00 42.31           C  
ATOM     54  CG  TYR C  19      59.403  24.504 -58.328  1.00 42.07           C  
ATOM     55  CD1 TYR C  19      58.717  25.720 -58.272  1.00 43.79           C  
ATOM     56  CD2 TYR C  19      60.746  24.528 -58.725  1.00 42.14           C  
ATOM     57  CE1 TYR C  19      59.352  26.925 -58.574  1.00 43.37           C  
ATOM     58  CE2 TYR C  19      61.396  25.736 -59.025  1.00 41.97           C  
ATOM     59  CZ  TYR C  19      60.688  26.927 -58.947  1.00 43.10           C  
ATOM     60  OH  TYR C  19      61.289  28.138 -59.253  1.00 43.36           O  
ATOM     61  N   TYR C  20      58.030  20.355 -59.893  1.00 43.71           N  
ATOM     62  CA  TYR C  20      57.604  18.957 -59.855  1.00 42.78           C  
ATOM     63  C   TYR C  20      58.763  18.012 -60.149  1.00 43.37           C  
ATOM     64  O   TYR C  20      59.606  18.299 -61.004  1.00 42.86           O  
ATOM     65  CB  TYR C  20      56.447  18.747 -60.832  1.00 43.64           C  
ATOM     66  CG  TYR C  20      55.987  17.314 -61.031  1.00 43.29           C  
ATOM     67  CD1 TYR C  20      56.427  16.575 -62.136  1.00 43.02           C  
ATOM     68  CD2 TYR C  20      55.104  16.708 -60.136  1.00 41.74           C  
ATOM     69  CE1 TYR C  20      56.001  15.264 -62.348  1.00 43.53           C  
ATOM     70  CE2 TYR C  20      54.674  15.388 -60.336  1.00 42.98           C  
ATOM     71  CZ  TYR C  20      55.120  14.678 -61.451  1.00 43.00           C  
ATOM     72  OH  TYR C  20      54.715  13.381 -61.661  1.00 44.04           O  
ATOM     73  N   ASP C  21      58.819  16.906 -59.409  1.00 42.78           N  
ATOM     74  CA  ASP C  21      59.784  15.853 -59.695  1.00 43.97           C  
ATOM     75  C   ASP C  21      59.039  14.554 -59.935  1.00 44.71           C  
ATOM     76  O   ASP C  21      58.347  14.056 -59.042  1.00 43.95           O  
ATOM     77  CB  ASP C  21      60.810  15.685 -58.567  1.00 41.41           C  
ATOM     78  CG  ASP C  21      61.893  14.655 -58.921  1.00 42.45           C  
ATOM     79  OD1 ASP C  21      63.083  15.040 -58.970  1.00 41.17           O  
ATOM     80  OD2 ASP C  21      61.543  13.469 -59.178  1.00 39.68           O1-
ATOM     81  N   GLY C  22      59.195  14.009 -61.139  1.00 46.65           N  
ATOM     82  CA  GLY C  22      58.529  12.759 -61.548  1.00 47.96           C  
ATOM     83  C   GLY C  22      58.671  11.553 -60.621  1.00 48.58           C  
ATOM     84  O   GLY C  22      57.881  10.615 -60.706  1.00 50.09           O  
ATOM     85  N   ASP C  23      59.672  11.570 -59.744  1.00 47.50           N  
ATOM     86  CA  ASP C  23      59.867  10.496 -58.769  1.00 48.70           C  
ATOM     87  C   ASP C  23      58.922  10.608 -57.557  1.00 47.66           C  
ATOM     88  O   ASP C  23      58.721   9.622 -56.829  1.00 44.39           O  
ATOM     89  CB  ASP C  23      61.319  10.474 -58.269  1.00 51.87           C  
ATOM     90  CG  ASP C  23      62.316  10.034 -59.338  1.00 54.91           C  
ATOM     91  OD1 ASP C  23      63.520  10.344 -59.176  1.00 56.68           O  
ATOM     92  OD2 ASP C  23      61.908   9.386 -60.328  1.00 55.76           O1-
ATOM     93  N   ILE C  24      58.362  11.804 -57.339  1.00 45.75           N  
ATOM     94  CA  ILE C  24      57.521  12.073 -56.154  1.00 45.55           C  
ATOM     95  C   ILE C  24      56.395  11.042 -55.975  1.00 44.19           C  
ATOM     96  O   ILE C  24      56.152  10.572 -54.861  1.00 42.42           O  
ATOM     97  CB  ILE C  24      56.935  13.528 -56.144  1.00 46.44           C  
ATOM     98  CG1 ILE C  24      56.464  13.926 -54.740  1.00 46.70           C  
ATOM     99  CG2 ILE C  24      55.811  13.697 -57.184  1.00 46.48           C  
ATOM    100  CD1 ILE C  24      57.597  14.177 -53.760  1.00 47.97           C  
ATOM    101  N   GLY C  25      55.737  10.683 -57.076  1.00 42.69           N  
ATOM    102  CA  GLY C  25      54.622   9.743 -57.040  1.00 44.86           C  
ATOM    103  C   GLY C  25      54.990   8.299 -56.730  1.00 45.23           C  
ATOM    104  O   GLY C  25      54.102   7.464 -56.506  1.00 45.76           O  
ATOM    105  N   ASN C  26      56.288   8.007 -56.703  1.00 45.50           N  
ATOM    106  CA  ASN C  26      56.776   6.647 -56.450  1.00 47.98           C  
ATOM    107  C   ASN C  26      57.005   6.304 -54.975  1.00 47.49           C  
ATOM    108  O   ASN C  26      57.325   5.151 -54.643  1.00 47.11           O  
ATOM    109  CB  ASN C  26      58.061   6.370 -57.253  1.00 49.84           C  
ATOM    110  CG  ASN C  26      57.848   6.456 -58.760  1.00 52.09           C  
ATOM    111  ND2 ASN C  26      58.867   6.936 -59.472  1.00 53.20           N  
ATOM    112  OD1 ASN C  26      56.786   6.097 -59.279  1.00 50.97           O  
ATOM    113  N   TYR C  27      56.855   7.288 -54.089  1.00 45.78           N  
ATOM    114  CA  TYR C  27      57.072   7.043 -52.662  1.00 44.86           C  
ATOM    115  C   TYR C  27      55.809   6.485 -52.014  1.00 44.76           C  
ATOM    116  O   TYR C  27      54.697   6.947 -52.295  1.00 44.11           O  
ATOM    117  CB  TYR C  27      57.614   8.301 -51.967  1.00 46.73           C  
ATOM    118  CG  TYR C  27      58.978   8.685 -52.510  1.00 46.91           C  
ATOM    119  CD1 TYR C  27      59.100   9.606 -53.552  1.00 45.98           C  
ATOM    120  CD2 TYR C  27      60.146   8.090 -52.008  1.00 46.84           C  
ATOM    121  CE1 TYR C  27      60.340   9.937 -54.074  1.00 46.69           C  
ATOM    122  CE2 TYR C  27      61.397   8.427 -52.510  1.00 46.93           C  
ATOM    123  CZ  TYR C  27      61.489   9.347 -53.551  1.00 47.32           C  
ATOM    124  OH  TYR C  27      62.727   9.686 -54.073  1.00 47.65           O  
ATOM    125  N   TYR C  28      55.990   5.472 -51.171  1.00 44.32           N  
ATOM    126  CA  TYR C  28      54.876   4.712 -50.617  1.00 45.03           C  
ATOM    127  C   TYR C  28      54.912   4.636 -49.095  1.00 45.26           C  
ATOM    128  O   TYR C  28      55.849   4.069 -48.527  1.00 43.46           O  
ATOM    129  CB  TYR C  28      54.847   3.295 -51.219  1.00 47.47           C  
ATOM    130  CG  TYR C  28      53.580   2.529 -50.909  1.00 47.82           C  
ATOM    131  CD1 TYR C  28      52.332   3.027 -51.292  1.00 49.68           C  
ATOM    132  CD2 TYR C  28      53.628   1.310 -50.243  1.00 48.90           C  
ATOM    133  CE1 TYR C  28      51.163   2.341 -51.006  1.00 51.32           C  
ATOM    134  CE2 TYR C  28      52.462   0.599 -49.960  1.00 50.63           C  
ATOM    135  CZ  TYR C  28      51.238   1.120 -50.340  1.00 51.25           C  
ATOM    136  OH  TYR C  28      50.085   0.428 -50.062  1.00 51.96           O  
ATOM    137  N   TYR C  29      53.881   5.204 -48.447  1.00 44.31           N  
ATOM    138  CA  TYR C  29      53.762   5.219 -46.977  1.00 44.15           C  
ATOM    139  C   TYR C  29      53.490   3.832 -46.342  1.00 46.29           C  
ATOM    140  O   TYR C  29      53.789   3.610 -45.164  1.00 46.20           O  
ATOM    141  CB  TYR C  29      52.688   6.234 -46.529  1.00 41.03           C  
ATOM    142  CG  TYR C  29      53.184   7.655 -46.336  1.00 39.77           C  
ATOM    143  CD1 TYR C  29      53.094   8.278 -45.084  1.00 40.09           C  
ATOM    144  CD2 TYR C  29      53.719   8.389 -47.398  1.00 38.10           C  
ATOM    145  CE1 TYR C  29      53.548   9.586 -44.896  1.00 39.51           C  
ATOM    146  CE2 TYR C  29      54.180   9.695 -47.214  1.00 38.52           C  
ATOM    147  CZ  TYR C  29      54.078  10.282 -45.960  1.00 37.44           C  
ATOM    148  OH  TYR C  29      54.510  11.566 -45.748  1.00 40.62           O  
ATOM    149  N   GLY C  30      52.951   2.899 -47.126  1.00 47.61           N  
ATOM    150  CA  GLY C  30      52.610   1.570 -46.612  1.00 49.46           C  
ATOM    151  C   GLY C  30      51.140   1.275 -46.844  1.00 50.66           C  
ATOM    152  O   GLY C  30      50.347   2.203 -47.058  1.00 49.86           O  
ATOM    153  N   GLN C  31      50.765  -0.006 -46.801  1.00 51.74           N  
ATOM    154  CA  GLN C  31      49.375  -0.402 -47.089  1.00 51.62           C  
ATOM    155  C   GLN C  31      48.400   0.172 -46.079  1.00 49.17           C  
ATOM    156  O   GLN C  31      48.572   0.001 -44.875  1.00 49.26           O  
ATOM    157  CB  GLN C  31      49.210  -1.937 -47.171  1.00 54.13           C  
ATOM    158  CG  GLN C  31      49.203  -2.684 -45.813  1.00 56.91           C  
ATOM    159  CD  GLN C  31      48.776  -4.162 -45.921  1.00 58.68           C  
ATOM    160  NE2 GLN C  31      49.625  -5.051 -45.421  1.00 58.82           N  
ATOM    161  OE1 GLN C  31      47.696  -4.489 -46.429  1.00 58.50           O  
ATOM    162  N   GLY C  32      47.372   0.855 -46.571  1.00 49.07           N  
ATOM    163  CA  GLY C  32      46.331   1.376 -45.689  1.00 47.38           C  
ATOM    164  C   GLY C  32      46.614   2.775 -45.167  1.00 46.92           C  
ATOM    165  O   GLY C  32      45.729   3.429 -44.601  1.00 46.14           O  
ATOM    166  N   HIS C  33      47.843   3.246 -45.333  1.00 44.71           N  
ATOM    167  CA  HIS C  33      48.115   4.624 -44.953  1.00 43.09           C  
ATOM    168  C   HIS C  33      47.454   5.587 -45.972  1.00 41.92           C  
ATOM    169  O   HIS C  33      47.668   5.450 -47.180  1.00 42.08           O  
ATOM    170  CB  HIS C  33      49.614   4.900 -44.798  1.00 43.80           C  
ATOM    171  CG  HIS C  33      49.885   6.212 -44.135  1.00 44.86           C  
ATOM    172  CD2 HIS C  33      49.684   7.480 -44.567  1.00 41.69           C  
ATOM    173  ND1 HIS C  33      50.329   6.313 -42.832  1.00 45.07           N  
ATOM    174  CE1 HIS C  33      50.427   7.591 -42.506  1.00 44.12           C  
ATOM    175  NE2 HIS C  33      50.039   8.319 -43.539  1.00 44.15           N  
ATOM    176  N   PRO C  34      46.628   6.543 -45.485  1.00 40.61           N  
ATOM    177  CA  PRO C  34      45.876   7.479 -46.351  1.00 39.03           C  
ATOM    178  C   PRO C  34      46.708   8.448 -47.208  1.00 38.72           C  
ATOM    179  O   PRO C  34      46.213   8.943 -48.228  1.00 38.94           O  
ATOM    180  CB  PRO C  34      44.995   8.255 -45.359  1.00 39.16           C  
ATOM    181  CG  PRO C  34      45.698   8.122 -44.035  1.00 39.38           C  
ATOM    182  CD  PRO C  34      46.333   6.758 -44.057  1.00 39.24           C  
ATOM    183  N   MET C  35      47.942   8.740 -46.802  1.00 38.84           N  
ATOM    184  CA  MET C  35      48.798   9.628 -47.589  1.00 38.45           C  
ATOM    185  C   MET C  35      49.310   8.910 -48.836  1.00 38.18           C  
ATOM    186  O   MET C  35      50.083   7.951 -48.753  1.00 36.24           O  
ATOM    187  CB  MET C  35      49.959  10.208 -46.762  1.00 38.30           C  
ATOM    188  CG  MET C  35      50.921  11.108 -47.574  1.00 36.80           C  
ATOM    189  SD  MET C  35      50.146  12.473 -48.496  1.00 38.11           S  
ATOM    190  CE  MET C  35      49.672  13.550 -47.139  1.00 36.77           C  
ATOM    191  N   LYS C  36      48.858   9.392 -49.986  1.00 40.00           N  
ATOM    192  CA  LYS C  36      49.204   8.810 -51.288  1.00 41.29           C  
ATOM    193  C   LYS C  36      49.964   9.821 -52.161  1.00 40.36           C  
ATOM    194  O   LYS C  36      49.333  10.584 -52.894  1.00 40.30           O  
ATOM    195  CB  LYS C  36      47.925   8.361 -52.018  1.00 41.76           C  
ATOM    196  CG  LYS C  36      47.473   6.930 -51.735  1.00 44.52           C  
ATOM    197  CD  LYS C  36      46.596   6.815 -50.506  1.00 45.51           C  
ATOM    198  CE  LYS C  36      45.895   5.445 -50.429  1.00 47.04           C  
ATOM    199  NZ  LYS C  36      46.871   4.341 -50.157  1.00 47.30           N1+
ATOM    200  N   PRO C  37      51.319   9.817 -52.110  1.00 41.19           N  
ATOM    201  CA  PRO C  37      52.103  10.780 -52.925  1.00 40.73           C  
ATOM    202  C   PRO C  37      51.768  10.729 -54.433  1.00 40.23           C  
ATOM    203  O   PRO C  37      51.973  11.708 -55.145  1.00 38.72           O  
ATOM    204  CB  PRO C  37      53.553  10.354 -52.665  1.00 40.32           C  
ATOM    205  CG  PRO C  37      53.503   9.721 -51.299  1.00 40.03           C  
ATOM    206  CD  PRO C  37      52.204   8.941 -51.318  1.00 39.32           C  
ATOM    207  N   HIS C  38      51.240   9.595 -54.884  1.00 39.45           N  
ATOM    208  CA  HIS C  38      50.753   9.412 -56.255  1.00 40.22           C  
ATOM    209  C   HIS C  38      49.764  10.509 -56.662  1.00 38.68           C  
ATOM    210  O   HIS C  38      49.653  10.849 -57.839  1.00 38.46           O  
ATOM    211  CB  HIS C  38      50.094   8.037 -56.378  1.00 43.43           C  
ATOM    212  CG  HIS C  38      49.499   7.767 -57.724  1.00 48.27           C  
ATOM    213  CD2 HIS C  38      48.210   7.611 -58.115  1.00 49.67           C  
ATOM    214  ND1 HIS C  38      50.266   7.610 -58.861  1.00 50.25           N  
ATOM    215  CE1 HIS C  38      49.476   7.368 -59.894  1.00 51.12           C  
ATOM    216  NE2 HIS C  38      48.222   7.370 -59.470  1.00 49.95           N  
ATOM    217  N   ARG C  39      49.053  11.068 -55.684  1.00 37.74           N  
ATOM    218  CA  ARG C  39      48.102  12.164 -55.945  1.00 36.85           C  
ATOM    219  C   ARG C  39      48.800  13.395 -56.581  1.00 37.87           C  
ATOM    220  O   ARG C  39      48.158  14.177 -57.296  1.00 36.91           O  
ATOM    221  CB  ARG C  39      47.359  12.539 -54.648  1.00 36.86           C  
ATOM    222  CG  ARG C  39      48.201  13.389 -53.687  1.00 35.96           C  
ATOM    223  CD  ARG C  39      47.809  13.299 -52.214  1.00 35.69           C  
ATOM    224  NE  ARG C  39      48.863  13.981 -51.463  1.00 35.21           N  
ATOM    225  CZ  ARG C  39      48.700  15.040 -50.675  1.00 35.53           C  
ATOM    226  NH1 ARG C  39      47.484  15.514 -50.419  1.00 34.95           N1+
ATOM    227  NH2 ARG C  39      49.773  15.591 -50.093  1.00 33.73           N  
ATOM    228  N   ILE C  40      50.107  13.558 -56.325  1.00 34.90           N  
ATOM    229  CA  ILE C  40      50.869  14.658 -56.945  1.00 37.25           C  
ATOM    230  C   ILE C  40      51.071  14.374 -58.447  1.00 37.80           C  
ATOM    231  O   ILE C  40      50.944  15.267 -59.292  1.00 38.37           O  
ATOM    232  CB  ILE C  40      52.238  14.907 -56.248  1.00 35.48           C  
ATOM    233  CG1AILE C  40      52.075  15.007 -54.719  0.65 34.97           C  
ATOM    234  CG2 ILE C  40      52.940  16.149 -56.828  1.00 37.84           C  
ATOM    235  CD1AILE C  40      51.174  16.134 -54.245  0.65 34.18           C  
ATOM    236  N   ARG C  41      51.376  13.123 -58.768  1.00 38.83           N  
ATOM    237  CA  ARG C  41      51.547  12.714 -60.164  1.00 40.85           C  
ATOM    238  C   ARG C  41      50.225  12.875 -60.910  1.00 40.32           C  
ATOM    239  O   ARG C  41      50.195  13.400 -62.035  1.00 40.32           O  
ATOM    240  CB  ARG C  41      52.040  11.275 -60.250  1.00 41.16           C  
ATOM    241  CG  ARG C  41      52.087  10.735 -61.677  1.00 46.34           C  
ATOM    242  CD  ARG C  41      53.183   9.705 -61.842  1.00 49.23           C  
ATOM    243  NE  ARG C  41      52.985   8.575 -60.946  1.00 53.35           N  
ATOM    244  CZ  ARG C  41      53.957   7.775 -60.521  1.00 56.32           C  
ATOM    245  NH1 ARG C  41      55.222   7.982 -60.894  1.00 57.15           N1+
ATOM    246  NH2 ARG C  41      53.664   6.766 -59.708  1.00 58.84           N  
ATOM    247  N   MET C  42      49.137  12.444 -60.261  1.00 39.91           N  
ATOM    248  CA  MET C  42      47.799  12.559 -60.817  1.00 41.53           C  
ATOM    249  C   MET C  42      47.488  14.022 -61.119  1.00 41.92           C  
ATOM    250  O   MET C  42      46.985  14.340 -62.205  1.00 39.75           O  
ATOM    251  CB  MET C  42      46.773  12.021 -59.831  1.00 43.94           C  
ATOM    252  CG  MET C  42      46.820  10.532 -59.632  1.00 46.36           C  
ATOM    253  SD  MET C  42      45.467   9.963 -58.589  1.00 50.20           S  
ATOM    254  CE  MET C  42      44.042  10.771 -59.333  1.00 45.87           C  
ATOM    255  N   THR C  43      47.801  14.890 -60.147  1.00 40.58           N  
ATOM    256  CA  THR C  43      47.571  16.336 -60.259  1.00 39.53           C  
ATOM    257  C   THR C  43      48.314  16.815 -61.493  1.00 39.06           C  
ATOM    258  O   THR C  43      47.715  17.405 -62.398  1.00 38.57           O  
ATOM    259  CB  THR C  43      48.060  17.106 -58.983  1.00 38.82           C  
ATOM    260  CG2 THR C  43      47.868  18.627 -59.130  1.00 37.40           C  
ATOM    261  OG1 THR C  43      47.333  16.649 -57.826  1.00 38.30           O  
ATOM    262  N   HIS C  44      49.608  16.487 -61.541  1.00 39.32           N  
ATOM    263  CA  HIS C  44      50.500  16.898 -62.625  1.00 39.55           C  
ATOM    264  C   HIS C  44      49.987  16.475 -64.011  1.00 40.86           C  
ATOM    265  O   HIS C  44      49.893  17.298 -64.930  1.00 40.57           O  
ATOM    266  CB  HIS C  44      51.893  16.313 -62.394  1.00 39.71           C  
ATOM    267  CG  HIS C  44      52.911  16.751 -63.398  1.00 41.98           C  
ATOM    268  CD2 HIS C  44      53.570  16.060 -64.363  1.00 41.81           C  
ATOM    269  ND1 HIS C  44      53.365  18.053 -63.477  1.00 41.37           N  
ATOM    270  CE1 HIS C  44      54.261  18.145 -64.446  1.00 42.16           C  
ATOM    271  NE2 HIS C  44      54.402  16.950 -65.001  1.00 42.54           N  
ATOM    272  N   ASN C  45      49.674  15.189 -64.154  1.00 40.18           N  
ATOM    273  CA  ASN C  45      49.215  14.663 -65.428  1.00 40.78           C  
ATOM    274  C   ASN C  45      47.933  15.349 -65.899  1.00 41.27           C  
ATOM    275  O   ASN C  45      47.780  15.630 -67.093  1.00 40.40           O  
ATOM    276  CB  ASN C  45      49.005  13.154 -65.344  1.00 41.18           C  
ATOM    277  CG  ASN C  45      48.611  12.556 -66.682  1.00 43.47           C  
ATOM    278  ND2 ASN C  45      49.555  12.535 -67.628  1.00 41.21           N  
ATOM    279  OD1 ASN C  45      47.464  12.157 -66.875  1.00 42.02           O  
ATOM    280  N   LEU C  46      47.021  15.605 -64.956  1.00 40.98           N  
ATOM    281  CA  LEU C  46      45.759  16.285 -65.258  1.00 42.80           C  
ATOM    282  C   LEU C  46      46.034  17.697 -65.764  1.00 44.42           C  
ATOM    283  O   LEU C  46      45.558  18.068 -66.834  1.00 44.50           O  
ATOM    284  CB  LEU C  46      44.819  16.297 -64.043  1.00 41.69           C  
ATOM    285  CG  LEU C  46      43.439  16.936 -64.254  1.00 40.49           C  
ATOM    286  CD1 LEU C  46      42.735  16.296 -65.467  1.00 42.80           C  
ATOM    287  CD2 LEU C  46      42.554  16.853 -63.017  1.00 38.27           C  
ATOM    288  N   LEU C  47      46.818  18.454 -64.992  1.00 46.24           N  
ATOM    289  CA  LEU C  47      47.319  19.782 -65.368  1.00 48.75           C  
ATOM    290  C   LEU C  47      47.901  19.829 -66.782  1.00 47.58           C  
ATOM    291  O   LEU C  47      47.573  20.725 -67.570  1.00 47.96           O  
ATOM    292  CB  LEU C  47      48.421  20.226 -64.387  1.00 51.45           C  
ATOM    293  CG  LEU C  47      48.026  20.649 -62.980  1.00 54.43           C  
ATOM    294  CD1 LEU C  47      49.247  20.869 -62.135  1.00 55.32           C  
ATOM    295  CD2 LEU C  47      47.234  21.933 -63.068  1.00 57.61           C  
ATOM    296  N   LEU C  48      48.782  18.876 -67.087  1.00 45.72           N  
ATOM    297  CA  LEU C  48      49.431  18.809 -68.393  1.00 45.73           C  
ATOM    298  C   LEU C  48      48.428  18.626 -69.524  1.00 45.99           C  
ATOM    299  O   LEU C  48      48.519  19.304 -70.559  1.00 46.10           O  
ATOM    300  CB  LEU C  48      50.467  17.676 -68.444  1.00 47.11           C  
ATOM    301  CG  LEU C  48      51.760  17.720 -67.619  1.00 48.01           C  
ATOM    302  CD1 LEU C  48      52.662  16.558 -68.023  1.00 47.63           C  
ATOM    303  CD2 LEU C  48      52.512  19.051 -67.750  1.00 49.27           C  
ATOM    304  N   ASN C  49      47.479  17.709 -69.324  1.00 44.72           N  
ATOM    305  CA  ASN C  49      46.470  17.409 -70.339  1.00 44.75           C  
ATOM    306  C   ASN C  49      45.491  18.557 -70.594  1.00 45.76           C  
ATOM    307  O   ASN C  49      44.972  18.706 -71.705  1.00 47.73           O  
ATOM    308  CB  ASN C  49      45.780  16.085 -70.031  1.00 43.44           C  
ATOM    309  CG  ASN C  49      46.667  14.889 -70.380  1.00 43.23           C  
ATOM    310  ND2 ASN C  49      47.099  14.153 -69.365  1.00 41.12           N  
ATOM    311  OD1 ASN C  49      46.975  14.651 -71.552  1.00 40.88           O  
ATOM    312  N   TYR C  50      45.273  19.383 -69.574  1.00 44.77           N  
ATOM    313  CA  TYR C  50      44.528  20.630 -69.735  1.00 44.55           C  
ATOM    314  C   TYR C  50      45.333  21.669 -70.518  1.00 45.14           C  
ATOM    315  O   TYR C  50      44.798  22.713 -70.903  1.00 45.88           O  
ATOM    316  CB  TYR C  50      44.128  21.200 -68.371  1.00 43.64           C  
ATOM    317  CG  TYR C  50      42.714  20.872 -67.924  1.00 43.15           C  
ATOM    318  CD1 TYR C  50      41.606  21.392 -68.604  1.00 43.25           C  
ATOM    319  CD2 TYR C  50      42.484  20.080 -66.800  1.00 42.78           C  
ATOM    320  CE1 TYR C  50      40.299  21.117 -68.179  1.00 44.45           C  
ATOM    321  CE2 TYR C  50      41.183  19.797 -66.364  1.00 43.37           C  
ATOM    322  CZ  TYR C  50      40.096  20.313 -67.058  1.00 43.99           C  
ATOM    323  OH  TYR C  50      38.813  20.031 -66.635  1.00 43.84           O  
ATOM    324  N   GLY C  51      46.616  21.383 -70.738  1.00 45.30           N  
ATOM    325  CA  GLY C  51      47.510  22.255 -71.502  1.00 46.36           C  
ATOM    326  C   GLY C  51      48.120  23.420 -70.735  1.00 47.98           C  
ATOM    327  O   GLY C  51      48.702  24.324 -71.341  1.00 48.40           O  
ATOM    328  N   LEU C  52      48.000  23.396 -69.406  1.00 49.13           N  
ATOM    329  CA  LEU C  52      48.486  24.489 -68.538  1.00 50.94           C  
ATOM    330  C   LEU C  52      50.017  24.674 -68.503  1.00 52.59           C  
ATOM    331  O   LEU C  52      50.514  25.736 -68.110  1.00 52.27           O  
ATOM    332  CB  LEU C  52      47.914  24.347 -67.122  1.00 49.49           C  
ATOM    333  CG  LEU C  52      46.387  24.292 -67.026  1.00 49.45           C  
ATOM    334  CD1 LEU C  52      45.921  24.119 -65.592  1.00 49.36           C  
ATOM    335  CD2 LEU C  52      45.753  25.535 -67.656  1.00 50.77           C  
ATOM    336  N   TYR C  53      50.748  23.645 -68.929  1.00 55.07           N  
ATOM    337  CA  TYR C  53      52.209  23.701 -69.051  1.00 58.73           C  
ATOM    338  C   TYR C  53      52.632  24.721 -70.106  1.00 59.20           C  
ATOM    339  O   TYR C  53      53.740  25.253 -70.063  1.00 59.47           O  
ATOM    340  CB  TYR C  53      52.764  22.321 -69.418  1.00 60.27           C  
ATOM    341  CG  TYR C  53      52.375  21.864 -70.804  1.00 61.30           C  
ATOM    342  CD1 TYR C  53      53.261  21.991 -71.867  1.00 62.30           C  
ATOM    343  CD2 TYR C  53      51.116  21.317 -71.055  1.00 61.64           C  
ATOM    344  CE1 TYR C  53      52.912  21.578 -73.143  1.00 63.03           C  
ATOM    345  CE2 TYR C  53      50.752  20.905 -72.332  1.00 62.49           C  
ATOM    346  CZ  TYR C  53      51.657  21.038 -73.370  1.00 62.81           C  
ATOM    347  OH  TYR C  53      51.316  20.633 -74.639  1.00 62.96           O  
ATOM    348  N   ARG C  54      51.732  24.981 -71.048  1.00 60.57           N  
ATOM    349  CA  ARG C  54      51.980  25.914 -72.137  1.00 62.04           C  
ATOM    350  C   ARG C  54      52.040  27.356 -71.643  1.00 61.06           C  
ATOM    351  O   ARG C  54      52.529  28.238 -72.358  1.00 60.82           O  
ATOM    352  CB  ARG C  54      50.897  25.770 -73.219  1.00 64.92           C  
ATOM    353  CG  ARG C  54      50.908  24.431 -73.946  1.00 67.60           C  
ATOM    354  CD  ARG C  54      51.784  24.459 -75.198  1.00 70.72           C  
ATOM    355  NE  ARG C  54      50.991  24.660 -76.413  1.00 72.97           N  
ATOM    356  CZ  ARG C  54      50.615  25.844 -76.899  1.00 74.62           C  
ATOM    357  NH1 ARG C  54      50.955  26.976 -76.284  1.00 74.70           N1+
ATOM    358  NH2 ARG C  54      49.891  25.896 -78.013  1.00 75.05           N  
ATOM    359  N   LYS C  55      51.564  27.582 -70.416  1.00 58.99           N  
ATOM    360  CA  LYS C  55      51.416  28.935 -69.872  1.00 57.55           C  
ATOM    361  C   LYS C  55      52.290  29.207 -68.640  1.00 56.60           C  
ATOM    362  O   LYS C  55      52.193  30.274 -68.020  1.00 54.69           O  
ATOM    363  CB  LYS C  55      49.942  29.206 -69.560  1.00 59.04           C  
ATOM    364  CG  LYS C  55      49.009  29.116 -70.786  1.00 60.86           C  
ATOM    365  CD  LYS C  55      47.636  28.539 -70.419  1.00 62.81           C  
ATOM    366  CE  LYS C  55      46.703  29.577 -69.773  1.00 63.72           C  
ATOM    367  NZ  LYS C  55      45.745  30.207 -70.747  1.00 63.66           N1+
ATOM    368  N   MET C  56      53.146  28.249 -68.287  1.00 54.79           N  
ATOM    369  CA  MET C  56      54.013  28.417 -67.113  1.00 53.86           C  
ATOM    370  C   MET C  56      55.369  27.721 -67.243  1.00 52.99           C  
ATOM    371  O   MET C  56      55.535  26.795 -68.043  1.00 52.41           O  
ATOM    372  CB  MET C  56      53.286  28.003 -65.820  1.00 53.67           C  
ATOM    373  CG  MET C  56      52.983  26.515 -65.677  1.00 52.99           C  
ATOM    374  SD  MET C  56      51.972  26.115 -64.223  1.00 51.91           S  
ATOM    375  CE  MET C  56      51.795  24.348 -64.482  1.00 52.14           C  
ATOM    376  N   GLU C  57      56.340  28.191 -66.463  1.00 52.15           N  
ATOM    377  CA  GLU C  57      57.663  27.592 -66.458  1.00 52.40           C  
ATOM    378  C   GLU C  57      57.666  26.431 -65.471  1.00 51.79           C  
ATOM    379  O   GLU C  57      57.373  26.617 -64.284  1.00 50.85           O  
ATOM    380  CB  GLU C  57      58.737  28.636 -66.128  1.00 53.69           C  
ATOM    381  CG  GLU C  57      58.860  29.739 -67.191  1.00 55.44           C  
ATOM    382  CD  GLU C  57      60.073  30.646 -67.020  1.00 56.64           C  
ATOM    383  OE1 GLU C  57      60.650  30.712 -65.906  1.00 57.16           O  
ATOM    384  OE2 GLU C  57      60.444  31.313 -68.012  1.00 56.27           O1-
ATOM    385  N   ILE C  58      57.942  25.232 -65.985  1.00 49.63           N  
ATOM    386  CA  ILE C  58      58.022  24.026 -65.168  1.00 48.40           C  
ATOM    387  C   ILE C  58      59.488  23.695 -64.873  1.00 48.02           C  
ATOM    388  O   ILE C  58      60.310  23.621 -65.793  1.00 47.43           O  
ATOM    389  CB  ILE C  58      57.310  22.814 -65.833  1.00 48.85           C  
ATOM    390  CG1 ILE C  58      55.797  23.027 -65.878  1.00 48.95           C  
ATOM    391  CG2 ILE C  58      57.619  21.488 -65.089  1.00 48.24           C  
ATOM    392  CD1 ILE C  58      55.048  21.856 -66.515  1.00 49.32           C  
ATOM    393  N   TYR C  59      59.795  23.514 -63.585  1.00 46.50           N  
ATOM    394  CA  TYR C  59      61.135  23.184 -63.113  1.00 47.27           C  
ATOM    395  C   TYR C  59      61.159  21.895 -62.304  1.00 47.30           C  
ATOM    396  O   TYR C  59      60.243  21.613 -61.527  1.00 47.45           O  
ATOM    397  CB  TYR C  59      61.676  24.294 -62.218  1.00 49.30           C  
ATOM    398  CG  TYR C  59      61.932  25.613 -62.910  1.00 50.71           C  
ATOM    399  CD1 TYR C  59      63.200  25.925 -63.404  1.00 50.69           C  
ATOM    400  CD2 TYR C  59      60.914  26.552 -63.064  1.00 50.55           C  
ATOM    401  CE1 TYR C  59      63.444  27.128 -64.037  1.00 50.56           C  
ATOM    402  CE2 TYR C  59      61.155  27.767 -63.693  1.00 50.96           C  
ATOM    403  CZ  TYR C  59      62.418  28.046 -64.173  1.00 50.71           C  
ATOM    404  OH  TYR C  59      62.657  29.246 -64.798  1.00 50.63           O  
ATOM    405  N   ARG C  60      62.222  21.121 -62.486  1.00 48.29           N  
ATOM    406  CA  ARG C  60      62.499  19.987 -61.611  1.00 51.24           C  
ATOM    407  C   ARG C  60      63.321  20.550 -60.443  1.00 51.00           C  
ATOM    408  O   ARG C  60      64.395  21.123 -60.659  1.00 49.20           O  
ATOM    409  CB  ARG C  60      63.254  18.870 -62.351  1.00 53.77           C  
ATOM    410  CG  ARG C  60      63.651  17.716 -61.451  1.00 57.30           C  
ATOM    411  CD  ARG C  60      64.323  16.588 -62.202  1.00 59.98           C  
ATOM    412  NE  ARG C  60      64.807  15.587 -61.256  1.00 63.84           N  
ATOM    413  CZ  ARG C  60      65.238  14.364 -61.573  1.00 66.59           C  
ATOM    414  NH1 ARG C  60      65.249  13.941 -62.841  1.00 66.74           N1+
ATOM    415  NH2 ARG C  60      65.655  13.551 -60.607  1.00 66.58           N  
ATOM    416  N   PRO C  61      62.817  20.400 -59.202  1.00 50.66           N  
ATOM    417  CA  PRO C  61      63.521  21.066 -58.107  1.00 51.28           C  
ATOM    418  C   PRO C  61      64.776  20.319 -57.641  1.00 51.43           C  
ATOM    419  O   PRO C  61      64.825  19.085 -57.691  1.00 50.00           O  
ATOM    420  CB  PRO C  61      62.472  21.099 -56.988  1.00 51.00           C  
ATOM    421  CG  PRO C  61      61.594  19.916 -57.248  1.00 49.77           C  
ATOM    422  CD  PRO C  61      61.648  19.629 -58.733  1.00 49.81           C  
ATOM    423  N   HIS C  62      65.778  21.079 -57.208  1.00 52.42           N  
ATOM    424  CA  HIS C  62      66.939  20.521 -56.522  1.00 55.62           C  
ATOM    425  C   HIS C  62      66.449  19.794 -55.259  1.00 53.43           C  
ATOM    426  O   HIS C  62      65.501  20.252 -54.606  1.00 53.72           O  
ATOM    427  CB  HIS C  62      67.872  21.662 -56.098  1.00 60.23           C  
ATOM    428  CG  HIS C  62      67.300  22.527 -55.009  1.00 65.19           C  
ATOM    429  CD2 HIS C  62      67.648  22.671 -53.705  1.00 67.41           C  
ATOM    430  ND1 HIS C  62      66.205  23.347 -55.202  1.00 66.70           N  
ATOM    431  CE1 HIS C  62      65.914  23.968 -54.071  1.00 67.27           C  
ATOM    432  NE2 HIS C  62      66.774  23.578 -53.147  1.00 67.40           N  
ATOM    433  N   LYS C  63      67.073  18.670 -54.917  1.00 50.89           N  
ATOM    434  CA  LYS C  63      66.838  18.056 -53.602  1.00 48.64           C  
ATOM    435  C   LYS C  63      67.350  19.015 -52.510  1.00 45.86           C  
ATOM    436  O   LYS C  63      68.476  19.532 -52.599  1.00 45.71           O  
ATOM    437  CB  LYS C  63      67.539  16.699 -53.471  1.00 49.22           C  
ATOM    438  CG  LYS C  63      66.869  15.551 -54.222  1.00 52.41           C  
ATOM    439  CD  LYS C  63      67.343  14.170 -53.715  1.00 53.95           C  
ATOM    440  CE  LYS C  63      68.537  13.616 -54.499  1.00 56.38           C  
ATOM    441  NZ  LYS C  63      69.229  12.487 -53.775  1.00 56.14           N1+
ATOM    442  N   ALA C  64      66.522  19.275 -51.505  1.00 41.60           N  
ATOM    443  CA  ALA C  64      66.988  19.995 -50.322  1.00 40.40           C  
ATOM    444  C   ALA C  64      68.020  19.133 -49.585  1.00 39.61           C  
ATOM    445  O   ALA C  64      67.804  17.935 -49.376  1.00 41.06           O  
ATOM    446  CB  ALA C  64      65.813  20.340 -49.400  1.00 39.40           C  
ATOM    447  N   THR C  65      69.144  19.724 -49.208  1.00 38.57           N  
ATOM    448  CA  THR C  65      70.185  18.974 -48.494  1.00 37.81           C  
ATOM    449  C   THR C  65      69.844  18.864 -47.009  1.00 37.92           C  
ATOM    450  O   THR C  65      69.034  19.633 -46.495  1.00 36.36           O  
ATOM    451  CB  THR C  65      71.572  19.646 -48.615  1.00 37.33           C  
ATOM    452  CG2 THR C  65      71.974  19.844 -50.100  1.00 39.59           C  
ATOM    453  OG1 THR C  65      71.538  20.909 -47.946  1.00 37.13           O  
ATOM    454  N   ALA C  66      70.480  17.904 -46.336  1.00 37.40           N  
ATOM    455  CA  ALA C  66      70.361  17.720 -44.894  1.00 37.19           C  
ATOM    456  C   ALA C  66      70.754  19.017 -44.180  1.00 37.51           C  
ATOM    457  O   ALA C  66      70.100  19.415 -43.213  1.00 35.07           O  
ATOM    458  CB  ALA C  66      71.265  16.567 -44.434  1.00 36.67           C  
ATOM    459  N   GLU C  67      71.815  19.658 -44.679  1.00 37.14           N  
ATOM    460  CA  GLU C  67      72.349  20.899 -44.114  1.00 39.47           C  
ATOM    461  C   GLU C  67      71.273  21.988 -44.118  1.00 39.19           C  
ATOM    462  O   GLU C  67      71.016  22.602 -43.091  1.00 38.29           O  
ATOM    463  CB  GLU C  67      73.604  21.366 -44.879  1.00 41.01           C  
ATOM    464  CG  GLU C  67      74.905  20.598 -44.571  1.00 41.91           C  
ATOM    465  CD  GLU C  67      74.942  19.149 -45.105  1.00 43.60           C  
ATOM    466  OE1 GLU C  67      75.695  18.350 -44.514  1.00 45.85           O  
ATOM    467  OE2 GLU C  67      74.237  18.804 -46.093  1.00 42.00           O1-
ATOM    468  N   GLU C  68      70.629  22.172 -45.270  1.00 39.80           N  
ATOM    469  CA  GLU C  68      69.518  23.112 -45.452  1.00 39.38           C  
ATOM    470  C   GLU C  68      68.388  22.863 -44.438  1.00 38.73           C  
ATOM    471  O   GLU C  68      67.863  23.802 -43.829  1.00 37.76           O  
ATOM    472  CB  GLU C  68      68.976  22.976 -46.886  1.00 41.60           C  
ATOM    473  CG  GLU C  68      67.695  23.768 -47.208  1.00 45.97           C  
ATOM    474  CD  GLU C  68      67.912  25.294 -47.231  1.00 49.22           C  
ATOM    475  OE1 GLU C  68      69.065  25.742 -47.436  1.00 49.89           O  
ATOM    476  OE2 GLU C  68      66.922  26.041 -47.038  1.00 50.03           O1-
ATOM    477  N   MET C  69      68.012  21.595 -44.273  1.00 33.44           N  
ATOM    478  CA  MET C  69      66.987  21.210 -43.305  1.00 34.34           C  
ATOM    479  C   MET C  69      67.312  21.622 -41.873  1.00 33.40           C  
ATOM    480  O   MET C  69      66.397  22.027 -41.132  1.00 35.78           O  
ATOM    481  CB  MET C  69      66.718  19.705 -43.368  1.00 33.18           C  
ATOM    482  CG  MET C  69      66.070  19.286 -44.670  1.00 34.60           C  
ATOM    483  SD  MET C  69      65.942  17.484 -44.731  1.00 35.89           S  
ATOM    484  CE  MET C  69      65.410  17.278 -46.431  1.00 35.91           C  
ATOM    485  N   THR C  70      68.595  21.530 -41.491  1.00 31.03           N  
ATOM    486  CA  THR C  70      69.024  21.912 -40.142  1.00 32.78           C  
ATOM    487  C   THR C  70      69.045  23.418 -39.916  1.00 33.36           C  
ATOM    488  O   THR C  70      69.393  23.849 -38.823  1.00 33.60           O  
ATOM    489  CB  THR C  70      70.400  21.328 -39.725  1.00 32.25           C  
ATOM    490  CG2 THR C  70      70.394  19.792 -39.788  1.00 32.17           C  
ATOM    491  OG1 THR C  70      71.406  21.857 -40.590  1.00 32.93           O  
ATOM    492  N   LYS C  71      68.678  24.217 -40.926  1.00 32.16           N  
ATOM    493  CA  LYS C  71      68.408  25.647 -40.677  1.00 32.17           C  
ATOM    494  C   LYS C  71      67.216  25.779 -39.725  1.00 33.60           C  
ATOM    495  O   LYS C  71      67.065  26.783 -39.041  1.00 32.70           O  
ATOM    496  CB  LYS C  71      68.091  26.384 -41.982  1.00 35.16           C  
ATOM    497  CG  LYS C  71      69.301  26.659 -42.891  1.00 35.76           C  
ATOM    498  CD  LYS C  71      68.830  27.286 -44.213  1.00 35.40           C  
ATOM    499  CE  LYS C  71      70.004  27.730 -45.106  1.00 38.25           C  
ATOM    500  NZ  LYS C  71      69.465  28.149 -46.448  1.00 36.28           N1+
ATOM    501  N   TYR C  72      66.339  24.774 -39.702  1.00 31.03           N  
ATOM    502  CA  TYR C  72      65.234  24.787 -38.743  1.00 31.88           C  
ATOM    503  C   TYR C  72      65.241  23.574 -37.834  1.00 32.14           C  
ATOM    504  O   TYR C  72      65.145  23.714 -36.613  1.00 31.37           O  
ATOM    505  CB  TYR C  72      63.862  24.863 -39.453  1.00 33.07           C  
ATOM    506  CG  TYR C  72      62.726  24.985 -38.452  1.00 35.46           C  
ATOM    507  CD1 TYR C  72      61.798  23.941 -38.257  1.00 35.33           C  
ATOM    508  CD2 TYR C  72      62.620  26.133 -37.650  1.00 34.73           C  
ATOM    509  CE1 TYR C  72      60.750  24.070 -37.292  1.00 36.15           C  
ATOM    510  CE2 TYR C  72      61.598  26.275 -36.707  1.00 37.02           C  
ATOM    511  CZ  TYR C  72      60.667  25.244 -36.528  1.00 36.07           C  
ATOM    512  OH  TYR C  72      59.672  25.422 -35.580  1.00 36.74           O  
ATOM    513  N   HIS C  73      65.294  22.376 -38.436  1.00 28.45           N  
ATOM    514  CA  HIS C  73      65.249  21.130 -37.657  1.00 31.32           C  
ATOM    515  C   HIS C  73      66.556  20.825 -36.930  1.00 32.03           C  
ATOM    516  O   HIS C  73      67.636  21.255 -37.359  1.00 32.90           O  
ATOM    517  CB  HIS C  73      64.906  19.960 -38.591  1.00 30.25           C  
ATOM    518  CG  HIS C  73      63.552  20.086 -39.206  1.00 32.47           C  
ATOM    519  CD2 HIS C  73      63.159  20.569 -40.408  1.00 32.22           C  
ATOM    520  ND1 HIS C  73      62.401  19.731 -38.536  1.00 33.24           N  
ATOM    521  CE1 HIS C  73      61.358  19.963 -39.315  1.00 34.69           C  
ATOM    522  NE2 HIS C  73      61.792  20.481 -40.452  1.00 33.65           N  
ATOM    523  N   SER C  74      66.465  20.080 -35.831  1.00 30.26           N  
ATOM    524  CA  SER C  74      67.654  19.692 -35.107  1.00 33.49           C  
ATOM    525  C   SER C  74      68.481  18.692 -35.930  1.00 34.04           C  
ATOM    526  O   SER C  74      67.921  17.919 -36.734  1.00 33.23           O  
ATOM    527  CB  SER C  74      67.309  19.096 -33.732  1.00 34.18           C  
ATOM    528  OG  SER C  74      66.785  17.792 -33.853  1.00 35.13           O  
ATOM    529  N   ASP C  75      69.800  18.732 -35.726  1.00 34.49           N  
ATOM    530  CA  ASP C  75      70.736  17.780 -36.371  1.00 35.06           C  
ATOM    531  C   ASP C  75      70.414  16.328 -36.054  1.00 34.50           C  
ATOM    532  O   ASP C  75      70.401  15.505 -36.957  1.00 34.65           O  
ATOM    533  CB  ASP C  75      72.169  18.064 -35.948  1.00 32.68           C  
ATOM    534  CG  ASP C  75      72.596  19.449 -36.304  1.00 34.58           C  
ATOM    535  OD1 ASP C  75      73.449  19.609 -37.211  1.00 32.06           O  
ATOM    536  OD2 ASP C  75      72.030  20.386 -35.700  1.00 34.77           O1-
ATOM    537  N   GLU C  76      70.174  16.038 -34.773  1.00 35.90           N  
ATOM    538  CA  GLU C  76      69.848  14.680 -34.305  1.00 37.90           C  
ATOM    539  C   GLU C  76      68.611  14.143 -34.993  1.00 36.30           C  
ATOM    540  O   GLU C  76      68.575  12.989 -35.372  1.00 33.31           O  
ATOM    541  CB  GLU C  76      69.650  14.662 -32.790  1.00 43.58           C  
ATOM    542  CG  GLU C  76      70.970  14.603 -31.990  1.00 50.02           C  
ATOM    543  CD  GLU C  76      71.661  13.239 -32.089  1.00 54.58           C  
ATOM    544  OE1 GLU C  76      72.861  13.192 -32.461  1.00 57.94           O  
ATOM    545  OE2 GLU C  76      71.000  12.210 -31.811  1.00 56.43           O1-
ATOM    546  N   TYR C  77      67.604  15.001 -35.172  1.00 32.92           N  
ATOM    547  CA  TYR C  77      66.385  14.617 -35.880  1.00 34.32           C  
ATOM    548  C   TYR C  77      66.662  14.342 -37.360  1.00 34.62           C  
ATOM    549  O   TYR C  77      66.272  13.291 -37.890  1.00 33.91           O  
ATOM    550  CB  TYR C  77      65.293  15.684 -35.724  1.00 32.16           C  
ATOM    551  CG  TYR C  77      64.011  15.384 -36.479  1.00 33.61           C  
ATOM    552  CD1 TYR C  77      63.372  14.131 -36.356  1.00 33.00           C  
ATOM    553  CD2 TYR C  77      63.422  16.356 -37.297  1.00 32.38           C  
ATOM    554  CE1 TYR C  77      62.192  13.847 -37.048  1.00 33.01           C  
ATOM    555  CE2 TYR C  77      62.229  16.103 -37.978  1.00 34.14           C  
ATOM    556  CZ  TYR C  77      61.618  14.844 -37.849  1.00 33.95           C  
ATOM    557  OH  TYR C  77      60.457  14.582 -38.530  1.00 31.82           O  
ATOM    558  N   ILE C  78      67.360  15.269 -38.018  1.00 31.94           N  
ATOM    559  CA  ILE C  78      67.627  15.110 -39.444  1.00 30.82           C  
ATOM    560  C   ILE C  78      68.537  13.889 -39.654  1.00 31.94           C  
ATOM    561  O   ILE C  78      68.338  13.129 -40.599  1.00 31.41           O  
ATOM    562  CB  ILE C  78      68.209  16.403 -40.088  1.00 29.26           C  
ATOM    563  CG1 ILE C  78      67.168  17.554 -40.021  1.00 26.92           C  
ATOM    564  CG2 ILE C  78      68.682  16.148 -41.536  1.00 29.59           C  
ATOM    565  CD1 ILE C  78      65.746  17.216 -40.529  1.00 26.19           C  
ATOM    566  N   LYS C  79      69.500  13.706 -38.754  1.00 33.29           N  
ATOM    567  CA  LYS C  79      70.439  12.576 -38.833  1.00 38.14           C  
ATOM    568  C   LYS C  79      69.657  11.248 -38.721  1.00 37.46           C  
ATOM    569  O   LYS C  79      69.939  10.274 -39.442  1.00 35.47           O  
ATOM    570  CB  LYS C  79      71.528  12.726 -37.759  1.00 41.67           C  
ATOM    571  CG  LYS C  79      72.496  11.543 -37.605  1.00 48.75           C  
ATOM    572  CD  LYS C  79      73.840  11.969 -36.940  1.00 52.06           C  
ATOM    573  CE  LYS C  79      73.736  12.316 -35.445  1.00 53.74           C  
ATOM    574  NZ  LYS C  79      73.583  13.776 -35.155  1.00 56.03           N1+
ATOM    575  N   PHE C  80      68.668  11.236 -37.826  1.00 35.80           N  
ATOM    576  CA  PHE C  80      67.752  10.107 -37.678  1.00 36.62           C  
ATOM    577  C   PHE C  80      66.992   9.846 -38.976  1.00 37.52           C  
ATOM    578  O   PHE C  80      66.928   8.695 -39.451  1.00 34.90           O  
ATOM    579  CB  PHE C  80      66.766  10.367 -36.521  1.00 38.34           C  
ATOM    580  CG  PHE C  80      65.606   9.390 -36.462  1.00 38.90           C  
ATOM    581  CD1 PHE C  80      64.368   9.720 -37.021  1.00 38.60           C  
ATOM    582  CD2 PHE C  80      65.747   8.151 -35.835  1.00 38.29           C  
ATOM    583  CE1 PHE C  80      63.295   8.815 -36.960  1.00 39.44           C  
ATOM    584  CE2 PHE C  80      64.680   7.248 -35.769  1.00 36.37           C  
ATOM    585  CZ  PHE C  80      63.456   7.579 -36.326  1.00 37.98           C  
ATOM    586  N   LEU C  81      66.413  10.901 -39.553  1.00 33.57           N  
ATOM    587  CA  LEU C  81      65.634  10.740 -40.791  1.00 34.73           C  
ATOM    588  C   LEU C  81      66.462  10.190 -41.944  1.00 35.52           C  
ATOM    589  O   LEU C  81      65.948   9.433 -42.770  1.00 35.56           O  
ATOM    590  CB  LEU C  81      64.972  12.055 -41.228  1.00 34.23           C  
ATOM    591  CG  LEU C  81      63.852  12.666 -40.401  1.00 33.14           C  
ATOM    592  CD1 LEU C  81      63.426  13.932 -41.118  1.00 33.27           C  
ATOM    593  CD2 LEU C  81      62.674  11.698 -40.253  1.00 34.70           C  
ATOM    594  N   ARG C  82      67.735  10.584 -41.991  1.00 36.49           N  
ATOM    595  CA  ARG C  82      68.687  10.109 -42.991  1.00 39.83           C  
ATOM    596  C   ARG C  82      69.082   8.661 -42.751  1.00 37.99           C  
ATOM    597  O   ARG C  82      69.466   7.978 -43.682  1.00 39.36           O  
ATOM    598  CB  ARG C  82      69.989  10.910 -42.920  1.00 42.48           C  
ATOM    599  CG  ARG C  82      69.915  12.315 -43.449  1.00 48.19           C  
ATOM    600  CD  ARG C  82      71.273  12.990 -43.300  1.00 51.43           C  
ATOM    601  NE  ARG C  82      72.291  12.427 -44.190  1.00 53.87           N  
ATOM    602  CZ  ARG C  82      73.455  13.016 -44.478  1.00 55.77           C  
ATOM    603  NH1 ARG C  82      73.770  14.198 -43.955  1.00 55.07           N1+
ATOM    604  NH2 ARG C  82      74.311  12.426 -45.306  1.00 57.13           N  
ATOM    605  N   SER C  83      69.015   8.225 -41.497  1.00 38.21           N  
ATOM    606  CA  SER C  83      69.571   6.942 -41.064  1.00 38.58           C  
ATOM    607  C   SER C  83      68.570   5.801 -40.979  1.00 39.87           C  
ATOM    608  O   SER C  83      68.917   4.641 -41.225  1.00 38.59           O  
ATOM    609  CB  SER C  83      70.204   7.101 -39.678  1.00 38.34           C  
ATOM    610  OG  SER C  83      71.318   7.960 -39.746  1.00 41.43           O  
ATOM    611  N   ILE C  84      67.346   6.120 -40.571  1.00 38.23           N  
ATOM    612  CA  ILE C  84      66.327   5.101 -40.364  1.00 38.83           C  
ATOM    613  C   ILE C  84      65.884   4.391 -41.662  1.00 39.04           C  
ATOM    614  O   ILE C  84      65.638   5.035 -42.691  1.00 38.62           O  
ATOM    615  CB  ILE C  84      65.110   5.684 -39.589  1.00 39.04           C  
ATOM    616  CG1 ILE C  84      64.217   4.556 -39.045  1.00 41.20           C  
ATOM    617  CG2 ILE C  84      64.320   6.663 -40.457  1.00 38.80           C  
ATOM    618  CD1 ILE C  84      64.616   4.033 -37.709  1.00 40.42           C  
ATOM    619  N   ARG C  85      65.787   3.059 -41.590  1.00 40.27           N  
ATOM    620  CA  ARG C  85      65.359   2.212 -42.713  1.00 40.74           C  
ATOM    621  C   ARG C  85      64.328   1.184 -42.206  1.00 40.09           C  
ATOM    622  O   ARG C  85      64.353   0.806 -41.025  1.00 38.77           O  
ATOM    623  CB  ARG C  85      66.548   1.441 -43.315  1.00 42.17           C  
ATOM    624  CG  ARG C  85      67.794   2.242 -43.720  1.00 44.44           C  
ATOM    625  CD  ARG C  85      67.705   2.832 -45.128  1.00 45.03           C  
ATOM    626  NE  ARG C  85      68.900   3.620 -45.478  1.00 47.63           N  
ATOM    627  CZ  ARG C  85      69.134   4.894 -45.132  1.00 47.69           C  
ATOM    628  NH1 ARG C  85      70.262   5.482 -45.519  1.00 47.19           N1+
ATOM    629  NH2 ARG C  85      68.266   5.588 -44.397  1.00 45.62           N  
ATOM    630  N   PRO C  86      63.425   0.710 -43.084  1.00 39.27           N  
ATOM    631  CA  PRO C  86      62.523  -0.331 -42.552  1.00 41.52           C  
ATOM    632  C   PRO C  86      63.255  -1.490 -41.848  1.00 43.09           C  
ATOM    633  O   PRO C  86      62.736  -2.022 -40.864  1.00 44.29           O  
ATOM    634  CB  PRO C  86      61.788  -0.824 -43.794  1.00 41.14           C  
ATOM    635  CG  PRO C  86      61.786   0.402 -44.711  1.00 40.85           C  
ATOM    636  CD  PRO C  86      63.135   1.029 -44.495  1.00 38.32           C  
ATOM    637  N   ASP C  87      64.463  -1.832 -42.303  1.00 44.12           N  
ATOM    638  CA  ASP C  87      65.156  -3.021 -41.789  1.00 48.34           C  
ATOM    639  C   ASP C  87      66.055  -2.804 -40.574  1.00 47.59           C  
ATOM    640  O   ASP C  87      66.678  -3.767 -40.098  1.00 47.29           O  
ATOM    641  CB  ASP C  87      65.910  -3.767 -42.910  1.00 51.21           C  
ATOM    642  CG  ASP C  87      67.086  -2.973 -43.485  1.00 55.04           C  
ATOM    643  OD1 ASP C  87      67.774  -3.529 -44.372  1.00 56.90           O  
ATOM    644  OD2 ASP C  87      67.336  -1.813 -43.078  1.00 56.53           O1-
ATOM    645  N   ASN C  88      66.123  -1.558 -40.080  1.00 44.47           N  
ATOM    646  CA  ASN C  88      66.963  -1.233 -38.920  1.00 43.78           C  
ATOM    647  C   ASN C  88      66.231  -0.620 -37.720  1.00 45.09           C  
ATOM    648  O   ASN C  88      66.864  -0.243 -36.732  1.00 46.90           O  
ATOM    649  CB  ASN C  88      68.199  -0.396 -39.323  1.00 43.40           C  
ATOM    650  CG  ASN C  88      67.862   1.055 -39.712  1.00 43.71           C  
ATOM    651  ND2 ASN C  88      68.872   1.776 -40.194  1.00 41.72           N  
ATOM    652  OD1 ASN C  88      66.718   1.517 -39.586  1.00 43.25           O  
ATOM    653  N   MET C  89      64.905  -0.540 -37.806  1.00 47.62           N  
ATOM    654  CA  MET C  89      64.059   0.051 -36.749  1.00 51.05           C  
ATOM    655  C   MET C  89      64.354  -0.466 -35.328  1.00 53.52           C  
ATOM    656  O   MET C  89      64.183   0.270 -34.345  1.00 53.52           O  
ATOM    657  CB  MET C  89      62.569  -0.144 -37.081  1.00 50.80           C  
ATOM    658  CG  MET C  89      62.110   0.528 -38.389  1.00 50.61           C  
ATOM    659  SD  MET C  89      60.348   0.360 -38.790  1.00 48.76           S  
ATOM    660  CE  MET C  89      60.157  -1.430 -38.916  1.00 50.73           C  
ATOM    661  N   SER C  90      64.798  -1.723 -35.236  1.00 54.38           N  
ATOM    662  CA  SER C  90      65.140  -2.377 -33.960  1.00 56.51           C  
ATOM    663  C   SER C  90      66.182  -1.581 -33.179  1.00 56.73           C  
ATOM    664  O   SER C  90      66.096  -1.445 -31.953  1.00 56.24           O  
ATOM    665  CB  SER C  90      65.695  -3.787 -34.220  1.00 57.86           C  
ATOM    666  OG  SER C  90      65.111  -4.366 -35.380  1.00 59.71           O  
ATOM    667  N   GLU C  91      67.173  -1.075 -33.913  1.00 57.35           N  
ATOM    668  CA  GLU C  91      68.292  -0.319 -33.354  1.00 57.54           C  
ATOM    669  C   GLU C  91      67.878   1.083 -32.910  1.00 56.46           C  
ATOM    670  O   GLU C  91      68.612   1.717 -32.154  1.00 55.92           O  
ATOM    671  CB  GLU C  91      69.424  -0.185 -34.391  1.00 58.80           C  
ATOM    672  CG  GLU C  91      70.055  -1.494 -34.863  1.00 62.07           C  
ATOM    673  CD  GLU C  91      70.552  -1.424 -36.312  1.00 63.35           C  
ATOM    674  OE1 GLU C  91      70.326  -2.406 -37.058  1.00 63.54           O  
ATOM    675  OE2 GLU C  91      71.144  -0.390 -36.710  1.00 63.54           O1-
ATOM    676  N   TYR C  92      66.715   1.554 -33.381  1.00 54.77           N  
ATOM    677  CA  TYR C  92      66.305   2.957 -33.212  1.00 53.51           C  
ATOM    678  C   TYR C  92      65.036   3.223 -32.398  1.00 52.53           C  
ATOM    679  O   TYR C  92      64.479   4.321 -32.500  1.00 49.77           O  
ATOM    680  CB  TYR C  92      66.131   3.614 -34.587  1.00 53.98           C  
ATOM    681  CG  TYR C  92      67.421   3.891 -35.318  1.00 54.61           C  
ATOM    682  CD1 TYR C  92      67.915   2.995 -36.276  1.00 54.19           C  
ATOM    683  CD2 TYR C  92      68.149   5.057 -35.058  1.00 54.51           C  
ATOM    684  CE1 TYR C  92      69.117   3.254 -36.963  1.00 54.68           C  
ATOM    685  CE2 TYR C  92      69.342   5.327 -35.731  1.00 55.14           C  
ATOM    686  CZ  TYR C  92      69.826   4.425 -36.681  1.00 55.73           C  
ATOM    687  OH  TYR C  92      71.016   4.703 -37.331  1.00 55.02           O  
ATOM    688  N   SER C  93      64.591   2.259 -31.585  1.00 50.83           N  
ATOM    689  CA  SER C  93      63.317   2.413 -30.861  1.00 51.35           C  
ATOM    690  C   SER C  93      63.237   3.660 -29.961  1.00 50.13           C  
ATOM    691  O   SER C  93      62.191   4.305 -29.897  1.00 49.85           O  
ATOM    692  CB  SER C  93      62.909   1.129 -30.111  1.00 53.05           C  
ATOM    693  OG  SER C  93      63.879   0.723 -29.160  1.00 54.05           O  
ATOM    694  N   LYS C  94      64.338   4.007 -29.298  1.00 49.61           N  
ATOM    695  CA  LYS C  94      64.394   5.220 -28.476  1.00 49.47           C  
ATOM    696  C   LYS C  94      64.281   6.496 -29.315  1.00 46.60           C  
ATOM    697  O   LYS C  94      63.550   7.404 -28.960  1.00 44.37           O  
ATOM    698  CB  LYS C  94      65.661   5.247 -27.605  1.00 52.43           C  
ATOM    699  CG  LYS C  94      65.644   4.288 -26.401  1.00 55.35           C  
ATOM    700  CD  LYS C  94      64.479   4.567 -25.433  1.00 58.45           C  
ATOM    701  CE  LYS C  94      63.248   3.683 -25.730  1.00 60.45           C  
ATOM    702  NZ  LYS C  94      62.015   4.113 -24.989  1.00 60.97           N1+
ATOM    703  N   GLN C  95      65.006   6.536 -30.430  1.00 45.83           N  
ATOM    704  CA  GLN C  95      64.954   7.630 -31.407  1.00 44.87           C  
ATOM    705  C   GLN C  95      63.543   7.774 -31.997  1.00 43.08           C  
ATOM    706  O   GLN C  95      63.023   8.891 -32.153  1.00 39.32           O  
ATOM    707  CB  GLN C  95      65.917   7.327 -32.549  1.00 47.87           C  
ATOM    708  CG  GLN C  95      67.379   7.129 -32.169  1.00 53.08           C  
ATOM    709  CD  GLN C  95      68.209   8.350 -32.497  1.00 55.68           C  
ATOM    710  NE2 GLN C  95      68.907   8.313 -33.643  1.00 54.47           N  
ATOM    711  OE1 GLN C  95      68.216   9.326 -31.740  1.00 59.23           O  
ATOM    712  N   MET C  96      62.929   6.631 -32.312  1.00 40.12           N  
ATOM    713  CA  MET C  96      61.595   6.602 -32.892  1.00 42.43           C  
ATOM    714  C   MET C  96      60.560   7.174 -31.945  1.00 40.93           C  
ATOM    715  O   MET C  96      59.601   7.814 -32.392  1.00 38.26           O  
ATOM    716  CB  MET C  96      61.207   5.183 -33.291  1.00 44.08           C  
ATOM    717  CG  MET C  96      61.930   4.678 -34.533  1.00 45.93           C  
ATOM    718  SD  MET C  96      61.526   2.946 -34.795  1.00 48.07           S  
ATOM    719  CE  MET C  96      59.988   3.118 -35.693  1.00 46.03           C  
ATOM    720  N   GLN C  97      60.749   6.926 -30.648  1.00 40.28           N  
ATOM    721  CA  GLN C  97      59.872   7.506 -29.645  1.00 43.32           C  
ATOM    722  C   GLN C  97      60.188   8.991 -29.484  1.00 42.21           C  
ATOM    723  O   GLN C  97      59.273   9.812 -29.391  1.00 39.78           O  
ATOM    724  CB  GLN C  97      59.945   6.781 -28.288  1.00 45.05           C  
ATOM    725  CG  GLN C  97      59.068   7.487 -27.217  1.00 47.89           C  
ATOM    726  CD  GLN C  97      58.636   6.600 -26.061  1.00 50.95           C  
ATOM    727  NE2 GLN C  97      58.141   7.223 -24.989  1.00 51.54           N  
ATOM    728  OE1 GLN C  97      58.727   5.377 -26.131  1.00 51.67           O  
ATOM    729  N   ARG C  98      61.476   9.331 -29.461  1.00 41.88           N  
ATOM    730  CA  ARG C  98      61.865  10.742 -29.337  1.00 44.07           C  
ATOM    731  C   ARG C  98      61.268  11.584 -30.458  1.00 41.77           C  
ATOM    732  O   ARG C  98      60.707  12.654 -30.207  1.00 42.50           O  
ATOM    733  CB  ARG C  98      63.387  10.921 -29.298  1.00 46.35           C  
ATOM    734  CG  ARG C  98      63.816  12.342 -28.911  1.00 49.90           C  
ATOM    735  CD  ARG C  98      65.326  12.481 -28.753  1.00 54.04           C  
ATOM    736  NE  ARG C  98      65.777  12.225 -27.378  1.00 58.96           N  
ATOM    737  CZ  ARG C  98      65.803  13.136 -26.393  1.00 60.25           C  
ATOM    738  NH1 ARG C  98      66.240  12.794 -25.186  1.00 61.23           N1+
ATOM    739  NH2 ARG C  98      65.399  14.390 -26.597  1.00 60.50           N  
ATOM    740  N   PHE C  99      61.366  11.077 -31.684  1.00 40.69           N  
ATOM    741  CA  PHE C  99      61.015  11.858 -32.874  1.00 40.05           C  
ATOM    742  C   PHE C  99      59.649  11.541 -33.483  1.00 39.34           C  
ATOM    743  O   PHE C  99      59.342  12.036 -34.563  1.00 38.75           O  
ATOM    744  CB  PHE C  99      62.110  11.714 -33.952  1.00 38.24           C  
ATOM    745  CG  PHE C  99      63.503  12.034 -33.466  1.00 39.48           C  
ATOM    746  CD1 PHE C  99      63.785  13.262 -32.850  1.00 39.78           C  
ATOM    747  CD2 PHE C  99      64.547  11.115 -33.643  1.00 39.65           C  
ATOM    748  CE1 PHE C  99      65.074  13.566 -32.411  1.00 38.63           C  
ATOM    749  CE2 PHE C  99      65.839  11.408 -33.205  1.00 39.39           C  
ATOM    750  CZ  PHE C  99      66.103  12.644 -32.594  1.00 38.64           C  
ATOM    751  N   ASN C 100      58.852  10.710 -32.801  1.00 39.58           N  
ATOM    752  CA  ASN C 100      57.481  10.337 -33.230  1.00 39.10           C  
ATOM    753  C   ASN C 100      57.399   9.686 -34.629  1.00 39.66           C  
ATOM    754  O   ASN C 100      56.497   9.974 -35.421  1.00 38.37           O  
ATOM    755  CB  ASN C 100      56.509  11.526 -33.074  1.00 40.53           C  
ATOM    756  CG  ASN C 100      55.034  11.134 -33.267  1.00 43.09           C  
ATOM    757  ND2 ASN C 100      54.273  12.006 -33.922  1.00 41.39           N  
ATOM    758  OD1 ASN C 100      54.595  10.056 -32.841  1.00 44.50           O  
ATOM    759  N   VAL C 101      58.351   8.809 -34.931  1.00 39.16           N  
ATOM    760  CA  VAL C 101      58.373   8.095 -36.212  1.00 40.23           C  
ATOM    761  C   VAL C 101      58.115   6.605 -35.958  1.00 44.07           C  
ATOM    762  O   VAL C 101      58.644   6.046 -34.997  1.00 43.72           O  
ATOM    763  CB  VAL C 101      59.720   8.313 -36.949  1.00 39.21           C  
ATOM    764  CG1 VAL C 101      59.889   7.397 -38.146  1.00 36.67           C  
ATOM    765  CG2 VAL C 101      59.874   9.798 -37.381  1.00 38.49           C  
ATOM    766  N   GLY C 102      57.287   5.984 -36.804  1.00 45.82           N  
ATOM    767  CA  GLY C 102      56.964   4.561 -36.674  1.00 49.37           C  
ATOM    768  C   GLY C 102      55.484   4.212 -36.732  1.00 51.27           C  
ATOM    769  O   GLY C 102      55.125   3.074 -37.035  1.00 50.61           O  
ATOM    770  N   GLU C 103      54.624   5.182 -36.433  1.00 51.08           N  
ATOM    771  CA  GLU C 103      53.191   4.931 -36.420  1.00 53.38           C  
ATOM    772  C   GLU C 103      52.487   5.702 -37.523  1.00 50.51           C  
ATOM    773  O   GLU C 103      52.497   5.273 -38.675  1.00 48.29           O  
ATOM    774  CB  GLU C 103      52.592   5.222 -35.036  1.00 57.13           C  
ATOM    775  CG  GLU C 103      52.520   3.984 -34.143  1.00 63.01           C  
ATOM    776  CD  GLU C 103      51.313   3.095 -34.468  1.00 66.13           C  
ATOM    777  OE1 GLU C 103      50.199   3.416 -33.988  1.00 67.75           O  
ATOM    778  OE2 GLU C 103      51.480   2.078 -35.187  1.00 66.92           O1-
ATOM    779  N   ASP C 104      51.902   6.845 -37.171  1.00 48.57           N  
ATOM    780  CA  ASP C 104      51.219   7.690 -38.143  1.00 48.04           C  
ATOM    781  C   ASP C 104      52.206   8.306 -39.136  1.00 43.17           C  
ATOM    782  O   ASP C 104      51.828   8.665 -40.244  1.00 40.76           O  
ATOM    783  CB  ASP C 104      50.362   8.754 -37.434  1.00 52.55           C  
ATOM    784  CG  ASP C 104      48.968   8.232 -37.063  1.00 56.91           C  
ATOM    785  OD1 ASP C 104      48.746   6.988 -37.082  1.00 58.93           O  
ATOM    786  OD2 ASP C 104      48.079   9.067 -36.764  1.00 58.52           O1-
ATOM    787  N   CYS C 105      53.468   8.413 -38.718  1.00 39.29           N  
ATOM    788  CA  CYS C 105      54.558   8.863 -39.577  1.00 38.73           C  
ATOM    789  C   CYS C 105      55.505   7.664 -39.742  1.00 38.20           C  
ATOM    790  O   CYS C 105      56.535   7.588 -39.060  1.00 38.46           O  
ATOM    791  CB  CYS C 105      55.292  10.048 -38.923  1.00 37.65           C  
ATOM    792  SG  CYS C 105      54.201  11.446 -38.481  1.00 38.53           S  
ATOM    793  N   PRO C 106      55.153   6.716 -40.638  1.00 38.35           N  
ATOM    794  CA  PRO C 106      55.936   5.474 -40.770  1.00 38.00           C  
ATOM    795  C   PRO C 106      57.340   5.640 -41.369  1.00 38.30           C  
ATOM    796  O   PRO C 106      57.661   6.670 -41.993  1.00 35.94           O  
ATOM    797  CB  PRO C 106      55.075   4.616 -41.713  1.00 37.57           C  
ATOM    798  CG  PRO C 106      54.323   5.623 -42.530  1.00 38.88           C  
ATOM    799  CD  PRO C 106      54.012   6.744 -41.578  1.00 37.89           C  
ATOM    800  N   VAL C 107      58.152   4.605 -41.161  1.00 38.20           N  
ATOM    801  CA  VAL C 107      59.430   4.430 -41.843  1.00 39.49           C  
ATOM    802  C   VAL C 107      59.137   3.681 -43.153  1.00 41.90           C  
ATOM    803  O   VAL C 107      58.566   2.573 -43.142  1.00 42.08           O  
ATOM    804  CB  VAL C 107      60.434   3.583 -40.990  1.00 39.99           C  
ATOM    805  CG1 VAL C 107      61.744   3.362 -41.748  1.00 38.01           C  
ATOM    806  CG2 VAL C 107      60.696   4.222 -39.599  1.00 39.30           C  
ATOM    807  N   PHE C 108      59.498   4.293 -44.281  1.00 41.65           N  
ATOM    808  CA  PHE C 108      59.358   3.646 -45.591  1.00 39.20           C  
ATOM    809  C   PHE C 108      60.604   3.887 -46.433  1.00 40.30           C  
ATOM    810  O   PHE C 108      61.369   4.819 -46.155  1.00 38.82           O  
ATOM    811  CB  PHE C 108      58.076   4.100 -46.325  1.00 38.64           C  
ATOM    812  CG  PHE C 108      57.948   5.600 -46.495  1.00 39.57           C  
ATOM    813  CD1 PHE C 108      57.200   6.356 -45.590  1.00 39.20           C  
ATOM    814  CD2 PHE C 108      58.550   6.251 -47.583  1.00 38.81           C  
ATOM    815  CE1 PHE C 108      57.063   7.750 -45.752  1.00 39.18           C  
ATOM    816  CE2 PHE C 108      58.426   7.633 -47.760  1.00 38.96           C  
ATOM    817  CZ  PHE C 108      57.681   8.390 -46.845  1.00 39.34           C  
ATOM    818  N   ASP C 109      60.821   3.038 -47.443  1.00 40.37           N  
ATOM    819  CA  ASP C 109      61.972   3.174 -48.335  1.00 41.17           C  
ATOM    820  C   ASP C 109      61.997   4.545 -49.014  1.00 39.26           C  
ATOM    821  O   ASP C 109      61.005   4.980 -49.603  1.00 38.86           O  
ATOM    822  CB  ASP C 109      61.953   2.075 -49.404  1.00 44.24           C  
ATOM    823  CG  ASP C 109      62.240   0.682 -48.834  1.00 48.27           C  
ATOM    824  OD1 ASP C 109      63.214   0.523 -48.060  1.00 50.45           O  
ATOM    825  OD2 ASP C 109      61.500  -0.263 -49.189  1.00 49.95           O1-
ATOM    826  N   GLY C 110      63.128   5.230 -48.923  1.00 38.90           N  
ATOM    827  CA  GLY C 110      63.284   6.497 -49.608  1.00 38.78           C  
ATOM    828  C   GLY C 110      62.614   7.650 -48.868  1.00 38.89           C  
ATOM    829  O   GLY C 110      62.414   8.728 -49.445  1.00 37.11           O  
ATOM    830  N   LEU C 111      62.276   7.420 -47.593  1.00 38.04           N  
ATOM    831  CA  LEU C 111      61.690   8.455 -46.718  1.00 37.52           C  
ATOM    832  C   LEU C 111      62.458   9.782 -46.810  1.00 37.93           C  
ATOM    833  O   LEU C 111      61.842  10.853 -46.969  1.00 37.24           O  
ATOM    834  CB  LEU C 111      61.658   7.981 -45.248  1.00 37.70           C  
ATOM    835  CG  LEU C 111      61.393   8.997 -44.114  1.00 37.51           C  
ATOM    836  CD1 LEU C 111      60.091   9.752 -44.348  1.00 38.58           C  
ATOM    837  CD2 LEU C 111      61.347   8.288 -42.775  1.00 37.02           C  
ATOM    838  N   PHE C 112      63.789   9.703 -46.707  1.00 36.92           N  
ATOM    839  CA  PHE C 112      64.603  10.912 -46.669  1.00 38.04           C  
ATOM    840  C   PHE C 112      64.575  11.658 -47.978  1.00 37.87           C  
ATOM    841  O   PHE C 112      64.424  12.880 -47.982  1.00 38.13           O  
ATOM    842  CB  PHE C 112      66.048  10.665 -46.216  1.00 39.29           C  
ATOM    843  CG  PHE C 112      66.820  11.941 -46.021  1.00 40.63           C  
ATOM    844  CD1 PHE C 112      66.460  12.832 -45.004  1.00 40.73           C  
ATOM    845  CD2 PHE C 112      67.871  12.278 -46.870  1.00 40.69           C  
ATOM    846  CE1 PHE C 112      67.138  14.051 -44.834  1.00 43.04           C  
ATOM    847  CE2 PHE C 112      68.565  13.489 -46.708  1.00 40.56           C  
ATOM    848  CZ  PHE C 112      68.199  14.374 -45.687  1.00 40.64           C  
ATOM    849  N   GLU C 113      64.700  10.932 -49.092  1.00 37.89           N  
ATOM    850  CA  GLU C 113      64.636  11.564 -50.421  1.00 39.04           C  
ATOM    851  C   GLU C 113      63.250  12.188 -50.671  1.00 39.17           C  
ATOM    852  O   GLU C 113      63.129  13.269 -51.274  1.00 37.62           O  
ATOM    853  CB  GLU C 113      65.021  10.577 -51.527  1.00 42.24           C  
ATOM    854  CG  GLU C 113      66.500  10.108 -51.473  1.00 47.33           C  
ATOM    855  CD  GLU C 113      66.805   9.094 -50.338  1.00 50.18           C  
ATOM    856  OE1 GLU C 113      67.996   8.933 -49.985  1.00 52.51           O  
ATOM    857  OE2 GLU C 113      65.869   8.451 -49.799  1.00 51.57           O1-
ATOM    858  N   PHE C 114      62.205  11.511 -50.188  1.00 38.81           N  
ATOM    859  CA  PHE C 114      60.850  12.073 -50.227  1.00 40.60           C  
ATOM    860  C   PHE C 114      60.836  13.456 -49.543  1.00 40.90           C  
ATOM    861  O   PHE C 114      60.310  14.429 -50.099  1.00 40.69           O  
ATOM    862  CB  PHE C 114      59.835  11.109 -49.592  1.00 40.51           C  
ATOM    863  CG  PHE C 114      58.422  11.637 -49.570  1.00 41.36           C  
ATOM    864  CD1 PHE C 114      57.842  12.059 -48.366  1.00 39.99           C  
ATOM    865  CD2 PHE C 114      57.671  11.718 -50.749  1.00 40.13           C  
ATOM    866  CE1 PHE C 114      56.526  12.551 -48.332  1.00 41.17           C  
ATOM    867  CE2 PHE C 114      56.352  12.211 -50.733  1.00 42.11           C  
ATOM    868  CZ  PHE C 114      55.777  12.634 -49.514  1.00 41.07           C  
ATOM    869  N   CYS C 115      61.470  13.546 -48.371  1.00 40.58           N  
ATOM    870  CA  CYS C 115      61.600  14.825 -47.652  1.00 40.22           C  
ATOM    871  C   CYS C 115      62.342  15.878 -48.482  1.00 39.69           C  
ATOM    872  O   CYS C 115      61.916  17.044 -48.560  1.00 39.15           O  
ATOM    873  CB  CYS C 115      62.321  14.608 -46.322  1.00 40.41           C  
ATOM    874  SG  CYS C 115      61.341  13.643 -45.153  1.00 42.10           S  
ATOM    875  N   GLN C 116      63.448  15.447 -49.092  1.00 37.81           N  
ATOM    876  CA  GLN C 116      64.314  16.305 -49.909  1.00 38.70           C  
ATOM    877  C   GLN C 116      63.583  16.886 -51.116  1.00 38.51           C  
ATOM    878  O   GLN C 116      63.752  18.068 -51.451  1.00 35.44           O  
ATOM    879  CB  GLN C 116      65.529  15.511 -50.400  1.00 37.76           C  
ATOM    880  CG  GLN C 116      66.556  15.215 -49.323  1.00 37.62           C  
ATOM    881  CD  GLN C 116      67.799  14.577 -49.901  1.00 38.05           C  
ATOM    882  NE2 GLN C 116      68.879  15.353 -50.014  1.00 34.02           N  
ATOM    883  OE1 GLN C 116      67.788  13.388 -50.234  1.00 38.10           O  
ATOM    884  N   LEU C 117      62.790  16.037 -51.767  1.00 36.91           N  
ATOM    885  CA  LEU C 117      62.025  16.427 -52.946  1.00 39.76           C  
ATOM    886  C   LEU C 117      60.876  17.404 -52.654  1.00 39.49           C  
ATOM    887  O   LEU C 117      60.708  18.411 -53.367  1.00 40.59           O  
ATOM    888  CB  LEU C 117      61.513  15.191 -53.704  1.00 41.41           C  
ATOM    889  CG  LEU C 117      62.605  14.417 -54.471  1.00 43.53           C  
ATOM    890  CD1 LEU C 117      62.053  13.178 -55.176  1.00 42.71           C  
ATOM    891  CD2 LEU C 117      63.347  15.338 -55.466  1.00 42.88           C  
ATOM    892  N   SER C 118      60.080  17.110 -51.632  1.00 38.41           N  
ATOM    893  CA  SER C 118      58.962  17.991 -51.293  1.00 41.50           C  
ATOM    894  C   SER C 118      59.427  19.336 -50.751  1.00 40.18           C  
ATOM    895  O   SER C 118      58.778  20.343 -50.997  1.00 42.37           O  
ATOM    896  CB  SER C 118      58.007  17.339 -50.305  1.00 44.19           C  
ATOM    897  OG  SER C 118      58.682  16.992 -49.117  1.00 46.35           O  
ATOM    898  N   THR C 119      60.559  19.338 -50.052  1.00 38.71           N  
ATOM    899  CA  THR C 119      61.146  20.564 -49.490  1.00 39.16           C  
ATOM    900  C   THR C 119      61.868  21.406 -50.538  1.00 38.67           C  
ATOM    901  O   THR C 119      61.746  22.642 -50.540  1.00 39.14           O  
ATOM    902  CB  THR C 119      62.113  20.246 -48.321  1.00 38.78           C  
ATOM    903  CG2 THR C 119      62.763  21.530 -47.781  1.00 39.69           C  
ATOM    904  OG1 THR C 119      61.363  19.630 -47.269  1.00 40.45           O  
ATOM    905  N   GLY C 120      62.638  20.730 -51.399  1.00 37.55           N  
ATOM    906  CA  GLY C 120      63.364  21.366 -52.492  1.00 36.32           C  
ATOM    907  C   GLY C 120      62.474  22.255 -53.349  1.00 36.35           C  
ATOM    908  O   GLY C 120      62.854  23.378 -53.708  1.00 35.13           O  
ATOM    909  N   GLY C 121      61.291  21.743 -53.683  1.00 34.75           N  
ATOM    910  CA  GLY C 121      60.317  22.489 -54.451  1.00 35.84           C  
ATOM    911  C   GLY C 121      59.942  23.797 -53.765  1.00 37.03           C  
ATOM    912  O   GLY C 121      59.876  24.842 -54.420  1.00 35.97           O  
ATOM    913  N   SER C 122      59.713  23.733 -52.450  1.00 35.17           N  
ATOM    914  CA  SER C 122      59.247  24.885 -51.685  1.00 34.66           C  
ATOM    915  C   SER C 122      60.329  25.959 -51.562  1.00 36.92           C  
ATOM    916  O   SER C 122      60.058  27.143 -51.784  1.00 34.59           O  
ATOM    917  CB  SER C 122      58.735  24.459 -50.312  1.00 33.79           C  
ATOM    918  OG  SER C 122      57.597  23.615 -50.473  1.00 34.16           O  
ATOM    919  N   VAL C 123      61.548  25.540 -51.220  1.00 36.48           N  
ATOM    920  CA  VAL C 123      62.685  26.464 -51.118  1.00 37.11           C  
ATOM    921  C   VAL C 123      63.078  27.063 -52.490  1.00 37.44           C  
ATOM    922  O   VAL C 123      63.385  28.253 -52.575  1.00 36.25           O  
ATOM    923  CB  VAL C 123      63.900  25.790 -50.436  1.00 37.44           C  
ATOM    924  CG1 VAL C 123      65.094  26.761 -50.346  1.00 39.26           C  
ATOM    925  CG2 VAL C 123      63.508  25.289 -49.044  1.00 36.38           C  
ATOM    926  N   ALA C 124      63.062  26.238 -53.551  1.00 37.04           N  
ATOM    927  CA  ALA C 124      63.358  26.732 -54.912  1.00 37.82           C  
ATOM    928  C   ALA C 124      62.391  27.844 -55.300  1.00 37.78           C  
ATOM    929  O   ALA C 124      62.807  28.872 -55.844  1.00 39.45           O  
ATOM    930  CB  ALA C 124      63.307  25.609 -55.929  1.00 37.41           C  
ATOM    931  N   GLY C 125      61.108  27.631 -54.995  1.00 36.58           N  
ATOM    932  CA  GLY C 125      60.058  28.625 -55.218  1.00 36.26           C  
ATOM    933  C   GLY C 125      60.356  29.949 -54.514  1.00 38.44           C  
ATOM    934  O   GLY C 125      60.271  31.026 -55.125  1.00 37.46           O  
ATOM    935  N   ALA C 126      60.709  29.861 -53.231  1.00 36.54           N  
ATOM    936  CA  ALA C 126      61.095  31.031 -52.438  1.00 38.42           C  
ATOM    937  C   ALA C 126      62.263  31.792 -53.080  1.00 40.03           C  
ATOM    938  O   ALA C 126      62.230  33.021 -53.199  1.00 39.02           O  
ATOM    939  CB  ALA C 126      61.452  30.618 -51.002  1.00 36.49           C  
ATOM    940  N   VAL C 127      63.289  31.048 -53.483  1.00 40.33           N  
ATOM    941  CA  VAL C 127      64.471  31.630 -54.113  1.00 40.61           C  
ATOM    942  C   VAL C 127      64.067  32.374 -55.386  1.00 42.46           C  
ATOM    943  O   VAL C 127      64.531  33.502 -55.624  1.00 42.85           O  
ATOM    944  CB  VAL C 127      65.527  30.554 -54.431  1.00 40.26           C  
ATOM    945  CG1 VAL C 127      66.568  31.067 -55.453  1.00 40.62           C  
ATOM    946  CG2 VAL C 127      66.196  30.031 -53.134  1.00 39.50           C  
ATOM    947  N   LYS C 128      63.197  31.748 -56.181  1.00 41.24           N  
ATOM    948  CA  LYS C 128      62.745  32.330 -57.441  1.00 43.86           C  
ATOM    949  C   LYS C 128      61.985  33.640 -57.197  1.00 42.48           C  
ATOM    950  O   LYS C 128      62.131  34.607 -57.954  1.00 41.11           O  
ATOM    951  CB  LYS C 128      61.886  31.331 -58.229  1.00 45.74           C  
ATOM    952  CG  LYS C 128      61.692  31.674 -59.702  1.00 46.73           C  
ATOM    953  CD  LYS C 128      62.930  31.353 -60.526  1.00 49.02           C  
ATOM    954  CE  LYS C 128      62.616  31.416 -62.024  1.00 51.47           C  
ATOM    955  NZ  LYS C 128      63.862  31.428 -62.850  1.00 51.64           N1+
ATOM    956  N   LEU C 129      61.185  33.656 -56.133  1.00 41.65           N  
ATOM    957  CA  LEU C 129      60.462  34.861 -55.726  1.00 40.02           C  
ATOM    958  C   LEU C 129      61.442  35.913 -55.193  1.00 41.40           C  
ATOM    959  O   LEU C 129      61.348  37.093 -55.548  1.00 42.84           O  
ATOM    960  CB  LEU C 129      59.380  34.527 -54.690  1.00 37.98           C  
ATOM    961  CG  LEU C 129      58.160  33.707 -55.167  1.00 35.49           C  
ATOM    962  CD1 LEU C 129      57.469  32.985 -53.987  1.00 34.03           C  
ATOM    963  CD2 LEU C 129      57.152  34.567 -55.969  1.00 34.96           C  
ATOM    964  N   ASN C 130      62.405  35.485 -54.381  1.00 40.39           N  
ATOM    965  CA  ASN C 130      63.435  36.401 -53.886  1.00 42.77           C  
ATOM    966  C   ASN C 130      64.201  37.117 -55.026  1.00 45.39           C  
ATOM    967  O   ASN C 130      64.518  38.306 -54.923  1.00 46.33           O  
ATOM    968  CB  ASN C 130      64.415  35.661 -52.986  1.00 41.79           C  
ATOM    969  CG  ASN C 130      63.853  35.380 -51.587  1.00 41.48           C  
ATOM    970  ND2 ASN C 130      64.527  34.489 -50.872  1.00 41.21           N  
ATOM    971  OD1 ASN C 130      62.852  35.971 -51.146  1.00 40.45           O  
ATOM    972  N   ARG C 131      64.482  36.389 -56.107  1.00 45.67           N  
ATOM    973  CA  ARG C 131      65.214  36.923 -57.258  1.00 48.34           C  
ATOM    974  C   ARG C 131      64.344  37.771 -58.193  1.00 49.06           C  
ATOM    975  O   ARG C 131      64.824  38.260 -59.228  1.00 48.13           O  
ATOM    976  CB  ARG C 131      65.865  35.779 -58.035  1.00 49.45           C  
ATOM    977  CG  ARG C 131      67.075  35.202 -57.330  1.00 52.61           C  
ATOM    978  CD  ARG C 131      67.486  33.863 -57.920  1.00 55.29           C  
ATOM    979  NE  ARG C 131      68.777  33.436 -57.378  1.00 58.50           N  
ATOM    980  CZ  ARG C 131      69.366  32.272 -57.648  1.00 59.71           C  
ATOM    981  NH1 ARG C 131      70.546  31.990 -57.101  1.00 59.12           N1+
ATOM    982  NH2 ARG C 131      68.773  31.390 -58.454  1.00 59.64           N  
ATOM    983  N   GLN C 132      63.075  37.940 -57.818  1.00 48.89           N  
ATOM    984  CA  GLN C 132      62.081  38.656 -58.623  1.00 49.92           C  
ATOM    985  C   GLN C 132      61.994  38.088 -60.049  1.00 49.66           C  
ATOM    986  O   GLN C 132      61.809  38.826 -61.017  1.00 48.74           O  
ATOM    987  CB  GLN C 132      62.337  40.176 -58.614  1.00 51.76           C  
ATOM    988  CG  GLN C 132      62.288  40.820 -57.221  1.00 53.96           C  
ATOM    989  CD  GLN C 132      62.360  42.360 -57.238  1.00 56.27           C  
ATOM    990  NE2 GLN C 132      62.078  42.963 -58.389  1.00 55.71           N  
ATOM    991  OE1 GLN C 132      62.660  42.988 -56.218  1.00 57.22           O  
ATOM    992  N   GLN C 133      62.130  36.765 -60.167  1.00 49.51           N  
ATOM    993  CA  GLN C 133      62.090  36.093 -61.472  1.00 48.57           C  
ATOM    994  C   GLN C 133      60.722  35.479 -61.787  1.00 46.62           C  
ATOM    995  O   GLN C 133      60.525  34.887 -62.858  1.00 45.92           O  
ATOM    996  CB  GLN C 133      63.200  35.045 -61.570  1.00 49.87           C  
ATOM    997  CG  GLN C 133      64.524  35.622 -62.041  1.00 52.10           C  
ATOM    998  CD  GLN C 133      65.727  34.730 -61.739  1.00 53.52           C  
ATOM    999  NE2 GLN C 133      66.903  35.346 -61.672  1.00 54.30           N  
ATOM   1000  OE1 GLN C 133      65.606  33.510 -61.573  1.00 53.97           O  
ATOM   1001  N   THR C 134      59.784  35.616 -60.848  1.00 43.33           N  
ATOM   1002  CA  THR C 134      58.431  35.104 -61.030  1.00 40.10           C  
ATOM   1003  C   THR C 134      57.502  35.840 -60.089  1.00 40.09           C  
ATOM   1004  O   THR C 134      57.954  36.471 -59.132  1.00 38.36           O  
ATOM   1005  CB  THR C 134      58.334  33.579 -60.777  1.00 39.97           C  
ATOM   1006  CG2 THR C 134      58.453  33.254 -59.249  1.00 38.47           C  
ATOM   1007  OG1 THR C 134      57.089  33.090 -61.306  1.00 39.36           O  
ATOM   1008  N   ASP C 135      56.208  35.754 -60.372  1.00 39.66           N  
ATOM   1009  CA  ASP C 135      55.191  36.381 -59.552  1.00 40.14           C  
ATOM   1010  C   ASP C 135      54.569  35.361 -58.621  1.00 39.10           C  
ATOM   1011  O   ASP C 135      54.213  35.691 -57.488  1.00 37.50           O  
ATOM   1012  CB  ASP C 135      54.122  36.999 -60.445  1.00 42.36           C  
ATOM   1013  CG  ASP C 135      54.665  38.151 -61.266  1.00 44.01           C  
ATOM   1014  OD1 ASP C 135      54.654  38.063 -62.511  1.00 42.59           O  
ATOM   1015  OD2 ASP C 135      55.140  39.130 -60.644  1.00 46.28           O1-
ATOM   1016  N   MET C 136      54.458  34.124 -59.115  1.00 37.70           N  
ATOM   1017  CA  MET C 136      53.921  33.006 -58.357  1.00 38.41           C  
ATOM   1018  C   MET C 136      54.807  31.799 -58.542  1.00 36.75           C  
ATOM   1019  O   MET C 136      55.265  31.516 -59.657  1.00 34.79           O  
ATOM   1020  CB  MET C 136      52.511  32.643 -58.819  1.00 40.70           C  
ATOM   1021  CG  MET C 136      51.416  33.525 -58.241  1.00 46.34           C  
ATOM   1022  SD  MET C 136      49.875  33.441 -59.199  1.00 49.57           S  
ATOM   1023  CE  MET C 136      50.304  34.489 -60.602  1.00 49.94           C  
ATOM   1024  N   ALA C 137      55.048  31.101 -57.439  1.00 35.65           N  
ATOM   1025  CA  ALA C 137      55.717  29.802 -57.482  1.00 35.06           C  
ATOM   1026  C   ALA C 137      54.798  28.737 -56.870  1.00 36.42           C  
ATOM   1027  O   ALA C 137      54.099  28.985 -55.870  1.00 37.09           O  
ATOM   1028  CB  ALA C 137      57.047  29.873 -56.769  1.00 35.22           C  
ATOM   1029  N   VAL C 138      54.787  27.559 -57.483  1.00 35.50           N  
ATOM   1030  CA  VAL C 138      53.866  26.493 -57.097  1.00 35.89           C  
ATOM   1031  C   VAL C 138      54.614  25.192 -56.826  1.00 35.36           C  
ATOM   1032  O   VAL C 138      55.442  24.757 -57.640  1.00 34.88           O  
ATOM   1033  CB  VAL C 138      52.775  26.261 -58.187  1.00 36.52           C  
ATOM   1034  CG1 VAL C 138      51.812  25.181 -57.755  1.00 36.07           C  
ATOM   1035  CG2 VAL C 138      51.998  27.563 -58.487  1.00 35.03           C  
ATOM   1036  N   ASN C 139      54.324  24.599 -55.668  1.00 36.02           N  
ATOM   1037  CA  ASN C 139      54.862  23.299 -55.276  1.00 36.64           C  
ATOM   1038  C   ASN C 139      53.798  22.448 -54.576  1.00 37.97           C  
ATOM   1039  O   ASN C 139      53.682  22.462 -53.340  1.00 36.42           O  
ATOM   1040  CB  ASN C 139      56.086  23.440 -54.366  1.00 36.92           C  
ATOM   1041  CG  ASN C 139      56.615  22.102 -53.915  1.00 36.54           C  
ATOM   1042  ND2 ASN C 139      57.147  22.029 -52.700  1.00 36.11           N  
ATOM   1043  OD1 ASN C 139      56.549  21.141 -54.663  1.00 36.31           O  
ATOM   1044  N   TRP C 140      53.044  21.683 -55.365  1.00 36.76           N  
ATOM   1045  CA  TRP C 140      51.961  20.874 -54.803  1.00 37.57           C  
ATOM   1046  C   TRP C 140      52.434  19.724 -53.907  1.00 37.32           C  
ATOM   1047  O   TRP C 140      51.657  19.233 -53.083  1.00 36.97           O  
ATOM   1048  CB  TRP C 140      51.024  20.360 -55.895  1.00 37.44           C  
ATOM   1049  CG  TRP C 140      50.302  21.456 -56.651  1.00 37.96           C  
ATOM   1050  CD1 TRP C 140      50.284  21.624 -58.001  1.00 37.19           C  
ATOM   1051  CD2 TRP C 140      49.514  22.539 -56.098  1.00 37.50           C  
ATOM   1052  CE2 TRP C 140      49.041  23.310 -57.195  1.00 37.64           C  
ATOM   1053  CE3 TRP C 140      49.159  22.928 -54.793  1.00 37.14           C  
ATOM   1054  NE1 TRP C 140      49.529  22.732 -58.337  1.00 37.99           N  
ATOM   1055  CZ2 TRP C 140      48.230  24.451 -57.029  1.00 37.39           C  
ATOM   1056  CZ3 TRP C 140      48.352  24.077 -54.623  1.00 36.94           C  
ATOM   1057  CH2 TRP C 140      47.895  24.815 -55.739  1.00 37.47           C  
ATOM   1058  N   ALA C 141      53.698  19.320 -54.056  1.00 35.00           N  
ATOM   1059  CA  ALA C 141      54.299  18.306 -53.171  1.00 36.89           C  
ATOM   1060  C   ALA C 141      54.612  18.860 -51.765  1.00 37.35           C  
ATOM   1061  O   ALA C 141      54.880  18.095 -50.847  1.00 36.38           O  
ATOM   1062  CB  ALA C 141      55.566  17.733 -53.799  1.00 35.61           C  
ATOM   1063  N   GLY C 142      54.598  20.189 -51.600  1.00 37.65           N  
ATOM   1064  CA  GLY C 142      54.925  20.789 -50.300  1.00 35.30           C  
ATOM   1065  C   GLY C 142      53.717  21.029 -49.398  1.00 36.01           C  
ATOM   1066  O   GLY C 142      52.649  20.430 -49.610  1.00 31.79           O  
ATOM   1067  N   GLY C 143      53.897  21.907 -48.400  1.00 34.20           N  
ATOM   1068  CA  GLY C 143      52.857  22.247 -47.411  1.00 33.78           C  
ATOM   1069  C   GLY C 143      52.760  21.326 -46.189  1.00 34.47           C  
ATOM   1070  O   GLY C 143      51.673  21.166 -45.601  1.00 34.51           O  
ATOM   1071  N   LEU C 144      53.892  20.739 -45.790  1.00 32.15           N  
ATOM   1072  CA  LEU C 144      53.939  19.788 -44.678  1.00 31.25           C  
ATOM   1073  C   LEU C 144      53.903  20.513 -43.322  1.00 33.17           C  
ATOM   1074  O   LEU C 144      54.906  20.579 -42.587  1.00 34.69           O  
ATOM   1075  CB ALEU C 144      55.154  18.875 -44.813  0.65 27.16           C  
ATOM   1076  CG ALEU C 144      55.026  17.785 -45.885  0.65 27.89           C  
ATOM   1077  CD1ALEU C 144      55.117  18.347 -47.316  0.65 26.29           C  
ATOM   1078  CD2ALEU C 144      56.115  16.778 -45.662  0.65 24.55           C  
ATOM   1079  N   HIS C 145      52.725  21.029 -42.979  1.00 33.10           N  
ATOM   1080  CA  HIS C 145      52.648  22.063 -41.938  1.00 34.56           C  
ATOM   1081  C   HIS C 145      52.782  21.581 -40.495  1.00 33.99           C  
ATOM   1082  O   HIS C 145      52.999  22.391 -39.587  1.00 35.25           O  
ATOM   1083  CB  HIS C 145      51.403  22.964 -42.154  1.00 34.05           C  
ATOM   1084  CG  HIS C 145      50.089  22.251 -42.033  1.00 35.45           C  
ATOM   1085  CD2 HIS C 145      49.784  20.933 -41.933  1.00 34.84           C  
ATOM   1086  ND1 HIS C 145      48.886  22.928 -41.992  1.00 32.69           N  
ATOM   1087  CE1 HIS C 145      47.897  22.058 -41.882  1.00 34.66           C  
ATOM   1088  NE2 HIS C 145      48.414  20.840 -41.857  1.00 35.32           N  
ATOM   1089  N   HIS C 146      52.688  20.259 -40.304  1.00 32.87           N  
ATOM   1090  CA  HIS C 146      52.749  19.639 -38.970  1.00 33.96           C  
ATOM   1091  C   HIS C 146      54.150  19.361 -38.423  1.00 33.15           C  
ATOM   1092  O   HIS C 146      54.316  19.244 -37.208  1.00 32.00           O  
ATOM   1093  CB  HIS C 146      51.966  18.305 -38.949  1.00 32.83           C  
ATOM   1094  CG  HIS C 146      50.497  18.450 -39.208  1.00 34.14           C  
ATOM   1095  CD2 HIS C 146      49.661  17.749 -40.014  1.00 32.67           C  
ATOM   1096  ND1 HIS C 146      49.714  19.400 -38.568  1.00 33.98           N  
ATOM   1097  CE1 HIS C 146      48.463  19.282 -38.982  1.00 34.21           C  
ATOM   1098  NE2 HIS C 146      48.404  18.285 -39.853  1.00 33.19           N  
ATOM   1099  N   ALA C 147      55.145  19.214 -39.297  1.00 33.54           N  
ATOM   1100  CA  ALA C 147      56.489  18.857 -38.830  1.00 36.22           C  
ATOM   1101  C   ALA C 147      57.068  19.940 -37.900  1.00 36.72           C  
ATOM   1102  O   ALA C 147      56.924  21.152 -38.157  1.00 33.82           O  
ATOM   1103  CB  ALA C 147      57.413  18.592 -39.995  1.00 36.22           C  
ATOM   1104  N   LYS C 148      57.688  19.494 -36.808  1.00 36.55           N  
ATOM   1105  CA  LYS C 148      58.305  20.418 -35.842  1.00 38.27           C  
ATOM   1106  C   LYS C 148      59.826  20.277 -35.846  1.00 37.38           C  
ATOM   1107  O   LYS C 148      60.369  19.427 -36.567  1.00 36.00           O  
ATOM   1108  CB  LYS C 148      57.754  20.199 -34.418  1.00 42.15           C  
ATOM   1109  CG  LYS C 148      56.281  19.765 -34.313  1.00 45.32           C  
ATOM   1110  CD  LYS C 148      55.313  20.923 -34.365  1.00 48.45           C  
ATOM   1111  CE  LYS C 148      53.900  20.509 -33.848  1.00 49.51           C  
ATOM   1112  NZ  LYS C 148      53.172  19.452 -34.700  1.00 50.41           N1+
ATOM   1113  N   LYS C 149      60.507  21.102 -35.036  1.00 36.02           N  
ATOM   1114  CA  LYS C 149      61.962  21.150 -34.998  1.00 34.57           C  
ATOM   1115  C   LYS C 149      62.552  19.729 -34.879  1.00 34.73           C  
ATOM   1116  O   LYS C 149      63.416  19.340 -35.654  1.00 34.09           O  
ATOM   1117  CB  LYS C 149      62.458  22.036 -33.839  1.00 37.34           C  
ATOM   1118  CG  LYS C 149      62.165  23.555 -33.995  1.00 41.30           C  
ATOM   1119  CD  LYS C 149      62.436  24.336 -32.700  1.00 43.92           C  
ATOM   1120  CE  LYS C 149      62.190  25.842 -32.875  1.00 45.27           C  
ATOM   1121  NZ  LYS C 149      60.738  26.158 -33.080  1.00 45.39           N1+
ATOM   1122  N   SER C 150      62.061  18.941 -33.929  1.00 34.10           N  
ATOM   1123  CA  SER C 150      62.634  17.603 -33.719  1.00 36.06           C  
ATOM   1124  C   SER C 150      61.538  16.569 -33.506  1.00 36.02           C  
ATOM   1125  O   SER C 150      61.626  15.729 -32.596  1.00 36.71           O  
ATOM   1126  CB  SER C 150      63.582  17.633 -32.517  1.00 37.02           C  
ATOM   1127  OG  SER C 150      62.807  17.936 -31.368  1.00 41.66           O  
ATOM   1128  N   GLU C 151      60.489  16.653 -34.323  1.00 35.60           N  
ATOM   1129  CA  GLU C 151      59.365  15.720 -34.223  1.00 38.56           C  
ATOM   1130  C   GLU C 151      58.582  15.669 -35.524  1.00 37.23           C  
ATOM   1131  O   GLU C 151      58.182  16.731 -36.050  1.00 34.08           O  
ATOM   1132  CB  GLU C 151      58.410  16.109 -33.078  1.00 40.97           C  
ATOM   1133  CG  GLU C 151      57.643  14.909 -32.532  1.00 47.97           C  
ATOM   1134  CD  GLU C 151      56.374  15.251 -31.743  1.00 51.15           C  
ATOM   1135  OE1 GLU C 151      55.948  16.429 -31.691  1.00 48.99           O  
ATOM   1136  OE2 GLU C 151      55.784  14.296 -31.180  1.00 54.96           O1-
ATOM   1137  N   ALA C 152      58.412  14.443 -36.052  1.00 34.23           N  
ATOM   1138  CA  ALA C 152      57.457  14.174 -37.115  1.00 34.41           C  
ATOM   1139  C   ALA C 152      56.067  14.204 -36.510  1.00 34.01           C  
ATOM   1140  O   ALA C 152      55.880  13.889 -35.331  1.00 33.38           O  
ATOM   1141  CB  ALA C 152      57.704  12.794 -37.785  1.00 34.36           C  
ATOM   1142  N   SER C 153      55.089  14.565 -37.333  1.00 35.38           N  
ATOM   1143  CA  SER C 153      53.736  14.711 -36.871  1.00 35.78           C  
ATOM   1144  C   SER C 153      52.759  14.712 -38.052  1.00 35.26           C  
ATOM   1145  O   SER C 153      52.987  15.403 -39.058  1.00 33.22           O  
ATOM   1146  CB  SER C 153      53.613  16.049 -36.121  1.00 36.47           C  
ATOM   1147  OG  SER C 153      52.326  16.184 -35.556  1.00 36.31           O  
ATOM   1148  N   GLY C 154      51.656  13.980 -37.907  1.00 32.59           N  
ATOM   1149  CA  GLY C 154      50.565  14.015 -38.892  1.00 32.86           C  
ATOM   1150  C   GLY C 154      51.002  13.765 -40.331  1.00 33.62           C  
ATOM   1151  O   GLY C 154      50.554  14.455 -41.250  1.00 33.23           O  
ATOM   1152  N   PHE C 155      51.875  12.773 -40.521  1.00 33.50           N  
ATOM   1153  CA  PHE C 155      52.358  12.350 -41.853  1.00 32.97           C  
ATOM   1154  C   PHE C 155      53.478  13.258 -42.382  1.00 34.06           C  
ATOM   1155  O   PHE C 155      54.011  13.000 -43.464  1.00 33.34           O  
ATOM   1156  CB  PHE C 155      51.234  12.292 -42.922  1.00 31.67           C  
ATOM   1157  CG  PHE C 155      49.915  11.676 -42.449  1.00 34.53           C  
ATOM   1158  CD1 PHE C 155      49.868  10.720 -41.423  1.00 33.88           C  
ATOM   1159  CD2 PHE C 155      48.721  12.029 -43.080  1.00 34.41           C  
ATOM   1160  CE1 PHE C 155      48.640  10.173 -41.010  1.00 35.07           C  
ATOM   1161  CE2 PHE C 155      47.490  11.474 -42.672  1.00 35.63           C  
ATOM   1162  CZ  PHE C 155      47.454  10.559 -41.633  1.00 35.30           C  
ATOM   1163  N   CYS C 156      53.818  14.307 -41.621  1.00 32.22           N  
ATOM   1164  CA  CYS C 156      54.836  15.285 -42.011  1.00 34.21           C  
ATOM   1165  C   CYS C 156      56.154  15.039 -41.290  1.00 35.05           C  
ATOM   1166  O   CYS C 156      56.157  14.831 -40.076  1.00 35.84           O  
ATOM   1167  CB  CYS C 156      54.351  16.703 -41.684  1.00 33.13           C  
ATOM   1168  SG  CYS C 156      52.834  17.137 -42.518  1.00 34.44           S  
ATOM   1169  N   TYR C 157      57.273  15.050 -42.022  1.00 34.66           N  
ATOM   1170  CA  TYR C 157      58.580  14.830 -41.379  1.00 35.90           C  
ATOM   1171  C   TYR C 157      59.445  16.094 -41.375  1.00 35.05           C  
ATOM   1172  O   TYR C 157      60.107  16.397 -40.374  1.00 35.37           O  
ATOM   1173  CB  TYR C 157      59.356  13.671 -42.036  1.00 33.88           C  
ATOM   1174  CG  TYR C 157      58.569  12.375 -42.142  1.00 34.57           C  
ATOM   1175  CD1 TYR C 157      57.703  12.154 -43.222  1.00 35.05           C  
ATOM   1176  CD2 TYR C 157      58.670  11.383 -41.166  1.00 33.03           C  
ATOM   1177  CE1 TYR C 157      56.969  10.975 -43.345  1.00 34.41           C  
ATOM   1178  CE2 TYR C 157      57.924  10.170 -41.289  1.00 34.35           C  
ATOM   1179  CZ  TYR C 157      57.080   9.996 -42.380  1.00 34.02           C  
ATOM   1180  OH  TYR C 157      56.320   8.864 -42.529  1.00 33.60           O  
ATOM   1181  N   VAL C 158      59.473  16.796 -42.504  1.00 34.60           N  
ATOM   1182  CA  VAL C 158      60.320  17.988 -42.636  1.00 35.46           C  
ATOM   1183  C   VAL C 158      59.418  19.163 -43.014  1.00 33.87           C  
ATOM   1184  O   VAL C 158      58.584  19.049 -43.907  1.00 34.34           O  
ATOM   1185  CB  VAL C 158      61.486  17.776 -43.667  1.00 37.02           C  
ATOM   1186  CG1 VAL C 158      62.220  19.095 -43.980  1.00 35.03           C  
ATOM   1187  CG2 VAL C 158      62.498  16.719 -43.152  1.00 36.68           C  
ATOM   1188  N   ASN C 159      59.582  20.284 -42.327  1.00 34.30           N  
ATOM   1189  CA  ASN C 159      58.687  21.402 -42.547  1.00 33.86           C  
ATOM   1190  C   ASN C 159      59.208  22.316 -43.629  1.00 33.32           C  
ATOM   1191  O   ASN C 159      59.935  23.290 -43.356  1.00 31.77           O  
ATOM   1192  CB  ASN C 159      58.403  22.171 -41.263  1.00 34.23           C  
ATOM   1193  CG  ASN C 159      57.090  22.953 -41.334  1.00 35.44           C  
ATOM   1194  ND2 ASN C 159      56.249  22.801 -40.306  1.00 35.96           N  
ATOM   1195  OD1 ASN C 159      56.834  23.674 -42.299  1.00 35.04           O  
ATOM   1196  N   ASP C 160      58.815  21.991 -44.858  1.00 31.85           N  
ATOM   1197  CA  ASP C 160      59.236  22.725 -46.051  1.00 32.39           C  
ATOM   1198  C   ASP C 160      58.749  24.189 -46.020  1.00 33.58           C  
ATOM   1199  O   ASP C 160      59.415  25.079 -46.547  1.00 34.35           O  
ATOM   1200  CB  ASP C 160      58.672  22.046 -47.305  1.00 32.41           C  
ATOM   1201  CG  ASP C 160      57.147  22.070 -47.350  1.00 34.03           C  
ATOM   1202  OD1 ASP C 160      56.494  21.435 -46.485  1.00 36.27           O  
ATOM   1203  OD2 ASP C 160      56.585  22.722 -48.255  1.00 34.63           O1-
ATOM   1204  N   ILE C 161      57.579  24.417 -45.422  1.00 31.96           N  
ATOM   1205  CA  ILE C 161      56.986  25.767 -45.381  1.00 35.07           C  
ATOM   1206  C   ILE C 161      57.908  26.706 -44.581  1.00 33.62           C  
ATOM   1207  O   ILE C 161      58.263  27.807 -45.037  1.00 34.22           O  
ATOM   1208  CB  ILE C 161      55.585  25.725 -44.731  1.00 35.19           C  
ATOM   1209  CG1 ILE C 161      54.724  24.616 -45.364  1.00 36.75           C  
ATOM   1210  CG2 ILE C 161      54.889  27.145 -44.722  1.00 35.07           C  
ATOM   1211  CD1 ILE C 161      53.315  24.532 -44.785  1.00 35.51           C  
ATOM   1212  N   VAL C 162      58.274  26.260 -43.382  1.00 33.01           N  
ATOM   1213  CA  VAL C 162      59.151  27.027 -42.500  1.00 32.98           C  
ATOM   1214  C   VAL C 162      60.469  27.309 -43.210  1.00 33.91           C  
ATOM   1215  O   VAL C 162      60.965  28.451 -43.185  1.00 32.68           O  
ATOM   1216  CB  VAL C 162      59.382  26.298 -41.156  1.00 33.71           C  
ATOM   1217  CG1 VAL C 162      60.342  27.106 -40.259  1.00 35.78           C  
ATOM   1218  CG2 VAL C 162      58.057  26.128 -40.421  1.00 34.96           C  
ATOM   1219  N   LEU C 163      61.038  26.279 -43.845  1.00 31.77           N  
ATOM   1220  CA  LEU C 163      62.287  26.453 -44.629  1.00 33.96           C  
ATOM   1221  C   LEU C 163      62.153  27.468 -45.788  1.00 34.46           C  
ATOM   1222  O   LEU C 163      63.058  28.296 -46.005  1.00 35.56           O  
ATOM   1223  CB  LEU C 163      62.817  25.096 -45.126  1.00 32.34           C  
ATOM   1224  CG  LEU C 163      63.303  24.201 -43.965  1.00 32.89           C  
ATOM   1225  CD1 LEU C 163      63.490  22.745 -44.405  1.00 32.75           C  
ATOM   1226  CD2 LEU C 163      64.612  24.742 -43.295  1.00 29.63           C  
ATOM   1227  N   ALA C 164      61.034  27.396 -46.517  1.00 33.30           N  
ATOM   1228  CA  ALA C 164      60.737  28.354 -47.583  1.00 33.84           C  
ATOM   1229  C   ALA C 164      60.568  29.757 -46.997  1.00 34.63           C  
ATOM   1230  O   ALA C 164      61.049  30.731 -47.577  1.00 34.11           O  
ATOM   1231  CB  ALA C 164      59.484  27.956 -48.329  1.00 32.38           C  
ATOM   1232  N   ILE C 165      59.884  29.852 -45.853  1.00 34.88           N  
ATOM   1233  CA  ILE C 165      59.644  31.143 -45.227  1.00 34.87           C  
ATOM   1234  C   ILE C 165      60.968  31.747 -44.723  1.00 35.45           C  
ATOM   1235  O   ILE C 165      61.199  32.952 -44.886  1.00 33.24           O  
ATOM   1236  CB  ILE C 165      58.530  31.110 -44.112  1.00 33.63           C  
ATOM   1237  CG1 ILE C 165      57.155  30.867 -44.755  1.00 33.65           C  
ATOM   1238  CG2 ILE C 165      58.545  32.451 -43.321  1.00 31.85           C  
ATOM   1239  CD1 ILE C 165      55.959  30.681 -43.775  1.00 34.37           C  
ATOM   1240  N   LEU C 166      61.846  30.916 -44.146  1.00 34.78           N  
ATOM   1241  CA  LEU C 166      63.173  31.408 -43.730  1.00 36.12           C  
ATOM   1242  C   LEU C 166      63.927  31.997 -44.943  1.00 36.20           C  
ATOM   1243  O   LEU C 166      64.562  33.058 -44.842  1.00 34.23           O  
ATOM   1244  CB  LEU C 166      64.001  30.319 -43.026  1.00 36.93           C  
ATOM   1245  CG  LEU C 166      63.536  29.870 -41.627  1.00 37.72           C  
ATOM   1246  CD1 LEU C 166      64.480  28.816 -41.087  1.00 37.05           C  
ATOM   1247  CD2 LEU C 166      63.443  31.079 -40.631  1.00 36.68           C  
ATOM   1248  N   GLU C 167      63.840  31.314 -46.089  1.00 35.44           N  
ATOM   1249  CA  GLU C 167      64.461  31.815 -47.312  1.00 37.50           C  
ATOM   1250  C   GLU C 167      63.845  33.170 -47.710  1.00 37.25           C  
ATOM   1251  O   GLU C 167      64.566  34.123 -48.016  1.00 37.19           O  
ATOM   1252  CB  GLU C 167      64.305  30.795 -48.447  1.00 39.11           C  
ATOM   1253  CG  GLU C 167      65.017  31.144 -49.750  1.00 42.61           C  
ATOM   1254  CD  GLU C 167      66.521  31.398 -49.587  1.00 45.90           C  
ATOM   1255  OE1 GLU C 167      67.053  32.267 -50.317  1.00 49.75           O  
ATOM   1256  OE2 GLU C 167      67.175  30.750 -48.741  1.00 46.99           O1-
ATOM   1257  N   LEU C 168      62.516  33.247 -47.693  1.00 36.40           N  
ATOM   1258  CA  LEU C 168      61.819  34.480 -48.062  1.00 36.56           C  
ATOM   1259  C   LEU C 168      62.186  35.650 -47.170  1.00 35.85           C  
ATOM   1260  O   LEU C 168      62.243  36.773 -47.648  1.00 35.79           O  
ATOM   1261  CB  LEU C 168      60.300  34.290 -48.087  1.00 35.56           C  
ATOM   1262  CG  LEU C 168      59.701  33.451 -49.218  1.00 35.41           C  
ATOM   1263  CD1 LEU C 168      58.228  33.164 -48.920  1.00 34.27           C  
ATOM   1264  CD2 LEU C 168      59.873  34.142 -50.597  1.00 33.62           C  
ATOM   1265  N   LEU C 169      62.450  35.388 -45.889  1.00 35.37           N  
ATOM   1266  CA  LEU C 169      62.789  36.462 -44.935  1.00 35.46           C  
ATOM   1267  C   LEU C 169      64.135  37.134 -45.190  1.00 36.23           C  
ATOM   1268  O   LEU C 169      64.409  38.182 -44.610  1.00 37.17           O  
ATOM   1269  CB  LEU C 169      62.724  35.974 -43.477  1.00 34.11           C  
ATOM   1270  CG  LEU C 169      61.320  35.686 -42.927  1.00 33.04           C  
ATOM   1271  CD1 LEU C 169      61.404  34.856 -41.665  1.00 33.08           C  
ATOM   1272  CD2 LEU C 169      60.541  37.011 -42.673  1.00 34.12           C  
ATOM   1273  N   LYS C 170      64.982  36.537 -46.037  1.00 36.77           N  
ATOM   1274  CA  LYS C 170      66.254  37.189 -46.426  1.00 37.52           C  
ATOM   1275  C   LYS C 170      65.996  38.457 -47.267  1.00 37.27           C  
ATOM   1276  O   LYS C 170      66.773  39.426 -47.222  1.00 36.58           O  
ATOM   1277  CB  LYS C 170      67.182  36.188 -47.149  1.00 37.85           C  
ATOM   1278  CG  LYS C 170      67.781  35.144 -46.190  1.00 40.83           C  
ATOM   1279  CD  LYS C 170      68.038  33.762 -46.841  1.00 42.46           C  
ATOM   1280  CE  LYS C 170      69.394  33.678 -47.530  1.00 42.34           C  
ATOM   1281  NZ  LYS C 170      69.664  32.291 -48.070  1.00 43.44           N1+
ATOM   1282  N   TYR C 171      64.877  38.460 -47.991  1.00 36.79           N  
ATOM   1283  CA  TYR C 171      64.532  39.549 -48.907  1.00 39.91           C  
ATOM   1284  C   TYR C 171      63.238  40.252 -48.534  1.00 40.51           C  
ATOM   1285  O   TYR C 171      62.924  41.315 -49.071  1.00 40.10           O  
ATOM   1286  CB  TYR C 171      64.394  39.014 -50.335  1.00 42.52           C  
ATOM   1287  CG  TYR C 171      65.706  38.635 -50.966  1.00 44.75           C  
ATOM   1288  CD1 TYR C 171      66.310  39.464 -51.915  1.00 44.77           C  
ATOM   1289  CD2 TYR C 171      66.358  37.445 -50.609  1.00 45.06           C  
ATOM   1290  CE1 TYR C 171      67.529  39.113 -52.502  1.00 45.45           C  
ATOM   1291  CE2 TYR C 171      67.574  37.093 -51.183  1.00 45.17           C  
ATOM   1292  CZ  TYR C 171      68.149  37.929 -52.130  1.00 45.85           C  
ATOM   1293  OH  TYR C 171      69.358  37.575 -52.695  1.00 47.38           O  
ATOM   1294  N   HIS C 172      62.473  39.639 -47.645  1.00 39.26           N  
ATOM   1295  CA  HIS C 172      61.179  40.169 -47.286  1.00 41.04           C  
ATOM   1296  C   HIS C 172      61.108  40.447 -45.801  1.00 40.86           C  
ATOM   1297  O   HIS C 172      61.353  39.558 -44.968  1.00 42.32           O  
ATOM   1298  CB  HIS C 172      60.068  39.209 -47.741  1.00 41.73           C  
ATOM   1299  CG  HIS C 172      60.037  39.004 -49.223  1.00 42.02           C  
ATOM   1300  CD2 HIS C 172      59.423  39.708 -50.207  1.00 42.76           C  
ATOM   1301  ND1 HIS C 172      60.731  37.989 -49.851  1.00 43.96           N  
ATOM   1302  CE1 HIS C 172      60.528  38.066 -51.157  1.00 43.70           C  
ATOM   1303  NE2 HIS C 172      59.734  39.096 -51.397  1.00 43.59           N  
ATOM   1304  N   GLN C 173      60.790  41.697 -45.482  1.00 38.72           N  
ATOM   1305  CA  GLN C 173      60.590  42.121 -44.109  1.00 38.99           C  
ATOM   1306  C   GLN C 173      59.411  41.396 -43.431  1.00 38.18           C  
ATOM   1307  O   GLN C 173      59.543  40.937 -42.300  1.00 38.84           O  
ATOM   1308  CB AGLN C 173      60.396  43.641 -44.041  0.65 39.40           C  
ATOM   1309  CG AGLN C 173      60.067  44.179 -42.654  0.65 42.26           C  
ATOM   1310  CD AGLN C 173      61.249  44.149 -41.690  0.65 45.39           C  
ATOM   1311  NE2AGLN C 173      62.466  44.188 -42.235  0.65 45.94           N  
ATOM   1312  OE1AGLN C 173      61.067  44.086 -40.464  0.65 46.52           O  
ATOM   1313  N   ARG C 174      58.269  41.329 -44.116  1.00 35.80           N  
ATOM   1314  CA  ARG C 174      57.053  40.742 -43.568  1.00 37.60           C  
ATOM   1315  C   ARG C 174      56.505  39.711 -44.545  1.00 38.81           C  
ATOM   1316  O   ARG C 174      56.277  40.011 -45.727  1.00 40.28           O  
ATOM   1317  CB  ARG C 174      56.002  41.815 -43.228  1.00 38.24           C  
ATOM   1318  CG  ARG C 174      56.323  42.584 -41.941  1.00 40.86           C  
ATOM   1319  CD  ARG C 174      55.334  43.716 -41.612  1.00 44.13           C  
ATOM   1320  NE  ARG C 174      55.060  44.550 -42.783  1.00 45.54           N  
ATOM   1321  CZ  ARG C 174      55.792  45.590 -43.180  1.00 45.96           C  
ATOM   1322  NH1 ARG C 174      55.446  46.259 -44.280  1.00 45.45           N1+
ATOM   1323  NH2 ARG C 174      56.870  45.946 -42.499  1.00 44.04           N  
ATOM   1324  N   VAL C 175      56.356  38.478 -44.055  1.00 38.09           N  
ATOM   1325  CA  VAL C 175      55.793  37.388 -44.842  1.00 35.43           C  
ATOM   1326  C   VAL C 175      54.465  36.955 -44.199  1.00 35.67           C  
ATOM   1327  O   VAL C 175      54.399  36.704 -42.990  1.00 33.75           O  
ATOM   1328  CB  VAL C 175      56.793  36.179 -44.941  1.00 37.42           C  
ATOM   1329  CG1 VAL C 175      56.173  34.986 -45.707  1.00 37.62           C  
ATOM   1330  CG2 VAL C 175      58.072  36.606 -45.611  1.00 37.87           C  
ATOM   1331  N   LEU C 176      53.411  36.874 -45.007  1.00 33.70           N  
ATOM   1332  CA  LEU C 176      52.129  36.389 -44.521  1.00 34.98           C  
ATOM   1333  C   LEU C 176      51.942  34.915 -44.898  1.00 34.61           C  
ATOM   1334  O   LEU C 176      52.073  34.548 -46.067  1.00 34.60           O  
ATOM   1335  CB  LEU C 176      50.977  37.207 -45.104  1.00 35.24           C  
ATOM   1336  CG  LEU C 176      49.546  36.806 -44.719  1.00 35.81           C  
ATOM   1337  CD1 LEU C 176      49.304  36.894 -43.213  1.00 33.98           C  
ATOM   1338  CD2 LEU C 176      48.507  37.661 -45.469  1.00 37.67           C  
ATOM   1339  N   TYR C 177      51.597  34.098 -43.907  1.00 34.42           N  
ATOM   1340  CA  TYR C 177      51.271  32.684 -44.117  1.00 32.97           C  
ATOM   1341  C   TYR C 177      49.773  32.428 -43.916  1.00 33.41           C  
ATOM   1342  O   TYR C 177      49.226  32.735 -42.857  1.00 34.98           O  
ATOM   1343  CB  TYR C 177      52.089  31.792 -43.165  1.00 32.74           C  
ATOM   1344  CG  TYR C 177      51.682  30.312 -43.231  1.00 32.30           C  
ATOM   1345  CD1 TYR C 177      52.031  29.532 -44.331  1.00 31.57           C  
ATOM   1346  CD2 TYR C 177      50.958  29.712 -42.203  1.00 31.16           C  
ATOM   1347  CE1 TYR C 177      51.673  28.174 -44.411  1.00 32.54           C  
ATOM   1348  CE2 TYR C 177      50.602  28.334 -42.265  1.00 31.79           C  
ATOM   1349  CZ  TYR C 177      50.961  27.579 -43.384  1.00 32.46           C  
ATOM   1350  OH  TYR C 177      50.619  26.230 -43.510  1.00 32.26           O  
ATOM   1351  N   ILE C 178      49.121  31.858 -44.927  1.00 32.58           N  
ATOM   1352  CA  ILE C 178      47.685  31.534 -44.865  1.00 33.32           C  
ATOM   1353  C   ILE C 178      47.506  30.032 -45.101  1.00 32.59           C  
ATOM   1354  O   ILE C 178      48.140  29.461 -45.996  1.00 32.10           O  
ATOM   1355  CB  ILE C 178      46.861  32.326 -45.909  1.00 33.90           C  
ATOM   1356  CG1 ILE C 178      47.152  33.843 -45.791  1.00 33.71           C  
ATOM   1357  CG2 ILE C 178      45.347  31.993 -45.763  1.00 32.82           C  
ATOM   1358  CD1 ILE C 178      46.776  34.670 -47.008  1.00 33.12           C  
ATOM   1359  N   ASP C 179      46.630  29.411 -44.317  1.00 33.62           N  
ATOM   1360  CA  ASP C 179      46.545  27.950 -44.253  1.00 32.77           C  
ATOM   1361  C   ASP C 179      45.081  27.498 -44.318  1.00 34.16           C  
ATOM   1362  O   ASP C 179      44.344  27.615 -43.332  1.00 33.96           O  
ATOM   1363  CB  ASP C 179      47.214  27.485 -42.949  1.00 34.26           C  
ATOM   1364  CG  ASP C 179      47.395  25.968 -42.872  1.00 33.61           C  
ATOM   1365  OD1 ASP C 179      46.473  25.263 -43.297  1.00 34.12           O  
ATOM   1366  OD2 ASP C 179      48.443  25.496 -42.371  1.00 32.36           O1-
ATOM   1367  N   ILE C 180      44.659  26.982 -45.474  1.00 34.29           N  
ATOM   1368  CA  ILE C 180      43.253  26.560 -45.660  1.00 35.33           C  
ATOM   1369  C   ILE C 180      43.069  25.042 -45.617  1.00 36.42           C  
ATOM   1370  O   ILE C 180      41.997  24.512 -45.960  1.00 38.09           O  
ATOM   1371  CB  ILE C 180      42.632  27.152 -46.940  1.00 34.61           C  
ATOM   1372  CG1 ILE C 180      43.408  26.705 -48.181  1.00 33.72           C  
ATOM   1373  CG2 ILE C 180      42.573  28.697 -46.820  1.00 34.43           C  
ATOM   1374  CD1 ILE C 180      42.716  27.029 -49.519  1.00 34.11           C  
ATOM   1375  N   ASP C 181      44.132  24.357 -45.205  1.00 35.53           N  
ATOM   1376  CA  ASP C 181      44.098  22.917 -44.861  1.00 34.67           C  
ATOM   1377  C   ASP C 181      43.046  22.749 -43.755  1.00 35.76           C  
ATOM   1378  O   ASP C 181      42.811  23.688 -42.953  1.00 34.35           O  
ATOM   1379  CB  ASP C 181      45.478  22.517 -44.328  1.00 32.51           C  
ATOM   1380  CG  ASP C 181      45.645  21.007 -44.182  1.00 32.40           C  
ATOM   1381  OD1 ASP C 181      46.342  20.396 -45.014  1.00 33.83           O  
ATOM   1382  OD2 ASP C 181      45.063  20.447 -43.243  1.00 32.78           O1-
ATOM   1383  N   ILE C 182      42.397  21.587 -43.689  1.00 35.19           N  
ATOM   1384  CA  ILE C 182      41.386  21.404 -42.645  1.00 33.81           C  
ATOM   1385  C   ILE C 182      42.001  21.413 -41.245  1.00 33.22           C  
ATOM   1386  O   ILE C 182      41.302  21.679 -40.262  1.00 32.39           O  
ATOM   1387  CB  ILE C 182      40.495  20.124 -42.858  1.00 36.81           C  
ATOM   1388  CG1 ILE C 182      39.218  20.194 -41.986  1.00 36.42           C  
ATOM   1389  CG2 ILE C 182      41.309  18.839 -42.617  1.00 35.64           C  
ATOM   1390  CD1 ILE C 182      38.289  18.938 -42.131  1.00 34.18           C  
ATOM   1391  N   HIS C 183      43.294  21.091 -41.158  1.00 33.54           N  
ATOM   1392  CA  HIS C 183      43.983  21.007 -39.869  1.00 32.84           C  
ATOM   1393  C   HIS C 183      44.731  22.302 -39.559  1.00 34.84           C  
ATOM   1394  O   HIS C 183      45.167  23.016 -40.473  1.00 33.42           O  
ATOM   1395  CB  HIS C 183      44.972  19.837 -39.861  1.00 34.10           C  
ATOM   1396  CG  HIS C 183      44.336  18.509 -40.135  1.00 33.10           C  
ATOM   1397  CD2 HIS C 183      43.631  17.675 -39.329  1.00 35.48           C  
ATOM   1398  ND1 HIS C 183      44.385  17.900 -41.376  1.00 32.83           N  
ATOM   1399  CE1 HIS C 183      43.733  16.745 -41.317  1.00 34.86           C  
ATOM   1400  NE2 HIS C 183      43.271  16.582 -40.087  1.00 32.04           N  
ATOM   1401  N   HIS C 184      44.873  22.586 -38.267  1.00 35.33           N  
ATOM   1402  CA  HIS C 184      45.650  23.731 -37.810  1.00 36.51           C  
ATOM   1403  C   HIS C 184      47.097  23.570 -38.271  1.00 36.43           C  
ATOM   1404  O   HIS C 184      47.697  22.484 -38.108  1.00 34.08           O  
ATOM   1405  CB  HIS C 184      45.620  23.816 -36.289  1.00 36.32           C  
ATOM   1406  CG  HIS C 184      46.475  24.907 -35.728  1.00 37.06           C  
ATOM   1407  CD2 HIS C 184      46.538  26.228 -36.023  1.00 37.35           C  
ATOM   1408  ND1 HIS C 184      47.381  24.698 -34.710  1.00 38.78           N  
ATOM   1409  CE1 HIS C 184      47.968  25.843 -34.402  1.00 38.45           C  
ATOM   1410  NE2 HIS C 184      47.473  26.789 -35.185  1.00 37.84           N  
ATOM   1411  N   GLY C 185      47.651  24.656 -38.821  1.00 36.46           N  
ATOM   1412  CA  GLY C 185      49.048  24.693 -39.253  1.00 35.76           C  
ATOM   1413  C   GLY C 185      49.973  24.964 -38.083  1.00 34.69           C  
ATOM   1414  O   GLY C 185      50.603  26.034 -38.005  1.00 36.39           O  
ATOM   1415  N   ASP C 186      50.033  23.995 -37.170  1.00 32.20           N  
ATOM   1416  CA  ASP C 186      50.759  24.109 -35.901  1.00 33.53           C  
ATOM   1417  C   ASP C 186      52.281  24.197 -36.003  1.00 35.11           C  
ATOM   1418  O   ASP C 186      52.880  24.971 -35.269  1.00 35.96           O  
ATOM   1419  CB  ASP C 186      50.353  22.984 -34.923  1.00 33.96           C  
ATOM   1420  CG  ASP C 186      50.631  21.559 -35.473  1.00 35.68           C  
ATOM   1421  OD1 ASP C 186      50.660  20.617 -34.649  1.00 35.36           O  
ATOM   1422  OD2 ASP C 186      50.810  21.378 -36.703  1.00 34.89           O1-
ATOM   1423  N   GLY C 187      52.904  23.405 -36.885  1.00 35.94           N  
ATOM   1424  CA  GLY C 187      54.366  23.451 -37.066  1.00 35.40           C  
ATOM   1425  C   GLY C 187      54.799  24.842 -37.519  1.00 34.86           C  
ATOM   1426  O   GLY C 187      55.789  25.390 -37.033  1.00 35.29           O  
ATOM   1427  N   VAL C 188      54.041  25.422 -38.439  1.00 31.59           N  
ATOM   1428  CA  VAL C 188      54.399  26.722 -38.990  1.00 32.11           C  
ATOM   1429  C   VAL C 188      54.153  27.784 -37.919  1.00 32.51           C  
ATOM   1430  O   VAL C 188      55.016  28.628 -37.687  1.00 33.31           O  
ATOM   1431  CB  VAL C 188      53.623  27.054 -40.312  1.00 32.11           C  
ATOM   1432  CG1 VAL C 188      54.096  28.418 -40.902  1.00 31.27           C  
ATOM   1433  CG2 VAL C 188      53.823  25.945 -41.348  1.00 32.34           C  
ATOM   1434  N   GLU C 189      53.004  27.699 -37.238  1.00 33.54           N  
ATOM   1435  CA  GLU C 189      52.635  28.684 -36.196  1.00 34.19           C  
ATOM   1436  C   GLU C 189      53.656  28.704 -35.070  1.00 34.84           C  
ATOM   1437  O   GLU C 189      54.062  29.778 -34.608  1.00 34.00           O  
ATOM   1438  CB  GLU C 189      51.229  28.412 -35.628  1.00 33.72           C  
ATOM   1439  CG  GLU C 189      50.858  29.298 -34.433  1.00 36.16           C  
ATOM   1440  CD  GLU C 189      49.533  28.898 -33.792  1.00 37.40           C  
ATOM   1441  OE1 GLU C 189      48.475  29.127 -34.400  1.00 39.68           O  
ATOM   1442  OE2 GLU C 189      49.548  28.364 -32.678  1.00 38.19           O1-
ATOM   1443  N   GLU C 190      54.074  27.505 -34.655  1.00 33.94           N  
ATOM   1444  CA  GLU C 190      55.055  27.328 -33.604  1.00 35.84           C  
ATOM   1445  C   GLU C 190      56.391  27.970 -33.981  1.00 35.40           C  
ATOM   1446  O   GLU C 190      57.006  28.678 -33.172  1.00 34.61           O  
ATOM   1447  CB  GLU C 190      55.262  25.826 -33.316  1.00 37.36           C  
ATOM   1448  CG  GLU C 190      56.266  25.560 -32.189  1.00 42.76           C  
ATOM   1449  CD  GLU C 190      56.480  24.081 -31.935  1.00 44.82           C  
ATOM   1450  OE1 GLU C 190      56.809  23.341 -32.888  1.00 44.52           O  
ATOM   1451  OE2 GLU C 190      56.322  23.658 -30.771  1.00 46.50           O1-
ATOM   1452  N   ALA C 191      56.851  27.712 -35.203  1.00 33.17           N  
ATOM   1453  CA  ALA C 191      58.128  28.256 -35.665  1.00 31.95           C  
ATOM   1454  C   ALA C 191      58.186  29.791 -35.540  1.00 30.45           C  
ATOM   1455  O   ALA C 191      59.207  30.350 -35.155  1.00 30.68           O  
ATOM   1456  CB  ALA C 191      58.347  27.862 -37.114  1.00 31.16           C  
ATOM   1457  N   PHE C 192      57.099  30.466 -35.893  1.00 33.05           N  
ATOM   1458  CA  PHE C 192      57.106  31.942 -35.952  1.00 31.06           C  
ATOM   1459  C   PHE C 192      56.237  32.555 -34.873  1.00 33.61           C  
ATOM   1460  O   PHE C 192      55.802  33.728 -34.982  1.00 31.04           O  
ATOM   1461  CB  PHE C 192      56.650  32.376 -37.348  1.00 32.42           C  
ATOM   1462  CG  PHE C 192      57.519  31.816 -38.452  1.00 34.03           C  
ATOM   1463  CD1 PHE C 192      57.001  30.890 -39.371  1.00 32.60           C  
ATOM   1464  CD2 PHE C 192      58.879  32.137 -38.509  1.00 34.64           C  
ATOM   1465  CE1 PHE C 192      57.819  30.330 -40.355  1.00 32.15           C  
ATOM   1466  CE2 PHE C 192      59.717  31.579 -39.498  1.00 34.05           C  
ATOM   1467  CZ  PHE C 192      59.179  30.683 -40.428  1.00 33.33           C  
ATOM   1468  N   TYR C 193      55.992  31.789 -33.808  1.00 33.53           N  
ATOM   1469  CA  TYR C 193      55.037  32.235 -32.783  1.00 34.65           C  
ATOM   1470  C   TYR C 193      55.428  33.553 -32.101  1.00 34.69           C  
ATOM   1471  O   TYR C 193      54.554  34.328 -31.679  1.00 30.87           O  
ATOM   1472  CB  TYR C 193      54.839  31.150 -31.728  1.00 35.90           C  
ATOM   1473  CG  TYR C 193      53.523  31.248 -30.999  1.00 37.43           C  
ATOM   1474  CD1 TYR C 193      53.467  31.568 -29.631  1.00 37.10           C  
ATOM   1475  CD2 TYR C 193      52.323  31.023 -31.678  1.00 37.71           C  
ATOM   1476  CE1 TYR C 193      52.238  31.652 -28.957  1.00 37.68           C  
ATOM   1477  CE2 TYR C 193      51.106  31.099 -31.019  1.00 39.05           C  
ATOM   1478  CZ  TYR C 193      51.065  31.418 -29.663  1.00 37.65           C  
ATOM   1479  OH  TYR C 193      49.841  31.498 -29.042  1.00 36.39           O  
ATOM   1480  N   THR C 194      56.736  33.791 -31.981  1.00 32.67           N  
ATOM   1481  CA  THR C 194      57.219  34.927 -31.209  1.00 35.06           C  
ATOM   1482  C   THR C 194      57.838  36.009 -32.092  1.00 33.48           C  
ATOM   1483  O   THR C 194      58.531  36.899 -31.601  1.00 35.84           O  
ATOM   1484  CB  THR C 194      58.226  34.460 -30.108  1.00 35.48           C  
ATOM   1485  CG2 THR C 194      57.591  33.363 -29.220  1.00 33.81           C  
ATOM   1486  OG1 THR C 194      59.390  33.922 -30.736  1.00 35.55           O  
ATOM   1487  N   THR C 195      57.594  35.930 -33.396  1.00 35.18           N  
ATOM   1488  CA  THR C 195      58.079  36.970 -34.315  1.00 36.12           C  
ATOM   1489  C   THR C 195      56.953  37.718 -35.012  1.00 36.33           C  
ATOM   1490  O   THR C 195      55.944  37.103 -35.415  1.00 33.75           O  
ATOM   1491  CB  THR C 195      59.080  36.418 -35.386  1.00 36.81           C  
ATOM   1492  CG2 THR C 195      58.424  35.370 -36.346  1.00 34.60           C  
ATOM   1493  OG1 THR C 195      59.595  37.504 -36.164  1.00 35.99           O  
ATOM   1494  N   ASP C 196      57.132  39.033 -35.181  1.00 35.46           N  
ATOM   1495  CA  ASP C 196      56.176  39.816 -35.987  1.00 37.06           C  
ATOM   1496  C   ASP C 196      56.543  39.843 -37.479  1.00 36.58           C  
ATOM   1497  O   ASP C 196      55.831  40.448 -38.296  1.00 38.00           O  
ATOM   1498  CB  ASP C 196      55.957  41.245 -35.430  1.00 37.06           C  
ATOM   1499  CG  ASP C 196      57.230  42.067 -35.357  1.00 40.17           C  
ATOM   1500  OD1 ASP C 196      58.320  41.552 -35.701  1.00 40.76           O  
ATOM   1501  OD2 ASP C 196      57.140  43.248 -34.932  1.00 39.48           O1-
ATOM   1502  N   ARG C 197      57.647  39.191 -37.836  1.00 34.83           N  
ATOM   1503  CA  ARG C 197      58.083  39.161 -39.242  1.00 35.38           C  
ATOM   1504  C   ARG C 197      57.374  38.093 -40.056  1.00 34.45           C  
ATOM   1505  O   ARG C 197      57.509  38.042 -41.278  1.00 33.56           O  
ATOM   1506  CB  ARG C 197      59.608  39.001 -39.350  1.00 36.79           C  
ATOM   1507  CG  ARG C 197      60.391  40.221 -38.857  1.00 37.65           C  
ATOM   1508  CD  ARG C 197      61.820  40.190 -39.373  1.00 36.93           C  
ATOM   1509  NE  ARG C 197      61.888  40.081 -40.837  1.00 35.43           N  
ATOM   1510  CZ  ARG C 197      62.971  39.699 -41.506  1.00 35.73           C  
ATOM   1511  NH1 ARG C 197      62.950  39.597 -42.835  1.00 34.74           N1+
ATOM   1512  NH2 ARG C 197      64.069  39.384 -40.836  1.00 36.88           N  
ATOM   1513  N   VAL C 198      56.648  37.217 -39.363  1.00 33.99           N  
ATOM   1514  CA  VAL C 198      55.784  36.242 -40.018  1.00 34.12           C  
ATOM   1515  C   VAL C 198      54.455  36.221 -39.267  1.00 34.95           C  
ATOM   1516  O   VAL C 198      54.419  35.957 -38.053  1.00 35.53           O  
ATOM   1517  CB  VAL C 198      56.378  34.802 -40.048  1.00 33.55           C  
ATOM   1518  CG1 VAL C 198      55.406  33.828 -40.787  1.00 32.71           C  
ATOM   1519  CG2 VAL C 198      57.749  34.777 -40.693  1.00 30.94           C  
ATOM   1520  N   MET C 199      53.375  36.512 -39.989  1.00 35.05           N  
ATOM   1521  CA  MET C 199      52.033  36.383 -39.455  1.00 36.35           C  
ATOM   1522  C   MET C 199      51.428  35.096 -40.004  1.00 36.22           C  
ATOM   1523  O   MET C 199      51.480  34.850 -41.206  1.00 36.62           O  
ATOM   1524  CB  MET C 199      51.176  37.577 -39.860  1.00 35.96           C  
ATOM   1525  CG  MET C 199      49.749  37.551 -39.328  1.00 41.77           C  
ATOM   1526  SD  MET C 199      49.029  39.224 -39.444  1.00 46.61           S  
ATOM   1527  CE  MET C 199      47.852  39.215 -38.101  1.00 45.03           C  
ATOM   1528  N   THR C 200      50.852  34.284 -39.120  1.00 36.93           N  
ATOM   1529  CA  THR C 200      50.251  33.021 -39.534  1.00 34.91           C  
ATOM   1530  C   THR C 200      48.751  33.074 -39.305  1.00 35.96           C  
ATOM   1531  O   THR C 200      48.288  33.513 -38.248  1.00 35.92           O  
ATOM   1532  CB  THR C 200      50.918  31.804 -38.826  1.00 34.61           C  
ATOM   1533  CG2 THR C 200      52.413  31.827 -39.069  1.00 30.51           C  
ATOM   1534  OG1 THR C 200      50.664  31.833 -37.408  1.00 33.02           O  
ATOM   1535  N   VAL C 201      48.000  32.675 -40.330  1.00 36.35           N  
ATOM   1536  CA  VAL C 201      46.547  32.715 -40.297  1.00 35.28           C  
ATOM   1537  C   VAL C 201      46.037  31.334 -40.687  1.00 35.93           C  
ATOM   1538  O   VAL C 201      46.244  30.867 -41.806  1.00 34.72           O  
ATOM   1539  CB  VAL C 201      45.975  33.805 -41.259  1.00 36.50           C  
ATOM   1540  CG1 VAL C 201      44.463  33.869 -41.155  1.00 35.01           C  
ATOM   1541  CG2 VAL C 201      46.618  35.195 -40.996  1.00 35.16           C  
ATOM   1542  N   SER C 202      45.370  30.672 -39.756  1.00 35.50           N  
ATOM   1543  CA  SER C 202      44.884  29.337 -40.030  1.00 35.79           C  
ATOM   1544  C   SER C 202      43.384  29.184 -39.772  1.00 35.67           C  
ATOM   1545  O   SER C 202      42.882  29.548 -38.704  1.00 34.96           O  
ATOM   1546  CB  SER C 202      45.665  28.303 -39.215  1.00 34.96           C  
ATOM   1547  OG  SER C 202      45.248  27.001 -39.572  1.00 34.20           O  
ATOM   1548  N   PHE C 203      42.698  28.637 -40.774  1.00 34.19           N  
ATOM   1549  CA  PHE C 203      41.284  28.258 -40.701  1.00 35.88           C  
ATOM   1550  C   PHE C 203      41.269  26.733 -40.621  1.00 35.76           C  
ATOM   1551  O   PHE C 203      41.880  26.067 -41.476  1.00 31.52           O  
ATOM   1552  CB  PHE C 203      40.544  28.703 -41.973  1.00 36.65           C  
ATOM   1553  CG  PHE C 203      40.684  30.173 -42.274  1.00 34.84           C  
ATOM   1554  CD1 PHE C 203      41.798  30.649 -42.955  1.00 35.82           C  
ATOM   1555  CD2 PHE C 203      39.705  31.072 -41.869  1.00 36.07           C  
ATOM   1556  CE1 PHE C 203      41.958  32.014 -43.225  1.00 36.78           C  
ATOM   1557  CE2 PHE C 203      39.838  32.449 -42.125  1.00 37.11           C  
ATOM   1558  CZ  PHE C 203      40.971  32.925 -42.806  1.00 37.65           C  
ATOM   1559  N   HIS C 204      40.579  26.175 -39.626  1.00 35.13           N  
ATOM   1560  CA  HIS C 204      40.693  24.715 -39.380  1.00 36.95           C  
ATOM   1561  C   HIS C 204      39.616  24.177 -38.458  1.00 37.77           C  
ATOM   1562  O   HIS C 204      39.089  24.900 -37.611  1.00 37.47           O  
ATOM   1563  CB  HIS C 204      42.060  24.391 -38.741  1.00 34.80           C  
ATOM   1564  CG  HIS C 204      42.368  25.253 -37.560  1.00 35.61           C  
ATOM   1565  CD2 HIS C 204      41.980  25.162 -36.264  1.00 35.78           C  
ATOM   1566  ND1 HIS C 204      43.088  26.426 -37.665  1.00 34.88           N  
ATOM   1567  CE1 HIS C 204      43.155  27.008 -36.480  1.00 34.85           C  
ATOM   1568  NE2 HIS C 204      42.478  26.270 -35.615  1.00 36.84           N  
ATOM   1569  N   LYS C 205      39.311  22.891 -38.621  1.00 37.79           N  
ATOM   1570  CA  LYS C 205      38.430  22.166 -37.715  1.00 39.44           C  
ATOM   1571  C   LYS C 205      39.094  22.099 -36.345  1.00 39.50           C  
ATOM   1572  O   LYS C 205      40.308  21.882 -36.233  1.00 37.19           O  
ATOM   1573  CB  LYS C 205      38.154  20.758 -38.275  1.00 42.27           C  
ATOM   1574  CG  LYS C 205      37.532  19.751 -37.307  1.00 47.04           C  
ATOM   1575  CD  LYS C 205      36.163  20.143 -36.782  1.00 51.10           C  
ATOM   1576  CE  LYS C 205      35.711  19.135 -35.701  1.00 53.93           C  
ATOM   1577  NZ  LYS C 205      34.901  19.784 -34.601  1.00 55.38           N1+
ATOM   1578  N   TYR C 206      38.305  22.305 -35.300  1.00 39.19           N  
ATOM   1579  CA  TYR C 206      38.848  22.403 -33.951  1.00 40.17           C  
ATOM   1580  C   TYR C 206      37.868  21.736 -33.001  1.00 43.54           C  
ATOM   1581  O   TYR C 206      36.645  21.918 -33.127  1.00 40.62           O  
ATOM   1582  CB  TYR C 206      39.044  23.882 -33.564  1.00 40.28           C  
ATOM   1583  CG  TYR C 206      39.642  24.084 -32.179  1.00 40.34           C  
ATOM   1584  CD1 TYR C 206      38.821  24.345 -31.076  1.00 39.33           C  
ATOM   1585  CD2 TYR C 206      41.030  23.983 -31.968  1.00 38.13           C  
ATOM   1586  CE1 TYR C 206      39.365  24.522 -29.795  1.00 41.15           C  
ATOM   1587  CE2 TYR C 206      41.586  24.155 -30.687  1.00 39.15           C  
ATOM   1588  CZ  TYR C 206      40.746  24.428 -29.615  1.00 39.81           C  
ATOM   1589  OH  TYR C 206      41.269  24.598 -28.359  1.00 41.52           O  
ATOM   1590  N   GLY C 207      38.411  20.978 -32.052  1.00 45.25           N  
ATOM   1591  CA  GLY C 207      37.600  20.289 -31.048  1.00 47.70           C  
ATOM   1592  C   GLY C 207      37.658  18.788 -31.252  1.00 49.54           C  
ATOM   1593  O   GLY C 207      37.074  18.264 -32.201  1.00 49.91           O  
ATOM   1594  N   GLU C 208      38.371  18.097 -30.365  1.00 52.17           N  
ATOM   1595  CA  GLU C 208      38.523  16.626 -30.451  1.00 54.75           C  
ATOM   1596  C   GLU C 208      38.987  16.226 -31.861  1.00 51.99           C  
ATOM   1597  O   GLU C 208      38.421  15.327 -32.499  1.00 53.34           O  
ATOM   1598  CB  GLU C 208      37.215  15.898 -30.047  1.00 57.96           C  
ATOM   1599  CG  GLU C 208      36.660  16.297 -28.653  1.00 62.01           C  
ATOM   1600  CD  GLU C 208      35.528  15.387 -28.141  1.00 64.63           C  
ATOM   1601  OE1 GLU C 208      35.587  14.983 -26.956  1.00 65.64           O  
ATOM   1602  OE2 GLU C 208      34.581  15.077 -28.909  1.00 66.02           O1-
ATOM   1603  N   TYR C 209      40.019  16.917 -32.341  1.00 49.17           N  
ATOM   1604  CA  TYR C 209      40.503  16.743 -33.702  1.00 45.74           C  
ATOM   1605  C   TYR C 209      41.977  17.129 -33.783  1.00 43.80           C  
ATOM   1606  O   TYR C 209      42.432  18.066 -33.107  1.00 41.71           O  
ATOM   1607  CB  TYR C 209      39.667  17.602 -34.648  1.00 46.75           C  
ATOM   1608  CG  TYR C 209      39.643  17.173 -36.103  1.00 47.12           C  
ATOM   1609  CD1 TYR C 209      40.329  17.907 -37.078  1.00 47.08           C  
ATOM   1610  CD2 TYR C 209      38.895  16.059 -36.518  1.00 47.46           C  
ATOM   1611  CE1 TYR C 209      40.288  17.534 -38.431  1.00 47.54           C  
ATOM   1612  CE2 TYR C 209      38.857  15.673 -37.870  1.00 47.15           C  
ATOM   1613  CZ  TYR C 209      39.553  16.412 -38.817  1.00 47.92           C  
ATOM   1614  OH  TYR C 209      39.517  16.041 -40.150  1.00 49.02           O  
ATOM   1615  N   PHE C 210      42.715  16.391 -34.610  1.00 41.40           N  
ATOM   1616  CA  PHE C 210      44.145  16.585 -34.797  1.00 38.04           C  
ATOM   1617  C   PHE C 210      44.441  18.006 -35.303  1.00 38.12           C  
ATOM   1618  O   PHE C 210      43.699  18.532 -36.135  1.00 36.22           O  
ATOM   1619  CB  PHE C 210      44.677  15.555 -35.797  1.00 38.40           C  
ATOM   1620  CG  PHE C 210      46.174  15.486 -35.856  1.00 39.81           C  
ATOM   1621  CD1 PHE C 210      46.889  16.262 -36.771  1.00 39.58           C  
ATOM   1622  CD2 PHE C 210      46.877  14.655 -34.987  1.00 40.23           C  
ATOM   1623  CE1 PHE C 210      48.282  16.206 -36.817  1.00 39.96           C  
ATOM   1624  CE2 PHE C 210      48.272  14.588 -35.033  1.00 40.52           C  
ATOM   1625  CZ  PHE C 210      48.969  15.367 -35.951  1.00 39.92           C  
ATOM   1626  N   PRO C 211      45.531  18.627 -34.813  1.00 39.10           N  
ATOM   1627  CA  PRO C 211      46.422  18.128 -33.761  1.00 39.58           C  
ATOM   1628  C   PRO C 211      45.986  18.519 -32.342  1.00 41.89           C  
ATOM   1629  O   PRO C 211      46.615  18.080 -31.372  1.00 40.98           O  
ATOM   1630  CB  PRO C 211      47.750  18.814 -34.089  1.00 41.38           C  
ATOM   1631  CG  PRO C 211      47.337  20.151 -34.659  1.00 39.37           C  
ATOM   1632  CD  PRO C 211      45.997  19.923 -35.355  1.00 39.25           C  
ATOM   1633  N   GLY C 212      44.946  19.347 -32.217  1.00 39.31           N  
ATOM   1634  CA  GLY C 212      44.449  19.736 -30.893  1.00 39.31           C  
ATOM   1635  C   GLY C 212      44.786  21.164 -30.512  1.00 39.21           C  
ATOM   1636  O   GLY C 212      44.433  21.629 -29.424  1.00 37.85           O  
ATOM   1637  N   THR C 213      45.460  21.865 -31.419  1.00 38.60           N  
ATOM   1638  CA  THR C 213      45.872  23.247 -31.184  1.00 37.99           C  
ATOM   1639  C   THR C 213      45.090  24.208 -32.085  1.00 38.36           C  
ATOM   1640  O   THR C 213      44.129  23.801 -32.770  1.00 37.97           O  
ATOM   1641  CB  THR C 213      47.367  23.382 -31.441  1.00 38.53           C  
ATOM   1642  CG2 THR C 213      48.164  22.652 -30.336  1.00 40.65           C  
ATOM   1643  OG1 THR C 213      47.670  22.786 -32.707  1.00 37.93           O  
ATOM   1644  N   GLY C 214      45.492  25.474 -32.090  1.00 35.80           N  
ATOM   1645  CA  GLY C 214      44.831  26.481 -32.933  1.00 36.88           C  
ATOM   1646  C   GLY C 214      43.561  27.021 -32.323  1.00 35.99           C  
ATOM   1647  O   GLY C 214      42.579  27.275 -33.029  1.00 37.01           O  
ATOM   1648  N   ASP C 215      43.579  27.183 -31.007  1.00 37.84           N  
ATOM   1649  CA  ASP C 215      42.465  27.793 -30.276  1.00 39.37           C  
ATOM   1650  C   ASP C 215      42.363  29.275 -30.664  1.00 39.81           C  
ATOM   1651  O   ASP C 215      43.371  29.927 -30.964  1.00 39.86           O  
ATOM   1652  CB  ASP C 215      42.691  27.635 -28.765  1.00 42.30           C  
ATOM   1653  CG  ASP C 215      41.509  28.135 -27.917  1.00 45.54           C  
ATOM   1654  OD1 ASP C 215      41.330  29.354 -27.749  1.00 48.24           O  
ATOM   1655  OD2 ASP C 215      40.775  27.301 -27.379  1.00 46.38           O1-
ATOM   1656  N   LEU C 216      41.140  29.791 -30.675  1.00 39.81           N  
ATOM   1657  CA  LEU C 216      40.892  31.222 -30.823  1.00 39.93           C  
ATOM   1658  C   LEU C 216      41.866  32.076 -29.984  1.00 40.79           C  
ATOM   1659  O   LEU C 216      42.328  33.123 -30.446  1.00 39.12           O  
ATOM   1660  CB  LEU C 216      39.433  31.558 -30.433  1.00 41.90           C  
ATOM   1661  CG  LEU C 216      38.997  33.038 -30.473  1.00 42.43           C  
ATOM   1662  CD1 LEU C 216      39.152  33.602 -31.876  1.00 42.67           C  
ATOM   1663  CD2 LEU C 216      37.564  33.221 -29.994  1.00 42.68           C  
ATOM   1664  N   ARG C 217      42.160  31.627 -28.764  1.00 39.27           N  
ATOM   1665  CA  ARG C 217      43.026  32.371 -27.829  1.00 42.22           C  
ATOM   1666  C   ARG C 217      44.527  32.387 -28.168  1.00 41.12           C  
ATOM   1667  O   ARG C 217      45.299  33.150 -27.550  1.00 38.06           O  
ATOM   1668  CB  ARG C 217      42.849  31.828 -26.405  1.00 44.50           C  
ATOM   1669  CG AARG C 217      42.021  32.708 -25.475  0.65 48.39           C  
ATOM   1670  CD AARG C 217      40.577  32.912 -25.926  0.65 51.04           C  
ATOM   1671  NE AARG C 217      39.840  31.660 -26.074  0.65 52.99           N  
ATOM   1672  CZ AARG C 217      38.515  31.571 -26.107  0.65 53.44           C  
ATOM   1673  NH1AARG C 217      37.773  32.664 -25.984  0.65 53.93           N1+
ATOM   1674  NH2AARG C 217      37.931  30.386 -26.253  0.65 53.45           N  
ATOM   1675  N   ASP C 218      44.945  31.527 -29.099  1.00 39.27           N  
ATOM   1676  CA  ASP C 218      46.362  31.432 -29.452  1.00 39.50           C  
ATOM   1677  C   ASP C 218      46.703  32.525 -30.465  1.00 39.03           C  
ATOM   1678  O   ASP C 218      46.490  32.368 -31.674  1.00 38.23           O  
ATOM   1679  CB  ASP C 218      46.705  30.040 -29.988  1.00 39.35           C  
ATOM   1680  CG  ASP C 218      46.299  28.927 -29.023  1.00 41.73           C  
ATOM   1681  OD1 ASP C 218      46.009  27.820 -29.506  1.00 42.01           O  
ATOM   1682  OD2 ASP C 218      46.231  29.166 -27.791  1.00 41.77           O1-
ATOM   1683  N   ILE C 219      47.236  33.624 -29.952  1.00 36.62           N  
ATOM   1684  CA  ILE C 219      47.458  34.832 -30.756  1.00 38.28           C  
ATOM   1685  C   ILE C 219      48.931  35.200 -30.947  1.00 37.98           C  
ATOM   1686  O   ILE C 219      49.226  36.230 -31.557  1.00 37.59           O  
ATOM   1687  CB  ILE C 219      46.715  36.054 -30.147  1.00 38.13           C  
ATOM   1688  CG1 ILE C 219      47.302  36.400 -28.767  1.00 38.91           C  
ATOM   1689  CG2 ILE C 219      45.200  35.771 -30.074  1.00 41.17           C  
ATOM   1690  CD1 ILE C 219      46.683  37.632 -28.081  1.00 41.15           C  
ATOM   1691  N   GLY C 220      49.846  34.366 -30.452  1.00 36.22           N  
ATOM   1692  CA  GLY C 220      51.294  34.666 -30.529  1.00 36.09           C  
ATOM   1693  C   GLY C 220      51.834  35.170 -29.197  1.00 34.64           C  
ATOM   1694  O   GLY C 220      51.064  35.400 -28.264  1.00 34.04           O  
ATOM   1695  N   ALA C 221      53.147  35.360 -29.111  1.00 35.13           N  
ATOM   1696  CA  ALA C 221      53.798  35.842 -27.868  1.00 37.01           C  
ATOM   1697  C   ALA C 221      54.959  36.795 -28.176  1.00 35.75           C  
ATOM   1698  O   ALA C 221      55.457  36.831 -29.304  1.00 34.08           O  
ATOM   1699  CB  ALA C 221      54.298  34.668 -27.020  1.00 37.19           C  
ATOM   1700  N   GLY C 222      55.389  37.548 -27.168  1.00 35.72           N  
ATOM   1701  CA  GLY C 222      56.493  38.504 -27.331  1.00 36.79           C  
ATOM   1702  C   GLY C 222      56.185  39.479 -28.454  1.00 36.02           C  
ATOM   1703  O   GLY C 222      55.083  39.978 -28.539  1.00 35.12           O  
ATOM   1704  N   LYS C 223      57.152  39.713 -29.335  1.00 37.54           N  
ATOM   1705  CA  LYS C 223      56.948  40.553 -30.516  1.00 39.80           C  
ATOM   1706  C   LYS C 223      55.849  40.014 -31.460  1.00 38.82           C  
ATOM   1707  O   LYS C 223      55.208  40.774 -32.182  1.00 37.51           O  
ATOM   1708  CB  LYS C 223      58.276  40.708 -31.273  1.00 43.28           C  
ATOM   1709  CG  LYS C 223      59.325  41.541 -30.516  1.00 49.16           C  
ATOM   1710  CD  LYS C 223      60.630  41.672 -31.319  1.00 52.24           C  
ATOM   1711  CE  LYS C 223      61.553  42.723 -30.691  1.00 56.44           C  
ATOM   1712  NZ  LYS C 223      62.927  42.758 -31.313  1.00 58.10           N1+
ATOM   1713  N   GLY C 224      55.635  38.698 -31.448  1.00 37.59           N  
ATOM   1714  CA  GLY C 224      54.647  38.081 -32.319  1.00 35.45           C  
ATOM   1715  C   GLY C 224      53.237  38.054 -31.754  1.00 36.33           C  
ATOM   1716  O   GLY C 224      52.338  37.467 -32.364  1.00 34.93           O  
ATOM   1717  N   LYS C 225      53.034  38.656 -30.582  1.00 34.99           N  
ATOM   1718  CA  LYS C 225      51.694  38.727 -29.983  1.00 37.23           C  
ATOM   1719  C   LYS C 225      50.757  39.519 -30.917  1.00 36.52           C  
ATOM   1720  O   LYS C 225      51.072  40.644 -31.311  1.00 35.01           O  
ATOM   1721  CB  LYS C 225      51.756  39.382 -28.598  1.00 40.22           C  
ATOM   1722  CG  LYS C 225      50.513  39.182 -27.740  1.00 44.04           C  
ATOM   1723  CD  LYS C 225      50.680  39.960 -26.434  1.00 48.12           C  
ATOM   1724  CE  LYS C 225      49.773  39.431 -25.338  1.00 50.91           C  
ATOM   1725  NZ  LYS C 225      49.821  40.332 -24.128  1.00 54.67           N1+
ATOM   1726  N   TYR C 226      49.629  38.896 -31.264  1.00 35.98           N  
ATOM   1727  CA  TYR C 226      48.672  39.362 -32.275  1.00 38.93           C  
ATOM   1728  C   TYR C 226      49.080  39.043 -33.726  1.00 39.23           C  
ATOM   1729  O   TYR C 226      48.333  39.358 -34.661  1.00 40.39           O  
ATOM   1730  CB  TYR C 226      48.273  40.847 -32.090  1.00 40.58           C  
ATOM   1731  CG  TYR C 226      47.644  41.157 -30.736  1.00 42.76           C  
ATOM   1732  CD1 TYR C 226      46.386  40.647 -30.382  1.00 43.47           C  
ATOM   1733  CD2 TYR C 226      48.300  41.987 -29.816  1.00 44.23           C  
ATOM   1734  CE1 TYR C 226      45.799  40.950 -29.137  1.00 43.44           C  
ATOM   1735  CE2 TYR C 226      47.730  42.287 -28.575  1.00 44.23           C  
ATOM   1736  CZ  TYR C 226      46.490  41.763 -28.240  1.00 45.10           C  
ATOM   1737  OH  TYR C 226      45.949  42.070 -27.010  1.00 45.68           O  
ATOM   1738  N   TYR C 227      50.238  38.400 -33.921  1.00 36.17           N  
ATOM   1739  CA  TYR C 227      50.645  37.991 -35.272  1.00 34.29           C  
ATOM   1740  C   TYR C 227      50.392  36.505 -35.560  1.00 35.78           C  
ATOM   1741  O   TYR C 227      50.908  35.951 -36.540  1.00 33.43           O  
ATOM   1742  CB  TYR C 227      52.089  38.398 -35.577  1.00 35.02           C  
ATOM   1743  CG  TYR C 227      52.291  39.911 -35.543  1.00 34.70           C  
ATOM   1744  CD1 TYR C 227      52.506  40.581 -34.340  1.00 34.29           C  
ATOM   1745  CD2 TYR C 227      52.239  40.660 -36.716  1.00 36.34           C  
ATOM   1746  CE1 TYR C 227      52.671  41.993 -34.305  1.00 36.72           C  
ATOM   1747  CE2 TYR C 227      52.404  42.065 -36.693  1.00 35.26           C  
ATOM   1748  CZ  TYR C 227      52.618  42.713 -35.497  1.00 36.19           C  
ATOM   1749  OH  TYR C 227      52.787  44.083 -35.510  1.00 36.02           O  
ATOM   1750  N   ALA C 228      49.606  35.870 -34.695  1.00 35.60           N  
ATOM   1751  CA  ALA C 228      49.119  34.521 -34.957  1.00 37.55           C  
ATOM   1752  C   ALA C 228      47.599  34.633 -34.929  1.00 37.54           C  
ATOM   1753  O   ALA C 228      47.042  35.240 -34.009  1.00 38.48           O  
ATOM   1754  CB  ALA C 228      49.634  33.510 -33.915  1.00 34.51           C  
ATOM   1755  N   VAL C 229      46.952  34.084 -35.958  1.00 36.60           N  
ATOM   1756  CA  VAL C 229      45.509  34.169 -36.136  1.00 36.56           C  
ATOM   1757  C   VAL C 229      44.928  32.774 -36.332  1.00 37.92           C  
ATOM   1758  O   VAL C 229      45.373  32.003 -37.200  1.00 37.06           O  
ATOM   1759  CB  VAL C 229      45.113  35.086 -37.355  1.00 37.78           C  
ATOM   1760  CG1 VAL C 229      43.585  35.141 -37.540  1.00 34.82           C  
ATOM   1761  CG2 VAL C 229      45.665  36.520 -37.183  1.00 38.64           C  
ATOM   1762  N   ASN C 230      43.935  32.449 -35.510  1.00 37.05           N  
ATOM   1763  CA  ASN C 230      43.258  31.152 -35.596  1.00 34.80           C  
ATOM   1764  C   ASN C 230      41.740  31.270 -35.679  1.00 34.74           C  
ATOM   1765  O   ASN C 230      41.119  31.953 -34.860  1.00 33.30           O  
ATOM   1766  CB  ASN C 230      43.687  30.261 -34.428  1.00 33.48           C  
ATOM   1767  CG  ASN C 230      45.110  29.766 -34.602  1.00 32.99           C  
ATOM   1768  ND2 ASN C 230      45.990  30.133 -33.673  1.00 32.99           N  
ATOM   1769  OD1 ASN C 230      45.424  29.092 -35.596  1.00 31.07           O  
ATOM   1770  N   PHE C 231      41.167  30.641 -36.700  1.00 34.24           N  
ATOM   1771  CA  PHE C 231      39.713  30.550 -36.848  1.00 33.58           C  
ATOM   1772  C   PHE C 231      39.293  29.070 -36.705  1.00 35.25           C  
ATOM   1773  O   PHE C 231      39.318  28.315 -37.688  1.00 35.47           O  
ATOM   1774  CB  PHE C 231      39.263  31.110 -38.205  1.00 33.36           C  
ATOM   1775  CG  PHE C 231      37.821  31.508 -38.236  1.00 35.27           C  
ATOM   1776  CD1 PHE C 231      37.461  32.849 -38.461  1.00 35.00           C  
ATOM   1777  CD2 PHE C 231      36.824  30.572 -37.964  1.00 33.68           C  
ATOM   1778  CE1 PHE C 231      36.127  33.240 -38.451  1.00 35.84           C  
ATOM   1779  CE2 PHE C 231      35.475  30.938 -37.949  1.00 34.89           C  
ATOM   1780  CZ  PHE C 231      35.120  32.282 -38.200  1.00 37.15           C  
ATOM   1781  N   PRO C 232      38.944  28.645 -35.470  1.00 36.46           N  
ATOM   1782  CA  PRO C 232      38.478  27.276 -35.216  1.00 37.03           C  
ATOM   1783  C   PRO C 232      37.049  27.095 -35.741  1.00 37.26           C  
ATOM   1784  O   PRO C 232      36.190  27.970 -35.534  1.00 36.21           O  
ATOM   1785  CB  PRO C 232      38.507  27.176 -33.690  1.00 37.27           C  
ATOM   1786  CG  PRO C 232      38.210  28.629 -33.233  1.00 38.66           C  
ATOM   1787  CD  PRO C 232      38.983  29.459 -34.234  1.00 38.21           C  
ATOM   1788  N   MET C 233      36.806  25.970 -36.404  1.00 34.60           N  
ATOM   1789  CA  MET C 233      35.527  25.688 -37.049  1.00 37.66           C  
ATOM   1790  C   MET C 233      35.004  24.311 -36.625  1.00 39.03           C  
ATOM   1791  O   MET C 233      35.765  23.456 -36.189  1.00 38.32           O  
ATOM   1792  CB  MET C 233      35.680  25.722 -38.576  1.00 39.78           C  
ATOM   1793  CG  MET C 233      35.735  27.123 -39.212  1.00 42.09           C  
ATOM   1794  SD  MET C 233      36.593  27.068 -40.814  1.00 45.17           S  
ATOM   1795  CE  MET C 233      36.470  28.812 -41.291  1.00 44.16           C  
ATOM   1796  N   ARG C 234      33.701  24.116 -36.747  1.00 41.09           N  
ATOM   1797  CA  ARG C 234      33.087  22.819 -36.497  1.00 43.08           C  
ATOM   1798  C   ARG C 234      32.863  22.123 -37.842  1.00 41.77           C  
ATOM   1799  O   ARG C 234      33.147  22.697 -38.896  1.00 42.36           O  
ATOM   1800  CB  ARG C 234      31.777  23.000 -35.740  1.00 44.19           C  
ATOM   1801  CG  ARG C 234      31.901  23.597 -34.337  1.00 48.38           C  
ATOM   1802  CD  ARG C 234      30.640  24.414 -34.083  1.00 52.52           C  
ATOM   1803  NE  ARG C 234      30.439  24.938 -32.727  1.00 55.27           N  
ATOM   1804  CZ  ARG C 234      29.382  25.686 -32.388  1.00 57.80           C  
ATOM   1805  NH1 ARG C 234      29.245  26.133 -31.141  1.00 58.89           N1+
ATOM   1806  NH2 ARG C 234      28.454  25.996 -33.305  1.00 55.31           N  
ATOM   1807  N   ASP C 235      32.355  20.896 -37.810  1.00 43.18           N  
ATOM   1808  CA  ASP C 235      32.106  20.117 -39.026  1.00 44.58           C  
ATOM   1809  C   ASP C 235      31.153  20.790 -40.005  1.00 44.42           C  
ATOM   1810  O   ASP C 235      30.257  21.556 -39.610  1.00 41.48           O  
ATOM   1811  CB  ASP C 235      31.495  18.753 -38.675  1.00 49.31           C  
ATOM   1812  CG  ASP C 235      32.378  17.925 -37.760  1.00 53.17           C  
ATOM   1813  OD1 ASP C 235      33.619  18.002 -37.890  1.00 53.69           O  
ATOM   1814  OD2 ASP C 235      31.825  17.189 -36.914  1.00 55.47           O1-
ATOM   1815  N   GLY C 236      31.348  20.479 -41.281  1.00 42.33           N  
ATOM   1816  CA  GLY C 236      30.349  20.738 -42.300  1.00 43.30           C  
ATOM   1817  C   GLY C 236      30.308  22.123 -42.887  1.00 45.37           C  
ATOM   1818  O   GLY C 236      29.349  22.463 -43.587  1.00 46.26           O  
ATOM   1819  N   ILE C 237      31.329  22.937 -42.622  1.00 44.78           N  
ATOM   1820  CA  ILE C 237      31.322  24.287 -43.180  1.00 43.38           C  
ATOM   1821  C   ILE C 237      31.256  24.186 -44.697  1.00 43.90           C  
ATOM   1822  O   ILE C 237      31.842  23.255 -45.296  1.00 43.10           O  
ATOM   1823  CB  ILE C 237      32.500  25.176 -42.701  1.00 43.72           C  
ATOM   1824  CG1 ILE C 237      32.095  26.656 -42.847  1.00 42.60           C  
ATOM   1825  CG2 ILE C 237      33.815  24.791 -43.425  1.00 42.95           C  
ATOM   1826  CD1 ILE C 237      33.009  27.659 -42.232  1.00 44.10           C  
ATOM   1827  N   ASP C 238      30.499  25.104 -45.301  1.00 41.96           N  
ATOM   1828  CA  ASP C 238      30.238  25.071 -46.745  1.00 42.05           C  
ATOM   1829  C   ASP C 238      30.848  26.273 -47.457  1.00 40.75           C  
ATOM   1830  O   ASP C 238      31.396  27.183 -46.800  1.00 38.64           O  
ATOM   1831  CB  ASP C 238      28.725  24.931 -47.046  1.00 43.10           C  
ATOM   1832  CG  ASP C 238      27.884  26.092 -46.511  1.00 46.80           C  
ATOM   1833  OD1 ASP C 238      28.365  26.928 -45.709  1.00 46.93           O  
ATOM   1834  OD2 ASP C 238      26.701  26.159 -46.897  1.00 49.57           O1-
ATOM   1835  N   ASP C 239      30.748  26.264 -48.789  1.00 38.78           N  
ATOM   1836  CA  ASP C 239      31.317  27.296 -49.658  1.00 40.32           C  
ATOM   1837  C   ASP C 239      30.945  28.719 -49.238  1.00 41.75           C  
ATOM   1838  O   ASP C 239      31.815  29.586 -49.158  1.00 41.58           O  
ATOM   1839  CB  ASP C 239      30.899  27.068 -51.119  1.00 41.29           C  
ATOM   1840  CG  ASP C 239      31.762  26.023 -51.829  1.00 42.12           C  
ATOM   1841  OD1 ASP C 239      32.704  25.467 -51.203  1.00 40.19           O  
ATOM   1842  OD2 ASP C 239      31.499  25.770 -53.022  1.00 40.72           O1-
ATOM   1843  N   GLU C 240      29.662  28.953 -48.983  1.00 42.64           N  
ATOM   1844  CA  GLU C 240      29.181  30.304 -48.645  1.00 44.78           C  
ATOM   1845  C   GLU C 240      29.681  30.785 -47.272  1.00 42.45           C  
ATOM   1846  O   GLU C 240      30.148  31.923 -47.147  1.00 43.33           O  
ATOM   1847  CB  GLU C 240      27.646  30.415 -48.747  1.00 47.37           C  
ATOM   1848  CG  GLU C 240      26.860  29.519 -47.762  1.00 53.93           C  
ATOM   1849  CD  GLU C 240      25.530  30.140 -47.309  1.00 58.21           C  
ATOM   1850  OE1 GLU C 240      25.509  30.748 -46.205  1.00 60.71           O  
ATOM   1851  OE2 GLU C 240      24.522  30.041 -48.056  1.00 58.16           O1-
ATOM   1852  N   SER C 241      29.585  29.919 -46.260  1.00 41.46           N  
ATOM   1853  CA  SER C 241      29.995  30.250 -44.894  1.00 41.98           C  
ATOM   1854  C   SER C 241      31.482  30.582 -44.849  1.00 41.01           C  
ATOM   1855  O   SER C 241      31.895  31.578 -44.238  1.00 39.89           O  
ATOM   1856  CB  SER C 241      29.720  29.079 -43.940  1.00 44.33           C  
ATOM   1857  OG  SER C 241      28.341  28.770 -43.871  1.00 48.09           O  
ATOM   1858  N   TYR C 242      32.273  29.742 -45.517  1.00 37.22           N  
ATOM   1859  CA  TYR C 242      33.732  29.861 -45.537  1.00 38.42           C  
ATOM   1860  C   TYR C 242      34.200  31.125 -46.264  1.00 39.62           C  
ATOM   1861  O   TYR C 242      35.039  31.865 -45.744  1.00 39.69           O  
ATOM   1862  CB  TYR C 242      34.345  28.618 -46.197  1.00 35.77           C  
ATOM   1863  CG  TYR C 242      35.812  28.368 -45.869  1.00 37.83           C  
ATOM   1864  CD1 TYR C 242      36.178  27.427 -44.898  1.00 37.71           C  
ATOM   1865  CD2 TYR C 242      36.835  29.021 -46.576  1.00 36.51           C  
ATOM   1866  CE1 TYR C 242      37.530  27.155 -44.616  1.00 37.93           C  
ATOM   1867  CE2 TYR C 242      38.188  28.770 -46.294  1.00 37.29           C  
ATOM   1868  CZ  TYR C 242      38.523  27.838 -45.319  1.00 37.84           C  
ATOM   1869  OH  TYR C 242      39.841  27.588 -45.052  1.00 36.74           O  
ATOM   1870  N   GLY C 243      33.655  31.358 -47.460  1.00 40.80           N  
ATOM   1871  CA  GLY C 243      33.957  32.553 -48.238  1.00 43.47           C  
ATOM   1872  C   GLY C 243      33.611  33.846 -47.514  1.00 46.04           C  
ATOM   1873  O   GLY C 243      34.358  34.832 -47.600  1.00 47.49           O  
ATOM   1874  N   GLN C 244      32.493  33.844 -46.790  1.00 47.30           N  
ATOM   1875  CA  GLN C 244      32.032  35.044 -46.064  1.00 50.47           C  
ATOM   1876  C   GLN C 244      32.935  35.368 -44.870  1.00 50.50           C  
ATOM   1877  O   GLN C 244      32.906  36.473 -44.327  1.00 49.91           O  
ATOM   1878  CB  GLN C 244      30.576  34.898 -45.602  1.00 52.91           C  
ATOM   1879  CG  GLN C 244      29.530  35.012 -46.718  1.00 58.08           C  
ATOM   1880  CD  GLN C 244      28.089  34.979 -46.187  1.00 61.34           C  
ATOM   1881  NE2 GLN C 244      27.846  35.714 -45.104  1.00 62.30           N  
ATOM   1882  OE1 GLN C 244      27.210  34.294 -46.741  1.00 62.28           O  
ATOM   1883  N   ILE C 245      33.735  34.387 -44.473  1.00 49.71           N  
ATOM   1884  CA  ILE C 245      34.698  34.543 -43.391  1.00 49.27           C  
ATOM   1885  C   ILE C 245      36.110  34.822 -43.948  1.00 46.61           C  
ATOM   1886  O   ILE C 245      36.825  35.708 -43.449  1.00 43.24           O  
ATOM   1887  CB  ILE C 245      34.617  33.295 -42.430  1.00 51.69           C  
ATOM   1888  CG1 ILE C 245      33.890  33.675 -41.140  1.00 54.13           C  
ATOM   1889  CG2 ILE C 245      35.980  32.695 -42.105  1.00 51.86           C  
ATOM   1890  CD1 ILE C 245      32.467  34.162 -41.328  1.00 57.13           C  
ATOM   1891  N   PHE C 246      36.484  34.072 -44.990  1.00 43.71           N  
ATOM   1892  CA  PHE C 246      37.810  34.155 -45.585  1.00 41.16           C  
ATOM   1893  C   PHE C 246      38.123  35.553 -46.143  1.00 40.08           C  
ATOM   1894  O   PHE C 246      39.097  36.175 -45.731  1.00 39.56           O  
ATOM   1895  CB  PHE C 246      38.007  33.084 -46.675  1.00 39.40           C  
ATOM   1896  CG  PHE C 246      39.436  32.957 -47.132  1.00 39.46           C  
ATOM   1897  CD1 PHE C 246      39.898  33.688 -48.227  1.00 39.85           C  
ATOM   1898  CD2 PHE C 246      40.334  32.154 -46.431  1.00 38.38           C  
ATOM   1899  CE1 PHE C 246      41.226  33.599 -48.647  1.00 39.67           C  
ATOM   1900  CE2 PHE C 246      41.672  32.054 -46.842  1.00 39.79           C  
ATOM   1901  CZ  PHE C 246      42.118  32.790 -47.956  1.00 38.92           C  
ATOM   1902  N   LYS C 247      37.318  36.036 -47.083  1.00 40.57           N  
ATOM   1903  CA  LYS C 247      37.599  37.345 -47.698  1.00 42.93           C  
ATOM   1904  C   LYS C 247      37.725  38.515 -46.693  1.00 42.10           C  
ATOM   1905  O   LYS C 247      38.706  39.249 -46.762  1.00 41.84           O  
ATOM   1906  CB  LYS C 247      36.618  37.686 -48.839  1.00 45.65           C  
ATOM   1907  CG  LYS C 247      36.997  38.970 -49.597  1.00 49.47           C  
ATOM   1908  CD  LYS C 247      35.810  39.630 -50.285  1.00 52.60           C  
ATOM   1909  CE  LYS C 247      35.673  39.191 -51.739  1.00 54.90           C  
ATOM   1910  NZ  LYS C 247      34.704  40.093 -52.477  1.00 56.57           N1+
ATOM   1911  N   PRO C 248      36.751  38.693 -45.763  1.00 43.65           N  
ATOM   1912  CA  PRO C 248      36.872  39.801 -44.779  1.00 43.53           C  
ATOM   1913  C   PRO C 248      38.103  39.702 -43.861  1.00 43.03           C  
ATOM   1914  O   PRO C 248      38.778  40.709 -43.627  1.00 40.39           O  
ATOM   1915  CB  PRO C 248      35.605  39.664 -43.923  1.00 43.26           C  
ATOM   1916  CG  PRO C 248      34.675  38.863 -44.733  1.00 43.98           C  
ATOM   1917  CD  PRO C 248      35.496  37.939 -45.568  1.00 43.04           C  
ATOM   1918  N   ILE C 249      38.393  38.507 -43.341  1.00 42.56           N  
ATOM   1919  CA  ILE C 249      39.539  38.347 -42.438  1.00 41.76           C  
ATOM   1920  C   ILE C 249      40.848  38.667 -43.167  1.00 40.80           C  
ATOM   1921  O   ILE C 249      41.672  39.463 -42.677  1.00 41.61           O  
ATOM   1922  CB  ILE C 249      39.598  36.929 -41.806  1.00 43.82           C  
ATOM   1923  CG1 ILE C 249      38.416  36.689 -40.842  1.00 45.77           C  
ATOM   1924  CG2 ILE C 249      40.955  36.681 -41.123  1.00 44.28           C  
ATOM   1925  CD1 ILE C 249      38.410  37.527 -39.555  1.00 48.13           C  
ATOM   1926  N   ILE C 250      41.026  38.064 -44.343  1.00 39.19           N  
ATOM   1927  CA  ILE C 250      42.252  38.228 -45.137  1.00 37.26           C  
ATOM   1928  C   ILE C 250      42.443  39.673 -45.634  1.00 37.24           C  
ATOM   1929  O   ILE C 250      43.551  40.196 -45.583  1.00 34.50           O  
ATOM   1930  CB  ILE C 250      42.337  37.193 -46.308  1.00 37.40           C  
ATOM   1931  CG1 ILE C 250      42.438  35.747 -45.759  1.00 37.02           C  
ATOM   1932  CG2 ILE C 250      43.492  37.509 -47.265  1.00 35.05           C  
ATOM   1933  CD1 ILE C 250      43.552  35.487 -44.747  1.00 35.15           C  
ATOM   1934  N   SER C 251      41.364  40.306 -46.092  1.00 38.12           N  
ATOM   1935  CA  SER C 251      41.385  41.737 -46.411  1.00 40.19           C  
ATOM   1936  C   SER C 251      41.861  42.579 -45.225  1.00 39.88           C  
ATOM   1937  O   SER C 251      42.742  43.428 -45.369  1.00 41.59           O  
ATOM   1938  CB  SER C 251      40.008  42.211 -46.874  1.00 40.66           C  
ATOM   1939  OG  SER C 251      39.633  41.502 -48.039  1.00 44.24           O  
ATOM   1940  N   LYS C 252      41.277  42.343 -44.056  1.00 40.23           N  
ATOM   1941  CA  LYS C 252      41.698  43.048 -42.849  1.00 41.26           C  
ATOM   1942  C   LYS C 252      43.186  42.759 -42.527  1.00 40.50           C  
ATOM   1943  O   LYS C 252      43.959  43.679 -42.205  1.00 39.36           O  
ATOM   1944  CB  LYS C 252      40.765  42.704 -41.673  1.00 43.28           C  
ATOM   1945  CG  LYS C 252      41.013  43.500 -40.379  1.00 46.98           C  
ATOM   1946  CD  LYS C 252      40.624  44.970 -40.500  1.00 50.34           C  
ATOM   1947  CE  LYS C 252      40.963  45.726 -39.207  1.00 52.87           C  
ATOM   1948  NZ  LYS C 252      40.704  47.210 -39.296  1.00 54.56           N1+
ATOM   1949  N   VAL C 253      43.589  41.494 -42.655  1.00 40.30           N  
ATOM   1950  CA  VAL C 253      44.986  41.100 -42.389  1.00 38.75           C  
ATOM   1951  C   VAL C 253      45.942  41.827 -43.342  1.00 38.54           C  
ATOM   1952  O   VAL C 253      46.981  42.338 -42.912  1.00 36.75           O  
ATOM   1953  CB  VAL C 253      45.196  39.557 -42.445  1.00 38.85           C  
ATOM   1954  CG1 VAL C 253      46.693  39.197 -42.490  1.00 39.75           C  
ATOM   1955  CG2 VAL C 253      44.534  38.859 -41.243  1.00 36.86           C  
ATOM   1956  N   MET C 254      45.579  41.889 -44.627  1.00 38.36           N  
ATOM   1957  CA  MET C 254      46.408  42.569 -45.628  1.00 39.24           C  
ATOM   1958  C   MET C 254      46.549  44.055 -45.277  1.00 41.40           C  
ATOM   1959  O   MET C 254      47.662  44.607 -45.322  1.00 39.70           O  
ATOM   1960  CB  MET C 254      45.828  42.397 -47.032  1.00 39.50           C  
ATOM   1961  CG  MET C 254      45.966  40.972 -47.606  1.00 41.52           C  
ATOM   1962  SD  MET C 254      47.674  40.579 -48.064  1.00 40.84           S  
ATOM   1963  CE  MET C 254      47.451  38.880 -48.668  1.00 41.66           C  
ATOM   1964  N   GLU C 255      45.421  44.659 -44.888  1.00 42.02           N  
ATOM   1965  CA  GLU C 255      45.336  46.073 -44.507  1.00 44.35           C  
ATOM   1966  C   GLU C 255      46.267  46.396 -43.343  1.00 44.23           C  
ATOM   1967  O   GLU C 255      47.056  47.333 -43.411  1.00 44.83           O  
ATOM   1968  CB  GLU C 255      43.889  46.435 -44.138  1.00 46.52           C  
ATOM   1969  CG  GLU C 255      43.703  47.897 -43.724  1.00 52.81           C  
ATOM   1970  CD  GLU C 255      42.378  48.187 -43.016  1.00 54.89           C  
ATOM   1971  OE1 GLU C 255      41.506  47.292 -42.936  1.00 56.96           O  
ATOM   1972  OE2 GLU C 255      42.213  49.333 -42.535  1.00 56.43           O1-
ATOM   1973  N   MET C 256      46.179  45.593 -42.287  1.00 43.63           N  
ATOM   1974  CA  MET C 256      46.893  45.850 -41.040  1.00 41.93           C  
ATOM   1975  C   MET C 256      48.361  45.414 -41.066  1.00 41.27           C  
ATOM   1976  O   MET C 256      49.224  46.103 -40.525  1.00 39.39           O  
ATOM   1977  CB  MET C 256      46.169  45.153 -39.883  1.00 42.39           C  
ATOM   1978  CG  MET C 256      44.731  45.593 -39.692  1.00 44.61           C  
ATOM   1979  SD  MET C 256      44.622  47.379 -39.425  1.00 46.53           S  
ATOM   1980  CE  MET C 256      45.446  47.514 -37.832  1.00 44.26           C  
ATOM   1981  N   TYR C 257      48.632  44.272 -41.697  1.00 38.65           N  
ATOM   1982  CA  TYR C 257      49.977  43.697 -41.714  1.00 39.45           C  
ATOM   1983  C   TYR C 257      50.843  44.124 -42.888  1.00 39.35           C  
ATOM   1984  O   TYR C 257      52.061  44.161 -42.759  1.00 38.12           O  
ATOM   1985  CB  TYR C 257      49.894  42.165 -41.668  1.00 37.25           C  
ATOM   1986  CG  TYR C 257      51.220  41.461 -41.436  1.00 39.20           C  
ATOM   1987  CD1 TYR C 257      51.688  40.487 -42.344  1.00 39.45           C  
ATOM   1988  CD2 TYR C 257      51.989  41.730 -40.299  1.00 36.97           C  
ATOM   1989  CE1 TYR C 257      52.889  39.817 -42.133  1.00 38.21           C  
ATOM   1990  CE2 TYR C 257      53.198  41.064 -40.078  1.00 39.20           C  
ATOM   1991  CZ  TYR C 257      53.637  40.102 -40.996  1.00 39.60           C  
ATOM   1992  OH  TYR C 257      54.829  39.444 -40.773  1.00 37.48           O  
ATOM   1993  N   GLN C 258      50.223  44.404 -44.038  1.00 41.22           N  
ATOM   1994  CA  GLN C 258      50.954  44.889 -45.211  1.00 42.12           C  
ATOM   1995  C   GLN C 258      52.186  44.034 -45.550  1.00 41.18           C  
ATOM   1996  O   GLN C 258      53.308  44.555 -45.578  1.00 39.37           O  
ATOM   1997  CB  GLN C 258      51.356  46.351 -44.991  1.00 46.42           C  
ATOM   1998  CG  GLN C 258      50.168  47.313 -45.078  1.00 52.01           C  
ATOM   1999  CD  GLN C 258      50.484  48.704 -44.579  1.00 55.99           C  
ATOM   2000  NE2 GLN C 258      51.560  49.309 -45.095  1.00 56.65           N  
ATOM   2001  OE1 GLN C 258      49.761  49.237 -43.734  1.00 59.36           O  
ATOM   2002  N   PRO C 259      51.980  42.722 -45.838  1.00 39.79           N  
ATOM   2003  CA  PRO C 259      53.150  41.845 -46.067  1.00 39.42           C  
ATOM   2004  C   PRO C 259      53.828  42.146 -47.407  1.00 39.33           C  
ATOM   2005  O   PRO C 259      53.196  42.728 -48.283  1.00 38.84           O  
ATOM   2006  CB  PRO C 259      52.544  40.421 -46.066  1.00 37.55           C  
ATOM   2007  CG  PRO C 259      51.093  40.613 -46.504  1.00 37.90           C  
ATOM   2008  CD  PRO C 259      50.691  42.004 -45.990  1.00 38.74           C  
ATOM   2009  N   SER C 260      55.091  41.758 -47.587  1.00 39.31           N  
ATOM   2010  CA  SER C 260      55.699  41.888 -48.925  1.00 39.45           C  
ATOM   2011  C   SER C 260      55.762  40.567 -49.688  1.00 40.42           C  
ATOM   2012  O   SER C 260      56.093  40.549 -50.878  1.00 39.32           O  
ATOM   2013  CB  SER C 260      57.056  42.597 -48.904  1.00 41.12           C  
ATOM   2014  OG  SER C 260      57.944  42.013 -47.978  1.00 43.07           O  
ATOM   2015  N   ALA C 261      55.434  39.469 -49.007  1.00 38.97           N  
ATOM   2016  CA  ALA C 261      55.295  38.157 -49.657  1.00 37.60           C  
ATOM   2017  C   ALA C 261      54.238  37.314 -48.932  1.00 38.25           C  
ATOM   2018  O   ALA C 261      53.920  37.576 -47.772  1.00 38.51           O  
ATOM   2019  CB  ALA C 261      56.649  37.420 -49.752  1.00 37.17           C  
ATOM   2020  N   VAL C 262      53.667  36.340 -49.634  1.00 34.13           N  
ATOM   2021  CA  VAL C 262      52.579  35.546 -49.093  1.00 36.49           C  
ATOM   2022  C   VAL C 262      52.851  34.073 -49.397  1.00 35.45           C  
ATOM   2023  O   VAL C 262      53.296  33.741 -50.506  1.00 33.92           O  
ATOM   2024  CB  VAL C 262      51.222  35.942 -49.728  1.00 38.69           C  
ATOM   2025  CG1 VAL C 262      50.062  35.053 -49.207  1.00 38.34           C  
ATOM   2026  CG2 VAL C 262      50.926  37.446 -49.498  1.00 38.86           C  
ATOM   2027  N   VAL C 263      52.602  33.213 -48.410  1.00 34.90           N  
ATOM   2028  CA  VAL C 263      52.669  31.754 -48.591  1.00 34.03           C  
ATOM   2029  C   VAL C 263      51.282  31.187 -48.296  1.00 36.47           C  
ATOM   2030  O   VAL C 263      50.731  31.402 -47.202  1.00 38.15           O  
ATOM   2031  CB  VAL C 263      53.722  31.064 -47.673  1.00 34.33           C  
ATOM   2032  CG1 VAL C 263      53.720  29.522 -47.902  1.00 34.13           C  
ATOM   2033  CG2 VAL C 263      55.115  31.638 -47.914  1.00 32.79           C  
ATOM   2034  N   LEU C 264      50.703  30.488 -49.276  1.00 35.59           N  
ATOM   2035  CA  LEU C 264      49.361  29.955 -49.122  1.00 34.42           C  
ATOM   2036  C   LEU C 264      49.418  28.433 -49.175  1.00 36.32           C  
ATOM   2037  O   LEU C 264      49.797  27.843 -50.204  1.00 36.32           O  
ATOM   2038  CB  LEU C 264      48.415  30.527 -50.194  1.00 35.12           C  
ATOM   2039  CG  LEU C 264      46.990  29.938 -50.259  1.00 32.67           C  
ATOM   2040  CD1 LEU C 264      46.172  30.305 -49.041  1.00 32.72           C  
ATOM   2041  CD2 LEU C 264      46.282  30.407 -51.523  1.00 35.85           C  
ATOM   2042  N   GLN C 265      49.083  27.803 -48.051  1.00 36.36           N  
ATOM   2043  CA  GLN C 265      49.054  26.346 -47.978  1.00 36.12           C  
ATOM   2044  C   GLN C 265      47.643  25.946 -48.391  1.00 37.03           C  
ATOM   2045  O   GLN C 265      46.670  26.392 -47.774  1.00 37.76           O  
ATOM   2046  CB  GLN C 265      49.400  25.872 -46.562  1.00 34.73           C  
ATOM   2047  CG  GLN C 265      49.781  24.368 -46.455  1.00 33.48           C  
ATOM   2048  CD  GLN C 265      48.608  23.474 -46.134  1.00 32.81           C  
ATOM   2049  NE2 GLN C 265      48.892  22.284 -45.576  1.00 32.16           N  
ATOM   2050  OE1 GLN C 265      47.445  23.838 -46.378  1.00 35.31           O  
ATOM   2051  N   CYS C 266      47.549  25.155 -49.460  1.00 37.70           N  
ATOM   2052  CA  CYS C 266      46.274  24.814 -50.100  1.00 37.92           C  
ATOM   2053  C   CYS C 266      45.802  23.387 -49.808  1.00 36.21           C  
ATOM   2054  O   CYS C 266      45.239  22.713 -50.700  1.00 33.14           O  
ATOM   2055  CB  CYS C 266      46.381  25.029 -51.630  1.00 38.59           C  
ATOM   2056  SG  CYS C 266      46.781  26.759 -52.083  1.00 36.48           S  
ATOM   2057  N   GLY C 267      45.996  22.940 -48.565  1.00 34.82           N  
ATOM   2058  CA  GLY C 267      45.635  21.561 -48.177  1.00 36.42           C  
ATOM   2059  C   GLY C 267      44.226  21.254 -48.653  1.00 37.09           C  
ATOM   2060  O   GLY C 267      43.286  21.993 -48.347  1.00 34.52           O  
ATOM   2061  N   ALA C 268      44.080  20.169 -49.409  1.00 35.54           N  
ATOM   2062  CA  ALA C 268      42.794  19.841 -50.000  1.00 36.24           C  
ATOM   2063  C   ALA C 268      41.928  18.889 -49.167  1.00 36.17           C  
ATOM   2064  O   ALA C 268      40.888  18.416 -49.638  1.00 36.55           O  
ATOM   2065  CB  ALA C 268      42.975  19.325 -51.454  1.00 35.80           C  
ATOM   2066  N   ASP C 269      42.328  18.637 -47.923  1.00 35.52           N  
ATOM   2067  CA  ASP C 269      41.503  17.819 -47.015  1.00 36.68           C  
ATOM   2068  C   ASP C 269      40.317  18.599 -46.413  1.00 36.44           C  
ATOM   2069  O   ASP C 269      39.514  18.046 -45.641  1.00 34.84           O  
ATOM   2070  CB  ASP C 269      42.359  17.134 -45.931  1.00 35.79           C  
ATOM   2071  CG  ASP C 269      43.345  18.096 -45.258  1.00 37.32           C  
ATOM   2072  OD1 ASP C 269      43.275  19.329 -45.486  1.00 32.07           O  
ATOM   2073  OD2 ASP C 269      44.209  17.604 -44.500  1.00 36.76           O1-
ATOM   2074  N   SER C 270      40.210  19.878 -46.791  1.00 35.30           N  
ATOM   2075  CA  SER C 270      39.059  20.727 -46.436  1.00 34.49           C  
ATOM   2076  C   SER C 270      37.922  20.622 -47.473  1.00 35.72           C  
ATOM   2077  O   SER C 270      36.908  21.327 -47.385  1.00 36.56           O  
ATOM   2078  CB  SER C 270      39.518  22.187 -46.243  1.00 34.32           C  
ATOM   2079  OG  SER C 270      40.318  22.618 -47.343  1.00 34.56           O  
ATOM   2080  N   LEU C 271      38.079  19.703 -48.430  1.00 36.79           N  
ATOM   2081  CA  LEU C 271      37.065  19.451 -49.452  1.00 36.68           C  
ATOM   2082  C   LEU C 271      35.985  18.464 -49.018  1.00 38.89           C  
ATOM   2083  O   LEU C 271      36.237  17.492 -48.282  1.00 37.82           O  
ATOM   2084  CB  LEU C 271      37.695  18.959 -50.764  1.00 36.47           C  
ATOM   2085  CG  LEU C 271      38.574  19.967 -51.512  1.00 37.27           C  
ATOM   2086  CD1 LEU C 271      39.304  19.319 -52.704  1.00 37.84           C  
ATOM   2087  CD2 LEU C 271      37.788  21.201 -51.948  1.00 37.11           C  
ATOM   2088  N   SER C 272      34.769  18.736 -49.494  1.00 38.47           N  
ATOM   2089  CA  SER C 272      33.661  17.828 -49.346  1.00 37.55           C  
ATOM   2090  C   SER C 272      34.113  16.460 -49.817  1.00 37.41           C  
ATOM   2091  O   SER C 272      34.835  16.344 -50.815  1.00 35.05           O  
ATOM   2092  CB  SER C 272      32.498  18.283 -50.217  1.00 38.62           C  
ATOM   2093  OG  SER C 272      31.383  17.435 -50.009  1.00 41.22           O  
ATOM   2094  N   GLY C 273      33.712  15.422 -49.093  1.00 37.68           N  
ATOM   2095  CA  GLY C 273      34.059  14.065 -49.509  1.00 39.68           C  
ATOM   2096  C   GLY C 273      35.472  13.627 -49.183  1.00 41.06           C  
ATOM   2097  O   GLY C 273      35.855  12.508 -49.532  1.00 37.25           O  
ATOM   2098  N   ASP C 274      36.263  14.479 -48.518  1.00 40.66           N  
ATOM   2099  CA  ASP C 274      37.610  14.029 -48.128  1.00 43.56           C  
ATOM   2100  C   ASP C 274      37.543  12.816 -47.207  1.00 44.36           C  
ATOM   2101  O   ASP C 274      36.760  12.793 -46.258  1.00 43.87           O  
ATOM   2102  CB  ASP C 274      38.464  15.122 -47.464  1.00 43.66           C  
ATOM   2103  CG  ASP C 274      39.909  14.660 -47.259  1.00 45.34           C  
ATOM   2104  OD1 ASP C 274      40.688  14.699 -48.239  1.00 45.35           O  
ATOM   2105  OD2 ASP C 274      40.253  14.226 -46.136  1.00 43.55           O1-
ATOM   2106  N   ARG C 275      38.371  11.809 -47.492  1.00 46.35           N  
ATOM   2107  CA  ARG C 275      38.454  10.613 -46.649  1.00 48.12           C  
ATOM   2108  C   ARG C 275      38.643  10.918 -45.155  1.00 47.07           C  
ATOM   2109  O   ARG C 275      38.034  10.269 -44.304  1.00 46.26           O  
ATOM   2110  CB  ARG C 275      39.576   9.682 -47.129  1.00 51.64           C  
ATOM   2111  CG  ARG C 275      39.193   8.767 -48.278  1.00 57.76           C  
ATOM   2112  CD  ARG C 275      40.246   7.661 -48.486  1.00 61.00           C  
ATOM   2113  NE  ARG C 275      40.653   7.067 -47.210  1.00 64.90           N  
ATOM   2114  CZ  ARG C 275      41.510   6.056 -47.067  1.00 66.14           C  
ATOM   2115  NH1 ARG C 275      42.081   5.485 -48.127  1.00 66.12           N1+
ATOM   2116  NH2 ARG C 275      41.798   5.619 -45.845  1.00 66.77           N  
ATOM   2117  N   LEU C 276      39.485  11.902 -44.840  1.00 45.81           N  
ATOM   2118  CA  LEU C 276      39.803  12.211 -43.445  1.00 46.04           C  
ATOM   2119  C   LEU C 276      39.127  13.485 -42.915  1.00 47.05           C  
ATOM   2120  O   LEU C 276      38.944  13.638 -41.709  1.00 48.38           O  
ATOM   2121  CB  LEU C 276      41.329  12.280 -43.257  1.00 45.61           C  
ATOM   2122  CG  LEU C 276      42.110  10.966 -43.495  1.00 44.95           C  
ATOM   2123  CD1 LEU C 276      43.600  11.155 -43.256  1.00 41.71           C  
ATOM   2124  CD2 LEU C 276      41.575   9.840 -42.622  1.00 45.11           C  
ATOM   2125  N   GLY C 277      38.754  14.392 -43.816  1.00 46.83           N  
ATOM   2126  CA  GLY C 277      38.187  15.680 -43.421  1.00 46.02           C  
ATOM   2127  C   GLY C 277      36.682  15.666 -43.187  1.00 47.50           C  
ATOM   2128  O   GLY C 277      35.982  14.721 -43.579  1.00 45.87           O  
ATOM   2129  N   CYS C 278      36.182  16.734 -42.568  1.00 45.76           N  
ATOM   2130  CA  CYS C 278      34.767  16.837 -42.241  1.00 46.95           C  
ATOM   2131  C   CYS C 278      34.175  18.188 -42.668  1.00 45.08           C  
ATOM   2132  O   CYS C 278      33.187  18.643 -42.089  1.00 44.30           O  
ATOM   2133  CB ACYS C 278      34.541  16.593 -40.746  0.65 48.85           C  
ATOM   2134  CB BCYS C 278      34.564  16.637 -40.733  0.35 47.04           C  
ATOM   2135  SG ACYS C 278      35.570  17.624 -39.683  0.65 52.53           S  
ATOM   2136  SG BCYS C 278      35.762  15.534 -39.931  0.35 47.82           S  
ATOM   2137  N   PHE C 279      34.788  18.830 -43.663  1.00 41.98           N  
ATOM   2138  CA  PHE C 279      34.274  20.091 -44.227  1.00 38.78           C  
ATOM   2139  C   PHE C 279      33.421  19.776 -45.470  1.00 38.26           C  
ATOM   2140  O   PHE C 279      33.378  18.630 -45.918  1.00 36.45           O  
ATOM   2141  CB  PHE C 279      35.432  21.052 -44.551  1.00 37.96           C  
ATOM   2142  CG  PHE C 279      35.958  21.841 -43.343  1.00 36.38           C  
ATOM   2143  CD1 PHE C 279      36.931  22.827 -43.513  1.00 37.12           C  
ATOM   2144  CD2 PHE C 279      35.435  21.645 -42.063  1.00 36.76           C  
ATOM   2145  CE1 PHE C 279      37.417  23.573 -42.422  1.00 35.79           C  
ATOM   2146  CE2 PHE C 279      35.913  22.380 -40.960  1.00 35.37           C  
ATOM   2147  CZ  PHE C 279      36.901  23.351 -41.148  1.00 36.30           C  
ATOM   2148  N   ASN C 280      32.744  20.785 -46.010  1.00 40.19           N  
ATOM   2149  CA  ASN C 280      31.856  20.628 -47.170  1.00 40.75           C  
ATOM   2150  C   ASN C 280      32.153  21.656 -48.278  1.00 41.56           C  
ATOM   2151  O   ASN C 280      31.222  22.246 -48.862  1.00 44.52           O  
ATOM   2152  CB  ASN C 280      30.383  20.735 -46.707  1.00 39.66           C  
ATOM   2153  CG  ASN C 280      29.394  20.001 -47.632  1.00 40.55           C  
ATOM   2154  ND2 ASN C 280      28.107  20.163 -47.346  1.00 41.06           N  
ATOM   2155  OD1 ASN C 280      29.777  19.309 -48.578  1.00 39.88           O  
ATOM   2156  N   LEU C 281      33.438  21.883 -48.566  1.00 39.95           N  
ATOM   2157  CA  LEU C 281      33.831  22.835 -49.618  1.00 38.92           C  
ATOM   2158  C   LEU C 281      33.918  22.154 -50.970  1.00 40.39           C  
ATOM   2159  O   LEU C 281      34.319  20.992 -51.048  1.00 40.88           O  
ATOM   2160  CB  LEU C 281      35.190  23.466 -49.311  1.00 38.35           C  
ATOM   2161  CG  LEU C 281      35.380  24.289 -48.018  1.00 38.80           C  
ATOM   2162  CD1 LEU C 281      36.774  24.877 -48.020  1.00 39.18           C  
ATOM   2163  CD2 LEU C 281      34.313  25.406 -47.875  1.00 38.17           C  
ATOM   2164  N   THR C 282      33.568  22.867 -52.038  1.00 37.88           N  
ATOM   2165  CA  THR C 282      33.757  22.329 -53.391  1.00 38.05           C  
ATOM   2166  C   THR C 282      35.099  22.850 -53.869  1.00 38.35           C  
ATOM   2167  O   THR C 282      35.785  23.598 -53.155  1.00 36.85           O  
ATOM   2168  CB  THR C 282      32.672  22.817 -54.384  1.00 39.71           C  
ATOM   2169  CG2 THR C 282      31.264  22.424 -53.903  1.00 39.74           C  
ATOM   2170  OG1 THR C 282      32.767  24.246 -54.520  1.00 39.09           O  
ATOM   2171  N   VAL C 283      35.479  22.463 -55.078  1.00 38.60           N  
ATOM   2172  CA  VAL C 283      36.726  22.941 -55.656  1.00 40.76           C  
ATOM   2173  C   VAL C 283      36.652  24.461 -55.913  1.00 42.61           C  
ATOM   2174  O   VAL C 283      37.659  25.178 -55.760  1.00 43.73           O  
ATOM   2175  CB  VAL C 283      37.109  22.144 -56.924  1.00 39.26           C  
ATOM   2176  CG1 VAL C 283      38.241  22.827 -57.686  1.00 38.61           C  
ATOM   2177  CG2 VAL C 283      37.495  20.718 -56.540  1.00 38.14           C  
ATOM   2178  N   LYS C 284      35.467  24.941 -56.297  1.00 41.90           N  
ATOM   2179  CA  LYS C 284      35.264  26.369 -56.539  1.00 42.49           C  
ATOM   2180  C   LYS C 284      35.372  27.134 -55.235  1.00 40.49           C  
ATOM   2181  O   LYS C 284      35.987  28.192 -55.182  1.00 42.59           O  
ATOM   2182  CB  LYS C 284      33.921  26.649 -57.238  1.00 43.67           C  
ATOM   2183  CG  LYS C 284      34.006  26.527 -58.765  1.00 47.44           C  
ATOM   2184  CD  LYS C 284      32.679  26.841 -59.487  1.00 49.27           C  
ATOM   2185  CE  LYS C 284      32.819  26.603 -60.999  1.00 50.28           C  
ATOM   2186  NZ  LYS C 284      31.526  26.712 -61.746  1.00 50.84           N1+
ATOM   2187  N   GLY C 285      34.794  26.569 -54.182  1.00 39.47           N  
ATOM   2188  CA  GLY C 285      34.848  27.164 -52.869  1.00 40.15           C  
ATOM   2189  C   GLY C 285      36.270  27.209 -52.344  1.00 40.12           C  
ATOM   2190  O   GLY C 285      36.711  28.230 -51.817  1.00 40.74           O  
ATOM   2191  N   HIS C 286      37.000  26.110 -52.514  1.00 38.47           N  
ATOM   2192  CA  HIS C 286      38.378  26.050 -52.064  1.00 36.64           C  
ATOM   2193  C   HIS C 286      39.214  27.074 -52.858  1.00 37.35           C  
ATOM   2194  O   HIS C 286      39.945  27.870 -52.265  1.00 37.90           O  
ATOM   2195  CB  HIS C 286      38.886  24.625 -52.248  1.00 36.70           C  
ATOM   2196  CG  HIS C 286      40.129  24.305 -51.485  1.00 36.15           C  
ATOM   2197  CD2 HIS C 286      40.310  23.759 -50.256  1.00 35.83           C  
ATOM   2198  ND1 HIS C 286      41.388  24.496 -52.011  1.00 37.82           N  
ATOM   2199  CE1 HIS C 286      42.294  24.094 -51.134  1.00 37.55           C  
ATOM   2200  NE2 HIS C 286      41.665  23.647 -50.059  1.00 37.28           N  
ATOM   2201  N   ALA C 287      39.046  27.086 -54.184  1.00 37.46           N  
ATOM   2202  CA  ALA C 287      39.828  27.946 -55.101  1.00 40.32           C  
ATOM   2203  C   ALA C 287      39.577  29.448 -54.976  1.00 40.80           C  
ATOM   2204  O   ALA C 287      40.432  30.263 -55.349  1.00 41.55           O  
ATOM   2205  CB  ALA C 287      39.614  27.511 -56.555  1.00 40.01           C  
ATOM   2206  N   LYS C 288      38.399  29.808 -54.471  1.00 43.32           N  
ATOM   2207  CA  LYS C 288      38.055  31.206 -54.194  1.00 44.45           C  
ATOM   2208  C   LYS C 288      39.090  31.856 -53.261  1.00 43.18           C  
ATOM   2209  O   LYS C 288      39.372  33.072 -53.362  1.00 39.43           O  
ATOM   2210  CB  LYS C 288      36.637  31.295 -53.601  1.00 48.27           C  
ATOM   2211  CG  LYS C 288      36.122  32.726 -53.285  1.00 52.07           C  
ATOM   2212  CD  LYS C 288      36.187  33.698 -54.487  1.00 55.40           C  
ATOM   2213  CE  LYS C 288      35.307  33.251 -55.668  1.00 58.70           C  
ATOM   2214  NZ  LYS C 288      35.380  34.205 -56.830  1.00 60.35           N1+
ATOM   2215  N   CYS C 289      39.658  31.037 -52.366  1.00 40.93           N  
ATOM   2216  CA  CYS C 289      40.714  31.497 -51.470  1.00 39.16           C  
ATOM   2217  C   CYS C 289      41.945  31.925 -52.250  1.00 39.80           C  
ATOM   2218  O   CYS C 289      42.563  32.959 -51.942  1.00 39.19           O  
ATOM   2219  CB  CYS C 289      41.080  30.414 -50.464  1.00 37.89           C  
ATOM   2220  SG  CYS C 289      39.696  29.871 -49.472  1.00 37.95           S  
ATOM   2221  N   VAL C 290      42.309  31.126 -53.250  1.00 39.49           N  
ATOM   2222  CA  VAL C 290      43.408  31.493 -54.150  1.00 41.63           C  
ATOM   2223  C   VAL C 290      43.103  32.800 -54.918  1.00 42.89           C  
ATOM   2224  O   VAL C 290      43.968  33.689 -54.986  1.00 44.60           O  
ATOM   2225  CB  VAL C 290      43.806  30.331 -55.133  1.00 41.44           C  
ATOM   2226  CG1 VAL C 290      45.038  30.722 -55.937  1.00 40.08           C  
ATOM   2227  CG2 VAL C 290      44.091  29.051 -54.366  1.00 39.32           C  
ATOM   2228  N   GLU C 291      41.890  32.923 -55.474  1.00 44.04           N  
ATOM   2229  CA  GLU C 291      41.494  34.135 -56.226  1.00 46.06           C  
ATOM   2230  C   GLU C 291      41.626  35.377 -55.343  1.00 45.27           C  
ATOM   2231  O   GLU C 291      42.241  36.374 -55.740  1.00 44.82           O  
ATOM   2232  CB  GLU C 291      40.051  34.055 -56.756  1.00 49.41           C  
ATOM   2233  CG  GLU C 291      39.737  32.855 -57.643  1.00 56.57           C  
ATOM   2234  CD  GLU C 291      38.330  32.912 -58.243  1.00 61.10           C  
ATOM   2235  OE1 GLU C 291      37.520  31.988 -57.969  1.00 63.30           O  
ATOM   2236  OE2 GLU C 291      38.031  33.888 -58.980  1.00 63.44           O1-
ATOM   2237  N   VAL C 292      41.041  35.293 -54.146  1.00 43.16           N  
ATOM   2238  CA  VAL C 292      41.098  36.359 -53.151  1.00 42.58           C  
ATOM   2239  C   VAL C 292      42.530  36.812 -52.821  1.00 42.32           C  
ATOM   2240  O   VAL C 292      42.807  38.018 -52.768  1.00 41.43           O  
ATOM   2241  CB  VAL C 292      40.347  35.938 -51.859  1.00 42.51           C  
ATOM   2242  CG1 VAL C 292      40.669  36.877 -50.687  1.00 41.92           C  
ATOM   2243  CG2 VAL C 292      38.846  35.870 -52.120  1.00 42.85           C  
ATOM   2244  N   VAL C 293      43.424  35.850 -52.575  1.00 41.51           N  
ATOM   2245  CA  VAL C 293      44.821  36.158 -52.231  1.00 40.69           C  
ATOM   2246  C   VAL C 293      45.577  36.809 -53.399  1.00 42.13           C  
ATOM   2247  O   VAL C 293      46.364  37.747 -53.194  1.00 41.15           O  
ATOM   2248  CB  VAL C 293      45.583  34.910 -51.697  1.00 40.02           C  
ATOM   2249  CG1 VAL C 293      47.070  35.220 -51.501  1.00 37.83           C  
ATOM   2250  CG2 VAL C 293      44.974  34.469 -50.390  1.00 36.42           C  
ATOM   2251  N   LYS C 294      45.309  36.322 -54.613  1.00 43.77           N  
ATOM   2252  CA  LYS C 294      45.865  36.889 -55.857  1.00 45.92           C  
ATOM   2253  C   LYS C 294      45.556  38.377 -56.065  1.00 45.54           C  
ATOM   2254  O   LYS C 294      46.381  39.108 -56.607  1.00 46.74           O  
ATOM   2255  CB  LYS C 294      45.354  36.113 -57.067  1.00 47.81           C  
ATOM   2256  CG  LYS C 294      46.181  34.894 -57.436  1.00 48.95           C  
ATOM   2257  CD  LYS C 294      45.849  34.447 -58.855  1.00 50.17           C  
ATOM   2258  CE  LYS C 294      46.276  35.484 -59.888  1.00 50.75           C  
ATOM   2259  NZ  LYS C 294      45.630  35.285 -61.214  1.00 50.04           N1+
ATOM   2260  N   THR C 295      44.375  38.816 -55.629  1.00 44.44           N  
ATOM   2261  CA  THR C 295      43.922  40.191 -55.863  1.00 44.77           C  
ATOM   2262  C   THR C 295      44.855  41.218 -55.233  1.00 45.15           C  
ATOM   2263  O   THR C 295      44.798  42.402 -55.580  1.00 47.40           O  
ATOM   2264  CB  THR C 295      42.502  40.454 -55.305  1.00 43.55           C  
ATOM   2265  CG2 THR C 295      41.490  39.468 -55.858  1.00 44.77           C  
ATOM   2266  OG1 THR C 295      42.529  40.352 -53.880  1.00 43.14           O  
ATOM   2267  N   PHE C 296      45.698  40.771 -54.298  1.00 44.80           N  
ATOM   2268  CA  PHE C 296      46.577  41.695 -53.570  1.00 44.62           C  
ATOM   2269  C   PHE C 296      47.915  41.945 -54.278  1.00 43.77           C  
ATOM   2270  O   PHE C 296      48.706  42.780 -53.840  1.00 45.66           O  
ATOM   2271  CB  PHE C 296      46.728  41.269 -52.091  1.00 44.64           C  
ATOM   2272  CG  PHE C 296      45.439  41.380 -51.308  1.00 45.84           C  
ATOM   2273  CD1 PHE C 296      45.064  42.598 -50.721  1.00 46.28           C  
ATOM   2274  CD2 PHE C 296      44.577  40.283 -51.197  1.00 46.50           C  
ATOM   2275  CE1 PHE C 296      43.861  42.718 -50.020  1.00 46.76           C  
ATOM   2276  CE2 PHE C 296      43.366  40.389 -50.493  1.00 46.88           C  
ATOM   2277  CZ  PHE C 296      43.003  41.607 -49.907  1.00 46.12           C  
ATOM   2278  N   ASN C 297      48.141  41.229 -55.382  1.00 44.06           N  
ATOM   2279  CA  ASN C 297      49.285  41.459 -56.282  1.00 44.46           C  
ATOM   2280  C   ASN C 297      50.661  41.364 -55.619  1.00 44.52           C  
ATOM   2281  O   ASN C 297      51.606  42.087 -55.999  1.00 43.47           O  
ATOM   2282  CB  ASN C 297      49.135  42.804 -57.015  1.00 46.15           C  
ATOM   2283  CG  ASN C 297      47.915  42.847 -57.925  1.00 47.95           C  
ATOM   2284  ND2 ASN C 297      47.310  44.023 -58.028  1.00 48.01           N  
ATOM   2285  OD1 ASN C 297      47.531  41.845 -58.540  1.00 46.85           O  
ATOM   2286  N   LEU C 298      50.759  40.482 -54.624  1.00 41.87           N  
ATOM   2287  CA  LEU C 298      52.006  40.250 -53.898  1.00 42.15           C  
ATOM   2288  C   LEU C 298      52.665  38.945 -54.327  1.00 42.18           C  
ATOM   2289  O   LEU C 298      51.975  37.986 -54.688  1.00 41.52           O  
ATOM   2290  CB  LEU C 298      51.761  40.222 -52.382  1.00 42.01           C  
ATOM   2291  CG  LEU C 298      51.275  41.496 -51.668  1.00 40.35           C  
ATOM   2292  CD1 LEU C 298      50.892  41.145 -50.238  1.00 41.75           C  
ATOM   2293  CD2 LEU C 298      52.326  42.598 -51.694  1.00 39.15           C  
ATOM   2294  N   PRO C 299      54.007  38.899 -54.290  1.00 42.94           N  
ATOM   2295  CA  PRO C 299      54.720  37.634 -54.566  1.00 40.68           C  
ATOM   2296  C   PRO C 299      54.069  36.493 -53.785  1.00 40.42           C  
ATOM   2297  O   PRO C 299      53.802  36.632 -52.586  1.00 39.83           O  
ATOM   2298  CB  PRO C 299      56.126  37.905 -54.023  1.00 40.84           C  
ATOM   2299  CG  PRO C 299      56.307  39.415 -54.199  1.00 43.76           C  
ATOM   2300  CD  PRO C 299      54.929  40.017 -53.986  1.00 41.66           C  
ATOM   2301  N   LEU C 300      53.811  35.374 -54.453  1.00 37.87           N  
ATOM   2302  CA  LEU C 300      53.010  34.321 -53.838  1.00 36.96           C  
ATOM   2303  C   LEU C 300      53.578  32.924 -54.055  1.00 36.89           C  
ATOM   2304  O   LEU C 300      53.818  32.518 -55.198  1.00 37.91           O  
ATOM   2305  CB  LEU C 300      51.573  34.406 -54.364  1.00 38.85           C  
ATOM   2306  CG  LEU C 300      50.574  33.288 -54.071  1.00 39.33           C  
ATOM   2307  CD1 LEU C 300      50.250  33.197 -52.586  1.00 38.71           C  
ATOM   2308  CD2 LEU C 300      49.312  33.500 -54.896  1.00 40.23           C  
ATOM   2309  N   LEU C 301      53.809  32.212 -52.951  1.00 37.44           N  
ATOM   2310  CA  LEU C 301      54.221  30.808 -52.979  1.00 37.63           C  
ATOM   2311  C   LEU C 301      53.002  29.959 -52.626  1.00 38.51           C  
ATOM   2312  O   LEU C 301      52.446  30.082 -51.520  1.00 38.62           O  
ATOM   2313  CB  LEU C 301      55.384  30.545 -51.996  1.00 36.71           C  
ATOM   2314  CG  LEU C 301      55.966  29.123 -51.834  1.00 35.99           C  
ATOM   2315  CD1 LEU C 301      56.687  28.647 -53.090  1.00 36.14           C  
ATOM   2316  CD2 LEU C 301      56.930  29.049 -50.648  1.00 34.67           C  
ATOM   2317  N   MET C 302      52.570  29.129 -53.577  1.00 36.69           N  
ATOM   2318  CA  MET C 302      51.406  28.275 -53.382  1.00 37.60           C  
ATOM   2319  C   MET C 302      51.865  26.827 -53.207  1.00 38.10           C  
ATOM   2320  O   MET C 302      52.607  26.292 -54.037  1.00 37.21           O  
ATOM   2321  CB  MET C 302      50.446  28.366 -54.574  1.00 38.83           C  
ATOM   2322  CG  MET C 302      49.848  29.740 -54.844  1.00 40.00           C  
ATOM   2323  SD  MET C 302      48.989  29.871 -56.447  1.00 43.32           S  
ATOM   2324  CE  MET C 302      47.825  28.498 -56.328  1.00 39.22           C  
ATOM   2325  N   LEU C 303      51.382  26.198 -52.137  1.00 36.53           N  
ATOM   2326  CA  LEU C 303      51.844  24.891 -51.693  1.00 34.65           C  
ATOM   2327  C   LEU C 303      50.683  23.929 -51.517  1.00 33.29           C  
ATOM   2328  O   LEU C 303      49.547  24.360 -51.305  1.00 34.62           O  
ATOM   2329  CB  LEU C 303      52.567  25.053 -50.339  1.00 32.47           C  
ATOM   2330  CG  LEU C 303      53.789  25.985 -50.359  1.00 32.98           C  
ATOM   2331  CD1 LEU C 303      54.378  26.156 -48.961  1.00 32.83           C  
ATOM   2332  CD2 LEU C 303      54.858  25.490 -51.395  1.00 31.62           C  
ATOM   2333  N   GLY C 304      50.973  22.630 -51.553  1.00 34.17           N  
ATOM   2334  CA  GLY C 304      49.939  21.613 -51.329  1.00 29.76           C  
ATOM   2335  C   GLY C 304      49.650  21.405 -49.851  1.00 33.83           C  
ATOM   2336  O   GLY C 304      49.693  22.350 -49.056  1.00 35.65           O  
ATOM   2337  N   GLY C 305      49.370  20.167 -49.460  1.00 31.37           N  
ATOM   2338  CA  GLY C 305      49.008  19.872 -48.069  1.00 31.33           C  
ATOM   2339  C   GLY C 305      48.236  18.563 -47.982  1.00 34.05           C  
ATOM   2340  O   GLY C 305      48.512  17.629 -48.738  1.00 32.16           O  
ATOM   2341  N   GLY C 306      47.282  18.492 -47.056  1.00 32.74           N  
ATOM   2342  CA  GLY C 306      46.421  17.323 -46.917  1.00 34.48           C  
ATOM   2343  C   GLY C 306      45.572  17.086 -48.149  1.00 34.52           C  
ATOM   2344  O   GLY C 306      45.570  17.889 -49.083  1.00 34.47           O  
ATOM   2345  N   GLY C 307      44.846  15.975 -48.139  1.00 37.32           N  
ATOM   2346  CA  GLY C 307      43.945  15.604 -49.232  1.00 38.14           C  
ATOM   2347  C   GLY C 307      44.009  14.096 -49.411  1.00 38.58           C  
ATOM   2348  O   GLY C 307      45.047  13.560 -49.829  1.00 36.68           O  
ATOM   2349  N   TYR C 308      42.905  13.419 -49.084  1.00 37.88           N  
ATOM   2350  CA  TYR C 308      42.895  11.950 -49.003  1.00 39.16           C  
ATOM   2351  C   TYR C 308      41.923  11.251 -49.959  1.00 39.91           C  
ATOM   2352  O   TYR C 308      41.957  10.014 -50.113  1.00 41.74           O  
ATOM   2353  CB  TYR C 308      42.792  11.517 -47.529  1.00 37.11           C  
ATOM   2354  CG  TYR C 308      43.894  12.215 -46.755  1.00 36.11           C  
ATOM   2355  CD1 TYR C 308      43.661  13.442 -46.078  1.00 35.38           C  
ATOM   2356  CD2 TYR C 308      45.190  11.725 -46.800  1.00 34.97           C  
ATOM   2357  CE1 TYR C 308      44.715  14.112 -45.414  1.00 33.09           C  
ATOM   2358  CE2 TYR C 308      46.234  12.371 -46.150  1.00 34.36           C  
ATOM   2359  CZ  TYR C 308      45.993  13.560 -45.464  1.00 35.86           C  
ATOM   2360  OH  TYR C 308      47.065  14.158 -44.849  1.00 35.49           O  
ATOM   2361  N   THR C 309      41.079  12.046 -50.621  1.00 38.88           N  
ATOM   2362  CA  THR C 309      40.278  11.561 -51.768  1.00 38.69           C  
ATOM   2363  C   THR C 309      41.022  12.083 -52.996  1.00 37.90           C  
ATOM   2364  O   THR C 309      40.832  13.248 -53.425  1.00 38.42           O  
ATOM   2365  CB  THR C 309      38.828  12.116 -51.710  1.00 37.65           C  
ATOM   2366  CG2 THR C 309      37.971  11.601 -52.879  1.00 37.90           C  
ATOM   2367  OG1 THR C 309      38.234  11.720 -50.472  1.00 37.11           O  
ATOM   2368  N   ILE C 310      41.869  11.218 -53.546  1.00 35.80           N  
ATOM   2369  CA  ILE C 310      42.924  11.650 -54.451  1.00 38.00           C  
ATOM   2370  C   ILE C 310      42.426  12.256 -55.769  1.00 39.63           C  
ATOM   2371  O   ILE C 310      43.034  13.207 -56.287  1.00 41.14           O  
ATOM   2372  CB  ILE C 310      44.071  10.583 -54.610  1.00 40.22           C  
ATOM   2373  CG1 ILE C 310      43.608   9.325 -55.344  1.00 39.95           C  
ATOM   2374  CG2 ILE C 310      44.665  10.217 -53.224  1.00 39.96           C  
ATOM   2375  CD1 ILE C 310      44.730   8.239 -55.472  1.00 43.20           C  
ATOM   2376  N   ARG C 311      41.317  11.726 -56.296  1.00 38.90           N  
ATOM   2377  CA  ARG C 311      40.690  12.314 -57.492  1.00 38.34           C  
ATOM   2378  C   ARG C 311      40.335  13.802 -57.271  1.00 38.87           C  
ATOM   2379  O   ARG C 311      40.540  14.631 -58.168  1.00 38.04           O  
ATOM   2380  CB  ARG C 311      39.466  11.502 -57.972  1.00 39.31           C  
ATOM   2381  CG  ARG C 311      38.286  11.448 -57.003  1.00 41.45           C  
ATOM   2382  CD  ARG C 311      37.154  10.530 -57.500  1.00 43.62           C  
ATOM   2383  NE  ARG C 311      35.984  10.543 -56.607  1.00 44.74           N  
ATOM   2384  CZ  ARG C 311      35.837   9.763 -55.534  1.00 46.07           C  
ATOM   2385  NH1 ARG C 311      36.783   8.897 -55.186  1.00 45.84           N1+
ATOM   2386  NH2 ARG C 311      34.746   9.867 -54.787  1.00 47.66           N  
ATOM   2387  N   ASN C 312      39.839  14.122 -56.075  1.00 35.68           N  
ATOM   2388  CA  ASN C 312      39.430  15.484 -55.732  1.00 37.81           C  
ATOM   2389  C   ASN C 312      40.614  16.399 -55.405  1.00 37.62           C  
ATOM   2390  O   ASN C 312      40.535  17.617 -55.598  1.00 38.85           O  
ATOM   2391  CB  ASN C 312      38.418  15.475 -54.582  1.00 37.88           C  
ATOM   2392  CG  ASN C 312      37.091  14.874 -54.980  1.00 39.16           C  
ATOM   2393  ND2 ASN C 312      36.252  14.581 -53.987  1.00 38.33           N  
ATOM   2394  OD1 ASN C 312      36.817  14.667 -56.171  1.00 40.30           O  
ATOM   2395  N   VAL C 313      41.703  15.804 -54.917  1.00 37.13           N  
ATOM   2396  CA  VAL C 313      42.968  16.520 -54.754  1.00 35.90           C  
ATOM   2397  C   VAL C 313      43.460  16.939 -56.139  1.00 38.34           C  
ATOM   2398  O   VAL C 313      43.780  18.118 -56.357  1.00 37.57           O  
ATOM   2399  CB  VAL C 313      44.037  15.662 -54.027  1.00 37.97           C  
ATOM   2400  CG1 VAL C 313      45.413  16.352 -54.038  1.00 36.59           C  
ATOM   2401  CG2 VAL C 313      43.602  15.367 -52.604  1.00 36.20           C  
ATOM   2402  N   ALA C 314      43.487  15.980 -57.076  1.00 38.06           N  
ATOM   2403  CA  ALA C 314      43.903  16.250 -58.462  1.00 38.33           C  
ATOM   2404  C   ALA C 314      43.084  17.390 -59.069  1.00 37.76           C  
ATOM   2405  O   ALA C 314      43.651  18.344 -59.615  1.00 38.29           O  
ATOM   2406  CB  ALA C 314      43.796  14.993 -59.329  1.00 37.31           C  
ATOM   2407  N   ARG C 315      41.762  17.292 -58.946  1.00 37.83           N  
ATOM   2408  CA  ARG C 315      40.852  18.326 -59.443  1.00 38.45           C  
ATOM   2409  C   ARG C 315      41.131  19.677 -58.808  1.00 37.69           C  
ATOM   2410  O   ARG C 315      41.223  20.693 -59.512  1.00 36.71           O  
ATOM   2411  CB  ARG C 315      39.397  17.962 -59.155  1.00 40.60           C  
ATOM   2412  CG  ARG C 315      38.852  16.755 -59.910  1.00 41.34           C  
ATOM   2413  CD  ARG C 315      37.488  16.409 -59.341  1.00 40.96           C  
ATOM   2414  NE  ARG C 315      36.673  15.672 -60.295  1.00 42.20           N  
ATOM   2415  CZ  ARG C 315      36.207  14.438 -60.107  1.00 42.95           C  
ATOM   2416  NH1 ARG C 315      35.468  13.859 -61.055  1.00 42.96           N1+
ATOM   2417  NH2 ARG C 315      36.464  13.786 -58.974  1.00 43.15           N  
ATOM   2418  N   CYS C 316      41.251  19.680 -57.479  1.00 37.62           N  
ATOM   2419  CA  CYS C 316      41.391  20.923 -56.720  1.00 36.61           C  
ATOM   2420  C   CYS C 316      42.642  21.665 -57.146  1.00 37.69           C  
ATOM   2421  O   CYS C 316      42.580  22.855 -57.464  1.00 36.14           O  
ATOM   2422  CB  CYS C 316      41.432  20.669 -55.201  1.00 38.62           C  
ATOM   2423  SG  CYS C 316      41.340  22.181 -54.156  1.00 39.90           S  
ATOM   2424  N   TRP C 317      43.779  20.970 -57.165  1.00 37.96           N  
ATOM   2425  CA  TRP C 317      45.041  21.659 -57.442  1.00 39.62           C  
ATOM   2426  C   TRP C 317      45.229  21.997 -58.913  1.00 40.44           C  
ATOM   2427  O   TRP C 317      45.935  22.953 -59.242  1.00 40.05           O  
ATOM   2428  CB  TRP C 317      46.249  20.921 -56.856  1.00 38.59           C  
ATOM   2429  CG  TRP C 317      46.260  20.918 -55.328  1.00 39.60           C  
ATOM   2430  CD1 TRP C 317      45.658  21.831 -54.490  1.00 39.73           C  
ATOM   2431  CD2 TRP C 317      46.931  19.981 -54.476  1.00 38.24           C  
ATOM   2432  CE2 TRP C 317      46.679  20.378 -53.134  1.00 37.56           C  
ATOM   2433  CE3 TRP C 317      47.724  18.842 -54.713  1.00 36.49           C  
ATOM   2434  NE1 TRP C 317      45.897  21.504 -53.175  1.00 39.24           N  
ATOM   2435  CZ2 TRP C 317      47.184  19.674 -52.035  1.00 36.38           C  
ATOM   2436  CZ3 TRP C 317      48.228  18.141 -53.613  1.00 37.33           C  
ATOM   2437  CH2 TRP C 317      47.954  18.565 -52.289  1.00 38.28           C  
ATOM   2438  N   THR C 318      44.601  21.210 -59.791  1.00 41.07           N  
ATOM   2439  CA  THR C 318      44.528  21.551 -61.212  1.00 40.12           C  
ATOM   2440  C   THR C 318      43.816  22.903 -61.398  1.00 39.72           C  
ATOM   2441  O   THR C 318      44.338  23.807 -62.060  1.00 41.23           O  
ATOM   2442  CB  THR C 318      43.829  20.442 -62.014  1.00 40.25           C  
ATOM   2443  CG2 THR C 318      43.568  20.878 -63.477  1.00 38.12           C  
ATOM   2444  OG1 THR C 318      44.648  19.263 -61.987  1.00 39.25           O  
ATOM   2445  N   TYR C 319      42.639  23.033 -60.794  1.00 40.08           N  
ATOM   2446  CA  TYR C 319      41.851  24.253 -60.901  1.00 39.84           C  
ATOM   2447  C   TYR C 319      42.579  25.449 -60.293  1.00 40.53           C  
ATOM   2448  O   TYR C 319      42.577  26.546 -60.868  1.00 42.08           O  
ATOM   2449  CB  TYR C 319      40.478  24.068 -60.262  1.00 41.65           C  
ATOM   2450  CG  TYR C 319      39.517  25.187 -60.581  1.00 42.46           C  
ATOM   2451  CD1 TYR C 319      39.116  25.438 -61.901  1.00 43.39           C  
ATOM   2452  CD2 TYR C 319      39.007  26.010 -59.569  1.00 43.36           C  
ATOM   2453  CE1 TYR C 319      38.230  26.484 -62.204  1.00 43.83           C  
ATOM   2454  CE2 TYR C 319      38.116  27.065 -59.866  1.00 43.12           C  
ATOM   2455  CZ  TYR C 319      37.738  27.286 -61.182  1.00 43.00           C  
ATOM   2456  OH  TYR C 319      36.862  28.303 -61.476  1.00 44.36           O  
ATOM   2457  N   GLU C 320      43.235  25.230 -59.151  1.00 39.35           N  
ATOM   2458  CA  GLU C 320      43.956  26.308 -58.479  1.00 39.21           C  
ATOM   2459  C   GLU C 320      45.182  26.741 -59.275  1.00 39.63           C  
ATOM   2460  O   GLU C 320      45.507  27.929 -59.297  1.00 39.48           O  
ATOM   2461  CB  GLU C 320      44.242  25.949 -57.017  1.00 38.66           C  
ATOM   2462  CG  GLU C 320      42.911  25.795 -56.250  1.00 37.80           C  
ATOM   2463  CD  GLU C 320      43.038  25.418 -54.795  1.00 37.63           C  
ATOM   2464  OE1 GLU C 320      44.085  24.847 -54.407  1.00 35.34           O  
ATOM   2465  OE2 GLU C 320      42.068  25.684 -54.037  1.00 37.02           O1-
ATOM   2466  N   THR C 321      45.817  25.795 -59.978  1.00 39.01           N  
ATOM   2467  CA  THR C 321      46.876  26.133 -60.944  1.00 39.74           C  
ATOM   2468  C   THR C 321      46.311  27.031 -62.063  1.00 40.65           C  
ATOM   2469  O   THR C 321      46.965  27.995 -62.493  1.00 42.11           O  
ATOM   2470  CB  THR C 321      47.529  24.863 -61.596  1.00 38.20           C  
ATOM   2471  CG2 THR C 321      48.730  25.247 -62.444  1.00 36.89           C  
ATOM   2472  OG1 THR C 321      47.968  23.945 -60.580  1.00 37.53           O  
ATOM   2473  N   ALA C 322      45.101  26.710 -62.526  1.00 40.97           N  
ATOM   2474  CA  ALA C 322      44.444  27.480 -63.587  1.00 41.44           C  
ATOM   2475  C   ALA C 322      44.045  28.871 -63.076  1.00 42.78           C  
ATOM   2476  O   ALA C 322      44.122  29.853 -63.820  1.00 41.22           O  
ATOM   2477  CB  ALA C 322      43.245  26.733 -64.130  1.00 40.24           C  
ATOM   2478  N   VAL C 323      43.633  28.941 -61.809  1.00 43.15           N  
ATOM   2479  CA  VAL C 323      43.340  30.216 -61.160  1.00 44.06           C  
ATOM   2480  C   VAL C 323      44.602  31.104 -61.139  1.00 45.56           C  
ATOM   2481  O   VAL C 323      44.541  32.290 -61.497  1.00 43.83           O  
ATOM   2482  CB  VAL C 323      42.767  30.022 -59.739  1.00 44.98           C  
ATOM   2483  CG1 VAL C 323      42.766  31.360 -58.951  1.00 43.75           C  
ATOM   2484  CG2 VAL C 323      41.367  29.429 -59.807  1.00 44.31           C  
ATOM   2485  N   ALA C 324      45.739  30.514 -60.747  1.00 45.64           N  
ATOM   2486  CA  ALA C 324      47.019  31.209 -60.765  1.00 46.13           C  
ATOM   2487  C   ALA C 324      47.299  31.768 -62.156  1.00 46.55           C  
ATOM   2488  O   ALA C 324      47.775  32.905 -62.293  1.00 46.32           O  
ATOM   2489  CB  ALA C 324      48.148  30.275 -60.332  1.00 46.65           C  
ATOM   2490  N   LEU C 325      46.984  30.970 -63.178  1.00 47.06           N  
ATOM   2491  CA  LEU C 325      47.246  31.329 -64.574  1.00 49.47           C  
ATOM   2492  C   LEU C 325      46.178  32.243 -65.184  1.00 50.81           C  
ATOM   2493  O   LEU C 325      46.311  32.654 -66.337  1.00 50.64           O  
ATOM   2494  CB  LEU C 325      47.421  30.060 -65.438  1.00 49.16           C  
ATOM   2495  CG  LEU C 325      48.624  29.164 -65.118  1.00 49.97           C  
ATOM   2496  CD1 LEU C 325      48.408  27.710 -65.572  1.00 49.32           C  
ATOM   2497  CD2 LEU C 325      49.909  29.745 -65.697  1.00 49.93           C  
ATOM   2498  N   ASP C 326      45.141  32.562 -64.405  1.00 53.24           N  
ATOM   2499  CA  ASP C 326      43.971  33.327 -64.872  1.00 56.32           C  
ATOM   2500  C   ASP C 326      43.387  32.682 -66.142  1.00 56.96           C  
ATOM   2501  O   ASP C 326      43.302  33.297 -67.209  1.00 56.21           O  
ATOM   2502  CB  ASP C 326      44.304  34.820 -65.064  1.00 58.37           C  
ATOM   2503  CG  ASP C 326      43.057  35.696 -65.159  1.00 61.62           C  
ATOM   2504  OD1 ASP C 326      43.073  36.691 -65.923  1.00 62.48           O  
ATOM   2505  OD2 ASP C 326      42.049  35.387 -64.478  1.00 63.11           O1-
ATOM   2506  N   CYS C 327      42.995  31.421 -66.005  1.00 57.34           N  
ATOM   2507  CA  CYS C 327      42.544  30.622 -67.132  1.00 58.78           C  
ATOM   2508  C   CYS C 327      41.336  29.775 -66.721  1.00 58.34           C  
ATOM   2509  O   CYS C 327      41.445  28.920 -65.832  1.00 57.70           O  
ATOM   2510  CB  CYS C 327      43.704  29.754 -67.632  1.00 59.40           C  
ATOM   2511  SG  CYS C 327      43.318  28.705 -69.034  1.00 63.90           S  
ATOM   2512  N   GLU C 328      40.196  30.027 -67.372  1.00 57.93           N  
ATOM   2513  CA  GLU C 328      38.910  29.398 -67.030  1.00 58.17           C  
ATOM   2514  C   GLU C 328      38.717  28.076 -67.762  1.00 57.25           C  
ATOM   2515  O   GLU C 328      37.948  27.987 -68.725  1.00 58.47           O  
ATOM   2516  CB  GLU C 328      37.744  30.344 -67.343  1.00 60.42           C  
ATOM   2517  CG  GLU C 328      37.775  31.673 -66.576  1.00 63.54           C  
ATOM   2518  CD  GLU C 328      36.623  32.619 -66.944  1.00 65.57           C  
ATOM   2519  OE1 GLU C 328      36.141  32.581 -68.111  1.00 66.45           O  
ATOM   2520  OE2 GLU C 328      36.205  33.405 -66.058  1.00 65.05           O1-
ATOM   2521  N   ILE C 329      39.404  27.046 -67.280  1.00 53.73           N  
ATOM   2522  CA  ILE C 329      39.426  25.730 -67.931  1.00 50.89           C  
ATOM   2523  C   ILE C 329      38.064  25.007 -67.958  1.00 48.59           C  
ATOM   2524  O   ILE C 329      37.263  25.168 -67.031  1.00 47.23           O  
ATOM   2525  CB  ILE C 329      40.541  24.825 -67.321  1.00 49.46           C  
ATOM   2526  CG1 ILE C 329      40.411  24.730 -65.793  1.00 49.58           C  
ATOM   2527  CG2 ILE C 329      41.923  25.361 -67.717  1.00 48.40           C  
ATOM   2528  CD1 ILE C 329      41.303  23.642 -65.162  1.00 49.71           C  
ATOM   2529  N   PRO C 330      37.806  24.204 -69.024  1.00 48.46           N  
ATOM   2530  CA  PRO C 330      36.533  23.476 -69.182  1.00 47.74           C  
ATOM   2531  C   PRO C 330      36.241  22.529 -68.024  1.00 47.30           C  
ATOM   2532  O   PRO C 330      37.175  21.997 -67.410  1.00 46.09           O  
ATOM   2533  CB  PRO C 330      36.746  22.654 -70.461  1.00 47.64           C  
ATOM   2534  CG  PRO C 330      37.816  23.350 -71.195  1.00 48.31           C  
ATOM   2535  CD  PRO C 330      38.718  23.945 -70.154  1.00 47.15           C  
ATOM   2536  N   ASN C 331      34.952  22.329 -67.745  1.00 45.16           N  
ATOM   2537  CA  ASN C 331      34.502  21.397 -66.712  1.00 45.63           C  
ATOM   2538  C   ASN C 331      34.603  19.934 -67.151  1.00 45.39           C  
ATOM   2539  O   ASN C 331      34.610  19.025 -66.319  1.00 44.49           O  
ATOM   2540  CB  ASN C 331      33.064  21.702 -66.290  1.00 46.85           C  
ATOM   2541  CG  ASN C 331      32.631  20.895 -65.076  1.00 48.32           C  
ATOM   2542  ND2 ASN C 331      31.427  20.347 -65.131  1.00 46.63           N  
ATOM   2543  OD1 ASN C 331      33.375  20.773 -64.097  1.00 49.41           O  
ATOM   2544  N   GLU C 332      34.660  19.716 -68.463  1.00 45.17           N  
ATOM   2545  CA  GLU C 332      34.829  18.380 -69.020  1.00 44.72           C  
ATOM   2546  C   GLU C 332      36.312  18.048 -68.981  1.00 44.47           C  
ATOM   2547  O   GLU C 332      37.112  18.671 -69.686  1.00 44.01           O  
ATOM   2548  CB  GLU C 332      34.307  18.318 -70.457  1.00 46.71           C  
ATOM   2549  CG  GLU C 332      32.789  18.472 -70.587  1.00 48.69           C  
ATOM   2550  CD  GLU C 332      32.295  19.874 -70.257  1.00 50.53           C  
ATOM   2551  OE1 GLU C 332      31.221  19.989 -69.617  1.00 51.22           O  
ATOM   2552  OE2 GLU C 332      32.985  20.857 -70.625  1.00 51.07           O1-
ATOM   2553  N   LEU C 333      36.677  17.079 -68.145  1.00 44.63           N  
ATOM   2554  CA  LEU C 333      38.075  16.661 -68.017  1.00 46.00           C  
ATOM   2555  C   LEU C 333      38.649  16.180 -69.354  1.00 45.67           C  
ATOM   2556  O   LEU C 333      37.980  15.446 -70.087  1.00 46.54           O  
ATOM   2557  CB  LEU C 333      38.222  15.548 -66.971  1.00 46.76           C  
ATOM   2558  CG  LEU C 333      37.938  15.862 -65.501  1.00 47.57           C  
ATOM   2559  CD1 LEU C 333      37.832  14.578 -64.700  1.00 46.53           C  
ATOM   2560  CD2 LEU C 333      38.996  16.794 -64.912  1.00 48.47           C  
ATOM   2561  N   PRO C 334      39.892  16.591 -69.677  1.00 45.09           N  
ATOM   2562  CA  PRO C 334      40.491  16.055 -70.891  1.00 44.35           C  
ATOM   2563  C   PRO C 334      40.989  14.644 -70.595  1.00 44.12           C  
ATOM   2564  O   PRO C 334      41.097  14.248 -69.423  1.00 44.34           O  
ATOM   2565  CB  PRO C 334      41.665  17.003 -71.147  1.00 45.24           C  
ATOM   2566  CG  PRO C 334      42.079  17.460 -69.754  1.00 45.11           C  
ATOM   2567  CD  PRO C 334      40.800  17.512 -68.960  1.00 45.44           C  
ATOM   2568  N   TYR C 335      41.285  13.883 -71.638  1.00 44.05           N  
ATOM   2569  CA  TYR C 335      41.820  12.559 -71.435  1.00 43.09           C  
ATOM   2570  C   TYR C 335      43.170  12.663 -70.729  1.00 43.40           C  
ATOM   2571  O   TYR C 335      43.947  13.574 -71.006  1.00 45.38           O  
ATOM   2572  CB  TYR C 335      41.936  11.777 -72.751  1.00 42.68           C  
ATOM   2573  CG  TYR C 335      42.466  10.397 -72.496  1.00 42.93           C  
ATOM   2574  CD1 TYR C 335      43.837  10.124 -72.583  1.00 42.81           C  
ATOM   2575  CD2 TYR C 335      41.607   9.372 -72.098  1.00 42.78           C  
ATOM   2576  CE1 TYR C 335      44.325   8.863 -72.303  1.00 42.97           C  
ATOM   2577  CE2 TYR C 335      42.086   8.111 -71.827  1.00 42.37           C  
ATOM   2578  CZ  TYR C 335      43.435   7.866 -71.922  1.00 43.19           C  
ATOM   2579  OH  TYR C 335      43.889   6.607 -71.630  1.00 46.41           O  
ATOM   2580  N   ASN C 336      43.422  11.737 -69.804  1.00 42.47           N  
ATOM   2581  CA  ASN C 336      44.656  11.704 -69.014  1.00 42.66           C  
ATOM   2582  C   ASN C 336      44.976  10.263 -68.574  1.00 42.32           C  
ATOM   2583  O   ASN C 336      44.138   9.370 -68.713  1.00 42.86           O  
ATOM   2584  CB  ASN C 336      44.561  12.678 -67.811  1.00 42.02           C  
ATOM   2585  CG  ASN C 336      43.451  12.306 -66.836  1.00 43.17           C  
ATOM   2586  ND2 ASN C 336      42.265  12.893 -67.017  1.00 41.10           N  
ATOM   2587  OD1 ASN C 336      43.662  11.494 -65.930  1.00 44.01           O  
ATOM   2588  N   ASP C 337      46.175  10.042 -68.044  1.00 41.91           N  
ATOM   2589  CA  ASP C 337      46.609   8.697 -67.639  1.00 44.07           C  
ATOM   2590  C   ASP C 337      45.787   8.071 -66.527  1.00 44.02           C  
ATOM   2591  O   ASP C 337      45.924   6.874 -66.257  1.00 43.63           O  
ATOM   2592  CB  ASP C 337      48.077   8.714 -67.202  1.00 45.43           C  
ATOM   2593  CG  ASP C 337      49.020   8.968 -68.350  1.00 47.21           C  
ATOM   2594  OD1 ASP C 337      48.607   8.753 -69.511  1.00 48.27           O  
ATOM   2595  OD2 ASP C 337      50.174   9.371 -68.084  1.00 47.51           O1-
ATOM   2596  N   TYR C 338      44.967   8.886 -65.865  1.00 44.26           N  
ATOM   2597  CA  TYR C 338      44.172   8.441 -64.722  1.00 45.45           C  
ATOM   2598  C   TYR C 338      42.692   8.731 -64.915  1.00 44.29           C  
ATOM   2599  O   TYR C 338      41.935   8.854 -63.947  1.00 42.35           O  
ATOM   2600  CB  TYR C 338      44.698   9.085 -63.433  1.00 47.63           C  
ATOM   2601  CG  TYR C 338      46.187   8.908 -63.293  1.00 49.02           C  
ATOM   2602  CD1 TYR C 338      47.057   9.956 -63.589  1.00 49.86           C  
ATOM   2603  CD2 TYR C 338      46.729   7.677 -62.922  1.00 49.49           C  
ATOM   2604  CE1 TYR C 338      48.422   9.798 -63.492  1.00 50.53           C  
ATOM   2605  CE2 TYR C 338      48.096   7.503 -62.824  1.00 50.95           C  
ATOM   2606  CZ  TYR C 338      48.937   8.574 -63.100  1.00 51.07           C  
ATOM   2607  OH  TYR C 338      50.294   8.427 -62.998  1.00 51.11           O  
ATOM   2608  N   PHE C 339      42.282   8.789 -66.180  1.00 45.44           N  
ATOM   2609  CA  PHE C 339      40.911   9.139 -66.543  1.00 45.68           C  
ATOM   2610  C   PHE C 339      39.849   8.362 -65.752  1.00 45.77           C  
ATOM   2611  O   PHE C 339      38.882   8.965 -65.251  1.00 44.31           O  
ATOM   2612  CB  PHE C 339      40.697   9.014 -68.060  1.00 46.03           C  
ATOM   2613  CG  PHE C 339      39.546   9.823 -68.575  1.00 47.06           C  
ATOM   2614  CD1 PHE C 339      38.414   9.201 -69.080  1.00 47.47           C  
ATOM   2615  CD2 PHE C 339      39.576  11.224 -68.524  1.00 47.59           C  
ATOM   2616  CE1 PHE C 339      37.333   9.951 -69.548  1.00 47.23           C  
ATOM   2617  CE2 PHE C 339      38.510  11.976 -68.992  1.00 45.52           C  
ATOM   2618  CZ  PHE C 339      37.386  11.342 -69.500  1.00 46.73           C  
ATOM   2619  N   GLU C 340      40.048   7.045 -65.610  1.00 44.48           N  
ATOM   2620  CA  GLU C 340      39.075   6.180 -64.919  1.00 44.45           C  
ATOM   2621  C   GLU C 340      38.819   6.548 -63.450  1.00 44.11           C  
ATOM   2622  O   GLU C 340      37.732   6.320 -62.937  1.00 42.23           O  
ATOM   2623  CB  GLU C 340      39.453   4.690 -65.058  1.00 45.32           C  
ATOM   2624  CG  GLU C 340      40.697   4.223 -64.274  1.00 47.03           C  
ATOM   2625  CD  GLU C 340      42.034   4.558 -64.944  1.00 48.27           C  
ATOM   2626  OE1 GLU C 340      42.076   5.356 -65.913  1.00 49.18           O  
ATOM   2627  OE2 GLU C 340      43.059   4.012 -64.486  1.00 48.97           O1-
ATOM   2628  N   TYR C 341      39.826   7.122 -62.786  1.00 48.06           N  
ATOM   2629  CA  TYR C 341      39.717   7.585 -61.395  1.00 49.50           C  
ATOM   2630  C   TYR C 341      38.652   8.673 -61.217  1.00 50.51           C  
ATOM   2631  O   TYR C 341      38.163   8.922 -60.103  1.00 50.48           O  
ATOM   2632  CB  TYR C 341      41.050   8.188 -60.945  1.00 52.07           C  
ATOM   2633  CG  TYR C 341      42.162   7.230 -60.566  1.00 52.68           C  
ATOM   2634  CD1 TYR C 341      42.869   6.520 -61.530  1.00 53.79           C  
ATOM   2635  CD2 TYR C 341      42.560   7.099 -59.233  1.00 54.40           C  
ATOM   2636  CE1 TYR C 341      43.919   5.666 -61.173  1.00 54.49           C  
ATOM   2637  CE2 TYR C 341      43.604   6.251 -58.866  1.00 54.80           C  
ATOM   2638  CZ  TYR C 341      44.276   5.542 -59.837  1.00 54.84           C  
ATOM   2639  OH  TYR C 341      45.309   4.716 -59.462  1.00 55.34           O  
ATOM   2640  N   PHE C 342      38.308   9.336 -62.315  1.00 50.11           N  
ATOM   2641  CA  PHE C 342      37.426  10.485 -62.251  1.00 50.53           C  
ATOM   2642  C   PHE C 342      35.985  10.161 -62.601  1.00 51.56           C  
ATOM   2643  O   PHE C 342      35.158  11.067 -62.711  1.00 53.88           O  
ATOM   2644  CB  PHE C 342      37.980  11.621 -63.114  1.00 48.57           C  
ATOM   2645  CG  PHE C 342      39.331  12.094 -62.675  1.00 46.73           C  
ATOM   2646  CD1 PHE C 342      39.465  12.899 -61.545  1.00 45.98           C  
ATOM   2647  CD2 PHE C 342      40.471  11.725 -63.375  1.00 46.27           C  
ATOM   2648  CE1 PHE C 342      40.719  13.333 -61.125  1.00 45.21           C  
ATOM   2649  CE2 PHE C 342      41.744  12.152 -62.961  1.00 47.04           C  
ATOM   2650  CZ  PHE C 342      41.862  12.963 -61.833  1.00 46.01           C  
ATOM   2651  N   GLY C 343      35.681   8.872 -62.753  1.00 52.54           N  
ATOM   2652  CA  GLY C 343      34.314   8.424 -63.015  1.00 51.35           C  
ATOM   2653  C   GLY C 343      33.416   8.590 -61.800  1.00 52.13           C  
ATOM   2654  O   GLY C 343      33.912   8.786 -60.685  1.00 52.68           O  
ATOM   2655  N   PRO C 344      32.085   8.518 -62.000  1.00 52.63           N  
ATOM   2656  CA  PRO C 344      31.411   8.241 -63.275  1.00 53.33           C  
ATOM   2657  C   PRO C 344      31.065   9.479 -64.120  1.00 53.94           C  
ATOM   2658  O   PRO C 344      30.573   9.324 -65.241  1.00 53.34           O  
ATOM   2659  CB  PRO C 344      30.118   7.564 -62.823  1.00 53.00           C  
ATOM   2660  CG  PRO C 344      29.790   8.280 -61.516  1.00 53.59           C  
ATOM   2661  CD  PRO C 344      31.110   8.723 -60.908  1.00 52.83           C  
ATOM   2662  N   ASP C 345      31.297  10.688 -63.601  1.00 54.64           N  
ATOM   2663  CA  ASP C 345      30.899  11.896 -64.348  1.00 55.43           C  
ATOM   2664  C   ASP C 345      32.024  12.575 -65.127  1.00 52.11           C  
ATOM   2665  O   ASP C 345      31.755  13.344 -66.047  1.00 51.26           O  
ATOM   2666  CB  ASP C 345      30.116  12.894 -63.474  1.00 59.12           C  
ATOM   2667  CG  ASP C 345      28.650  12.499 -63.300  1.00 62.78           C  
ATOM   2668  OD1 ASP C 345      28.083  11.804 -64.183  1.00 64.03           O  
ATOM   2669  OD2 ASP C 345      28.057  12.895 -62.274  1.00 64.75           O1-
ATOM   2670  N   PHE C 346      33.271  12.296 -64.755  1.00 49.06           N  
ATOM   2671  CA  PHE C 346      34.434  12.786 -65.503  1.00 46.81           C  
ATOM   2672  C   PHE C 346      34.479  14.315 -65.676  1.00 46.13           C  
ATOM   2673  O   PHE C 346      34.947  14.827 -66.706  1.00 44.37           O  
ATOM   2674  CB  PHE C 346      34.529  12.064 -66.851  1.00 47.41           C  
ATOM   2675  CG  PHE C 346      34.520  10.560 -66.729  1.00 48.15           C  
ATOM   2676  CD1 PHE C 346      33.353   9.836 -66.943  1.00 48.52           C  
ATOM   2677  CD2 PHE C 346      35.679   9.868 -66.375  1.00 48.68           C  
ATOM   2678  CE1 PHE C 346      33.345   8.435 -66.822  1.00 49.07           C  
ATOM   2679  CE2 PHE C 346      35.680   8.469 -66.255  1.00 47.96           C  
ATOM   2680  CZ  PHE C 346      34.515   7.759 -66.477  1.00 47.14           C  
ATOM   2681  N   LYS C 347      33.993  15.024 -64.654  1.00 44.04           N  
ATOM   2682  CA  LYS C 347      34.026  16.491 -64.608  1.00 46.52           C  
ATOM   2683  C   LYS C 347      35.093  16.998 -63.634  1.00 44.95           C  
ATOM   2684  O   LYS C 347      35.527  16.261 -62.738  1.00 42.97           O  
ATOM   2685  CB  LYS C 347      32.660  17.061 -64.201  1.00 47.34           C  
ATOM   2686  CG  LYS C 347      31.489  16.600 -65.068  1.00 49.84           C  
ATOM   2687  CD  LYS C 347      31.635  17.041 -66.512  1.00 51.18           C  
ATOM   2688  CE  LYS C 347      30.391  16.673 -67.305  1.00 54.18           C  
ATOM   2689  NZ  LYS C 347      30.191  17.589 -68.465  1.00 55.92           N1+
ATOM   2690  N   LEU C 348      35.497  18.255 -63.815  1.00 43.76           N  
ATOM   2691  CA  LEU C 348      36.508  18.885 -62.963  1.00 44.26           C  
ATOM   2692  C   LEU C 348      35.928  19.260 -61.606  1.00 44.15           C  
ATOM   2693  O   LEU C 348      36.535  19.015 -60.570  1.00 43.35           O  
ATOM   2694  CB  LEU C 348      37.097  20.133 -63.645  1.00 44.67           C  
ATOM   2695  CG  LEU C 348      38.181  20.923 -62.891  1.00 44.08           C  
ATOM   2696  CD1 LEU C 348      39.518  20.168 -62.875  1.00 43.49           C  
ATOM   2697  CD2 LEU C 348      38.358  22.322 -63.492  1.00 42.72           C  
ATOM   2698  N   HIS C 349      34.746  19.858 -61.619  1.00 45.14           N  
ATOM   2699  CA  HIS C 349      34.152  20.358 -60.389  1.00 45.95           C  
ATOM   2700  C   HIS C 349      33.337  19.304 -59.657  1.00 45.95           C  
ATOM   2701  O   HIS C 349      32.977  18.272 -60.229  1.00 45.45           O  
ATOM   2702  CB  HIS C 349      33.365  21.640 -60.675  1.00 45.90           C  
ATOM   2703  CG  HIS C 349      34.230  22.746 -61.197  1.00 46.06           C  
ATOM   2704  CD2 HIS C 349      34.460  23.181 -62.460  1.00 45.58           C  
ATOM   2705  ND1 HIS C 349      35.033  23.507 -60.375  1.00 44.62           N  
ATOM   2706  CE1 HIS C 349      35.701  24.382 -61.106  1.00 44.79           C  
ATOM   2707  NE2 HIS C 349      35.371  24.206 -62.374  1.00 45.55           N  
ATOM   2708  N   ILE C 350      33.093  19.547 -58.374  1.00 46.09           N  
ATOM   2709  CA  ILE C 350      32.398  18.574 -57.524  1.00 45.63           C  
ATOM   2710  C   ILE C 350      31.206  19.214 -56.827  1.00 45.80           C  
ATOM   2711  O   ILE C 350      31.142  20.439 -56.674  1.00 42.90           O  
ATOM   2712  CB  ILE C 350      33.346  17.955 -56.443  1.00 45.09           C  
ATOM   2713  CG1 ILE C 350      33.768  19.024 -55.404  1.00 44.59           C  
ATOM   2714  CG2 ILE C 350      34.547  17.251 -57.117  1.00 45.33           C  
ATOM   2715  CD1 ILE C 350      34.452  18.481 -54.139  1.00 45.11           C  
ATOM   2716  N   SER C 351      30.274  18.371 -56.397  1.00 49.08           N  
ATOM   2717  CA  SER C 351      29.116  18.830 -55.642  1.00 51.99           C  
ATOM   2718  C   SER C 351      29.329  18.627 -54.151  1.00 51.98           C  
ATOM   2719  O   SER C 351      29.948  17.631 -53.741  1.00 52.76           O  
ATOM   2720  CB  SER C 351      27.847  18.103 -56.086  1.00 53.86           C  
ATOM   2721  OG  SER C 351      27.447  18.538 -57.373  1.00 58.23           O  
ATOM   2722  N   PRO C 352      28.797  19.560 -53.332  1.00 51.56           N  
ATOM   2723  CA  PRO C 352      28.853  19.406 -51.883  1.00 50.76           C  
ATOM   2724  C   PRO C 352      27.916  18.280 -51.454  1.00 50.40           C  
ATOM   2725  O   PRO C 352      27.031  17.882 -52.222  1.00 45.97           O  
ATOM   2726  CB  PRO C 352      28.336  20.748 -51.366  1.00 50.61           C  
ATOM   2727  CG  PRO C 352      27.457  21.265 -52.455  1.00 51.09           C  
ATOM   2728  CD  PRO C 352      28.084  20.791 -53.732  1.00 51.90           C  
ATOM   2729  N   SER C 353      28.110  17.763 -50.247  1.00 51.29           N  
ATOM   2730  CA  SER C 353      27.196  16.760 -49.738  1.00 52.46           C  
ATOM   2731  C   SER C 353      26.062  17.438 -48.977  1.00 53.42           C  
ATOM   2732  O   SER C 353      25.984  18.679 -48.904  1.00 51.13           O  
ATOM   2733  CB  SER C 353      27.930  15.719 -48.888  1.00 53.09           C  
ATOM   2734  OG  SER C 353      28.543  16.311 -47.761  1.00 54.82           O  
ATOM   2735  N   ASN C 354      25.176  16.611 -48.432  1.00 54.77           N  
ATOM   2736  CA  ASN C 354      24.021  17.059 -47.657  1.00 55.54           C  
ATOM   2737  C   ASN C 354      24.306  17.205 -46.154  1.00 53.91           C  
ATOM   2738  O   ASN C 354      23.397  17.501 -45.368  1.00 53.50           O  
ATOM   2739  CB  ASN C 354      22.845  16.097 -47.885  1.00 58.32           C  
ATOM   2740  CG  ASN C 354      23.187  14.639 -47.535  1.00 61.09           C  
ATOM   2741  ND2 ASN C 354      24.295  14.115 -48.080  1.00 60.75           N  
ATOM   2742  OD1 ASN C 354      22.452  13.996 -46.786  1.00 62.89           O  
ATOM   2743  N   MET C 355      25.565  17.006 -45.758  1.00 50.64           N  
ATOM   2744  CA  MET C 355      25.952  17.059 -44.352  1.00 47.56           C  
ATOM   2745  C   MET C 355      25.543  18.394 -43.725  1.00 46.01           C  
ATOM   2746  O   MET C 355      25.492  19.422 -44.405  1.00 43.34           O  
ATOM   2747  CB  MET C 355      27.458  16.804 -44.193  1.00 48.25           C  
ATOM   2748  CG  MET C 355      28.363  17.948 -44.639  1.00 46.59           C  
ATOM   2749  SD  MET C 355      30.145  17.637 -44.412  1.00 48.09           S  
ATOM   2750  CE  MET C 355      30.231  17.158 -42.677  1.00 48.42           C  
ATOM   2751  N   THR C 356      25.221  18.370 -42.441  1.00 44.75           N  
ATOM   2752  CA  THR C 356      24.828  19.602 -41.754  1.00 46.04           C  
ATOM   2753  C   THR C 356      26.038  20.466 -41.398  1.00 42.95           C  
ATOM   2754  O   THR C 356      27.063  19.961 -40.939  1.00 42.46           O  
ATOM   2755  CB  THR C 356      23.860  19.365 -40.526  1.00 48.57           C  
ATOM   2756  CG2 THR C 356      23.958  17.941 -39.967  1.00 50.13           C  
ATOM   2757  OG1 THR C 356      24.139  20.312 -39.475  1.00 51.12           O  
ATOM   2758  N   ASN C 357      25.910  21.767 -41.660  1.00 41.39           N  
ATOM   2759  CA  ASN C 357      26.908  22.749 -41.264  1.00 41.00           C  
ATOM   2760  C   ASN C 357      26.711  23.004 -39.780  1.00 40.77           C  
ATOM   2761  O   ASN C 357      25.730  23.628 -39.393  1.00 41.87           O  
ATOM   2762  CB  ASN C 357      26.744  24.043 -42.087  1.00 39.91           C  
ATOM   2763  CG  ASN C 357      27.803  25.102 -41.765  1.00 40.65           C  
ATOM   2764  ND2 ASN C 357      27.664  26.274 -42.368  1.00 40.74           N  
ATOM   2765  OD1 ASN C 357      28.730  24.867 -40.991  1.00 39.89           O  
ATOM   2766  N   GLN C 358      27.633  22.514 -38.950  1.00 39.38           N  
ATOM   2767  CA  GLN C 358      27.526  22.691 -37.498  1.00 39.73           C  
ATOM   2768  C   GLN C 358      28.010  24.064 -36.996  1.00 40.67           C  
ATOM   2769  O   GLN C 358      27.933  24.349 -35.799  1.00 40.29           O  
ATOM   2770  CB  GLN C 358      28.250  21.562 -36.737  1.00 41.99           C  
ATOM   2771  CG  GLN C 358      27.770  20.124 -37.052  1.00 44.84           C  
ATOM   2772  CD  GLN C 358      26.325  19.822 -36.625  1.00 47.52           C  
ATOM   2773  NE2 GLN C 358      25.796  20.593 -35.686  1.00 46.98           N  
ATOM   2774  OE1 GLN C 358      25.703  18.894 -37.145  1.00 50.53           O  
ATOM   2775  N   ASN C 359      28.521  24.895 -37.905  1.00 39.04           N  
ATOM   2776  CA  ASN C 359      28.929  26.265 -37.582  1.00 37.79           C  
ATOM   2777  C   ASN C 359      27.730  27.208 -37.646  1.00 37.90           C  
ATOM   2778  O   ASN C 359      27.302  27.601 -38.738  1.00 38.02           O  
ATOM   2779  CB  ASN C 359      29.997  26.741 -38.567  1.00 37.06           C  
ATOM   2780  CG  ASN C 359      31.229  25.873 -38.539  1.00 39.00           C  
ATOM   2781  ND2 ASN C 359      31.256  24.864 -39.405  1.00 36.46           N  
ATOM   2782  OD1 ASN C 359      32.148  26.101 -37.744  1.00 39.65           O  
ATOM   2783  N   THR C 360      27.181  27.570 -36.491  1.00 35.28           N  
ATOM   2784  CA  THR C 360      25.990  28.414 -36.490  1.00 34.93           C  
ATOM   2785  C   THR C 360      26.378  29.843 -36.877  1.00 34.96           C  
ATOM   2786  O   THR C 360      27.495  30.284 -36.575  1.00 34.95           O  
ATOM   2787  CB  THR C 360      25.289  28.481 -35.119  1.00 35.10           C  
ATOM   2788  CG2 THR C 360      24.884  27.103 -34.615  1.00 37.07           C  
ATOM   2789  OG1 THR C 360      26.141  29.133 -34.172  1.00 36.44           O  
ATOM   2790  N   PRO C 361      25.452  30.577 -37.533  1.00 33.86           N  
ATOM   2791  CA  PRO C 361      25.717  31.999 -37.813  1.00 32.96           C  
ATOM   2792  C   PRO C 361      26.221  32.713 -36.572  1.00 33.89           C  
ATOM   2793  O   PRO C 361      27.147  33.519 -36.669  1.00 33.55           O  
ATOM   2794  CB  PRO C 361      24.352  32.531 -38.201  1.00 32.56           C  
ATOM   2795  CG  PRO C 361      23.677  31.301 -38.846  1.00 33.61           C  
ATOM   2796  CD  PRO C 361      24.139  30.134 -38.040  1.00 30.74           C  
ATOM   2797  N   GLU C 362      25.631  32.407 -35.410  1.00 34.69           N  
ATOM   2798  CA  GLU C 362      26.058  33.020 -34.148  1.00 35.69           C  
ATOM   2799  C   GLU C 362      27.523  32.690 -33.817  1.00 37.01           C  
ATOM   2800  O   GLU C 362      28.329  33.589 -33.505  1.00 34.21           O  
ATOM   2801  CB  GLU C 362      25.177  32.575 -32.991  1.00 36.22           C  
ATOM   2802  CG  GLU C 362      25.439  33.379 -31.721  1.00 39.28           C  
ATOM   2803  CD  GLU C 362      24.682  32.850 -30.511  1.00 40.68           C  
ATOM   2804  OE1 GLU C 362      24.354  33.686 -29.636  1.00 41.30           O  
ATOM   2805  OE2 GLU C 362      24.422  31.617 -30.442  1.00 39.51           O1-
ATOM   2806  N   TYR C 363      27.859  31.401 -33.878  1.00 36.93           N  
ATOM   2807  CA  TYR C 363      29.221  30.961 -33.617  1.00 39.43           C  
ATOM   2808  C   TYR C 363      30.208  31.682 -34.553  1.00 40.18           C  
ATOM   2809  O   TYR C 363      31.209  32.247 -34.107  1.00 39.83           O  
ATOM   2810  CB  TYR C 363      29.318  29.444 -33.783  1.00 42.11           C  
ATOM   2811  CG  TYR C 363      30.726  28.913 -33.740  1.00 42.72           C  
ATOM   2812  CD1 TYR C 363      31.385  28.553 -34.917  1.00 42.74           C  
ATOM   2813  CD2 TYR C 363      31.409  28.789 -32.524  1.00 43.50           C  
ATOM   2814  CE1 TYR C 363      32.695  28.077 -34.893  1.00 43.06           C  
ATOM   2815  CE2 TYR C 363      32.720  28.311 -32.483  1.00 43.90           C  
ATOM   2816  CZ  TYR C 363      33.351  27.948 -33.674  1.00 44.32           C  
ATOM   2817  OH  TYR C 363      34.640  27.468 -33.646  1.00 44.01           O  
ATOM   2818  N   MET C 364      29.899  31.681 -35.847  1.00 39.01           N  
ATOM   2819  CA  MET C 364      30.763  32.313 -36.840  1.00 38.71           C  
ATOM   2820  C   MET C 364      30.954  33.808 -36.579  1.00 39.98           C  
ATOM   2821  O   MET C 364      32.073  34.329 -36.625  1.00 39.71           O  
ATOM   2822  CB  MET C 364      30.218  32.059 -38.234  1.00 37.82           C  
ATOM   2823  CG AMET C 364      30.138  30.565 -38.527  0.65 42.21           C  
ATOM   2824  CG BMET C 364      30.191  30.597 -38.660  0.35 33.51           C  
ATOM   2825  SD AMET C 364      30.010  30.178 -40.264  0.65 47.27           S  
ATOM   2826  SD BMET C 364      31.833  29.872 -38.753  0.35 29.68           S  
ATOM   2827  CE AMET C 364      28.613  31.211 -40.758  0.65 46.36           C  
ATOM   2828  CE BMET C 364      32.499  30.596 -40.245  0.35 28.54           C  
ATOM   2829  N   GLU C 365      29.863  34.481 -36.246  1.00 41.10           N  
ATOM   2830  CA  GLU C 365      29.905  35.904 -35.979  1.00 43.10           C  
ATOM   2831  C   GLU C 365      30.789  36.236 -34.776  1.00 41.08           C  
ATOM   2832  O   GLU C 365      31.585  37.177 -34.834  1.00 40.15           O  
ATOM   2833  CB  GLU C 365      28.489  36.446 -35.777  1.00 47.23           C  
ATOM   2834  CG  GLU C 365      28.388  37.931 -36.079  1.00 54.38           C  
ATOM   2835  CD  GLU C 365      28.809  38.253 -37.513  1.00 58.05           C  
ATOM   2836  OE1 GLU C 365      29.465  39.303 -37.729  1.00 59.29           O  
ATOM   2837  OE2 GLU C 365      28.496  37.438 -38.417  1.00 60.46           O1-
ATOM   2838  N   LYS C 366      30.650  35.460 -33.700  1.00 39.74           N  
ATOM   2839  CA  LYS C 366      31.442  35.662 -32.479  1.00 41.87           C  
ATOM   2840  C   LYS C 366      32.948  35.498 -32.761  1.00 39.76           C  
ATOM   2841  O   LYS C 366      33.754  36.323 -32.344  1.00 37.51           O  
ATOM   2842  CB  LYS C 366      30.983  34.718 -31.350  1.00 45.47           C  
ATOM   2843  CG  LYS C 366      29.779  35.212 -30.518  1.00 52.58           C  
ATOM   2844  CD  LYS C 366      28.501  35.314 -31.349  1.00 56.30           C  
ATOM   2845  CE  LYS C 366      27.583  36.448 -30.905  1.00 58.27           C  
ATOM   2846  NZ  LYS C 366      26.551  36.686 -31.972  1.00 60.43           N1+
ATOM   2847  N   ILE C 367      33.321  34.441 -33.488  1.00 39.18           N  
ATOM   2848  CA  ILE C 367      34.731  34.249 -33.846  1.00 38.57           C  
ATOM   2849  C   ILE C 367      35.245  35.431 -34.692  1.00 39.56           C  
ATOM   2850  O   ILE C 367      36.268  36.033 -34.359  1.00 39.27           O  
ATOM   2851  CB  ILE C 367      34.998  32.931 -34.616  1.00 36.81           C  
ATOM   2852  CG1 ILE C 367      34.481  31.683 -33.857  1.00 36.96           C  
ATOM   2853  CG2 ILE C 367      36.479  32.838 -34.928  1.00 36.05           C  
ATOM   2854  CD1 ILE C 367      35.017  31.507 -32.423  1.00 38.59           C  
ATOM   2855  N   LYS C 368      34.539  35.750 -35.780  1.00 40.60           N  
ATOM   2856  CA  LYS C 368      34.906  36.880 -36.653  1.00 43.57           C  
ATOM   2857  C   LYS C 368      35.085  38.188 -35.871  1.00 44.58           C  
ATOM   2858  O   LYS C 368      36.071  38.915 -36.079  1.00 40.22           O  
ATOM   2859  CB  LYS C 368      33.914  37.038 -37.820  1.00 45.52           C  
ATOM   2860  CG  LYS C 368      33.882  38.438 -38.450  1.00 51.12           C  
ATOM   2861  CD  LYS C 368      33.717  38.423 -39.978  1.00 53.85           C  
ATOM   2862  CE  LYS C 368      32.387  37.838 -40.423  1.00 56.37           C  
ATOM   2863  NZ  LYS C 368      32.115  38.121 -41.864  1.00 58.40           N1+
ATOM   2864  N   GLN C 369      34.148  38.452 -34.959  1.00 44.77           N  
ATOM   2865  CA  GLN C 369      34.186  39.645 -34.118  1.00 48.01           C  
ATOM   2866  C   GLN C 369      35.499  39.669 -33.328  1.00 46.28           C  
ATOM   2867  O   GLN C 369      36.217  40.677 -33.349  1.00 44.44           O  
ATOM   2868  CB  GLN C 369      32.957  39.705 -33.194  1.00 50.23           C  
ATOM   2869  CG  GLN C 369      32.807  41.005 -32.410  1.00 57.19           C  
ATOM   2870  CD  GLN C 369      31.634  40.982 -31.410  1.00 60.43           C  
ATOM   2871  NE2 GLN C 369      30.468  40.761 -31.830  1.00 61.76           N  
ATOM   2872  OE1 GLN C 369      31.886  41.187 -30.197  1.00 61.85           O  
ATOM   2873  N   ARG C 370      35.814  38.562 -32.651  1.00 44.93           N  
ATOM   2874  CA  ARG C 370      37.047  38.483 -31.851  1.00 45.98           C  
ATOM   2875  C   ARG C 370      38.324  38.671 -32.689  1.00 43.79           C  
ATOM   2876  O   ARG C 370      39.236  39.400 -32.284  1.00 41.92           O  
ATOM   2877  CB  ARG C 370      37.130  37.173 -31.059  1.00 48.72           C  
ATOM   2878  CG  ARG C 370      38.458  37.007 -30.281  1.00 52.46           C  
ATOM   2879  CD  ARG C 370      38.539  37.849 -28.983  1.00 54.95           C  
ATOM   2880  NE  ARG C 370      37.700  37.288 -27.914  1.00 59.68           N  
ATOM   2881  CZ  ARG C 370      38.021  36.224 -27.165  1.00 61.12           C  
ATOM   2882  NH1 ARG C 370      39.180  35.587 -27.344  1.00 60.52           N1+
ATOM   2883  NH2 ARG C 370      37.176  35.792 -26.230  1.00 60.61           N  
ATOM   2884  N   LEU C 371      38.383  38.031 -33.855  1.00 41.81           N  
ATOM   2885  CA  LEU C 371      39.557  38.151 -34.721  1.00 41.20           C  
ATOM   2886  C   LEU C 371      39.781  39.584 -35.188  1.00 41.58           C  
ATOM   2887  O   LEU C 371      40.908  40.062 -35.203  1.00 41.73           O  
ATOM   2888  CB  LEU C 371      39.484  37.195 -35.913  1.00 40.81           C  
ATOM   2889  CG  LEU C 371      39.525  35.679 -35.650  1.00 40.85           C  
ATOM   2890  CD1 LEU C 371      39.792  34.965 -36.955  1.00 39.68           C  
ATOM   2891  CD2 LEU C 371      40.573  35.291 -34.653  1.00 40.25           C  
ATOM   2892  N   PHE C 372      38.702  40.267 -35.557  1.00 43.63           N  
ATOM   2893  CA  PHE C 372      38.787  41.682 -35.924  1.00 45.32           C  
ATOM   2894  C   PHE C 372      39.286  42.546 -34.765  1.00 43.39           C  
ATOM   2895  O   PHE C 372      40.077  43.459 -34.980  1.00 44.50           O  
ATOM   2896  CB  PHE C 372      37.458  42.187 -36.497  1.00 47.47           C  
ATOM   2897  CG  PHE C 372      37.365  42.047 -37.985  1.00 50.74           C  
ATOM   2898  CD1 PHE C 372      37.041  40.824 -38.568  1.00 52.21           C  
ATOM   2899  CD2 PHE C 372      37.626  43.137 -38.813  1.00 52.61           C  
ATOM   2900  CE1 PHE C 372      36.969  40.683 -39.954  1.00 52.94           C  
ATOM   2901  CE2 PHE C 372      37.549  43.010 -40.201  1.00 53.65           C  
ATOM   2902  CZ  PHE C 372      37.224  41.775 -40.772  1.00 55.01           C  
ATOM   2903  N   GLU C 373      38.857  42.228 -33.544  1.00 43.22           N  
ATOM   2904  CA  GLU C 373      39.345  42.919 -32.340  1.00 44.10           C  
ATOM   2905  C   GLU C 373      40.864  42.746 -32.192  1.00 43.08           C  
ATOM   2906  O   GLU C 373      41.576  43.701 -31.843  1.00 40.59           O  
ATOM   2907  CB  GLU C 373      38.640  42.393 -31.076  1.00 47.46           C  
ATOM   2908  CG  GLU C 373      37.236  42.968 -30.798  1.00 52.40           C  
ATOM   2909  CD  GLU C 373      36.397  42.099 -29.843  1.00 54.48           C  
ATOM   2910  OE1 GLU C 373      36.901  41.159 -29.227  1.00 56.53           O  
ATOM   2911  OE2 GLU C 373      35.108  42.413 -29.732  1.00 55.47           O1-
ATOM   2912  N   ASN C 374      41.348  41.518 -32.440  1.00 40.93           N  
ATOM   2913  CA  ASN C 374      42.785  41.206 -32.382  1.00 40.22           C  
ATOM   2914  C   ASN C 374      43.583  41.925 -33.460  1.00 38.50           C  
ATOM   2915  O   ASN C 374      44.660  42.443 -33.190  1.00 38.30           O  
ATOM   2916  CB  ASN C 374      43.025  39.682 -32.450  1.00 39.85           C  
ATOM   2917  CG  ASN C 374      42.511  38.967 -31.217  1.00 41.63           C  
ATOM   2918  ND2 ASN C 374      42.324  37.651 -31.312  1.00 40.74           N  
ATOM   2919  OD1 ASN C 374      42.287  39.598 -30.182  1.00 41.60           O  
ATOM   2920  N   LEU C 375      43.037  41.966 -34.673  1.00 39.34           N  
ATOM   2921  CA  LEU C 375      43.695  42.638 -35.797  1.00 41.35           C  
ATOM   2922  C   LEU C 375      43.845  44.164 -35.610  1.00 43.41           C  
ATOM   2923  O   LEU C 375      44.804  44.754 -36.107  1.00 43.81           O  
ATOM   2924  CB  LEU C 375      42.996  42.300 -37.110  1.00 40.41           C  
ATOM   2925  CG  LEU C 375      43.084  40.800 -37.452  1.00 41.85           C  
ATOM   2926  CD1 LEU C 375      42.156  40.422 -38.609  1.00 41.30           C  
ATOM   2927  CD2 LEU C 375      44.511  40.365 -37.719  1.00 39.97           C  
ATOM   2928  N   ARG C 376      42.916  44.789 -34.888  1.00 46.00           N  
ATOM   2929  CA  ARG C 376      43.014  46.233 -34.610  1.00 49.41           C  
ATOM   2930  C   ARG C 376      44.064  46.543 -33.527  1.00 50.49           C  
ATOM   2931  O   ARG C 376      44.364  47.716 -33.256  1.00 51.09           O  
ATOM   2932  CB AARG C 376      41.643  46.840 -34.271  0.65 50.74           C  
ATOM   2933  CG AARG C 376      41.205  46.694 -32.824  0.65 53.50           C  
ATOM   2934  CD AARG C 376      40.036  47.631 -32.493  0.65 56.52           C  
ATOM   2935  NE AARG C 376      38.776  47.138 -33.046  0.65 58.59           N  
ATOM   2936  CZ AARG C 376      37.884  46.415 -32.371  0.65 59.49           C  
ATOM   2937  NH1AARG C 376      38.089  46.101 -31.096  0.65 59.34           N1+
ATOM   2938  NH2AARG C 376      36.777  46.012 -32.978  0.65 60.37           N  
ATOM   2939  N   MET C 377      44.611  45.485 -32.918  1.00 51.52           N  
ATOM   2940  CA  MET C 377      45.699  45.595 -31.934  1.00 53.05           C  
ATOM   2941  C   MET C 377      47.111  45.682 -32.556  1.00 54.36           C  
ATOM   2942  O   MET C 377      48.092  45.872 -31.830  1.00 54.37           O  
ATOM   2943  CB  MET C 377      45.643  44.449 -30.908  1.00 53.71           C  
ATOM   2944  CG  MET C 377      44.428  44.463 -29.971  1.00 54.89           C  
ATOM   2945  SD  MET C 377      44.304  45.940 -28.920  1.00 56.07           S  
ATOM   2946  CE  MET C 377      45.667  45.668 -27.778  1.00 54.33           C  
ATOM   2947  N   LEU C 378      47.218  45.549 -33.881  1.00 55.78           N  
ATOM   2948  CA  LEU C 378      48.509  45.710 -34.568  1.00 57.58           C  
ATOM   2949  C   LEU C 378      48.914  47.182 -34.650  1.00 59.70           C  
ATOM   2950  O   LEU C 378      50.093  47.495 -34.817  1.00 61.92           O  
ATOM   2951  CB  LEU C 378      48.496  45.101 -35.980  1.00 57.58           C  
ATOM   2952  CG  LEU C 378      48.198  43.609 -36.225  1.00 57.70           C  
ATOM   2953  CD1 LEU C 378      48.636  43.186 -37.631  1.00 56.35           C  
ATOM   2954  CD2 LEU C 378      48.838  42.706 -35.189  1.00 57.01           C  
TER   
HETATM 2955 ZN    ZN C 379      45.391  18.333 -43.091  1.00 32.73          ZN  
HETATM 2956  N           1      42.743  11.212 -39.745  0.00  0.00      Cl-6 N  
HETATM 2957  N           1      43.994  11.204 -39.831  0.00  0.00      Cl-6 N  
HETATM 2958  N           1      44.499  11.008 -38.729  0.00  0.00      Cl-6 N  
HETATM 2959  N           1      48.886  16.403 -43.491  0.00  0.00      Cl-6 N  
HETATM 2960  N           1      37.057  11.968 -35.531  0.00  0.00      Cl-6 N  
HETATM 2961  N           1      37.139  13.268 -33.928  0.00  0.00      Cl-6 N  
HETATM 2962  N           1      39.600  11.876 -33.131  0.00  0.00      Cl-6 N  
HETATM 2963  C           1      38.673  10.809 -36.970  0.00  0.00      Cl-6 C  
HETATM 2964  C           1      39.009  11.770 -37.847  0.00  0.00      Cl-6 C  
HETATM 2965  C           1      40.244  11.833 -38.367  0.00  0.00      Cl-6 C  
HETATM 2966  C           1      41.196  10.939 -38.036  0.00  0.00      Cl-6 C  
HETATM 2967  C           1      40.843   9.965 -37.175  0.00  0.00      Cl-6 C  
HETATM 2968  C           1      39.610   9.900 -36.652  0.00  0.00      Cl-6 C  
HETATM 2969  C           1      42.450  11.009 -38.525  0.00  0.00      Cl-6 C  
HETATM 2970  C           1      43.602  10.874 -37.846  0.00  0.00      Cl-6 C  
HETATM 2971  C           1      45.925  10.910 -38.373  0.00  0.00      Cl-6 C  
HETATM 2972  C           1      46.483  12.286 -37.982  0.00  0.00      Cl-6 C  
HETATM 2973  C           1      46.079  13.378 -38.987  0.00  0.00      Cl-6 C  
HETATM 2974  C           1      47.303  14.045 -39.636  0.00  0.00      Cl-6 C  
HETATM 2975  C           1      46.901  15.200 -40.567  0.00  0.00      Cl-6 C  
HETATM 2976  C           1      47.520  15.051 -41.965  0.00  0.00      Cl-6 C  
HETATM 2977  C           1      47.840  16.393 -42.608  0.00  0.00      Cl-6 C  
HETATM 2978  C           1      37.300  10.762 -36.338  0.00  0.00      Cl-6 C  
HETATM 2979  C           1      36.388  12.972 -35.911  0.00  0.00      Cl-6 C  
HETATM 2980  C           1      36.456  13.797 -34.854  0.00  0.00      Cl-6 C  
HETATM 2981  C           1      35.716  13.307 -37.020  0.00  0.00      Cl-6 C  
HETATM 2982  C           1      35.850  14.991 -34.878  0.00  0.00      Cl-6 C  
HETATM 2983  C           1      35.174  15.337 -35.987  0.00  0.00      Cl-6 C  
HETATM 2984  C           1      35.108  14.505 -37.044  0.00  0.00      Cl-6 C  
HETATM 2985  C           1      37.508  12.132 -34.354  0.00  0.00      Cl-6 C  
HETATM 2986  C           1      38.331  11.247 -33.454  0.00  0.00      Cl-6 C  
HETATM 2987  C           1      40.623  10.938 -32.708  0.00  0.00      Cl-6 C  
HETATM 2988  C           1      41.919  11.765 -32.721  0.00  0.00      Cl-6 C  
HETATM 2989  C           1      41.640  12.884 -33.742  0.00  0.00      Cl-6 C  
HETATM 2990  C           1      40.210  12.602 -34.229  0.00  0.00      Cl-6 C  
HETATM 2991  O           1      47.239  17.411 -42.383  0.00  0.00      Cl-6 O  
HETATM 2992  O           1      49.555  15.345 -43.898  0.00  0.00      Cl-6 O  
HETATM 2993  N           1      41.660  11.410 -34.753  0.00  0.00      Cl-P N  
HETATM 2994  N           1      43.592  11.180 -35.447  0.00  0.00      Cl-P N  
HETATM 2995  N           1      48.483  15.274 -42.560  0.00  0.00      Cl-P N  
HETATM 2996  N           1      40.929  10.865 -37.605  0.00  0.00      Cl-P N  
HETATM 2997  C           1      44.449  13.272 -32.724  0.00  0.00      Cl-P C  
HETATM 2998  C           1      43.183  13.408 -32.289  0.00  0.00      Cl-P C  
HETATM 2999  C           1      42.166  12.804 -32.927  0.00  0.00      Cl-P C  
HETATM 3000  C           1      42.448  12.061 -34.005  0.00  0.00      Cl-P C  
HETATM 3001  C           1      43.713  11.929 -34.434  0.00  0.00      Cl-P C  
HETATM 3002  C           1      44.733  12.527 -33.806  0.00  0.00      Cl-P C  
HETATM 3003  C           1      42.378  10.866 -35.646  0.00  0.00      Cl-P C  
HETATM 3004  C           1      44.706  10.714 -36.290  0.00  0.00      Cl-P C  
HETATM 3005  C           1      45.021  11.720 -37.373  0.00  0.00      Cl-P C  
HETATM 3006  C           1      46.286  12.057 -37.670  0.00  0.00      Cl-P C  
HETATM 3007  C           1      46.558  12.922 -38.660  0.00  0.00      Cl-P C  
HETATM 3008  C           1      45.582  13.488 -39.399  0.00  0.00      Cl-P C  
HETATM 3009  C           1      44.315  13.157 -39.081  0.00  0.00      Cl-P C  
HETATM 3010  C           1      44.040  12.294 -38.091  0.00  0.00      Cl-P C  
HETATM 3011  C           1      45.924  14.329 -40.399  0.00  0.00      Cl-P C  
HETATM 3012  C           1      47.159  14.767 -40.707  0.00  0.00      Cl-P C  
HETATM 3013  C           1      47.464  15.621 -41.720  0.00  0.00      Cl-P C  
HETATM 3014  C           1      41.710  10.030 -36.709  0.00  0.00      Cl-P C  
HETATM 3015  C           1      41.018  10.466 -38.997  0.00  0.00      Cl-P C  
HETATM 3016  C           1      39.906  11.271 -39.688  0.00  0.00      Cl-P C  
HETATM 3017  C           1      38.888  11.548 -38.566  0.00  0.00      Cl-P C  
HETATM 3018  C           1      39.505  10.882 -37.326  0.00  0.00      Cl-P C  
HETATM 3019  O           1      46.884  16.663 -41.916  0.00  0.00      Cl-P O  
HETATM 3020  O           1      48.792  16.085 -43.549  0.00  0.00      Cl-P O  
ATOM   3021  N   PHE C 155      51.875  12.773 -40.521  1.00 33.50           N  
ATOM   3022  CA  PHE C 155      52.358  12.350 -41.853  1.00 32.97           C  
ATOM   3023  C   PHE C 155      53.478  13.258 -42.382  1.00 34.06           C  
ATOM   3024  O   PHE C 155      54.011  13.000 -43.464  1.00 33.34           O  
ATOM   3025  CB  PHE C 155      51.234  12.292 -42.922  1.00 31.67           C  
ATOM   3026  CG  PHE C 155      49.915  11.676 -42.449  1.00 34.53           C  
ATOM   3027  CD1 PHE C 155      49.868  10.720 -41.423  1.00 33.88           C  
ATOM   3028  CD2 PHE C 155      48.721  12.029 -43.080  1.00 34.41           C  
ATOM   3029  CE1 PHE C 155      48.640  10.173 -41.010  1.00 35.07           C  
ATOM   3030  CE2 PHE C 155      47.490  11.474 -42.672  1.00 35.63           C  
ATOM   3031  CZ  PHE C 155      47.454  10.559 -41.633  1.00 35.30           C  
ATOM   3032  N   TYR C 209      40.019  16.917 -32.341  1.00 49.17           N  
ATOM   3033  CA  TYR C 209      40.503  16.743 -33.702  1.00 45.74           C  
ATOM   3034  C   TYR C 209      41.977  17.129 -33.783  1.00 43.80           C  
ATOM   3035  O   TYR C 209      42.432  18.066 -33.107  1.00 41.71           O  
ATOM   3036  CB  TYR C 209      39.667  17.602 -34.648  1.00 46.75           C  
ATOM   3037  CG  TYR C 209      39.643  17.173 -36.103  1.00 47.12           C  
ATOM   3038  CD1 TYR C 209      40.329  17.907 -37.078  1.00 47.08           C  
ATOM   3039  CD2 TYR C 209      38.895  16.059 -36.518  1.00 47.46           C  
ATOM   3040  CE1 TYR C 209      40.288  17.534 -38.431  1.00 47.54           C  
ATOM   3041  CE2 TYR C 209      38.857  15.673 -37.870  1.00 47.15           C  
ATOM   3042  CZ  TYR C 209      39.553  16.412 -38.817  1.00 47.92           C  
ATOM   3043  OH  TYR C 209      39.517  16.041 -40.150  1.00 49.02           O  
ATOM   3044  N   PHE C 210      42.715  16.391 -34.610  1.00 41.40           N  
ATOM   3045  CA  PHE C 210      44.145  16.585 -34.797  1.00 38.04           C  
ATOM   3046  C   PHE C 210      44.441  18.006 -35.303  1.00 38.12           C  
ATOM   3047  O   PHE C 210      43.699  18.532 -36.135  1.00 36.22           O  
ATOM   3048  CB  PHE C 210      44.677  15.555 -35.797  1.00 38.40           C  
ATOM   3049  CG  PHE C 210      46.174  15.486 -35.856  1.00 39.81           C  
ATOM   3050  CD1 PHE C 210      46.889  16.262 -36.771  1.00 39.58           C  
ATOM   3051  CD2 PHE C 210      46.877  14.655 -34.987  1.00 40.23           C  
ATOM   3052  CE1 PHE C 210      48.282  16.206 -36.817  1.00 39.96           C  
ATOM   3053  CE2 PHE C 210      48.272  14.588 -35.033  1.00 40.52           C  
ATOM   3054  CZ  PHE C 210      48.969  15.367 -35.951  1.00 39.92           C  
ATOM   3055  N   LEU C 276      39.485  11.902 -44.840  1.00 45.81           N  
ATOM   3056  CA  LEU C 276      39.803  12.211 -43.445  1.00 46.04           C  
ATOM   3057  C   LEU C 276      39.127  13.485 -42.915  1.00 47.05           C  
ATOM   3058  O   LEU C 276      38.944  13.638 -41.709  1.00 48.38           O  
ATOM   3059  CB  LEU C 276      41.329  12.280 -43.257  1.00 45.61           C  
ATOM   3060  CG  LEU C 276      42.110  10.966 -43.495  1.00 44.95           C  
ATOM   3061  CD1 LEU C 276      43.600  11.155 -43.256  1.00 41.71           C  
ATOM   3062  CD2 LEU C 276      41.575   9.840 -42.622  1.00 45.11           C  
ATOM   3063  N   TYR C 308      42.905  13.419 -49.084  1.00 37.88           N  
ATOM   3064  CA  TYR C 308      42.895  11.950 -49.003  1.00 39.16           C  
ATOM   3065  C   TYR C 308      41.923  11.251 -49.959  1.00 39.91           C  
ATOM   3066  O   TYR C 308      41.957  10.014 -50.113  1.00 41.74           O  
ATOM   3067  CB  TYR C 308      42.792  11.517 -47.529  1.00 37.11           C  
ATOM   3068  CG  TYR C 308      43.894  12.215 -46.755  1.00 36.11           C  
ATOM   3069  CD1 TYR C 308      43.661  13.442 -46.078  1.00 35.38           C  
ATOM   3070  CD2 TYR C 308      45.190  11.725 -46.800  1.00 34.97           C  
ATOM   3071  CE1 TYR C 308      44.715  14.112 -45.414  1.00 33.09           C  
ATOM   3072  CE2 TYR C 308      46.234  12.371 -46.150  1.00 34.36           C  
ATOM   3073  CZ  TYR C 308      45.993  13.560 -45.464  1.00 35.86           C  
ATOM   3074  OH  TYR C 308      47.065  14.158 -44.849  1.00 35.49           O  
TER   
HETATM 3075 ZN    ZN C 379      45.391  18.333 -43.091  1.00 32.73          ZN  
HETATM 3076 ZN    ZN C 379      45.391  18.333 -43.091  1.00 32.73          ZN  
CONECT 2956 2957 2969
CONECT 2957 2956 2958
CONECT 2958 2957 2970 2971
CONECT 2959 2992 2977
CONECT 2960 2979 2985 2978
CONECT 2961 2985 2980
CONECT 2962 2987 2990 2986
CONECT 2963 2964 2968 2978
CONECT 2964 2963 2965
CONECT 2965 2964 2966
CONECT 2966 2965 2967 2969
CONECT 2967 2966 2968
CONECT 2968 2963 2967
CONECT 2969 2966 2956 2970
CONECT 2970 2958 2969
CONECT 2971 2958 2972
CONECT 2972 2971 2973
CONECT 2973 2972 2974
CONECT 2974 2973 2975
CONECT 2975 2974 2976
CONECT 2976 2975 2977
CONECT 2977 2976 2959 2991
CONECT 2978 2963 2960
CONECT 2979 2960 2980 2981
CONECT 2980 2979 2961 2982
CONECT 2981 2979 2984
CONECT 2982 2980 2983
CONECT 2983 2982 2984
CONECT 2984 2981 2983
CONECT 2985 2960 2961 2986
CONECT 2986 2985 2962
CONECT 2987 2962 2988
CONECT 2988 2987 2989
CONECT 2989 2988 2990
CONECT 2990 2962 2989
CONECT 2991 2977
CONECT 2992 2959
CONECT 2993 3003 3000
CONECT 2994 3004 3001 3003
CONECT 2995 3020 3013
CONECT 2996 3015 3018 3014
CONECT 2997 2998 3002
CONECT 2998 2997 2999
CONECT 2999 2998 3000
CONECT 3000 2999 2993 3001
CONECT 3001 3000 2994 3002
CONECT 3002 2997 3001
CONECT 3003 2993 2994 3014
CONECT 3004 2994 3005
CONECT 3005 3004 3006 3010
CONECT 3006 3005 3007
CONECT 3007 3006 3008
CONECT 3008 3007 3009 3011
CONECT 3009 3008 3010
CONECT 3010 3005 3009
CONECT 3011 3008 3012
CONECT 3012 3011 3013
CONECT 3013 3012 2995 3019
CONECT 3014 3003 2996
CONECT 3015 2996 3016
CONECT 3016 3015 3017
CONECT 3017 3016 3018
CONECT 3018 2996 3017
CONECT 3019 3013
CONECT 3020 2995
END
