# Supplementary material for: Repositioning Antihistamine for Cancer Therapy: Clemizole as a Template for the Design of Liver Tissue-Targeting Epigenetic-Modifying Agents
Source: J Med Chem. 2026 Jan 28;69(3):2238–57. doi: 10.1021/acs.jmedchem.5c02018 (PMC12910654; doi:10.1021/acs.jmedchem.5c02018)
Supplement: Supplementary file 2 [file jm5c02018_si_002.zip › Docking PDBs/HDAC6-5G0J-Docked.pdb]

HETATM    1  N           1     -37.637  58.027  -4.353  0.00  0.00      Cl-P N  
HETATM    2  N           1     -38.182  59.508  -3.020  0.00  0.00      Cl-P N  
HETATM    3  N           1     -46.764  62.929  -2.686  0.00  0.00      Cl-P N  
HETATM    4  N           1     -39.035  56.680  -1.711  0.00  0.00      Cl-P N  
HETATM    5  C           1     -38.264  61.577  -5.890  0.00  0.00      Cl-P C  
HETATM    6  C           1     -37.908  60.597  -6.740  0.00  0.00      Cl-P C  
HETATM    7  C           1     -37.673  59.351  -6.297  0.00  0.00      Cl-P C  
HETATM    8  C           1     -37.806  59.111  -4.985  0.00  0.00      Cl-P C  
HETATM    9  C           1     -38.162  60.092  -4.142  0.00  0.00      Cl-P C  
HETATM   10  C           1     -38.397  61.337  -4.574  0.00  0.00      Cl-P C  
HETATM   11  C           1     -37.872  58.281  -3.133  0.00  0.00      Cl-P C  
HETATM   12  C           1     -38.530  60.149  -1.741  0.00  0.00      Cl-P C  
HETATM   13  C           1     -40.011  60.445  -1.669  0.00  0.00      Cl-P C  
HETATM   14  C           1     -40.928  59.494  -1.908  0.00  0.00      Cl-P C  
HETATM   15  C           1     -42.239  59.757  -1.804  0.00  0.00      Cl-P C  
HETATM   16  C           1     -42.697  60.977  -1.456  0.00  0.00      Cl-P C  
HETATM   17  C           1     -41.768  61.929  -1.235  0.00  0.00      Cl-P C  
HETATM   18  C           1     -40.456  61.670  -1.340  0.00  0.00      Cl-P C  
HETATM   19  C           1     -44.029  61.167  -1.342  0.00  0.00      Cl-P C  
HETATM   20  C           1     -44.870  61.628  -2.287  0.00  0.00      Cl-P C  
HETATM   21  C           1     -46.208  61.812  -2.131  0.00  0.00      Cl-P C  
HETATM   22  C           1     -37.731  57.176  -2.116  0.00  0.00      Cl-P C  
HETATM   23  C           1     -39.819  56.144  -2.807  0.00  0.00      Cl-P C  
HETATM   24  C           1     -40.986  55.423  -2.114  0.00  0.00      Cl-P C  
HETATM   25  C           1     -40.431  55.057  -0.725  0.00  0.00      Cl-P C  
HETATM   26  C           1     -38.994  55.604  -0.738  0.00  0.00      Cl-P C  
HETATM   27  O           1     -46.925  61.046  -1.533  0.00  0.00      Cl-P O  
HETATM   28  O           1     -48.059  63.125  -2.550  0.00  0.00      Cl-P O  
HETATM   29  N           1     -40.961  56.476  -1.629  0.00  0.00      Cl-6 N  
HETATM   30  N           1     -41.124  57.720  -1.642  0.00  0.00      Cl-6 N  
HETATM   31  N           1     -40.155  58.274  -2.153  0.00  0.00      Cl-6 N  
HETATM   32  N           1     -46.636  63.162  -2.400  0.00  0.00      Cl-6 N  
HETATM   33  N           1     -38.388  50.106  -2.421  0.00  0.00      Cl-6 N  
HETATM   34  N           1     -39.511  48.381  -2.242  0.00  0.00      Cl-6 N  
HETATM   35  N           1     -39.574  49.869  -5.292  0.00  0.00      Cl-6 N  
HETATM   36  C           1     -38.223  52.530  -2.770  0.00  0.00      Cl-6 C  
HETATM   37  C           1     -37.620  53.420  -1.964  0.00  0.00      Cl-6 C  
HETATM   38  C           1     -38.149  54.635  -1.753  0.00  0.00      Cl-6 C  
HETATM   39  C           1     -39.304  55.012  -2.336  0.00  0.00      Cl-6 C  
HETATM   40  C           1     -39.913  54.105  -3.124  0.00  0.00      Cl-6 C  
HETATM   41  C           1     -39.386  52.890  -3.338  0.00  0.00      Cl-6 C  
HETATM   42  C           1     -39.831  56.241  -2.161  0.00  0.00      Cl-6 C  
HETATM   43  C           1     -39.291  57.421  -2.510  0.00  0.00      Cl-6 C  
HETATM   44  C           1     -39.931  59.712  -2.382  0.00  0.00      Cl-6 C  
HETATM   45  C           1     -40.702  60.552  -1.354  0.00  0.00      Cl-6 C  
HETATM   46  C           1     -41.920  61.253  -1.980  0.00  0.00      Cl-6 C  
HETATM   47  C           1     -42.749  60.298  -2.852  0.00  0.00      Cl-6 C  
HETATM   48  C           1     -44.162  60.842  -3.117  0.00  0.00      Cl-6 C  
HETATM   49  C           1     -44.612  61.824  -2.026  0.00  0.00      Cl-6 C  
HETATM   50  C           1     -46.126  61.970  -1.960  0.00  0.00      Cl-6 C  
HETATM   51  C           1     -37.606  51.179  -3.055  0.00  0.00      Cl-6 C  
HETATM   52  C           1     -38.620  50.013  -1.180  0.00  0.00      Cl-6 C  
HETATM   53  C           1     -39.348  48.889  -1.093  0.00  0.00      Cl-6 C  
HETATM   54  C           1     -38.314  50.737  -0.096  0.00  0.00      Cl-6 C  
HETATM   55  C           1     -39.795  48.454   0.092  0.00  0.00      Cl-6 C  
HETATM   56  C           1     -39.493  49.173   1.187  0.00  0.00      Cl-6 C  
HETATM   57  C           1     -38.762  50.300   1.093  0.00  0.00      Cl-6 C  
HETATM   58  C           1     -38.912  49.142  -3.062  0.00  0.00      Cl-6 C  
HETATM   59  C           1     -38.946  48.802  -4.530  0.00  0.00      Cl-6 C  
HETATM   60  C           1     -38.821  50.264  -6.468  0.00  0.00      Cl-6 C  
HETATM   61  C           1     -39.796  51.154  -7.256  0.00  0.00      Cl-6 C  
HETATM   62  C           1     -41.189  50.675  -6.806  0.00  0.00      Cl-6 C  
HETATM   63  C           1     -40.895  49.550  -5.800  0.00  0.00      Cl-6 C  
HETATM   64  O           1     -46.870  61.116  -1.552  0.00  0.00      Cl-6 O  
HETATM   65  O           1     -45.944  64.131  -2.959  0.00  0.00      Cl-6 O  
ATOM     66  N   VAL A  54     -65.774  56.415 -25.123  1.00120.56      5G0J N  
ATOM     67  CA  VAL A  54     -65.437  56.707 -26.526  1.00120.14      5G0J C  
ATOM     68  C   VAL A  54     -66.730  57.162 -27.333  1.00122.30      5G0J C  
ATOM     69  O   VAL A  54     -66.633  57.981 -28.266  1.00121.78      5G0J O  
ATOM     70  CB  VAL A  54     -64.612  55.537 -27.186  1.00123.73      5G0J C  
ATOM     71  CG1 VAL A  54     -65.411  54.237 -27.324  1.00123.44      5G0J C  
ATOM     72  CG2 VAL A  54     -63.979  55.950 -28.511  1.00123.36      5G0J C  
ATOM     73  N   GLN A  55     -67.931  56.657 -26.902  1.00116.08      5G0J N  
ATOM     74  CA  GLN A  55     -69.280  56.932 -27.449  1.00113.34      5G0J C  
ATOM     75  C   GLN A  55     -70.271  57.117 -26.280  1.00109.13      5G0J C  
ATOM     76  O   GLN A  55     -70.388  56.245 -25.414  1.00109.55      5G0J O  
ATOM     77  CB  GLN A  55     -69.737  55.808 -28.400  1.00114.90      5G0J C  
ATOM     78  CG  GLN A  55     -68.889  55.680 -29.681  1.00131.48      5G0J C  
ATOM     79  CD  GLN A  55     -69.541  54.853 -30.769  1.00149.75      5G0J C  
ATOM     80  NE2 GLN A  55     -70.859  55.011 -30.956  1.00135.08      5G0J N  
ATOM     81  OE1 GLN A  55     -68.870  54.081 -31.471  1.00146.49      5G0J O  
ATOM     82  N   GLY A  56     -70.907  58.279 -26.237  1.00 98.38      5G0J N  
ATOM     83  CA  GLY A  56     -71.798  58.663 -25.156  1.00 95.05      5G0J C  
ATOM     84  C   GLY A  56     -73.247  58.814 -25.546  1.00 93.62      5G0J C  
ATOM     85  O   GLY A  56     -74.114  58.771 -24.666  1.00 94.77      5G0J O  
ATOM     86  N   LYS A  57     -73.542  59.012 -26.850  1.00 83.77      5G0J N  
ATOM     87  CA  LYS A  57     -74.932  59.100 -27.301  1.00 80.33      5G0J C  
ATOM     88  C   LYS A  57     -75.558  57.713 -27.156  1.00 79.70      5G0J C  
ATOM     89  O   LYS A  57     -76.715  57.618 -26.770  1.00 79.07      5G0J O  
ATOM     90  CB  LYS A  57     -75.033  59.584 -28.748  1.00 81.52      5G0J C  
ATOM     91  CG  LYS A  57     -76.396  60.164 -29.084  1.00 80.57      5G0J C  
ATOM     92  CD  LYS A  57     -76.526  60.519 -30.555  1.00 78.28      5G0J C  
ATOM     93  CE  LYS A  57     -77.920  60.987 -30.904  1.00 71.90      5G0J C  
ATOM     94  NZ  LYS A  57     -78.135  61.073 -32.379  1.00 74.95      5G0J N1+
ATOM     95  N   SER A  58     -74.758  56.648 -27.389  1.00 73.83      5G0J N  
ATOM     96  CA  SER A  58     -75.128  55.235 -27.282  1.00 73.13      5G0J C  
ATOM     97  C   SER A  58     -75.210  54.715 -25.848  1.00 79.49      5G0J C  
ATOM     98  O   SER A  58     -75.868  53.690 -25.632  1.00 81.94      5G0J O  
ATOM     99  CB  SER A  58     -74.166  54.353 -28.069  1.00 75.11      5G0J C  
ATOM    100  OG  SER A  58     -73.094  55.103 -28.615  1.00 87.99      5G0J O  
ATOM    101  N   LYS A  59     -74.532  55.380 -24.878  1.00 73.76      5G0J N  
ATOM    102  CA  LYS A  59     -74.486  54.998 -23.451  1.00 72.78      5G0J C  
ATOM    103  C   LYS A  59     -75.859  54.698 -22.856  1.00 76.26      5G0J C  
ATOM    104  O   LYS A  59     -76.814  55.448 -23.080  1.00 76.15      5G0J O  
ATOM    105  CB  LYS A  59     -73.814  56.101 -22.627  1.00 74.74      5G0J C  
ATOM    106  CG  LYS A  59     -73.111  55.638 -21.366  1.00 78.85      5G0J C  
ATOM    107  CD  LYS A  59     -73.143  56.707 -20.238  1.00 90.68      5G0J C  
ATOM    108  CE  LYS A  59     -72.343  57.982 -20.446  1.00 91.56      5G0J C  
ATOM    109  NZ  LYS A  59     -73.119  59.178 -19.993  1.00 99.06      5G0J N1+
ATOM    110  N   ALA A  60     -75.960  53.585 -22.124  1.00 72.78      5G0J N  
ATOM    111  CA  ALA A  60     -77.201  53.197 -21.466  1.00 72.73      5G0J C  
ATOM    112  C   ALA A  60     -77.270  53.888 -20.114  1.00 75.82      5G0J C  
ATOM    113  O   ALA A  60     -76.399  53.753 -19.246  1.00 73.34      5G0J O  
ATOM    114  CB  ALA A  60     -77.273  51.694 -21.300  1.00 73.73      5G0J C  
ATOM    115  N   THR A  61     -78.265  54.726 -20.006  1.00 74.14      5G0J N  
ATOM    116  CA  THR A  61     -78.606  55.547 -18.843  1.00 74.14      5G0J C  
ATOM    117  C   THR A  61     -80.120  55.391 -18.791  1.00 77.68      5G0J C  
ATOM    118  O   THR A  61     -80.729  54.998 -19.792  1.00 79.10      5G0J O  
ATOM    119  CB  THR A  61     -78.211  57.006 -19.143  1.00 79.09      5G0J C  
ATOM    120  CG2 THR A  61     -76.703  57.205 -19.147  1.00 82.04      5G0J C  
ATOM    121  OG1 THR A  61     -78.688  57.363 -20.444  1.00 71.09      5G0J O  
ATOM    122  N   GLY A  62     -80.756  55.653 -17.687  1.00 70.29      5G0J N  
ATOM    123  CA  GLY A  62     -82.194  55.495 -17.813  1.00 69.29      5G0J C  
ATOM    124  C   GLY A  62     -82.749  54.231 -17.229  1.00 71.03      5G0J C  
ATOM    125  O   GLY A  62     -82.281  53.123 -17.498  1.00 71.26      5G0J O  
ATOM    126  N   THR A  63     -83.751  54.446 -16.399  1.00 64.73      5G0J N  
ATOM    127  CA  THR A  63     -84.449  53.503 -15.579  1.00 63.10      5G0J C  
ATOM    128  C   THR A  63     -85.764  53.204 -16.231  1.00 65.50      5G0J C  
ATOM    129  O   THR A  63     -86.517  54.120 -16.571  1.00 65.00      5G0J O  
ATOM    130  CB  THR A  63     -84.603  54.149 -14.200  1.00 67.29      5G0J C  
ATOM    131  CG2 THR A  63     -85.425  53.304 -13.195  1.00 61.26      5G0J C  
ATOM    132  OG1 THR A  63     -83.285  54.465 -13.728  1.00 66.39      5G0J O  
ATOM    133  N   GLY A  64     -86.016  51.917 -16.413  1.00 60.49      5G0J N  
ATOM    134  CA  GLY A  64     -87.279  51.439 -16.930  1.00 59.51      5G0J C  
ATOM    135  C   GLY A  64     -88.212  51.209 -15.765  1.00 63.15      5G0J C  
ATOM    136  O   GLY A  64     -87.779  50.885 -14.649  1.00 61.92      5G0J O  
ATOM    137  N   LEU A  65     -89.490  51.405 -16.006  1.00 59.47      5G0J N  
ATOM    138  CA  LEU A  65     -90.485  51.184 -14.984  1.00 59.26      5G0J C  
ATOM    139  C   LEU A  65     -91.623  50.458 -15.657  1.00 66.05      5G0J C  
ATOM    140  O   LEU A  65     -92.073  50.881 -16.734  1.00 65.37      5G0J O  
ATOM    141  CB  LEU A  65     -90.950  52.522 -14.409  1.00 59.12      5G0J C  
ATOM    142  CG  LEU A  65     -91.815  52.443 -13.184  1.00 64.20      5G0J C  
ATOM    143  CD1 LEU A  65     -91.446  53.488 -12.247  1.00 64.63      5G0J C  
ATOM    144  CD2 LEU A  65     -93.292  52.563 -13.530  1.00 67.35      5G0J C  
ATOM    145  N   VAL A  66     -92.074  49.341 -15.047  1.00 63.87      5G0J N  
ATOM    146  CA  VAL A  66     -93.202  48.595 -15.610  1.00 62.93      5G0J C  
ATOM    147  C   VAL A  66     -94.361  48.676 -14.658  1.00 68.37      5G0J C  
ATOM    148  O   VAL A  66     -94.230  48.312 -13.486  1.00 69.52      5G0J O  
ATOM    149  CB  VAL A  66     -92.901  47.123 -15.984  1.00 64.72      5G0J C  
ATOM    150  CG1 VAL A  66     -94.095  46.493 -16.669  1.00 63.33      5G0J C  
ATOM    151  CG2 VAL A  66     -91.673  47.009 -16.869  1.00 64.70      5G0J C  
ATOM    152  N   TYR A  67     -95.496  49.131 -15.156  1.00 64.18      5G0J N  
ATOM    153  CA  TYR A  67     -96.729  49.124 -14.399  1.00 64.77      5G0J C  
ATOM    154  C   TYR A  67     -97.890  49.036 -15.341  1.00 73.23      5G0J C  
ATOM    155  O   TYR A  67     -97.938  49.759 -16.340  1.00 75.30      5G0J O  
ATOM    156  CB  TYR A  67     -96.871  50.314 -13.452  1.00 65.72      5G0J C  
ATOM    157  CG  TYR A  67     -98.207  50.332 -12.738  1.00 67.42      5G0J C  
ATOM    158  CD1 TYR A  67     -98.412  49.591 -11.577  1.00 69.07      5G0J C  
ATOM    159  CD2 TYR A  67     -99.271  51.079 -13.232  1.00 68.54      5G0J C  
ATOM    160  CE1 TYR A  67     -99.641  49.610 -10.915  1.00 69.52      5G0J C  
ATOM    161  CE2 TYR A  67    -100.504  51.100 -12.584  1.00 69.51      5G0J C  
ATOM    162  CZ  TYR A  67    -100.690  50.358 -11.432  1.00 73.95      5G0J C  
ATOM    163  OH  TYR A  67    -101.925  50.379 -10.833  1.00 71.42      5G0J O  
ATOM    164  N   VAL A  68     -98.840  48.165 -15.014  1.00 70.79      5G0J N  
ATOM    165  CA  VAL A  68    -100.065  47.961 -15.783  1.00 70.82      5G0J C  
ATOM    166  C   VAL A  68    -101.234  47.881 -14.852  1.00 75.70      5G0J C  
ATOM    167  O   VAL A  68    -101.082  47.360 -13.742  1.00 73.29      5G0J O  
ATOM    168  CB  VAL A  68     -99.999  46.736 -16.714  1.00 74.79      5G0J C  
ATOM    169  CG1 VAL A  68     -99.342  47.113 -18.018  1.00 75.43      5G0J C  
ATOM    170  CG2 VAL A  68     -99.273  45.561 -16.067  1.00 74.40      5G0J C  
ATOM    171  N   ASP A  69    -102.417  48.352 -15.305  1.00 75.86      5G0J N  
ATOM    172  CA  ASP A  69    -103.630  48.305 -14.484  1.00 77.12      5G0J C  
ATOM    173  C   ASP A  69    -104.009  46.878 -14.073  1.00 79.53      5G0J C  
ATOM    174  O   ASP A  69    -104.599  46.687 -13.002  1.00 78.81      5G0J O  
ATOM    175  CB  ASP A  69    -104.811  49.043 -15.121  1.00 80.56      5G0J C  
ATOM    176  CG  ASP A  69    -105.777  49.587 -14.073  1.00108.89      5G0J C  
ATOM    177  OD1 ASP A  69    -105.311  50.334 -13.154  1.00112.13      5G0J O  
ATOM    178  OD2 ASP A  69    -106.998  49.248 -14.147  1.00118.31      5G0J O1-
ATOM    179  N   ALA A  70    -103.565  45.879 -14.876  1.00 74.80      5G0J N  
ATOM    180  CA  ALA A  70    -103.735  44.442 -14.657  1.00 73.73      5G0J C  
ATOM    181  C   ALA A  70    -103.393  44.031 -13.216  1.00 76.09      5G0J C  
ATOM    182  O   ALA A  70    -104.082  43.204 -12.615  1.00 76.29      5G0J O  
ATOM    183  CB  ALA A  70    -102.868  43.683 -15.629  1.00 74.25      5G0J C  
ATOM    184  N   PHE A  71    -102.367  44.667 -12.653  1.00 70.71      5G0J N  
ATOM    185  CA  PHE A  71    -101.895  44.444 -11.294  1.00 69.59      5G0J C  
ATOM    186  C   PHE A  71    -102.920  44.795 -10.213  1.00 75.33      5G0J C  
ATOM    187  O   PHE A  71    -102.744  44.378  -9.076  1.00 76.04      5G0J O  
ATOM    188  CB  PHE A  71    -100.589  45.218 -11.064  1.00 70.20      5G0J C  
ATOM    189  CG  PHE A  71     -99.426  44.820 -11.942  1.00 70.21      5G0J C  
ATOM    190  CD1 PHE A  71     -99.368  43.556 -12.525  1.00 71.39      5G0J C  
ATOM    191  CD2 PHE A  71     -98.359  45.682 -12.136  1.00 70.80      5G0J C  
ATOM    192  CE1 PHE A  71     -98.273  43.174 -13.290  1.00 71.35      5G0J C  
ATOM    193  CE2 PHE A  71     -97.259  45.294 -12.903  1.00 72.62      5G0J C  
ATOM    194  CZ  PHE A  71     -97.216  44.037 -13.456  1.00 70.35      5G0J C  
ATOM    195  N   THR A  72    -103.978  45.543 -10.542  1.00 71.81      5G0J N  
ATOM    196  CA  THR A  72    -104.986  45.907  -9.543  1.00 71.73      5G0J C  
ATOM    197  C   THR A  72    -106.292  45.138  -9.711  1.00 76.59      5G0J C  
ATOM    198  O   THR A  72    -107.169  45.233  -8.865  1.00 75.34      5G0J O  
ATOM    199  CB  THR A  72    -105.239  47.416  -9.571  1.00 76.44      5G0J C  
ATOM    200  CG2 THR A  72    -103.972  48.224  -9.409  1.00 76.40      5G0J C  
ATOM    201  OG1 THR A  72    -105.894  47.756 -10.782  1.00 72.67      5G0J O  
ATOM    202  N   ARG A  73    -106.409  44.376 -10.801  1.00 76.35      5G0J N  
ATOM    203  CA  ARG A  73    -107.603  43.631 -11.224  1.00 77.20      5G0J C  
ATOM    204  C   ARG A  73    -107.968  42.406 -10.342  1.00 82.09      5G0J C  
ATOM    205  O   ARG A  73    -109.105  41.935 -10.429  1.00 82.61      5G0J O  
ATOM    206  CB  ARG A  73    -107.470  43.229 -12.706  1.00 78.74      5G0J C  
ATOM    207  CG  ARG A  73    -107.048  44.394 -13.632  1.00 88.24      5G0J C  
ATOM    208  CD  ARG A  73    -108.185  45.308 -14.062  1.00101.89      5G0J C  
ATOM    209  NE  ARG A  73    -107.767  46.405 -14.946  1.00119.61      5G0J N  
ATOM    210  CZ  ARG A  73    -107.382  46.270 -16.217  1.00135.97      5G0J C  
ATOM    211  NH1 ARG A  73    -107.279  45.063 -16.766  1.00119.31      5G0J N1+
ATOM    212  NH2 ARG A  73    -107.060  47.338 -16.935  1.00124.31      5G0J N  
ATOM    213  N   PHE A  74    -107.043  41.935  -9.473  1.00 76.68      5G0J N  
ATOM    214  CA  PHE A  74    -107.278  40.812  -8.569  1.00 74.93      5G0J C  
ATOM    215  C   PHE A  74    -107.106  41.192  -7.084  1.00 80.62      5G0J C  
ATOM    216  O   PHE A  74    -106.300  42.059  -6.763  1.00 81.14      5G0J O  
ATOM    217  CB  PHE A  74    -106.364  39.640  -8.953  1.00 75.35      5G0J C  
ATOM    218  CG  PHE A  74    -104.949  39.792  -8.484  1.00 75.37      5G0J C  
ATOM    219  CD1 PHE A  74    -104.045  40.563  -9.197  1.00 77.09      5G0J C  
ATOM    220  CD2 PHE A  74    -104.535  39.228  -7.287  1.00 78.04      5G0J C  
ATOM    221  CE1 PHE A  74    -102.731  40.735  -8.742  1.00 79.91      5G0J C  
ATOM    222  CE2 PHE A  74    -103.219  39.387  -6.837  1.00 79.43      5G0J C  
ATOM    223  CZ  PHE A  74    -102.326  40.144  -7.566  1.00 78.20      5G0J C  
ATOM    224  N   HIS A  75    -107.823  40.503  -6.181  1.00 78.56      5G0J N  
ATOM    225  CA  HIS A  75    -107.798  40.713  -4.719  1.00 78.96      5G0J C  
ATOM    226  C   HIS A  75    -108.435  39.521  -3.974  1.00 87.23      5G0J C  
ATOM    227  O   HIS A  75    -108.952  38.599  -4.604  1.00 87.41      5G0J O  
ATOM    228  CB  HIS A  75    -108.552  42.000  -4.352  1.00 78.89      5G0J C  
ATOM    229  CG  HIS A  75    -110.007  41.929  -4.674  1.00 82.15      5G0J C  
ATOM    230  CD2 HIS A  75    -111.022  41.375  -3.974  1.00 83.88      5G0J C  
ATOM    231  ND1 HIS A  75    -110.507  42.431  -5.861  1.00 84.13      5G0J N  
ATOM    232  CE1 HIS A  75    -111.809  42.200  -5.829  1.00 83.41      5G0J C  
ATOM    233  NE2 HIS A  75    -112.167  41.575  -4.709  1.00 83.67      5G0J N  
ATOM    234  N   CYS A  76    -108.428  39.559  -2.632  1.00 85.98      5G0J N  
ATOM    235  CA  CYS A  76    -109.030  38.507  -1.815  1.00 85.93      5G0J C  
ATOM    236  C   CYS A  76    -110.523  38.728  -1.656  1.00 91.70      5G0J C  
ATOM    237  O   CYS A  76    -110.942  39.760  -1.122  1.00 91.78      5G0J O  
ATOM    238  CB  CYS A  76    -108.334  38.401  -0.470  1.00 85.62      5G0J C  
ATOM    239  SG  CYS A  76    -109.057  37.165   0.620  1.00 89.17      5G0J S  
ATOM    240  N   LEU A  77    -111.320  37.740  -2.108  1.00 88.34      5G0J N  
ATOM    241  CA  LEU A  77    -112.796  37.767  -2.106  1.00 87.29      5G0J C  
ATOM    242  C   LEU A  77    -113.428  37.425  -0.765  1.00 88.95      5G0J C  
ATOM    243  O   LEU A  77    -114.550  37.857  -0.479  1.00 87.84      5G0J O  
ATOM    244  CB  LEU A  77    -113.323  36.812  -3.176  1.00 87.13      5G0J C  
ATOM    245  CG  LEU A  77    -112.656  36.941  -4.538  1.00 91.19      5G0J C  
ATOM    246  CD1 LEU A  77    -112.170  35.596  -5.026  1.00 91.74      5G0J C  
ATOM    247  CD2 LEU A  77    -113.546  37.674  -5.533  1.00 89.27      5G0J C  
ATOM    248  N   TRP A  78    -112.729  36.619   0.033  1.00 84.82      5G0J N  
ATOM    249  CA  TRP A  78    -113.226  36.218   1.333  1.00 85.15      5G0J C  
ATOM    250  C   TRP A  78    -112.817  37.169   2.463  1.00 90.17      5G0J C  
ATOM    251  O   TRP A  78    -113.496  37.180   3.494  1.00 91.23      5G0J O  
ATOM    252  CB  TRP A  78    -112.884  34.754   1.674  1.00 84.04      5G0J C  
ATOM    253  CG  TRP A  78    -111.564  34.235   1.191  1.00 85.21      5G0J C  
ATOM    254  CD1 TRP A  78    -110.405  34.143   1.910  1.00 88.26      5G0J C  
ATOM    255  CD2 TRP A  78    -111.309  33.592  -0.069  1.00 85.16      5G0J C  
ATOM    256  CE2 TRP A  78    -109.958  33.173  -0.062  1.00 88.95      5G0J C  
ATOM    257  CE3 TRP A  78    -112.089  33.351  -1.219  1.00 86.72      5G0J C  
ATOM    258  NE1 TRP A  78    -109.424  33.535   1.152  1.00 87.79      5G0J N  
ATOM    259  CZ2 TRP A  78    -109.364  32.538  -1.163  1.00 88.24      5G0J C  
ATOM    260  CZ3 TRP A  78    -111.500  32.717  -2.305  1.00 88.29      5G0J C  
ATOM    261  CH2 TRP A  78    -110.148  32.337  -2.277  1.00 88.83      5G0J C  
ATOM    262  N   ASP A  79    -111.735  37.969   2.283  1.00 84.94      5G0J N  
ATOM    263  CA  ASP A  79    -111.257  38.909   3.311  1.00 83.13      5G0J C  
ATOM    264  C   ASP A  79    -110.908  40.273   2.722  1.00 83.14      5G0J C  
ATOM    265  O   ASP A  79    -109.824  40.463   2.163  1.00 82.60      5G0J O  
ATOM    266  CB  ASP A  79    -110.097  38.306   4.147  1.00 84.69      5G0J C  
ATOM    267  CG  ASP A  79    -109.383  39.241   5.118  1.00 98.46      5G0J C  
ATOM    268  OD1 ASP A  79    -110.004  40.258   5.549  1.00100.11      5G0J O  
ATOM    269  OD2 ASP A  79    -108.209  38.954   5.464  1.00104.86      5G0J O1-
ATOM    270  N   ALA A  80    -111.825  41.232   2.916  1.00 77.12      5G0J N  
ATOM    271  CA  ALA A  80    -111.745  42.632   2.482  1.00 75.77      5G0J C  
ATOM    272  C   ALA A  80    -110.541  43.392   3.080  1.00 79.98      5G0J C  
ATOM    273  O   ALA A  80    -110.197  44.487   2.613  1.00 78.82      5G0J O  
ATOM    274  CB  ALA A  80    -113.042  43.345   2.847  1.00 76.01      5G0J C  
ATOM    275  N   SER A  81    -109.915  42.806   4.119  1.00 77.51      5G0J N  
ATOM    276  CA  SER A  81    -108.782  43.380   4.829  1.00 77.57      5G0J C  
ATOM    277  C   SER A  81    -107.489  42.570   4.647  1.00 78.69      5G0J C  
ATOM    278  O   SER A  81    -106.645  42.544   5.549  1.00 78.94      5G0J O  
ATOM    279  CB  SER A  81    -109.139  43.549   6.304  1.00 84.31      5G0J C  
ATOM    280  OG  SER A  81    -109.864  44.757   6.486  1.00 98.79      5G0J O  
ATOM    281  N   HIS A  82    -107.318  41.925   3.479  1.00 72.55      5G0J N  
ATOM    282  CA  HIS A  82    -106.113  41.136   3.241  1.00 71.89      5G0J C  
ATOM    283  C   HIS A  82    -104.912  42.071   2.940  1.00 74.19      5G0J C  
ATOM    284  O   HIS A  82    -105.087  42.994   2.138  1.00 75.58      5G0J O  
ATOM    285  CB  HIS A  82    -106.332  40.104   2.126  1.00 72.49      5G0J C  
ATOM    286  CG  HIS A  82    -105.236  39.096   2.066  1.00 75.72      5G0J C  
ATOM    287  CD2 HIS A  82    -105.190  37.840   2.553  1.00 77.18      5G0J C  
ATOM    288  ND1 HIS A  82    -104.012  39.401   1.510  1.00 77.66      5G0J N  
ATOM    289  CE1 HIS A  82    -103.262  38.327   1.676  1.00 76.72      5G0J C  
ATOM    290  NE2 HIS A  82    -103.926  37.361   2.298  1.00 76.91      5G0J N  
ATOM    291  N   PRO A  83    -103.714  41.872   3.565  1.00 66.56      5G0J N  
ATOM    292  CA  PRO A  83    -102.575  42.775   3.304  1.00 65.85      5G0J C  
ATOM    293  C   PRO A  83    -102.131  42.883   1.849  1.00 72.15      5G0J C  
ATOM    294  O   PRO A  83    -101.695  43.961   1.431  1.00 73.62      5G0J O  
ATOM    295  CB  PRO A  83    -101.454  42.213   4.185  1.00 67.06      5G0J C  
ATOM    296  CG  PRO A  83    -101.831  40.810   4.448  1.00 71.55      5G0J C  
ATOM    297  CD  PRO A  83    -103.335  40.826   4.532  1.00 67.62      5G0J C  
ATOM    298  N   GLU A  84    -102.233  41.785   1.081  1.00 67.62      5G0J N  
ATOM    299  CA  GLU A  84    -101.858  41.799  -0.323  1.00 67.06      5G0J C  
ATOM    300  C   GLU A  84    -103.069  42.271  -1.112  1.00 72.08      5G0J C  
ATOM    301  O   GLU A  84    -104.037  41.530  -1.298  1.00 73.35      5G0J O  
ATOM    302  CB  GLU A  84    -101.321  40.431  -0.778  1.00 67.92      5G0J C  
ATOM    303  CG  GLU A  84    -100.245  40.515  -1.841  1.00 70.60      5G0J C  
ATOM    304  CD  GLU A  84    -100.709  41.176  -3.120  1.00 90.74      5G0J C  
ATOM    305  OE1 GLU A  84    -101.646  40.648  -3.768  1.00 79.63      5G0J O  
ATOM    306  OE2 GLU A  84    -100.208  42.287  -3.409  1.00 78.88      5G0J O1-
ATOM    307  N   CYS A  85    -103.039  43.529  -1.532  1.00 68.19      5G0J N  
ATOM    308  CA  CYS A  85    -104.189  44.112  -2.198  1.00 68.75      5G0J C  
ATOM    309  C   CYS A  85    -103.789  45.063  -3.310  1.00 69.81      5G0J C  
ATOM    310  O   CYS A  85    -102.619  45.450  -3.379  1.00 67.51      5G0J O  
ATOM    311  CB  CYS A  85    -105.024  44.836  -1.152  1.00 70.59      5G0J C  
ATOM    312  SG  CYS A  85    -104.136  46.184  -0.331  1.00 75.18      5G0J S  
ATOM    313  N   PRO A  86    -104.770  45.543  -4.126  1.00 66.77      5G0J N  
ATOM    314  CA  PRO A  86    -104.435  46.502  -5.203  1.00 66.23      5G0J C  
ATOM    315  C   PRO A  86    -103.886  47.856  -4.726  1.00 68.14      5G0J C  
ATOM    316  O   PRO A  86    -103.027  48.442  -5.411  1.00 66.75      5G0J O  
ATOM    317  CB  PRO A  86    -105.761  46.650  -5.966  1.00 67.14      5G0J C  
ATOM    318  CG  PRO A  86    -106.528  45.426  -5.634  1.00 71.39      5G0J C  
ATOM    319  CD  PRO A  86    -106.199  45.173  -4.198  1.00 67.46      5G0J C  
ATOM    320  N   ALA A  87    -104.339  48.331  -3.538  1.00 62.63      5G0J N  
ATOM    321  CA  ALA A  87    -103.888  49.621  -3.030  1.00 62.54      5G0J C  
ATOM    322  C   ALA A  87    -102.356  49.707  -2.840  1.00 71.09      5G0J C  
ATOM    323  O   ALA A  87    -101.800  50.805  -2.859  1.00 72.34      5G0J O  
ATOM    324  CB  ALA A  87    -104.624  49.991  -1.764  1.00 62.42      5G0J C  
ATOM    325  N   ARG A  88    -101.677  48.546  -2.734  1.00 67.52      5G0J N  
ATOM    326  CA  ARG A  88    -100.233  48.454  -2.556  1.00 66.36      5G0J C  
ATOM    327  C   ARG A  88     -99.525  49.114  -3.728  1.00 71.43      5G0J C  
ATOM    328  O   ARG A  88     -98.710  50.016  -3.524  1.00 72.82      5G0J O  
ATOM    329  CB  ARG A  88     -99.792  46.981  -2.444  1.00 62.79      5G0J C  
ATOM    330  CG  ARG A  88    -100.285  46.219  -1.210  1.00 65.51      5G0J C  
ATOM    331  CD  ARG A  88     -99.624  44.851  -1.085  1.00 62.07      5G0J C  
ATOM    332  NE  ARG A  88     -98.162  44.957  -1.077  1.00 65.70      5G0J N  
ATOM    333  CZ  ARG A  88     -97.345  44.404  -1.975  1.00 71.28      5G0J C  
ATOM    334  NH1 ARG A  88     -97.828  43.618  -2.929  1.00 46.29      5G0J N1+
ATOM    335  NH2 ARG A  88     -96.036  44.592  -1.892  1.00 60.44      5G0J N  
ATOM    336  N   VAL A  89     -99.882  48.703  -4.954  1.00 66.46      5G0J N  
ATOM    337  CA  VAL A  89     -99.237  49.167  -6.182  1.00 64.58      5G0J C  
ATOM    338  C   VAL A  89     -99.749  50.551  -6.630  1.00 66.40      5G0J C  
ATOM    339  O   VAL A  89     -98.942  51.371  -7.071  1.00 66.62      5G0J O  
ATOM    340  CB  VAL A  89     -99.277  48.108  -7.320  1.00 66.81      5G0J C  
ATOM    341  CG1 VAL A  89     -98.328  46.959  -7.019  1.00 66.43      5G0J C  
ATOM    342  CG2 VAL A  89    -100.680  47.578  -7.556  1.00 66.11      5G0J C  
ATOM    343  N   SER A  90    -101.059  50.827  -6.495  1.00 60.50      5G0J N  
ATOM    344  CA  SER A  90    -101.609  52.120  -6.894  1.00 58.96      5G0J C  
ATOM    345  C   SER A  90    -100.991  53.254  -6.032  1.00 65.05      5G0J C  
ATOM    346  O   SER A  90    -100.598  54.281  -6.592  1.00 66.51      5G0J O  
ATOM    347  CB  SER A  90    -103.128  52.106  -6.818  1.00 58.51      5G0J C  
ATOM    348  OG  SER A  90    -103.575  52.281  -5.486  1.00 69.63      5G0J O  
ATOM    349  N   THR A  91    -100.826  53.027  -4.700  1.00 59.35      5G0J N  
ATOM    350  CA  THR A  91    -100.192  53.987  -3.802  1.00 58.84      5G0J C  
ATOM    351  C   THR A  91     -98.749  54.240  -4.220  1.00 64.66      5G0J C  
ATOM    352  O   THR A  91     -98.294  55.399  -4.233  1.00 66.90      5G0J O  
ATOM    353  CB  THR A  91    -100.247  53.554  -2.339  1.00 62.43      5G0J C  
ATOM    354  CG2 THR A  91     -99.613  54.590  -1.423  1.00 60.91      5G0J C  
ATOM    355  OG1 THR A  91    -101.607  53.320  -1.935  1.00 57.33      5G0J O  
ATOM    356  N   VAL A  92     -98.026  53.173  -4.575  1.00 58.97      5G0J N  
ATOM    357  CA  VAL A  92     -96.648  53.347  -5.031  1.00 57.67      5G0J C  
ATOM    358  C   VAL A  92     -96.630  54.286  -6.243  1.00 63.27      5G0J C  
ATOM    359  O   VAL A  92     -95.830  55.207  -6.288  1.00 64.01      5G0J O  
ATOM    360  CB  VAL A  92     -95.957  52.003  -5.307  1.00 59.58      5G0J C  
ATOM    361  CG1 VAL A  92     -94.619  52.208  -5.999  1.00 58.87      5G0J C  
ATOM    362  CG2 VAL A  92     -95.775  51.223  -4.015  1.00 59.20      5G0J C  
ATOM    363  N   MET A  93     -97.568  54.101  -7.168  1.00 60.26      5G0J N  
ATOM    364  CA  MET A  93     -97.651  54.918  -8.366  1.00 59.86      5G0J C  
ATOM    365  C   MET A  93     -98.024  56.362  -8.070  1.00 61.80      5G0J C  
ATOM    366  O   MET A  93     -97.418  57.264  -8.641  1.00 59.59      5G0J O  
ATOM    367  CB  MET A  93     -98.597  54.276  -9.386  1.00 62.29      5G0J C  
ATOM    368  CG  MET A  93     -98.107  52.927  -9.911  1.00 65.82      5G0J C  
ATOM    369  SD  MET A  93     -96.450  52.882 -10.628  1.00 70.12      5G0J S  
ATOM    370  CE  MET A  93     -96.703  53.779 -12.143  1.00 66.16      5G0J C  
ATOM    371  N   GLU A  94     -98.988  56.581  -7.151  1.00 59.76      5G0J N  
ATOM    372  CA  GLU A  94     -99.421  57.915  -6.717  1.00 59.95      5G0J C  
ATOM    373  C   GLU A  94     -98.221  58.683  -6.197  1.00 64.18      5G0J C  
ATOM    374  O   GLU A  94     -97.995  59.808  -6.645  1.00 63.26      5G0J O  
ATOM    375  CB  GLU A  94    -100.465  57.829  -5.601  1.00 61.60      5G0J C  
ATOM    376  CG  GLU A  94    -101.840  57.408  -6.082  1.00 84.35      5G0J C  
ATOM    377  CD  GLU A  94    -102.879  57.101  -5.012  1.00128.58      5G0J C  
ATOM    378  OE1 GLU A  94    -102.842  57.747  -3.935  1.00127.58      5G0J O  
ATOM    379  OE2 GLU A  94    -103.753  56.235  -5.269  1.00123.21      5G0J O1-
ATOM    380  N   MET A  95     -97.410  58.046  -5.303  1.00 60.51      5G0J N  
ATOM    381  CA  MET A  95     -96.253  58.709  -4.729  1.00 60.05      5G0J C  
ATOM    382  C   MET A  95     -95.162  58.984  -5.726  1.00 64.50      5G0J C  
ATOM    383  O   MET A  95     -94.613  60.082  -5.711  1.00 65.80      5G0J O  
ATOM    384  CB  MET A  95     -95.697  57.991  -3.510  1.00 62.03      5G0J C  
ATOM    385  CG  MET A  95     -94.886  58.923  -2.664  1.00 64.61      5G0J C  
ATOM    386  SD  MET A  95     -94.111  58.162  -1.255  1.00 68.20      5G0J S  
ATOM    387  CE  MET A  95     -95.524  57.965  -0.175  1.00 63.93      5G0J C  
ATOM    388  N   LEU A  96     -94.841  58.012  -6.582  1.00 59.75      5G0J N  
ATOM    389  CA  LEU A  96     -93.832  58.177  -7.608  1.00 59.15      5G0J C  
ATOM    390  C   LEU A  96     -94.168  59.380  -8.464  1.00 64.87      5G0J C  
ATOM    391  O   LEU A  96     -93.244  60.037  -8.915  1.00 65.81      5G0J O  
ATOM    392  CB  LEU A  96     -93.732  56.929  -8.485  1.00 59.11      5G0J C  
ATOM    393  CG  LEU A  96     -92.919  55.744  -7.965  1.00 63.26      5G0J C  
ATOM    394  CD1 LEU A  96     -93.147  54.553  -8.853  1.00 63.93      5G0J C  
ATOM    395  CD2 LEU A  96     -91.435  56.015  -8.021  1.00 63.30      5G0J C  
ATOM    396  N   GLU A  97     -95.466  59.704  -8.670  1.00 62.50      5G0J N  
ATOM    397  CA  GLU A  97     -95.823  60.883  -9.454  1.00 63.25      5G0J C  
ATOM    398  C   GLU A  97     -95.678  62.140  -8.623  1.00 68.02      5G0J C  
ATOM    399  O   GLU A  97     -95.095  63.126  -9.086  1.00 69.77      5G0J O  
ATOM    400  CB  GLU A  97     -97.225  60.809 -10.065  1.00 65.05      5G0J C  
ATOM    401  CG  GLU A  97     -97.429  61.936 -11.076  1.00 82.01      5G0J C  
ATOM    402  CD  GLU A  97     -98.733  62.040 -11.846  1.00119.59      5G0J C  
ATOM    403  OE1 GLU A  97     -99.505  61.050 -11.877  1.00123.20      5G0J O  
ATOM    404  OE2 GLU A  97     -98.960  63.111 -12.461  1.00113.88      5G0J O1-
ATOM    405  N   THR A  98     -96.213  62.110  -7.403  1.00 62.59      5G0J N  
ATOM    406  CA  THR A  98     -96.170  63.204  -6.442  1.00 61.74      5G0J C  
ATOM    407  C   THR A  98     -94.721  63.698  -6.214  1.00 66.41      5G0J C  
ATOM    408  O   THR A  98     -94.497  64.900  -6.068  1.00 67.27      5G0J O  
ATOM    409  CB  THR A  98     -96.920  62.738  -5.202  1.00 71.04      5G0J C  
ATOM    410  CG2 THR A  98     -96.191  63.001  -3.877  1.00 69.57      5G0J C  
ATOM    411  OG1 THR A  98     -98.195  63.367  -5.233  1.00 76.49      5G0J O  
ATOM    412  N   GLU A  99     -93.752  62.766  -6.235  1.00 62.30      5G0J N  
ATOM    413  CA  GLU A  99     -92.327  62.991  -6.038  1.00 61.79      5G0J C  
ATOM    414  C   GLU A  99     -91.616  63.420  -7.287  1.00 69.16      5G0J C  
ATOM    415  O   GLU A  99     -90.474  63.876  -7.199  1.00 72.04      5G0J O  
ATOM    416  CB  GLU A  99     -91.655  61.739  -5.448  1.00 62.92      5G0J C  
ATOM    417  CG  GLU A  99     -92.009  61.493  -3.990  1.00 75.20      5G0J C  
ATOM    418  CD  GLU A  99     -91.799  62.676  -3.060  1.00 99.20      5G0J C  
ATOM    419  OE1 GLU A  99     -90.623  63.021  -2.792  1.00 90.74      5G0J O  
ATOM    420  OE2 GLU A  99     -92.812  63.287  -2.639  1.00 90.61      5G0J O1-
ATOM    421  N   GLY A 100     -92.266  63.257  -8.436  1.00 65.03      5G0J N  
ATOM    422  CA  GLY A 100     -91.693  63.609  -9.728  1.00 64.53      5G0J C  
ATOM    423  C   GLY A 100     -90.763  62.556 -10.284  1.00 68.26      5G0J C  
ATOM    424  O   GLY A 100     -90.067  62.781 -11.284  1.00 67.64      5G0J O  
ATOM    425  N   LEU A 101     -90.795  61.370  -9.669  1.00 64.94      5G0J N  
ATOM    426  CA  LEU A 101     -89.962  60.235 -10.064  1.00 63.16      5G0J C  
ATOM    427  C   LEU A 101     -90.518  59.490 -11.284  1.00 68.06      5G0J C  
ATOM    428  O   LEU A 101     -89.750  59.103 -12.160  1.00 70.40      5G0J O  
ATOM    429  CB  LEU A 101     -89.729  59.326  -8.858  1.00 61.91      5G0J C  
ATOM    430  CG  LEU A 101     -89.069  60.062  -7.668  1.00 65.29      5G0J C  
ATOM    431  CD1 LEU A 101     -88.992  59.187  -6.436  1.00 65.03      5G0J C  
ATOM    432  CD2 LEU A 101     -87.700  60.591  -8.036  1.00 65.21      5G0J C  
ATOM    433  N   LEU A 102     -91.844  59.366 -11.386  1.00 61.17      5G0J N  
ATOM    434  CA  LEU A 102     -92.490  58.684 -12.487  1.00 58.59      5G0J C  
ATOM    435  C   LEU A 102     -92.090  59.231 -13.881  1.00 62.80      5G0J C  
ATOM    436  O   LEU A 102     -91.644  58.454 -14.726  1.00 64.88      5G0J O  
ATOM    437  CB  LEU A 102     -94.013  58.670 -12.280  1.00 57.23      5G0J C  
ATOM    438  CG  LEU A 102     -94.820  57.766 -13.219  1.00 59.04      5G0J C  
ATOM    439  CD1 LEU A 102     -94.224  56.348 -13.326  1.00 58.62      5G0J C  
ATOM    440  CD2 LEU A 102     -96.209  57.678 -12.764  1.00 58.92      5G0J C  
ATOM    441  N   GLY A 103     -92.194  60.533 -14.095  1.00 57.06      5G0J N  
ATOM    442  CA  GLY A 103     -91.824  61.135 -15.373  1.00 56.52      5G0J C  
ATOM    443  C   GLY A 103     -90.369  60.967 -15.788  1.00 61.24      5G0J C  
ATOM    444  O   GLY A 103     -90.046  61.023 -16.985  1.00 62.17      5G0J O  
ATOM    445  N   ARG A 104     -89.482  60.749 -14.798  1.00 57.50      5G0J N  
ATOM    446  CA  ARG A 104     -88.051  60.535 -14.992  1.00 57.72      5G0J C  
ATOM    447  C   ARG A 104     -87.732  59.102 -15.419  1.00 67.01      5G0J C  
ATOM    448  O   ARG A 104     -86.596  58.828 -15.789  1.00 67.75      5G0J O  
ATOM    449  CB  ARG A 104     -87.308  60.872 -13.711  1.00 57.14      5G0J C  
ATOM    450  CG  ARG A 104     -87.490  62.319 -13.303  1.00 61.99      5G0J C  
ATOM    451  CD  ARG A 104     -86.848  62.628 -11.985  1.00 60.94      5G0J C  
ATOM    452  NE  ARG A 104     -85.405  62.442 -12.026  1.00 56.27      5G0J N  
ATOM    453  CZ  ARG A 104     -84.638  62.425 -10.947  1.00 72.38      5G0J C  
ATOM    454  NH1 ARG A 104     -85.170  62.606  -9.744  1.00 65.62      5G0J N1+
ATOM    455  NH2 ARG A 104     -83.335  62.212 -11.057  1.00 60.43      5G0J N  
ATOM    456  N   CYS A 105     -88.729  58.193 -15.397  1.00 66.41      5G0J N  
ATOM    457  CA  CYS A 105     -88.562  56.796 -15.790  1.00 67.33      5G0J C  
ATOM    458  C   CYS A 105     -89.027  56.512 -17.181  1.00 69.62      5G0J C  
ATOM    459  O   CYS A 105     -90.120  56.938 -17.565  1.00 69.58      5G0J O  
ATOM    460  CB  CYS A 105     -89.252  55.876 -14.797  1.00 69.00      5G0J C  
ATOM    461  SG  CYS A 105     -88.542  55.943 -13.145  1.00 73.93      5G0J S  
ATOM    462  N   VAL A 106     -88.223  55.721 -17.920  1.00 63.71      5G0J N  
ATOM    463  CA  VAL A 106     -88.548  55.255 -19.258  1.00 61.73      5G0J C  
ATOM    464  C   VAL A 106     -89.661  54.252 -19.058  1.00 67.52      5G0J C  
ATOM    465  O   VAL A 106     -89.549  53.376 -18.195  1.00 67.44      5G0J O  
ATOM    466  CB  VAL A 106     -87.341  54.605 -19.950  1.00 63.52      5G0J C  
ATOM    467  CG1 VAL A 106     -87.739  54.050 -21.298  1.00 63.81      5G0J C  
ATOM    468  CG2 VAL A 106     -86.212  55.589 -20.115  1.00 62.74      5G0J C  
ATOM    469  N   GLN A 107     -90.751  54.416 -19.799  1.00 64.59      5G0J N  
ATOM    470  CA  GLN A 107     -91.886  53.524 -19.686  1.00 64.38      5G0J C  
ATOM    471  C   GLN A 107     -91.623  52.243 -20.507  1.00 69.70      5G0J C  
ATOM    472  O   GLN A 107     -91.293  52.310 -21.687  1.00 70.09      5G0J O  
ATOM    473  CB  GLN A 107     -93.155  54.253 -20.090  1.00 65.53      5G0J C  
ATOM    474  CG  GLN A 107     -94.427  53.629 -19.554  1.00 97.33      5G0J C  
ATOM    475  CD  GLN A 107     -95.645  54.255 -20.198  1.00127.69      5G0J C  
ATOM    476  NE2 GLN A 107     -96.431  53.440 -20.924  1.00114.57      5G0J N  
ATOM    477  OE1 GLN A 107     -95.890  55.471 -20.066  1.00125.57      5G0J O  
ATOM    478  N   VAL A 108     -91.675  51.082 -19.835  1.00 66.46      5G0J N  
ATOM    479  CA  VAL A 108     -91.437  49.762 -20.424  1.00 65.37      5G0J C  
ATOM    480  C   VAL A 108     -92.736  48.974 -20.317  1.00 74.37      5G0J C  
ATOM    481  O   VAL A 108     -93.339  48.907 -19.244  1.00 74.72      5G0J O  
ATOM    482  CB  VAL A 108     -90.233  49.063 -19.765  1.00 66.17      5G0J C  
ATOM    483  CG1 VAL A 108     -90.066  47.641 -20.248  1.00 65.62      5G0J C  
ATOM    484  CG2 VAL A 108     -88.966  49.847 -19.989  1.00 65.09      5G0J C  
ATOM    485  N   GLU A 109     -93.200  48.454 -21.457  1.00 74.59      5G0J N  
ATOM    486  CA  GLU A 109     -94.456  47.710 -21.580  1.00 75.80      5G0J C  
ATOM    487  C   GLU A 109     -94.373  46.353 -20.902  1.00 81.65      5G0J C  
ATOM    488  O   GLU A 109     -93.320  45.713 -20.918  1.00 80.11      5G0J O  
ATOM    489  CB  GLU A 109     -94.816  47.510 -23.063  1.00 77.32      5G0J C  
ATOM    490  CG  GLU A 109     -95.354  48.743 -23.762  1.00 93.64      5G0J C  
ATOM    491  CD  GLU A 109     -96.853  48.970 -23.677  1.00133.36      5G0J C  
ATOM    492  OE1 GLU A 109     -97.616  48.139 -24.225  1.00135.36      5G0J O  
ATOM    493  OE2 GLU A 109     -97.262  50.020 -23.128  1.00137.88      5G0J O1-
ATOM    494  N   ALA A 110     -95.500  45.908 -20.328  1.00 80.43      5G0J N  
ATOM    495  CA  ALA A 110     -95.603  44.594 -19.698  1.00 80.52      5G0J C  
ATOM    496  C   ALA A 110     -96.024  43.559 -20.750  1.00 86.58      5G0J C  
ATOM    497  O   ALA A 110     -96.849  43.852 -21.626  1.00 87.60      5G0J O  
ATOM    498  CB  ALA A 110     -96.625  44.632 -18.582  1.00 80.80      5G0J C  
ATOM    499  N   ARG A 111     -95.458  42.356 -20.660  1.00 82.13      5G0J N  
ATOM    500  CA  ARG A 111     -95.820  41.256 -21.545  1.00 81.06      5G0J C  
ATOM    501  C   ARG A 111     -96.172  40.038 -20.692  1.00 85.34      5G0J C  
ATOM    502  O   ARG A 111     -95.698  39.936 -19.555  1.00 84.73      5G0J O  
ATOM    503  CB  ARG A 111     -94.709  40.959 -22.584  1.00 78.31      5G0J C  
ATOM    504  CG  ARG A 111     -93.482  40.204 -22.069  1.00 80.98      5G0J C  
ATOM    505  CD  ARG A 111     -93.081  39.062 -22.986  1.00 79.72      5G0J C  
ATOM    506  NE  ARG A 111     -91.895  38.312 -22.543  1.00 79.49      5G0J N  
ATOM    507  CZ  ARG A 111     -90.636  38.733 -22.682  1.00 90.81      5G0J C  
ATOM    508  NH1 ARG A 111     -90.378  39.928 -23.204  1.00 81.71      5G0J N1+
ATOM    509  NH2 ARG A 111     -89.631  37.974 -22.285  1.00 69.99      5G0J N  
ATOM    510  N   ALA A 112     -97.027  39.139 -21.219  1.00 82.23      5G0J N  
ATOM    511  CA  ALA A 112     -97.416  37.906 -20.516  1.00 81.18      5G0J C  
ATOM    512  C   ALA A 112     -96.288  36.886 -20.608  1.00 84.06      5G0J C  
ATOM    513  O   ALA A 112     -95.555  36.838 -21.604  1.00 84.80      5G0J O  
ATOM    514  CB  ALA A 112     -98.685  37.332 -21.120  1.00 81.51      5G0J C  
ATOM    515  N   VAL A 113     -96.110  36.110 -19.565  1.00 79.54      5G0J N  
ATOM    516  CA  VAL A 113     -95.085  35.079 -19.582  1.00 79.96      5G0J C  
ATOM    517  C   VAL A 113     -95.614  33.888 -20.438  1.00 92.49      5G0J C  
ATOM    518  O   VAL A 113     -96.842  33.678 -20.539  1.00 93.27      5G0J O  
ATOM    519  CB  VAL A 113     -94.683  34.699 -18.143  1.00 81.75      5G0J C  
ATOM    520  CG1 VAL A 113     -95.806  33.982 -17.402  1.00 81.21      5G0J C  
ATOM    521  CG2 VAL A 113     -93.396  33.901 -18.109  1.00 81.24      5G0J C  
ATOM    522  N   THR A 114     -94.703  33.159 -21.111  1.00 92.68      5G0J N  
ATOM    523  CA  THR A 114     -95.121  32.010 -21.927  1.00 93.42      5G0J C  
ATOM    524  C   THR A 114     -95.008  30.736 -21.105  1.00 98.05      5G0J C  
ATOM    525  O   THR A 114     -94.190  30.671 -20.166  1.00 97.16      5G0J O  
ATOM    526  CB  THR A 114     -94.274  31.867 -23.192  1.00101.52      5G0J C  
ATOM    527  CG2 THR A 114     -94.337  33.082 -24.082  1.00 97.82      5G0J C  
ATOM    528  OG1 THR A 114     -92.928  31.558 -22.824  1.00104.12      5G0J O  
ATOM    529  N   GLU A 115     -95.783  29.704 -21.495  1.00 94.31      5G0J N  
ATOM    530  CA  GLU A 115     -95.738  28.405 -20.844  1.00 94.05      5G0J C  
ATOM    531  C   GLU A 115     -94.261  27.885 -20.732  1.00 96.26      5G0J C  
ATOM    532  O   GLU A 115     -93.858  27.453 -19.659  1.00 95.27      5G0J O  
ATOM    533  CB  GLU A 115     -96.667  27.438 -21.588  1.00 95.88      5G0J C  
ATOM    534  CG  GLU A 115     -96.766  26.023 -21.031  1.00113.96      5G0J C  
ATOM    535  CD  GLU A 115     -97.045  24.959 -22.084  1.00150.96      5G0J C  
ATOM    536  OE1 GLU A 115     -98.106  25.039 -22.749  1.00148.37      5G0J O  
ATOM    537  OE2 GLU A 115     -96.186  24.063 -22.267  1.00148.10      5G0J O1-
ATOM    538  N   ASP A 116     -93.442  28.029 -21.787  1.00 92.61      5G0J N  
ATOM    539  CA  ASP A 116     -92.044  27.557 -21.769  1.00 92.28      5G0J C  
ATOM    540  C   ASP A 116     -91.165  28.351 -20.818  1.00 91.55      5G0J C  
ATOM    541  O   ASP A 116     -90.262  27.780 -20.204  1.00 90.27      5G0J O  
ATOM    542  CB  ASP A 116     -91.424  27.490 -23.180  1.00 95.41      5G0J C  
ATOM    543  CG  ASP A 116     -92.354  26.954 -24.271  1.00116.67      5G0J C  
ATOM    544  OD1 ASP A 116     -93.385  27.629 -24.569  1.00118.12      5G0J O  
ATOM    545  OD2 ASP A 116     -92.029  25.896 -24.863  1.00126.60      5G0J O1-
ATOM    546  N   GLU A 117     -91.444  29.658 -20.677  1.00 85.92      5G0J N  
ATOM    547  CA  GLU A 117     -90.720  30.533 -19.745  1.00 84.17      5G0J C  
ATOM    548  C   GLU A 117     -91.062  30.093 -18.309  1.00 85.65      5G0J C  
ATOM    549  O   GLU A 117     -90.163  29.907 -17.488  1.00 84.36      5G0J O  
ATOM    550  CB  GLU A 117     -91.103  32.003 -19.974  1.00 85.05      5G0J C  
ATOM    551  CG  GLU A 117     -90.358  32.693 -21.103  1.00 88.93      5G0J C  
ATOM    552  CD  GLU A 117     -90.947  33.991 -21.632  1.00102.09      5G0J C  
ATOM    553  OE1 GLU A 117     -92.158  34.257 -21.434  1.00 96.79      5G0J O  
ATOM    554  OE2 GLU A 117     -90.187  34.727 -22.299  1.00 88.09      5G0J O1-
ATOM    555  N   LEU A 118     -92.359  29.849 -18.032  1.00 81.51      5G0J N  
ATOM    556  CA  LEU A 118     -92.812  29.361 -16.730  1.00 81.39      5G0J C  
ATOM    557  C   LEU A 118     -92.167  28.026 -16.364  1.00 89.26      5G0J C  
ATOM    558  O   LEU A 118     -91.760  27.840 -15.211  1.00 90.17      5G0J O  
ATOM    559  CB  LEU A 118     -94.338  29.202 -16.707  1.00 80.76      5G0J C  
ATOM    560  CG  LEU A 118     -95.164  30.474 -16.582  1.00 84.10      5G0J C  
ATOM    561  CD1 LEU A 118     -96.608  30.214 -16.953  1.00 84.10      5G0J C  
ATOM    562  CD2 LEU A 118     -95.093  31.045 -15.184  1.00 83.86      5G0J C  
ATOM    563  N   LEU A 119     -92.031  27.116 -17.368  1.00 86.91      5G0J N  
ATOM    564  CA  LEU A 119     -91.499  25.760 -17.203  1.00 86.37      5G0J C  
ATOM    565  C   LEU A 119     -89.988  25.703 -16.926  1.00 90.29      5G0J C  
ATOM    566  O   LEU A 119     -89.488  24.622 -16.615  1.00 90.75      5G0J O  
ATOM    567  CB  LEU A 119     -91.897  24.847 -18.380  1.00 86.08      5G0J C  
ATOM    568  CG  LEU A 119     -93.408  24.666 -18.588  1.00 90.41      5G0J C  
ATOM    569  CD1 LEU A 119     -93.718  23.947 -19.868  1.00 90.18      5G0J C  
ATOM    570  CD2 LEU A 119     -94.083  24.029 -17.391  1.00 93.67      5G0J C  
ATOM    571  N   LEU A 120     -89.287  26.850 -16.931  1.00 86.30      5G0J N  
ATOM    572  CA  LEU A 120     -87.861  26.898 -16.605  1.00 86.73      5G0J C  
ATOM    573  C   LEU A 120     -87.670  26.674 -15.101  1.00 91.30      5G0J C  
ATOM    574  O   LEU A 120     -86.565  26.356 -14.658  1.00 90.16      5G0J O  
ATOM    575  CB  LEU A 120     -87.236  28.264 -17.002  1.00 87.15      5G0J C  
ATOM    576  CG  LEU A 120     -87.528  28.831 -18.406  1.00 92.53      5G0J C  
ATOM    577  CD1 LEU A 120     -87.014  30.237 -18.533  1.00 93.20      5G0J C  
ATOM    578  CD2 LEU A 120     -86.945  27.976 -19.505  1.00 95.45      5G0J C  
ATOM    579  N   VAL A 121     -88.756  26.849 -14.320  1.00 89.47      5G0J N  
ATOM    580  CA  VAL A 121     -88.768  26.748 -12.857  1.00 90.52      5G0J C  
ATOM    581  C   VAL A 121     -89.965  25.899 -12.333  1.00 94.19      5G0J C  
ATOM    582  O   VAL A 121     -89.826  25.157 -11.357  1.00 92.39      5G0J O  
ATOM    583  CB  VAL A 121     -88.717  28.204 -12.281  1.00 95.41      5G0J C  
ATOM    584  CG1 VAL A 121     -89.445  28.352 -10.948  1.00 95.50      5G0J C  
ATOM    585  CG2 VAL A 121     -87.282  28.713 -12.184  1.00 95.19      5G0J C  
ATOM    586  N   HIS A 122     -91.119  26.013 -12.999  1.00 92.42      5G0J N  
ATOM    587  CA  HIS A 122     -92.353  25.317 -12.639  1.00 93.88      5G0J C  
ATOM    588  C   HIS A 122     -92.610  24.006 -13.448  1.00100.63      5G0J C  
ATOM    589  O   HIS A 122     -91.959  23.744 -14.470  1.00102.81      5G0J O  
ATOM    590  CB  HIS A 122     -93.549  26.291 -12.740  1.00 94.87      5G0J C  
ATOM    591  CG  HIS A 122     -93.418  27.479 -11.826  1.00 98.40      5G0J C  
ATOM    592  CD2 HIS A 122     -92.827  28.677 -12.041  1.00 99.94      5G0J C  
ATOM    593  ND1 HIS A 122     -93.894  27.450 -10.531  1.00 99.93      5G0J N  
ATOM    594  CE1 HIS A 122     -93.584  28.622 -10.006  1.00 98.94      5G0J C  
ATOM    595  NE2 HIS A 122     -92.930  29.386 -10.870  1.00 99.32      5G0J N  
ATOM    596  N   THR A 123     -93.550  23.180 -12.958  1.00 94.51      5G0J N  
ATOM    597  CA  THR A 123     -93.969  21.923 -13.570  1.00 92.72      5G0J C  
ATOM    598  C   THR A 123     -95.199  22.194 -14.448  1.00 97.11      5G0J C  
ATOM    599  O   THR A 123     -95.911  23.170 -14.206  1.00 97.15      5G0J O  
ATOM    600  CB  THR A 123     -94.265  20.874 -12.479  1.00 90.17      5G0J C  
ATOM    601  CG2 THR A 123     -93.186  20.817 -11.389  1.00 82.34      5G0J C  
ATOM    602  OG1 THR A 123     -95.579  21.065 -11.922  1.00 86.72      5G0J O  
ATOM    603  N   LYS A 124     -95.463  21.331 -15.445  1.00 93.83      5G0J N  
ATOM    604  CA  LYS A 124     -96.614  21.495 -16.340  1.00 94.04      5G0J C  
ATOM    605  C   LYS A 124     -97.948  21.248 -15.633  1.00 98.78      5G0J C  
ATOM    606  O   LYS A 124     -98.959  21.881 -15.969  1.00 96.70      5G0J O  
ATOM    607  CB  LYS A 124     -96.467  20.616 -17.605  1.00 96.57      5G0J C  
ATOM    608  CG  LYS A 124     -97.542  20.825 -18.690  1.00112.84      5G0J C  
ATOM    609  CD  LYS A 124     -97.717  22.289 -19.126  1.00127.00      5G0J C  
ATOM    610  CE  LYS A 124     -98.937  22.485 -19.985  1.00141.70      5G0J C  
ATOM    611  NZ  LYS A 124     -99.405  23.895 -19.950  1.00154.19      5G0J N1+
ATOM    612  N   GLU A 125     -97.939  20.311 -14.666  1.00 98.40      5G0J N  
ATOM    613  CA  GLU A 125     -99.105  19.940 -13.866  1.00 99.74      5G0J C  
ATOM    614  C   GLU A 125     -99.532  21.176 -13.051  1.00104.04      5G0J C  
ATOM    615  O   GLU A 125    -100.721  21.548 -13.070  1.00103.05      5G0J O  
ATOM    616  CB  GLU A 125     -98.762  18.741 -12.953  1.00101.60      5G0J C  
ATOM    617  CG  GLU A 125     -99.982  18.040 -12.373  1.00117.29      5G0J C  
ATOM    618  CD  GLU A 125     -99.674  16.768 -11.603  1.00152.75      5G0J C  
ATOM    619  OE1 GLU A 125     -99.533  15.703 -12.249  1.00159.97      5G0J O  
ATOM    620  OE2 GLU A 125     -99.589  16.831 -10.354  1.00147.66      5G0J O1-
ATOM    621  N   TYR A 126     -98.526  21.851 -12.413  1.00 99.92      5G0J N  
ATOM    622  CA  TYR A 126     -98.724  23.069 -11.632  1.00 99.14      5G0J C  
ATOM    623  C   TYR A 126     -99.270  24.191 -12.501  1.00 98.36      5G0J C  
ATOM    624  O   TYR A 126    -100.327  24.738 -12.192  1.00 97.07      5G0J O  
ATOM    625  CB  TYR A 126     -97.429  23.513 -10.923  1.00101.17      5G0J C  
ATOM    626  CG  TYR A 126     -97.630  24.728 -10.044  1.00104.53      5G0J C  
ATOM    627  CD1 TYR A 126     -98.622  24.751  -9.066  1.00107.05      5G0J C  
ATOM    628  CD2 TYR A 126     -96.857  25.871 -10.214  1.00105.41      5G0J C  
ATOM    629  CE1 TYR A 126     -98.817  25.871  -8.258  1.00107.96      5G0J C  
ATOM    630  CE2 TYR A 126     -97.047  27.000  -9.415  1.00106.04      5G0J C  
ATOM    631  CZ  TYR A 126     -98.035  26.996  -8.445  1.00110.43      5G0J C  
ATOM    632  OH  TYR A 126     -98.224  28.097  -7.661  1.00105.80      5G0J O  
ATOM    633  N   VAL A 127     -98.564  24.493 -13.604  1.00 91.82      5G0J N  
ATOM    634  CA  VAL A 127     -98.925  25.533 -14.559  1.00 90.54      5G0J C  
ATOM    635  C   VAL A 127    -100.355  25.363 -15.065  1.00 95.78      5G0J C  
ATOM    636  O   VAL A 127    -101.108  26.334 -15.080  1.00 94.92      5G0J O  
ATOM    637  CB  VAL A 127     -97.886  25.622 -15.697  1.00 93.65      5G0J C  
ATOM    638  CG1 VAL A 127     -98.368  26.525 -16.826  1.00 93.47      5G0J C  
ATOM    639  CG2 VAL A 127     -96.541  26.099 -15.167  1.00 93.41      5G0J C  
ATOM    640  N   GLU A 128    -100.740  24.132 -15.442  1.00 94.52      5G0J N  
ATOM    641  CA  GLU A 128    -102.081  23.875 -15.961  1.00 95.02      5G0J C  
ATOM    642  C   GLU A 128    -103.161  24.062 -14.901  1.00 97.37      5G0J C  
ATOM    643  O   GLU A 128    -104.209  24.645 -15.199  1.00 96.98      5G0J O  
ATOM    644  CB  GLU A 128    -102.183  22.510 -16.665  1.00 96.99      5G0J C  
ATOM    645  CG  GLU A 128    -102.119  22.597 -18.194  1.00112.85      5G0J C  
ATOM    646  CD  GLU A 128    -103.232  23.289 -18.983  1.00143.05      5G0J C  
ATOM    647  OE1 GLU A 128    -104.286  23.638 -18.397  1.00132.51      5G0J O  
ATOM    648  OE2 GLU A 128    -103.050  23.460 -20.212  1.00140.50      5G0J O1-
ATOM    649  N   LEU A 129    -102.891  23.618 -13.656  1.00 92.36      5G0J N  
ATOM    650  CA  LEU A 129    -103.824  23.802 -12.542  1.00 90.80      5G0J C  
ATOM    651  C   LEU A 129    -104.048  25.291 -12.341  1.00 94.45      5G0J C  
ATOM    652  O   LEU A 129    -105.187  25.742 -12.298  1.00 94.15      5G0J O  
ATOM    653  CB  LEU A 129    -103.265  23.161 -11.261  1.00 90.17      5G0J C  
ATOM    654  CG  LEU A 129    -104.080  23.335  -9.978  1.00 93.91      5G0J C  
ATOM    655  CD1 LEU A 129    -105.499  22.742 -10.104  1.00 94.12      5G0J C  
ATOM    656  CD2 LEU A 129    -103.332  22.775  -8.792  1.00 94.51      5G0J C  
ATOM    657  N   MET A 130    -102.945  26.058 -12.288  1.00 90.85      5G0J N  
ATOM    658  CA  MET A 130    -102.956  27.506 -12.146  1.00 90.20      5G0J C  
ATOM    659  C   MET A 130    -103.711  28.137 -13.317  1.00 92.05      5G0J C  
ATOM    660  O   MET A 130    -104.590  28.955 -13.085  1.00 91.50      5G0J O  
ATOM    661  CB  MET A 130    -101.524  28.044 -11.998  1.00 92.68      5G0J C  
ATOM    662  CG  MET A 130    -100.775  27.476 -10.786  1.00 96.58      5G0J C  
ATOM    663  SD  MET A 130    -101.485  27.917  -9.174  1.00100.81      5G0J S  
ATOM    664  CE  MET A 130    -102.374  26.476  -8.740  1.00 97.46      5G0J C  
ATOM    665  N   LYS A 131    -103.469  27.663 -14.547  1.00 87.48      5G0J N  
ATOM    666  CA  LYS A 131    -104.175  28.136 -15.734  1.00 87.19      5G0J C  
ATOM    667  C   LYS A 131    -105.696  27.911 -15.598  1.00 94.21      5G0J C  
ATOM    668  O   LYS A 131    -106.468  28.796 -15.966  1.00 94.18      5G0J O  
ATOM    669  CB  LYS A 131    -103.629  27.426 -16.977  1.00 88.37      5G0J C  
ATOM    670  CG  LYS A 131    -103.782  28.190 -18.298  1.00 96.73      5G0J C  
ATOM    671  CD  LYS A 131    -103.120  27.443 -19.506  1.00107.65      5G0J C  
ATOM    672  CE  LYS A 131    -101.592  27.352 -19.436  1.00122.57      5G0J C  
ATOM    673  NZ  LYS A 131    -100.985  26.546 -20.541  1.00128.21      5G0J N1+
ATOM    674  N   SER A 132    -106.112  26.764 -14.997  1.00 92.89      5G0J N  
ATOM    675  CA  SER A 132    -107.513  26.349 -14.832  1.00 93.57      5G0J C  
ATOM    676  C   SER A 132    -108.362  27.213 -13.870  1.00100.96      5G0J C  
ATOM    677  O   SER A 132    -109.606  27.202 -13.970  1.00100.76      5G0J O  
ATOM    678  CB  SER A 132    -107.584  24.880 -14.429  1.00 96.13      5G0J C  
ATOM    679  OG  SER A 132    -107.362  24.649 -13.050  1.00102.91      5G0J O  
ATOM    680  N   THR A 133    -107.685  27.964 -12.952  1.00 98.48      5G0J N  
ATOM    681  CA  THR A 133    -108.299  28.841 -11.937  1.00 97.83      5G0J C  
ATOM    682  C   THR A 133    -109.136  29.962 -12.567  1.00102.18      5G0J C  
ATOM    683  O   THR A 133    -110.063  30.468 -11.931  1.00102.29      5G0J O  
ATOM    684  CB  THR A 133    -107.238  29.425 -11.003  1.00101.85      5G0J C  
ATOM    685  CG2 THR A 133    -106.316  28.368 -10.394  1.00 97.76      5G0J C  
ATOM    686  OG1 THR A 133    -106.481  30.383 -11.736  1.00106.38      5G0J O  
ATOM    687  N   GLN A 134    -108.796  30.342 -13.815  1.00 98.39      5G0J N  
ATOM    688  CA  GLN A 134    -109.446  31.376 -14.617  1.00 98.37      5G0J C  
ATOM    689  C   GLN A 134    -110.958  31.207 -14.695  1.00103.92      5G0J C  
ATOM    690  O   GLN A 134    -111.685  32.199 -14.744  1.00103.55      5G0J O  
ATOM    691  CB  GLN A 134    -108.905  31.310 -16.041  1.00 99.64      5G0J C  
ATOM    692  CG  GLN A 134    -107.553  31.938 -16.245  1.00113.52      5G0J C  
ATOM    693  CD  GLN A 134    -107.219  31.893 -17.708  1.00128.79      5G0J C  
ATOM    694  NE2 GLN A 134    -106.349  30.964 -18.088  1.00118.03      5G0J N  
ATOM    695  OE1 GLN A 134    -107.769  32.654 -18.518  1.00124.48      5G0J O  
ATOM    696  N   ASN A 135    -111.417  29.945 -14.751  1.00101.80      5G0J N  
ATOM    697  CA  ASN A 135    -112.823  29.564 -14.896  1.00102.26      5G0J C  
ATOM    698  C   ASN A 135    -113.298  28.668 -13.730  1.00106.27      5G0J C  
ATOM    699  O   ASN A 135    -113.712  27.518 -13.929  1.00106.83      5G0J O  
ATOM    700  CB  ASN A 135    -113.060  28.914 -16.280  1.00104.94      5G0J C  
ATOM    701  CG  ASN A 135    -111.808  28.417 -16.990  1.00129.87      5G0J C  
ATOM    702  ND2 ASN A 135    -111.129  27.404 -16.431  1.00121.96      5G0J N  
ATOM    703  OD1 ASN A 135    -111.428  28.944 -18.042  1.00120.45      5G0J O  
ATOM    704  N   MET A 136    -113.213  29.212 -12.502  1.00100.99      5G0J N  
ATOM    705  CA  MET A 136    -113.596  28.529 -11.264  1.00 99.35      5G0J C  
ATOM    706  C   MET A 136    -114.490  29.428 -10.418  1.00106.03      5G0J C  
ATOM    707  O   MET A 136    -114.345  30.655 -10.438  1.00105.61      5G0J O  
ATOM    708  CB  MET A 136    -112.363  28.148 -10.449  1.00100.38      5G0J C  
ATOM    709  CG  MET A 136    -111.593  27.008 -11.005  1.00102.96      5G0J C  
ATOM    710  SD  MET A 136    -110.509  26.413  -9.701  1.00106.71      5G0J S  
ATOM    711  CE  MET A 136    -109.482  25.301 -10.604  1.00103.65      5G0J C  
ATOM    712  N   THR A 137    -115.412  28.813  -9.667  1.00104.27      5G0J N  
ATOM    713  CA  THR A 137    -116.334  29.530  -8.786  1.00104.71      5G0J C  
ATOM    714  C   THR A 137    -115.571  29.975  -7.546  1.00108.94      5G0J C  
ATOM    715  O   THR A 137    -114.551  29.351  -7.207  1.00108.27      5G0J O  
ATOM    716  CB  THR A 137    -117.529  28.634  -8.417  1.00113.79      5G0J C  
ATOM    717  CG2 THR A 137    -118.333  28.196  -9.635  1.00110.86      5G0J C  
ATOM    718  OG1 THR A 137    -117.069  27.496  -7.678  1.00114.38      5G0J O  
ATOM    719  N   GLU A 138    -116.070  31.028  -6.850  1.00105.32      5G0J N  
ATOM    720  CA  GLU A 138    -115.434  31.522  -5.626  1.00105.26      5G0J C  
ATOM    721  C   GLU A 138    -115.084  30.328  -4.726  1.00109.15      5G0J C  
ATOM    722  O   GLU A 138    -113.941  30.230  -4.245  1.00108.74      5G0J O  
ATOM    723  CB  GLU A 138    -116.342  32.538  -4.889  1.00106.72      5G0J C  
ATOM    724  CG  GLU A 138    -115.648  33.324  -3.772  1.00117.57      5G0J C  
ATOM    725  CD  GLU A 138    -116.405  34.465  -3.106  1.00140.10      5G0J C  
ATOM    726  OE1 GLU A 138    -117.268  35.093  -3.766  1.00134.44      5G0J O  
ATOM    727  OE2 GLU A 138    -116.088  34.770  -1.933  1.00134.22      5G0J O1-
ATOM    728  N   GLU A 139    -116.052  29.378  -4.600  1.00105.08      5G0J N  
ATOM    729  CA  GLU A 139    -115.945  28.154  -3.802  1.00104.50      5G0J C  
ATOM    730  C   GLU A 139    -114.803  27.233  -4.265  1.00103.80      5G0J C  
ATOM    731  O   GLU A 139    -113.979  26.820  -3.435  1.00101.89      5G0J O  
ATOM    732  CB  GLU A 139    -117.288  27.404  -3.756  1.00106.29      5G0J C  
ATOM    733  CG  GLU A 139    -117.485  26.646  -2.450  1.00123.77      5G0J C  
ATOM    734  CD  GLU A 139    -118.238  25.326  -2.492  1.00157.97      5G0J C  
ATOM    735  OE1 GLU A 139    -118.372  24.733  -3.589  1.00155.54      5G0J O  
ATOM    736  OE2 GLU A 139    -118.655  24.860  -1.405  1.00156.62      5G0J O1-
ATOM    737  N   GLU A 140    -114.749  26.943  -5.592  1.00 97.73      5G0J N  
ATOM    738  CA  GLU A 140    -113.722  26.096  -6.198  1.00 96.44      5G0J C  
ATOM    739  C   GLU A 140    -112.350  26.643  -5.850  1.00 98.13      5G0J C  
ATOM    740  O   GLU A 140    -111.510  25.888  -5.337  1.00 97.46      5G0J O  
ATOM    741  CB  GLU A 140    -113.903  26.018  -7.718  1.00 97.77      5G0J C  
ATOM    742  CG  GLU A 140    -114.932  24.998  -8.173  1.00106.59      5G0J C  
ATOM    743  CD  GLU A 140    -115.144  24.944  -9.673  1.00121.72      5G0J C  
ATOM    744  OE1 GLU A 140    -115.882  25.808 -10.196  1.00120.22      5G0J O  
ATOM    745  OE2 GLU A 140    -114.573  24.041 -10.327  1.00110.67      5G0J O1-
ATOM    746  N   LEU A 141    -112.179  27.989  -6.039  1.00 92.67      5G0J N  
ATOM    747  CA  LEU A 141    -110.969  28.777  -5.759  1.00 91.41      5G0J C  
ATOM    748  C   LEU A 141    -110.557  28.703  -4.294  1.00 94.55      5G0J C  
ATOM    749  O   LEU A 141    -109.369  28.514  -4.008  1.00 93.29      5G0J O  
ATOM    750  CB  LEU A 141    -111.156  30.253  -6.156  1.00 91.12      5G0J C  
ATOM    751  CG  LEU A 141    -111.301  30.594  -7.646  1.00 94.68      5G0J C  
ATOM    752  CD1 LEU A 141    -112.122  31.851  -7.822  1.00 94.23      5G0J C  
ATOM    753  CD2 LEU A 141    -109.944  30.738  -8.330  1.00 94.70      5G0J C  
ATOM    754  N   LYS A 142    -111.531  28.866  -3.367  1.00 91.35      5G0J N  
ATOM    755  CA  LYS A 142    -111.263  28.805  -1.924  1.00 90.86      5G0J C  
ATOM    756  C   LYS A 142    -110.735  27.438  -1.521  1.00 95.72      5G0J C  
ATOM    757  O   LYS A 142    -109.744  27.369  -0.796  1.00 94.20      5G0J O  
ATOM    758  CB  LYS A 142    -112.500  29.186  -1.095  1.00 91.91      5G0J C  
ATOM    759  CG  LYS A 142    -112.172  29.399   0.378  1.00 92.12      5G0J C  
ATOM    760  CD  LYS A 142    -113.266  30.155   1.104  1.00100.07      5G0J C  
ATOM    761  CE  LYS A 142    -112.911  30.381   2.554  1.00117.10      5G0J C  
ATOM    762  NZ  LYS A 142    -114.060  30.929   3.329  1.00131.78      5G0J N1+
ATOM    763  N   THR A 143    -111.367  26.359  -2.049  1.00 94.58      5G0J N  
ATOM    764  CA  THR A 143    -111.009  24.953  -1.790  1.00 94.93      5G0J C  
ATOM    765  C   THR A 143    -109.574  24.651  -2.225  1.00 97.82      5G0J C  
ATOM    766  O   THR A 143    -108.839  23.955  -1.502  1.00 97.42      5G0J O  
ATOM    767  CB  THR A 143    -112.032  24.000  -2.423  1.00104.11      5G0J C  
ATOM    768  CG2 THR A 143    -111.847  22.557  -1.954  1.00101.05      5G0J C  
ATOM    769  OG1 THR A 143    -113.354  24.453  -2.103  1.00106.46      5G0J O  
ATOM    770  N   LEU A 144    -109.181  25.207  -3.394  1.00 92.62      5G0J N  
ATOM    771  CA  LEU A 144    -107.839  25.066  -3.935  1.00 91.56      5G0J C  
ATOM    772  C   LEU A 144    -106.849  25.913  -3.119  1.00 94.93      5G0J C  
ATOM    773  O   LEU A 144    -105.775  25.421  -2.775  1.00 93.72      5G0J O  
ATOM    774  CB  LEU A 144    -107.822  25.419  -5.440  1.00 91.15      5G0J C  
ATOM    775  CG  LEU A 144    -106.455  25.544  -6.158  1.00 95.36      5G0J C  
ATOM    776  CD1 LEU A 144    -105.585  24.305  -5.985  1.00 94.67      5G0J C  
ATOM    777  CD2 LEU A 144    -106.648  25.843  -7.633  1.00 98.38      5G0J C  
ATOM    778  N   ALA A 145    -107.228  27.169  -2.801  1.00 92.04      5G0J N  
ATOM    779  CA  ALA A 145    -106.412  28.113  -2.035  1.00 92.30      5G0J C  
ATOM    780  C   ALA A 145    -106.012  27.528  -0.684  1.00 96.01      5G0J C  
ATOM    781  O   ALA A 145    -104.835  27.636  -0.287  1.00 93.32      5G0J O  
ATOM    782  CB  ALA A 145    -107.164  29.430  -1.848  1.00 93.20      5G0J C  
ATOM    783  N   GLU A 146    -107.007  26.852  -0.015  1.00 95.03      5G0J N  
ATOM    784  CA  GLU A 146    -106.908  26.167   1.294  1.00 95.68      5G0J C  
ATOM    785  C   GLU A 146    -105.770  25.145   1.307  1.00 98.83      5G0J C  
ATOM    786  O   GLU A 146    -105.094  24.984   2.329  1.00 98.78      5G0J O  
ATOM    787  CB  GLU A 146    -108.222  25.450   1.642  1.00 97.51      5G0J C  
ATOM    788  CG  GLU A 146    -109.311  26.337   2.228  1.00114.38      5G0J C  
ATOM    789  CD  GLU A 146    -110.650  25.635   2.405  1.00148.95      5G0J C  
ATOM    790  OE1 GLU A 146    -110.715  24.663   3.195  1.00147.93      5G0J O  
ATOM    791  OE2 GLU A 146    -111.633  26.054   1.751  1.00148.58      5G0J O1-
ATOM    792  N   LYS A 147    -105.539  24.504   0.149  1.00 93.59      5G0J N  
ATOM    793  CA  LYS A 147    -104.510  23.505  -0.051  1.00 93.28      5G0J C  
ATOM    794  C   LYS A 147    -103.074  24.050   0.092  1.00 97.65      5G0J C  
ATOM    795  O   LYS A 147    -102.140  23.240   0.132  1.00 98.62      5G0J O  
ATOM    796  CB  LYS A 147    -104.716  22.784  -1.399  1.00 95.96      5G0J C  
ATOM    797  CG  LYS A 147    -106.030  21.992  -1.480  1.00106.05      5G0J C  
ATOM    798  CD  LYS A 147    -106.353  21.556  -2.905  1.00111.72      5G0J C  
ATOM    799  CE  LYS A 147    -107.782  21.073  -3.062  1.00115.55      5G0J C  
ATOM    800  NZ  LYS A 147    -108.167  20.891  -4.496  1.00116.10      5G0J N1+
ATOM    801  N   TYR A 148    -102.883  25.396   0.202  1.00 92.21      5G0J N  
ATOM    802  CA  TYR A 148    -101.534  25.971   0.357  1.00 90.42      5G0J C  
ATOM    803  C   TYR A 148    -101.420  26.955   1.523  1.00 91.33      5G0J C  
ATOM    804  O   TYR A 148    -102.415  27.602   1.906  1.00 90.62      5G0J O  
ATOM    805  CB  TYR A 148    -101.049  26.668  -0.921  1.00 91.14      5G0J C  
ATOM    806  CG  TYR A 148    -101.353  25.980  -2.235  1.00 92.18      5G0J C  
ATOM    807  CD1 TYR A 148    -102.565  26.190  -2.890  1.00 92.96      5G0J C  
ATOM    808  CD2 TYR A 148    -100.378  25.235  -2.893  1.00 93.50      5G0J C  
ATOM    809  CE1 TYR A 148    -102.821  25.625  -4.140  1.00 93.79      5G0J C  
ATOM    810  CE2 TYR A 148    -100.620  24.669  -4.145  1.00 93.27      5G0J C  
ATOM    811  CZ  TYR A 148    -101.847  24.860  -4.762  1.00100.14      5G0J C  
ATOM    812  OH  TYR A 148    -102.097  24.287  -5.987  1.00 98.65      5G0J O  
ATOM    813  N   ASP A 149    -100.163  27.111   2.027  1.00 85.21      5G0J N  
ATOM    814  CA  ASP A 149     -99.768  27.999   3.127  1.00 83.87      5G0J C  
ATOM    815  C   ASP A 149     -99.900  29.474   2.738  1.00 89.39      5G0J C  
ATOM    816  O   ASP A 149     -99.180  29.948   1.853  1.00 89.48      5G0J O  
ATOM    817  CB  ASP A 149     -98.318  27.697   3.577  1.00 84.97      5G0J C  
ATOM    818  CG  ASP A 149     -97.857  28.331   4.894  1.00 94.92      5G0J C  
ATOM    819  OD1 ASP A 149     -98.535  29.275   5.378  1.00 95.73      5G0J O  
ATOM    820  OD2 ASP A 149     -96.793  27.910   5.421  1.00 98.23      5G0J O1-
ATOM    821  N   SER A 150    -100.797  30.207   3.441  1.00 86.11      5G0J N  
ATOM    822  CA  SER A 150    -101.046  31.652   3.291  1.00 84.39      5G0J C  
ATOM    823  C   SER A 150    -101.224  32.090   1.827  1.00 84.98      5G0J C  
ATOM    824  O   SER A 150    -100.372  32.791   1.261  1.00 83.92      5G0J O  
ATOM    825  CB  SER A 150     -99.962  32.466   4.001  1.00 86.33      5G0J C  
ATOM    826  OG  SER A 150    -100.042  32.334   5.409  1.00 90.66      5G0J O  
ATOM    827  N   VAL A 151    -102.332  31.653   1.210  1.00 78.86      5G0J N  
ATOM    828  CA  VAL A 151    -102.616  31.988  -0.176  1.00 77.14      5G0J C  
ATOM    829  C   VAL A 151    -104.097  32.249  -0.412  1.00 82.44      5G0J C  
ATOM    830  O   VAL A 151    -104.931  31.571   0.175  1.00 84.19      5G0J O  
ATOM    831  CB  VAL A 151    -102.071  30.840  -1.063  1.00 79.55      5G0J C  
ATOM    832  CG1 VAL A 151    -102.918  30.604  -2.303  1.00 78.49      5G0J C  
ATOM    833  CG2 VAL A 151    -100.621  31.084  -1.435  1.00 79.51      5G0J C  
ATOM    834  N   TYR A 152    -104.422  33.203  -1.290  1.00 78.68      5G0J N  
ATOM    835  CA  TYR A 152    -105.783  33.444  -1.766  1.00 78.21      5G0J C  
ATOM    836  C   TYR A 152    -105.754  33.367  -3.290  1.00 80.70      5G0J C  
ATOM    837  O   TYR A 152    -104.687  33.569  -3.886  1.00 79.02      5G0J O  
ATOM    838  CB  TYR A 152    -106.391  34.777  -1.274  1.00 79.74      5G0J C  
ATOM    839  CG  TYR A 152    -105.856  36.046  -1.915  1.00 82.54      5G0J C  
ATOM    840  CD1 TYR A 152    -106.388  36.529  -3.111  1.00 85.15      5G0J C  
ATOM    841  CD2 TYR A 152    -104.908  36.833  -1.263  1.00 82.78      5G0J C  
ATOM    842  CE1 TYR A 152    -105.903  37.698  -3.700  1.00 85.27      5G0J C  
ATOM    843  CE2 TYR A 152    -104.447  38.026  -1.823  1.00 83.26      5G0J C  
ATOM    844  CZ  TYR A 152    -104.955  38.459  -3.035  1.00 90.05      5G0J C  
ATOM    845  OH  TYR A 152    -104.512  39.637  -3.572  1.00 90.56      5G0J O  
ATOM    846  N   LEU A 153    -106.920  33.095  -3.912  1.00 76.71      5G0J N  
ATOM    847  CA  LEU A 153    -107.064  33.036  -5.362  1.00 76.18      5G0J C  
ATOM    848  C   LEU A 153    -108.219  33.886  -5.860  1.00 80.13      5G0J C  
ATOM    849  O   LEU A 153    -109.137  34.200  -5.099  1.00 80.10      5G0J O  
ATOM    850  CB  LEU A 153    -107.178  31.604  -5.867  1.00 76.56      5G0J C  
ATOM    851  CG  LEU A 153    -105.862  30.884  -6.110  1.00 82.25      5G0J C  
ATOM    852  CD1 LEU A 153    -106.100  29.420  -6.330  1.00 82.82      5G0J C  
ATOM    853  CD2 LEU A 153    -105.131  31.455  -7.298  1.00 84.52      5G0J C  
ATOM    854  N   HIS A 154    -108.150  34.285  -7.137  1.00 76.62      5G0J N  
ATOM    855  CA  HIS A 154    -109.131  35.152  -7.786  1.00 76.36      5G0J C  
ATOM    856  C   HIS A 154    -109.224  34.756  -9.263  1.00 81.17      5G0J C  
ATOM    857  O   HIS A 154    -108.195  34.412  -9.853  1.00 80.11      5G0J O  
ATOM    858  CB  HIS A 154    -108.676  36.644  -7.664  1.00 76.45      5G0J C  
ATOM    859  CG  HIS A 154    -109.679  37.682  -8.113  1.00 79.11      5G0J C  
ATOM    860  CD2 HIS A 154    -110.613  38.358  -7.401  1.00 79.89      5G0J C  
ATOM    861  ND1 HIS A 154    -109.711  38.146  -9.425  1.00 80.51      5G0J N  
ATOM    862  CE1 HIS A 154    -110.672  39.061  -9.468  1.00 79.08      5G0J C  
ATOM    863  NE2 HIS A 154    -111.244  39.223  -8.280  1.00 79.35      5G0J N  
ATOM    864  N   PRO A 155    -110.425  34.841  -9.896  1.00 78.96      5G0J N  
ATOM    865  CA  PRO A 155    -110.517  34.573 -11.345  1.00 79.80      5G0J C  
ATOM    866  C   PRO A 155    -109.377  35.199 -12.175  1.00 86.20      5G0J C  
ATOM    867  O   PRO A 155    -108.762  34.501 -12.997  1.00 87.24      5G0J O  
ATOM    868  CB  PRO A 155    -111.874  35.190 -11.732  1.00 81.11      5G0J C  
ATOM    869  CG  PRO A 155    -112.361  35.930 -10.507  1.00 84.72      5G0J C  
ATOM    870  CD  PRO A 155    -111.738  35.241  -9.355  1.00 79.86      5G0J C  
ATOM    871  N   GLY A 156    -109.068  36.478 -11.893  1.00 81.87      5G0J N  
ATOM    872  CA  GLY A 156    -108.026  37.259 -12.566  1.00 80.31      5G0J C  
ATOM    873  C   GLY A 156    -106.612  37.113 -12.033  1.00 78.16      5G0J C  
ATOM    874  O   GLY A 156    -105.687  37.735 -12.553  1.00 77.07      5G0J O  
ATOM    875  N   PHE A 157    -106.422  36.286 -11.023  1.00 71.96      5G0J N  
ATOM    876  CA  PHE A 157    -105.104  36.094 -10.441  1.00 71.40      5G0J C  
ATOM    877  C   PHE A 157    -104.104  35.559 -11.458  1.00 80.84      5G0J C  
ATOM    878  O   PHE A 157    -102.944  35.964 -11.417  1.00 81.35      5G0J O  
ATOM    879  CB  PHE A 157    -105.183  35.162  -9.209  1.00 71.44      5G0J C  
ATOM    880  CG  PHE A 157    -104.064  35.297  -8.210  1.00 70.59      5G0J C  
ATOM    881  CD1 PHE A 157    -102.764  34.915  -8.535  1.00 70.13      5G0J C  
ATOM    882  CD2 PHE A 157    -104.311  35.781  -6.932  1.00 72.30      5G0J C  
ATOM    883  CE1 PHE A 157    -101.729  35.028  -7.606  1.00 72.20      5G0J C  
ATOM    884  CE2 PHE A 157    -103.270  35.912  -6.006  1.00 72.75      5G0J C  
ATOM    885  CZ  PHE A 157    -101.984  35.526  -6.349  1.00 70.55      5G0J C  
ATOM    886  N   PHE A 158    -104.536  34.646 -12.365  1.00 80.41      5G0J N  
ATOM    887  CA  PHE A 158    -103.628  34.045 -13.349  1.00 80.27      5G0J C  
ATOM    888  C   PHE A 158    -103.019  35.072 -14.302  1.00 81.43      5G0J C  
ATOM    889  O   PHE A 158    -101.792  35.161 -14.431  1.00 79.95      5G0J O  
ATOM    890  CB  PHE A 158    -104.298  32.883 -14.120  1.00 82.68      5G0J C  
ATOM    891  CG  PHE A 158    -103.328  32.170 -15.045  1.00 84.72      5G0J C  
ATOM    892  CD1 PHE A 158    -102.200  31.516 -14.534  1.00 88.33      5G0J C  
ATOM    893  CD2 PHE A 158    -103.485  32.234 -16.426  1.00 86.00      5G0J C  
ATOM    894  CE1 PHE A 158    -101.272  30.909 -15.391  1.00 88.63      5G0J C  
ATOM    895  CE2 PHE A 158    -102.552  31.635 -17.279  1.00 88.82      5G0J C  
ATOM    896  CZ  PHE A 158    -101.464  30.959 -16.754  1.00 87.26      5G0J C  
ATOM    897  N   SER A 159    -103.894  35.848 -14.947  1.00 78.06      5G0J N  
ATOM    898  CA  SER A 159    -103.565  36.910 -15.894  1.00 78.72      5G0J C  
ATOM    899  C   SER A 159    -102.472  37.808 -15.318  1.00 86.08      5G0J C  
ATOM    900  O   SER A 159    -101.389  37.917 -15.904  1.00 87.99      5G0J O  
ATOM    901  CB  SER A 159    -104.810  37.739 -16.215  1.00 82.62      5G0J C  
ATOM    902  OG  SER A 159    -106.020  37.045 -15.931  1.00 95.65      5G0J O  
ATOM    903  N   SER A 160    -102.734  38.376 -14.120  1.00 81.18      5G0J N  
ATOM    904  CA  SER A 160    -101.853  39.278 -13.398  1.00 79.62      5G0J C  
ATOM    905  C   SER A 160    -100.560  38.646 -12.990  1.00 81.92      5G0J C  
ATOM    906  O   SER A 160     -99.524  39.293 -13.074  1.00 81.54      5G0J O  
ATOM    907  CB  SER A 160    -102.573  39.854 -12.198  1.00 82.57      5G0J C  
ATOM    908  OG  SER A 160    -103.870  40.266 -12.598  1.00 93.23      5G0J O  
ATOM    909  N   ALA A 161    -100.597  37.381 -12.588  1.00 78.65      5G0J N  
ATOM    910  CA  ALA A 161     -99.380  36.687 -12.200  1.00 79.37      5G0J C  
ATOM    911  C   ALA A 161     -98.449  36.516 -13.409  1.00 84.91      5G0J C  
ATOM    912  O   ALA A 161     -97.234  36.656 -13.254  1.00 83.85      5G0J O  
ATOM    913  CB  ALA A 161     -99.714  35.353 -11.556  1.00 80.17      5G0J C  
ATOM    914  N   CYS A 162     -99.033  36.278 -14.612  1.00 82.88      5G0J N  
ATOM    915  CA  CYS A 162     -98.310  36.147 -15.883  1.00 84.11      5G0J C  
ATOM    916  C   CYS A 162     -97.610  37.446 -16.256  1.00 82.80      5G0J C  
ATOM    917  O   CYS A 162     -96.410  37.430 -16.553  1.00 82.15      5G0J O  
ATOM    918  CB  CYS A 162     -99.242  35.692 -17.001  1.00 86.58      5G0J C  
ATOM    919  SG  CYS A 162     -99.662  33.936 -16.940  1.00 91.69      5G0J S  
ATOM    920  N   LEU A 163     -98.365  38.575 -16.209  1.00 74.51      5G0J N  
ATOM    921  CA  LEU A 163     -97.868  39.926 -16.474  1.00 71.29      5G0J C  
ATOM    922  C   LEU A 163     -96.833  40.345 -15.430  1.00 73.11      5G0J C  
ATOM    923  O   LEU A 163     -95.843  40.987 -15.784  1.00 72.65      5G0J O  
ATOM    924  CB  LEU A 163     -99.020  40.917 -16.551  1.00 70.08      5G0J C  
ATOM    925  CG  LEU A 163     -99.920  40.710 -17.754  1.00 73.74      5G0J C  
ATOM    926  CD1 LEU A 163    -101.207  41.406 -17.586  1.00 73.79      5G0J C  
ATOM    927  CD2 LEU A 163     -99.248  41.117 -19.046  1.00 74.04      5G0J C  
ATOM    928  N   SER A 164     -97.021  39.904 -14.166  1.00 67.03      5G0J N  
ATOM    929  CA  SER A 164     -96.081  40.142 -13.083  1.00 66.47      5G0J C  
ATOM    930  C   SER A 164     -94.739  39.458 -13.406  1.00 72.23      5G0J C  
ATOM    931  O   SER A 164     -93.694  39.973 -13.041  1.00 71.44      5G0J O  
ATOM    932  CB  SER A 164     -96.654  39.628 -11.759  1.00 68.52      5G0J C  
ATOM    933  OG  SER A 164     -95.940  40.070 -10.613  1.00 67.92      5G0J O  
ATOM    934  N   VAL A 165     -94.757  38.317 -14.114  1.00 72.24      5G0J N  
ATOM    935  CA  VAL A 165     -93.500  37.639 -14.465  1.00 72.84      5G0J C  
ATOM    936  C   VAL A 165     -92.884  38.334 -15.667  1.00 75.86      5G0J C  
ATOM    937  O   VAL A 165     -91.720  38.730 -15.614  1.00 75.14      5G0J O  
ATOM    938  CB  VAL A 165     -93.608  36.100 -14.691  1.00 76.31      5G0J C  
ATOM    939  CG1 VAL A 165     -92.221  35.503 -14.896  1.00 76.20      5G0J C  
ATOM    940  CG2 VAL A 165     -94.313  35.403 -13.535  1.00 75.59      5G0J C  
ATOM    941  N   GLY A 166     -93.693  38.489 -16.714  1.00 72.64      5G0J N  
ATOM    942  CA  GLY A 166     -93.310  39.108 -17.977  1.00 73.47      5G0J C  
ATOM    943  C   GLY A 166     -92.646  40.452 -17.806  1.00 79.57      5G0J C  
ATOM    944  O   GLY A 166     -91.569  40.692 -18.365  1.00 81.13      5G0J O  
ATOM    945  N   SER A 167     -93.261  41.306 -16.970  1.00 74.44      5G0J N  
ATOM    946  CA  SER A 167     -92.760  42.626 -16.626  1.00 72.94      5G0J C  
ATOM    947  C   SER A 167     -91.307  42.534 -16.219  1.00 73.83      5G0J C  
ATOM    948  O   SER A 167     -90.510  43.333 -16.696  1.00 74.22      5G0J O  
ATOM    949  CB  SER A 167     -93.570  43.213 -15.482  1.00 77.29      5G0J C  
ATOM    950  OG  SER A 167     -93.373  42.426 -14.320  1.00 88.46      5G0J O  
ATOM    951  N   VAL A 168     -90.937  41.547 -15.391  1.00 68.66      5G0J N  
ATOM    952  CA  VAL A 168     -89.533  41.443 -14.979  1.00 68.32      5G0J C  
ATOM    953  C   VAL A 168     -88.645  41.094 -16.178  1.00 75.50      5G0J C  
ATOM    954  O   VAL A 168     -87.658  41.784 -16.410  1.00 75.29      5G0J O  
ATOM    955  CB  VAL A 168     -89.288  40.540 -13.760  1.00 70.46      5G0J C  
ATOM    956  CG1 VAL A 168     -87.877  40.736 -13.221  1.00 69.80      5G0J C  
ATOM    957  CG2 VAL A 168     -90.308  40.820 -12.669  1.00 70.07      5G0J C  
ATOM    958  N   LEU A 169     -89.054  40.099 -16.984  1.00 74.12      5G0J N  
ATOM    959  CA  LEU A 169     -88.349  39.654 -18.196  1.00 74.36      5G0J C  
ATOM    960  C   LEU A 169     -88.120  40.832 -19.168  1.00 78.06      5G0J C  
ATOM    961  O   LEU A 169     -86.994  41.005 -19.661  1.00 78.41      5G0J O  
ATOM    962  CB  LEU A 169     -89.121  38.505 -18.887  1.00 74.34      5G0J C  
ATOM    963  CG  LEU A 169     -89.610  37.331 -17.996  1.00 78.14      5G0J C  
ATOM    964  CD1 LEU A 169     -90.588  36.442 -18.741  1.00 77.46      5G0J C  
ATOM    965  CD2 LEU A 169     -88.457  36.528 -17.425  1.00 79.57      5G0J C  
ATOM    966  N   GLN A 170     -89.163  41.691 -19.357  1.00 71.93      5G0J N  
ATOM    967  CA  GLN A 170     -89.099  42.910 -20.178  1.00 70.20      5G0J C  
ATOM    968  C   GLN A 170     -87.984  43.848 -19.722  1.00 73.13      5G0J C  
ATOM    969  O   GLN A 170     -87.298  44.415 -20.562  1.00 73.49      5G0J O  
ATOM    970  CB  GLN A 170     -90.419  43.659 -20.130  1.00 70.83      5G0J C  
ATOM    971  CG  GLN A 170     -91.516  42.964 -20.881  1.00 82.60      5G0J C  
ATOM    972  CD  GLN A 170     -91.422  43.212 -22.357  1.00 90.78      5G0J C  
ATOM    973  NE2 GLN A 170     -92.358  43.986 -22.866  1.00 77.54      5G0J N  
ATOM    974  OE1 GLN A 170     -90.542  42.690 -23.054  1.00 85.36      5G0J O  
ATOM    975  N   LEU A 171     -87.790  43.991 -18.398  1.00 67.58      5G0J N  
ATOM    976  CA  LEU A 171     -86.724  44.808 -17.855  1.00 67.03      5G0J C  
ATOM    977  C   LEU A 171     -85.363  44.130 -18.053  1.00 75.25      5G0J C  
ATOM    978  O   LEU A 171     -84.397  44.803 -18.426  1.00 75.66      5G0J O  
ATOM    979  CB  LEU A 171     -86.976  45.137 -16.387  1.00 66.39      5G0J C  
ATOM    980  CG  LEU A 171     -88.145  46.054 -16.090  1.00 70.09      5G0J C  
ATOM    981  CD1 LEU A 171     -88.336  46.171 -14.597  1.00 70.44      5G0J C  
ATOM    982  CD2 LEU A 171     -87.945  47.441 -16.713  1.00 68.97      5G0J C  
ATOM    983  N   VAL A 172     -85.297  42.790 -17.852  1.00 73.78      5G0J N  
ATOM    984  CA  VAL A 172     -84.076  41.998 -18.040  1.00 74.20      5G0J C  
ATOM    985  C   VAL A 172     -83.603  42.200 -19.479  1.00 77.36      5G0J C  
ATOM    986  O   VAL A 172     -82.405  42.439 -19.684  1.00 77.07      5G0J O  
ATOM    987  CB  VAL A 172     -84.262  40.492 -17.710  1.00 78.72      5G0J C  
ATOM    988  CG1 VAL A 172     -82.941  39.732 -17.860  1.00 78.72      5G0J C  
ATOM    989  CG2 VAL A 172     -84.820  40.300 -16.308  1.00 78.35      5G0J C  
ATOM    990  N   ASP A 173     -84.563  42.175 -20.459  1.00 71.37      5G0J N  
ATOM    991  CA  ASP A 173     -84.297  42.398 -21.884  1.00 70.63      5G0J C  
ATOM    992  C   ASP A 173     -83.543  43.707 -22.113  1.00 74.83      5G0J C  
ATOM    993  O   ASP A 173     -82.375  43.664 -22.509  1.00 74.75      5G0J O  
ATOM    994  CB  ASP A 173     -85.600  42.387 -22.702  1.00 72.31      5G0J C  
ATOM    995  CG  ASP A 173     -86.122  40.999 -23.007  1.00 80.97      5G0J C  
ATOM    996  OD1 ASP A 173     -85.310  40.042 -22.977  1.00 77.59      5G0J O  
ATOM    997  OD2 ASP A 173     -87.353  40.868 -23.289  1.00 89.53      5G0J O1-
ATOM    998  N   LYS A 174     -84.181  44.855 -21.747  1.00 70.03      5G0J N  
ATOM    999  CA  LYS A 174     -83.667  46.222 -21.876  1.00 68.07      5G0J C  
ATOM   1000  C   LYS A 174     -82.322  46.417 -21.156  1.00 71.93      5G0J C  
ATOM   1001  O   LYS A 174     -81.464  47.159 -21.643  1.00 71.87      5G0J O  
ATOM   1002  CB  LYS A 174     -84.689  47.241 -21.336  1.00 68.92      5G0J C  
ATOM   1003  CG  LYS A 174     -86.108  47.170 -21.905  1.00 64.55      5G0J C  
ATOM   1004  CD  LYS A 174     -86.223  47.843 -23.255  1.00 68.42      5G0J C  
ATOM   1005  CE  LYS A 174     -87.614  47.706 -23.813  1.00 77.31      5G0J C  
ATOM   1006  NZ  LYS A 174     -87.575  47.521 -25.286  1.00 87.82      5G0J N1+
ATOM   1007  N   VAL A 175     -82.132  45.767 -19.998  1.00 67.41      5G0J N  
ATOM   1008  CA  VAL A 175     -80.901  45.966 -19.243  1.00 67.00      5G0J C  
ATOM   1009  C   VAL A 175     -79.745  45.199 -19.888  1.00 75.57      5G0J C  
ATOM   1010  O   VAL A 175     -78.663  45.777 -20.108  1.00 74.59      5G0J O  
ATOM   1011  CB  VAL A 175     -81.098  45.679 -17.729  1.00 68.92      5G0J C  
ATOM   1012  CG1 VAL A 175     -79.770  45.591 -16.977  1.00 68.13      5G0J C  
ATOM   1013  CG2 VAL A 175     -81.983  46.739 -17.100  1.00 68.32      5G0J C  
ATOM   1014  N   MET A 176     -80.005  43.911 -20.231  1.00 75.83      5G0J N  
ATOM   1015  CA  MET A 176     -79.040  42.987 -20.841  1.00 76.05      5G0J C  
ATOM   1016  C   MET A 176     -78.620  43.404 -22.257  1.00 78.07      5G0J C  
ATOM   1017  O   MET A 176     -77.437  43.308 -22.589  1.00 78.37      5G0J O  
ATOM   1018  CB  MET A 176     -79.543  41.539 -20.787  1.00 78.47      5G0J C  
ATOM   1019  CG  MET A 176     -79.539  40.953 -19.369  1.00 82.54      5G0J C  
ATOM   1020  SD  MET A 176     -78.112  41.347 -18.280  1.00 87.44      5G0J S  
ATOM   1021  CE  MET A 176     -76.763  40.563 -19.162  1.00 84.32      5G0J C  
ATOM   1022  N   THR A 177     -79.552  43.963 -23.034  1.00 71.57      5G0J N  
ATOM   1023  CA  THR A 177     -79.260  44.465 -24.362  1.00 71.16      5G0J C  
ATOM   1024  C   THR A 177     -78.759  45.933 -24.356  1.00 77.69      5G0J C  
ATOM   1025  O   THR A 177     -78.942  46.642 -25.350  1.00 79.40      5G0J O  
ATOM   1026  CB  THR A 177     -80.470  44.269 -25.245  1.00 77.11      5G0J C  
ATOM   1027  CG2 THR A 177     -80.842  42.809 -25.391  1.00 76.89      5G0J C  
ATOM   1028  OG1 THR A 177     -81.563  45.015 -24.704  1.00 76.19      5G0J O  
ATOM   1029  N   SER A 178     -78.144  46.392 -23.241  1.00 73.55      5G0J N  
ATOM   1030  CA  SER A 178     -77.591  47.745 -23.035  1.00 73.30      5G0J C  
ATOM   1031  C   SER A 178     -78.498  48.904 -23.500  1.00 74.62      5G0J C  
ATOM   1032  O   SER A 178     -77.990  49.961 -23.893  1.00 74.73      5G0J O  
ATOM   1033  CB  SER A 178     -76.208  47.871 -23.672  1.00 80.13      5G0J C  
ATOM   1034  OG  SER A 178     -75.348  46.803 -23.299  1.00 97.09      5G0J O  
ATOM   1035  N   GLN A 179     -79.835  48.706 -23.447  1.00 68.33      5G0J N  
ATOM   1036  CA  GLN A 179     -80.821  49.705 -23.856  1.00 66.77      5G0J C  
ATOM   1037  C   GLN A 179     -81.082  50.694 -22.732  1.00 71.03      5G0J C  
ATOM   1038  O   GLN A 179     -81.093  51.892 -22.980  1.00 72.00      5G0J O  
ATOM   1039  CB  GLN A 179     -82.122  49.043 -24.307  1.00 67.69      5G0J C  
ATOM   1040  CG  GLN A 179     -82.129  48.578 -25.755  1.00 82.27      5G0J C  
ATOM   1041  CD  GLN A 179     -83.501  48.087 -26.157  1.00101.33      5G0J C  
ATOM   1042  NE2 GLN A 179     -83.664  46.769 -26.152  1.00 91.83      5G0J N  
ATOM   1043  OE1 GLN A 179     -84.424  48.872 -26.459  1.00 95.01      5G0J O  
ATOM   1044  N   LEU A 180     -81.290  50.186 -21.499  1.00 66.34      5G0J N  
ATOM   1045  CA  LEU A 180     -81.504  50.935 -20.254  1.00 64.97      5G0J C  
ATOM   1046  C   LEU A 180     -80.396  50.516 -19.270  1.00 70.18      5G0J C  
ATOM   1047  O   LEU A 180     -79.839  49.431 -19.486  1.00 71.92      5G0J O  
ATOM   1048  CB  LEU A 180     -82.886  50.588 -19.669  1.00 64.22      5G0J C  
ATOM   1049  CG  LEU A 180     -84.100  51.081 -20.463  1.00 67.51      5G0J C  
ATOM   1050  CD1 LEU A 180     -85.383  50.588 -19.853  1.00 66.07      5G0J C  
ATOM   1051  CD2 LEU A 180     -84.107  52.606 -20.598  1.00 68.97      5G0J C  
ATOM   1052  N   ARG A 181     -80.049  51.330 -18.214  1.00 65.27      5G0J N  
ATOM   1053  CA  ARG A 181     -78.988  50.869 -17.305  1.00 65.50      5G0J C  
ATOM   1054  C   ARG A 181     -79.506  49.977 -16.189  1.00 71.11      5G0J C  
ATOM   1055  O   ARG A 181     -78.774  49.079 -15.750  1.00 72.23      5G0J O  
ATOM   1056  CB  ARG A 181     -78.052  51.956 -16.741  1.00 63.41      5G0J C  
ATOM   1057  CG  ARG A 181     -78.626  52.964 -15.791  1.00 71.53      5G0J C  
ATOM   1058  CD  ARG A 181     -77.587  53.464 -14.782  1.00 78.27      5G0J C  
ATOM   1059  NE  ARG A 181     -76.373  54.058 -15.365  1.00 78.20      5G0J N  
ATOM   1060  CZ  ARG A 181     -76.237  55.332 -15.727  1.00 91.01      5G0J C  
ATOM   1061  NH1 ARG A 181     -77.262  56.172 -15.633  1.00 88.95      5G0J N1+
ATOM   1062  NH2 ARG A 181     -75.086  55.767 -16.223  1.00 73.97      5G0J N  
ATOM   1063  N   ASN A 182     -80.760  50.214 -15.749  1.00 64.97      5G0J N  
ATOM   1064  CA  ASN A 182     -81.427  49.483 -14.675  1.00 62.15      5G0J C  
ATOM   1065  C   ASN A 182     -82.942  49.647 -14.846  1.00 64.25      5G0J C  
ATOM   1066  O   ASN A 182     -83.387  50.255 -15.820  1.00 64.10      5G0J O  
ATOM   1067  CB  ASN A 182     -80.920  49.972 -13.310  1.00 56.29      5G0J C  
ATOM   1068  CG  ASN A 182     -81.019  51.470 -13.134  1.00 69.46      5G0J C  
ATOM   1069  ND2 ASN A 182     -79.978  52.047 -12.520  1.00 53.31      5G0J N  
ATOM   1070  OD1 ASN A 182     -81.982  52.129 -13.598  1.00 53.99      5G0J O  
ATOM   1071  N   GLY A 183     -83.718  49.085 -13.934  1.00 60.29      5G0J N  
ATOM   1072  CA  GLY A 183     -85.175  49.118 -14.016  1.00 59.73      5G0J C  
ATOM   1073  C   GLY A 183     -85.842  48.586 -12.767  1.00 61.54      5G0J C  
ATOM   1074  O   GLY A 183     -85.177  47.974 -11.926  1.00 59.98      5G0J O  
ATOM   1075  N   PHE A 184     -87.160  48.830 -12.628  1.00 57.06      5G0J N  
ATOM   1076  CA  PHE A 184     -87.910  48.439 -11.446  1.00 56.57      5G0J C  
ATOM   1077  C   PHE A 184     -89.326  48.163 -11.855  1.00 64.96      5G0J C  
ATOM   1078  O   PHE A 184     -89.957  49.041 -12.463  1.00 67.13      5G0J O  
ATOM   1079  CB  PHE A 184     -87.895  49.586 -10.414  1.00 57.44      5G0J C  
ATOM   1080  CG  PHE A 184     -88.291  49.318  -8.975  1.00 59.34      5G0J C  
ATOM   1081  CD1 PHE A 184     -89.176  48.301  -8.652  1.00 61.81      5G0J C  
ATOM   1082  CD2 PHE A 184     -87.785  50.096  -7.941  1.00 63.62      5G0J C  
ATOM   1083  CE1 PHE A 184     -89.522  48.045  -7.320  1.00 64.59      5G0J C  
ATOM   1084  CE2 PHE A 184     -88.139  49.844  -6.608  1.00 64.64      5G0J C  
ATOM   1085  CZ  PHE A 184     -89.005  48.823  -6.306  1.00 62.64      5G0J C  
ATOM   1086  N   SER A 185     -89.855  46.962 -11.530  1.00 60.72      5G0J N  
ATOM   1087  CA  SER A 185     -91.268  46.742 -11.826  1.00 60.69      5G0J C  
ATOM   1088  C   SER A 185     -92.113  46.913 -10.568  1.00 64.50      5G0J C  
ATOM   1089  O   SER A 185     -91.712  46.517  -9.471  1.00 64.89      5G0J O  
ATOM   1090  CB  SER A 185     -91.537  45.430 -12.560  1.00 64.11      5G0J C  
ATOM   1091  OG  SER A 185     -90.987  44.312 -11.896  1.00 75.15      5G0J O  
ATOM   1092  N   ILE A 186     -93.245  47.588 -10.718  1.00 59.81      5G0J N  
ATOM   1093  CA  ILE A 186     -94.177  47.842  -9.627  1.00 58.43      5G0J C  
ATOM   1094  C   ILE A 186     -95.261  46.790  -9.821  1.00 65.27      5G0J C  
ATOM   1095  O   ILE A 186     -96.384  47.083 -10.243  1.00 66.37      5G0J O  
ATOM   1096  CB  ILE A 186     -94.664  49.316  -9.641  1.00 59.68      5G0J C  
ATOM   1097  CG1 ILE A 186     -93.486  50.303  -9.801  1.00 58.44      5G0J C  
ATOM   1098  CG2 ILE A 186     -95.506  49.626  -8.415  1.00 59.76      5G0J C  
ATOM   1099  CD1 ILE A 186     -92.376  50.222  -8.683  1.00 55.15      5G0J C  
ATOM   1100  N   ASN A 187     -94.873  45.536  -9.553  1.00 62.14      5G0J N  
ATOM   1101  CA  ASN A 187     -95.684  44.363  -9.800  1.00 62.19      5G0J C  
ATOM   1102  C   ASN A 187     -96.214  43.674  -8.597  1.00 66.50      5G0J C  
ATOM   1103  O   ASN A 187     -95.558  43.610  -7.546  1.00 65.64      5G0J O  
ATOM   1104  CB  ASN A 187     -94.889  43.347 -10.650  1.00 63.39      5G0J C  
ATOM   1105  CG  ASN A 187     -93.612  42.844 -10.005  1.00 77.32      5G0J C  
ATOM   1106  ND2 ASN A 187     -93.542  41.550  -9.803  1.00 71.94      5G0J N  
ATOM   1107  OD1 ASN A 187     -92.685  43.600  -9.683  1.00 64.64      5G0J O  
ATOM   1108  N   ARG A 188     -97.414  43.112  -8.796  1.00 63.84      5G0J N  
ATOM   1109  CA  ARG A 188     -98.153  42.225  -7.906  1.00 64.09      5G0J C  
ATOM   1110  C   ARG A 188     -98.950  41.240  -8.811  1.00 71.36      5G0J C  
ATOM   1111  O   ARG A 188     -99.365  41.627  -9.913  1.00 70.51      5G0J O  
ATOM   1112  CB  ARG A 188     -98.983  42.953  -6.839  1.00 61.94      5G0J C  
ATOM   1113  CG  ARG A 188    -100.240  43.604  -7.348  1.00 62.14      5G0J C  
ATOM   1114  CD  ARG A 188    -100.995  44.168  -6.190  1.00 64.69      5G0J C  
ATOM   1115  NE  ARG A 188    -101.793  43.168  -5.488  1.00 70.20      5G0J N  
ATOM   1116  CZ  ARG A 188    -103.089  42.953  -5.696  1.00 84.13      5G0J C  
ATOM   1117  NH1 ARG A 188    -103.741  43.635  -6.625  1.00 71.07      5G0J N1+
ATOM   1118  NH2 ARG A 188    -103.741  42.053  -4.978  1.00 72.68      5G0J N  
ATOM   1119  N   PRO A 189     -99.038  39.932  -8.464  1.00 69.51      5G0J N  
ATOM   1120  CA  PRO A 189     -98.640  39.280  -7.192  1.00 68.26      5G0J C  
ATOM   1121  C   PRO A 189     -97.151  39.109  -7.018  1.00 67.20      5G0J C  
ATOM   1122  O   PRO A 189     -96.449  39.087  -8.029  1.00 64.42      5G0J O  
ATOM   1123  CB  PRO A 189     -99.311  37.911  -7.283  1.00 70.78      5G0J C  
ATOM   1124  CG  PRO A 189     -99.421  37.648  -8.750  1.00 76.02      5G0J C  
ATOM   1125  CD  PRO A 189     -99.722  38.984  -9.363  1.00 71.34      5G0J C  
ATOM   1126  N   PRO A 190     -96.652  38.981  -5.760  1.00 62.85      5G0J N  
ATOM   1127  CA  PRO A 190     -95.202  38.780  -5.577  1.00 62.75      5G0J C  
ATOM   1128  C   PRO A 190     -94.739  37.365  -6.016  1.00 69.72      5G0J C  
ATOM   1129  O   PRO A 190     -95.572  36.534  -6.471  1.00 69.76      5G0J O  
ATOM   1130  CB  PRO A 190     -94.964  39.121  -4.094  1.00 63.58      5G0J C  
ATOM   1131  CG  PRO A 190     -96.258  38.957  -3.445  1.00 67.48      5G0J C  
ATOM   1132  CD  PRO A 190     -97.368  38.985  -4.466  1.00 63.17      5G0J C  
ATOM   1133  N   GLY A 191     -93.425  37.108  -5.935  1.00 66.11      5G0J N  
ATOM   1134  CA  GLY A 191     -92.885  35.839  -6.410  1.00 66.66      5G0J C  
ATOM   1135  C   GLY A 191     -92.082  34.942  -5.495  1.00 73.69      5G0J C  
ATOM   1136  O   GLY A 191     -92.345  33.747  -5.469  1.00 74.83      5G0J O  
ATOM   1137  N   HIS A 192     -91.095  35.493  -4.759  1.00 71.08      5G0J N  
ATOM   1138  CA  HIS A 192     -90.082  34.802  -3.961  1.00 70.44      5G0J C  
ATOM   1139  C   HIS A 192     -90.561  33.577  -3.128  1.00 79.94      5G0J C  
ATOM   1140  O   HIS A 192     -89.720  32.709  -2.847  1.00 82.04      5G0J O  
ATOM   1141  CB  HIS A 192     -89.263  35.779  -3.087  1.00 69.59      5G0J C  
ATOM   1142  CG  HIS A 192     -89.921  36.368  -1.873  1.00 71.48      5G0J C  
ATOM   1143  CD2 HIS A 192     -91.214  36.708  -1.656  1.00 72.51      5G0J C  
ATOM   1144  ND1 HIS A 192     -89.164  36.738  -0.756  1.00 72.00      5G0J N  
ATOM   1145  CE1 HIS A 192     -90.019  37.254   0.106  1.00 71.30      5G0J C  
ATOM   1146  NE2 HIS A 192     -91.267  37.258  -0.384  1.00 72.08      5G0J N  
ATOM   1147  N   HIS A 193     -91.854  33.452  -2.773  1.00 76.80      5G0J N  
ATOM   1148  CA  HIS A 193     -92.271  32.263  -2.002  1.00 76.53      5G0J C  
ATOM   1149  C   HIS A 193     -92.717  31.108  -2.858  1.00 80.82      5G0J C  
ATOM   1150  O   HIS A 193     -92.589  29.980  -2.416  1.00 80.57      5G0J O  
ATOM   1151  CB  HIS A 193     -93.337  32.570  -0.947  1.00 77.05      5G0J C  
ATOM   1152  CG  HIS A 193     -92.915  33.546   0.098  1.00 80.41      5G0J C  
ATOM   1153  CD2 HIS A 193     -93.589  34.605   0.600  1.00 82.11      5G0J C  
ATOM   1154  ND1 HIS A 193     -91.703  33.421   0.767  1.00 82.09      5G0J N  
ATOM   1155  CE1 HIS A 193     -91.682  34.409   1.646  1.00 81.57      5G0J C  
ATOM   1156  NE2 HIS A 193     -92.795  35.144   1.586  1.00 82.03      5G0J N  
ATOM   1157  N   ALA A 194     -93.273  31.371  -4.059  1.00 78.44      5G0J N  
ATOM   1158  CA  ALA A 194     -93.723  30.338  -5.003  1.00 78.40      5G0J C  
ATOM   1159  C   ALA A 194     -92.628  29.287  -5.271  1.00 84.36      5G0J C  
ATOM   1160  O   ALA A 194     -91.428  29.603  -5.311  1.00 82.57      5G0J O  
ATOM   1161  CB  ALA A 194     -94.179  30.963  -6.308  1.00 78.65      5G0J C  
ATOM   1162  N   GLN A 195     -93.069  28.026  -5.387  1.00 83.19      5G0J N  
ATOM   1163  CA  GLN A 195     -92.233  26.854  -5.612  1.00 84.21      5G0J C  
ATOM   1164  C   GLN A 195     -92.664  26.168  -6.926  1.00 88.30      5G0J C  
ATOM   1165  O   GLN A 195     -93.739  26.486  -7.451  1.00 87.15      5G0J O  
ATOM   1166  CB  GLN A 195     -92.381  25.902  -4.414  1.00 86.21      5G0J C  
ATOM   1167  CG  GLN A 195     -91.598  26.341  -3.176  1.00101.48      5G0J C  
ATOM   1168  CD  GLN A 195     -92.269  26.018  -1.847  1.00113.69      5G0J C  
ATOM   1169  NE2 GLN A 195     -92.781  24.803  -1.677  1.00 97.81      5G0J N  
ATOM   1170  OE1 GLN A 195     -92.292  26.845  -0.931  1.00109.52      5G0J O  
ATOM   1171  N   ALA A 196     -91.834  25.220  -7.441  1.00 85.84      5G0J N  
ATOM   1172  CA  ALA A 196     -92.056  24.480  -8.697  1.00 85.86      5G0J C  
ATOM   1173  C   ALA A 196     -93.475  23.961  -8.882  1.00 94.98      5G0J C  
ATOM   1174  O   ALA A 196     -94.052  24.148  -9.959  1.00 95.03      5G0J O  
ATOM   1175  CB  ALA A 196     -91.067  23.336  -8.820  1.00 85.83      5G0J C  
ATOM   1176  N   ASP A 197     -94.056  23.363  -7.814  1.00 94.54      5G0J N  
ATOM   1177  CA  ASP A 197     -95.375  22.713  -7.840  1.00 95.62      5G0J C  
ATOM   1178  C   ASP A 197     -96.436  23.278  -6.877  1.00 98.21      5G0J C  
ATOM   1179  O   ASP A 197     -97.505  22.675  -6.750  1.00 97.81      5G0J O  
ATOM   1180  CB  ASP A 197     -95.210  21.187  -7.599  1.00 98.77      5G0J C  
ATOM   1181  CG  ASP A 197     -94.290  20.785  -6.443  1.00117.65      5G0J C  
ATOM   1182  OD1 ASP A 197     -93.857  21.689  -5.671  1.00119.43      5G0J O  
ATOM   1183  OD2 ASP A 197     -93.986  19.570  -6.319  1.00124.65      5G0J O1-
ATOM   1184  N   LYS A 198     -96.177  24.426  -6.222  1.00 93.54      5G0J N  
ATOM   1185  CA  LYS A 198     -97.160  25.004  -5.286  1.00 91.58      5G0J C  
ATOM   1186  C   LYS A 198     -97.060  26.538  -5.080  1.00 90.86      5G0J C  
ATOM   1187  O   LYS A 198     -95.975  27.118  -5.189  1.00 90.22      5G0J O  
ATOM   1188  CB  LYS A 198     -97.129  24.279  -3.914  1.00 92.41      5G0J C  
ATOM   1189  CG  LYS A 198     -95.787  24.274  -3.204  1.00 95.45      5G0J C  
ATOM   1190  CD  LYS A 198     -95.836  23.398  -1.960  1.00105.56      5G0J C  
ATOM   1191  CE  LYS A 198     -95.575  21.933  -2.258  1.00112.26      5G0J C  
ATOM   1192  NZ  LYS A 198     -95.783  21.088  -1.058  1.00117.84      5G0J N1+
ATOM   1193  N   MET A 199     -98.230  27.157  -4.766  1.00 83.19      5G0J N  
ATOM   1194  CA  MET A 199     -98.460  28.550  -4.371  1.00 80.79      5G0J C  
ATOM   1195  C   MET A 199     -98.011  28.666  -2.909  1.00 86.64      5G0J C  
ATOM   1196  O   MET A 199     -98.102  27.676  -2.169  1.00 87.38      5G0J O  
ATOM   1197  CB  MET A 199     -99.960  28.869  -4.387  1.00 81.83      5G0J C  
ATOM   1198  CG  MET A 199    -100.606  28.756  -5.699  1.00 84.58      5G0J C  
ATOM   1199  SD  MET A 199    -102.213  29.575  -5.712  1.00 88.71      5G0J S  
ATOM   1200  CE  MET A 199    -101.691  31.294  -5.796  1.00 85.75      5G0J C  
ATOM   1201  N   ASN A 200     -97.579  29.858  -2.463  1.00 83.78      5G0J N  
ATOM   1202  CA  ASN A 200     -97.139  30.033  -1.071  1.00 84.32      5G0J C  
ATOM   1203  C   ASN A 200     -96.879  31.490  -0.755  1.00 90.41      5G0J C  
ATOM   1204  O   ASN A 200     -96.269  32.183  -1.567  1.00 91.78      5G0J O  
ATOM   1205  CB  ASN A 200     -95.878  29.192  -0.771  1.00 83.23      5G0J C  
ATOM   1206  CG  ASN A 200     -95.479  29.192   0.678  1.00106.14      5G0J C  
ATOM   1207  ND2 ASN A 200     -95.648  28.049   1.357  1.00100.06      5G0J N  
ATOM   1208  OD1 ASN A 200     -94.974  30.198   1.192  1.00 97.09      5G0J O  
ATOM   1209  N   GLY A 201     -97.304  31.921   0.432  1.00 86.13      5G0J N  
ATOM   1210  CA  GLY A 201     -97.112  33.281   0.941  1.00 85.28      5G0J C  
ATOM   1211  C   GLY A 201     -97.465  34.413  -0.003  1.00 86.94      5G0J C  
ATOM   1212  O   GLY A 201     -96.653  35.319  -0.217  1.00 86.67      5G0J O  
ATOM   1213  N   PHE A 202     -98.687  34.345  -0.575  1.00 81.10      5G0J N  
ATOM   1214  CA  PHE A 202     -99.316  35.287  -1.522  1.00 79.49      5G0J C  
ATOM   1215  C   PHE A 202     -98.725  35.232  -2.954  1.00 82.67      5G0J C  
ATOM   1216  O   PHE A 202     -99.183  35.999  -3.804  1.00 83.59      5G0J O  
ATOM   1217  CB  PHE A 202     -99.370  36.762  -1.015  1.00 80.34      5G0J C  
ATOM   1218  CG  PHE A 202     -99.428  37.064   0.467  1.00 80.86      5G0J C  
ATOM   1219  CD1 PHE A 202    -100.403  36.495   1.275  1.00 83.52      5G0J C  
ATOM   1220  CD2 PHE A 202     -98.570  37.993   1.034  1.00 82.04      5G0J C  
ATOM   1221  CE1 PHE A 202    -100.458  36.784   2.641  1.00 84.01      5G0J C  
ATOM   1222  CE2 PHE A 202     -98.666  38.323   2.388  1.00 84.39      5G0J C  
ATOM   1223  CZ  PHE A 202     -99.594  37.701   3.185  1.00 82.34      5G0J C  
ATOM   1224  N   CYS A 203     -97.763  34.319  -3.238  1.00 77.43      5G0J N  
ATOM   1225  CA  CYS A 203     -97.132  34.163  -4.565  1.00 76.46      5G0J C  
ATOM   1226  C   CYS A 203     -97.710  33.001  -5.390  1.00 80.99      5G0J C  
ATOM   1227  O   CYS A 203     -97.928  31.922  -4.823  1.00 81.18      5G0J O  
ATOM   1228  CB  CYS A 203     -95.623  34.007  -4.432  1.00 75.92      5G0J C  
ATOM   1229  SG  CYS A 203     -94.876  35.079  -3.199  1.00 79.66      5G0J S  
ATOM   1230  N   MET A 204     -97.861  33.192  -6.738  1.00 76.79      5G0J N  
ATOM   1231  CA  MET A 204     -98.268  32.112  -7.645  1.00 76.38      5G0J C  
ATOM   1232  C   MET A 204     -97.038  31.546  -8.377  1.00 81.45      5G0J C  
ATOM   1233  O   MET A 204     -96.711  30.378  -8.185  1.00 82.44      5G0J O  
ATOM   1234  CB  MET A 204     -99.364  32.510  -8.623  1.00 78.25      5G0J C  
ATOM   1235  CG  MET A 204     -99.852  31.348  -9.409  1.00 81.98      5G0J C  
ATOM   1236  SD  MET A 204    -101.066  31.846 -10.617  1.00 87.76      5G0J S  
ATOM   1237  CE  MET A 204    -102.518  31.546  -9.731  1.00 84.58      5G0J C  
ATOM   1238  N   PHE A 205     -96.348  32.378  -9.176  1.00 76.71      5G0J N  
ATOM   1239  CA  PHE A 205     -95.125  32.019  -9.898  1.00 75.24      5G0J C  
ATOM   1240  C   PHE A 205     -93.971  32.806  -9.349  1.00 78.64      5G0J C  
ATOM   1241  O   PHE A 205     -94.181  33.917  -8.871  1.00 79.42      5G0J O  
ATOM   1242  CB  PHE A 205     -95.268  32.245 -11.401  1.00 76.30      5G0J C  
ATOM   1243  CG  PHE A 205     -96.480  31.580 -11.989  1.00 76.96      5G0J C  
ATOM   1244  CD1 PHE A 205     -96.629  30.199 -11.938  1.00 79.44      5G0J C  
ATOM   1245  CD2 PHE A 205     -97.470  32.333 -12.610  1.00 78.67      5G0J C  
ATOM   1246  CE1 PHE A 205     -97.752  29.583 -12.488  1.00 80.53      5G0J C  
ATOM   1247  CE2 PHE A 205     -98.587  31.715 -13.182  1.00 81.88      5G0J C  
ATOM   1248  CZ  PHE A 205     -98.720  30.343 -13.115  1.00 80.01      5G0J C  
ATOM   1249  N   ASN A 206     -92.766  32.212  -9.361  1.00 74.18      5G0J N  
ATOM   1250  CA  ASN A 206     -91.561  32.816  -8.810  1.00 73.44      5G0J C  
ATOM   1251  C   ASN A 206     -90.852  33.689  -9.851  1.00 79.88      5G0J C  
ATOM   1252  O   ASN A 206     -89.923  33.228 -10.531  1.00 79.63      5G0J O  
ATOM   1253  CB  ASN A 206     -90.652  31.754  -8.221  1.00 65.60      5G0J C  
ATOM   1254  CG  ASN A 206     -89.689  32.289  -7.213  1.00 83.17      5G0J C  
ATOM   1255  ND2 ASN A 206     -89.688  31.700  -6.019  1.00 73.02      5G0J N  
ATOM   1256  OD1 ASN A 206     -88.923  33.215  -7.488  1.00 77.67      5G0J O  
ATOM   1257  N   ASN A 207     -91.307  34.976  -9.940  1.00 76.48      5G0J N  
ATOM   1258  CA  ASN A 207     -90.872  36.039 -10.851  1.00 75.63      5G0J C  
ATOM   1259  C   ASN A 207     -89.366  36.113 -11.014  1.00 80.44      5G0J C  
ATOM   1260  O   ASN A 207     -88.858  35.989 -12.137  1.00 81.48      5G0J O  
ATOM   1261  CB  ASN A 207     -91.378  37.406 -10.384  1.00 73.11      5G0J C  
ATOM   1262  CG  ASN A 207     -92.862  37.530 -10.115  1.00 86.63      5G0J C  
ATOM   1263  ND2 ASN A 207     -93.185  38.247  -9.045  1.00 67.69      5G0J N  
ATOM   1264  OD1 ASN A 207     -93.730  37.044 -10.866  1.00 82.51      5G0J O  
ATOM   1265  N   LEU A 208     -88.642  36.296  -9.906  1.00 75.51      5G0J N  
ATOM   1266  CA  LEU A 208     -87.193  36.445 -10.006  1.00 75.25      5G0J C  
ATOM   1267  C   LEU A 208     -86.433  35.153 -10.321  1.00 80.65      5G0J C  
ATOM   1268  O   LEU A 208     -85.308  35.235 -10.824  1.00 81.28      5G0J O  
ATOM   1269  CB  LEU A 208     -86.602  37.134  -8.775  1.00 74.72      5G0J C  
ATOM   1270  CG  LEU A 208     -87.052  38.566  -8.519  1.00 78.41      5G0J C  
ATOM   1271  CD1 LEU A 208     -86.417  39.067  -7.290  1.00 78.64      5G0J C  
ATOM   1272  CD2 LEU A 208     -86.692  39.491  -9.669  1.00 79.05      5G0J C  
ATOM   1273  N   ALA A 209     -87.029  33.972 -10.035  1.00 75.78      5G0J N  
ATOM   1274  CA  ALA A 209     -86.378  32.696 -10.328  1.00 73.59      5G0J C  
ATOM   1275  C   ALA A 209     -86.463  32.510 -11.830  1.00 74.48      5G0J C  
ATOM   1276  O   ALA A 209     -85.430  32.299 -12.464  1.00 74.04      5G0J O  
ATOM   1277  CB  ALA A 209     -87.074  31.563  -9.602  1.00 74.05      5G0J C  
ATOM   1278  N   ILE A 210     -87.677  32.690 -12.400  1.00 68.46      5G0J N  
ATOM   1279  CA  ILE A 210     -87.935  32.629 -13.832  1.00 68.02      5G0J C  
ATOM   1280  C   ILE A 210     -86.993  33.601 -14.554  1.00 78.20      5G0J C  
ATOM   1281  O   ILE A 210     -86.337  33.200 -15.511  1.00 78.76      5G0J O  
ATOM   1282  CB  ILE A 210     -89.431  32.901 -14.158  1.00 69.08      5G0J C  
ATOM   1283  CG1 ILE A 210     -90.341  31.868 -13.443  1.00 68.43      5G0J C  
ATOM   1284  CG2 ILE A 210     -89.659  32.929 -15.679  1.00 66.60      5G0J C  
ATOM   1285  CD1 ILE A 210     -91.835  32.037 -13.576  1.00 68.75      5G0J C  
ATOM   1286  N   ALA A 211     -86.874  34.851 -14.048  1.00 78.14      5G0J N  
ATOM   1287  CA  ALA A 211     -85.992  35.884 -14.610  1.00 78.20      5G0J C  
ATOM   1288  C   ALA A 211     -84.516  35.504 -14.577  1.00 78.89      5G0J C  
ATOM   1289  O   ALA A 211     -83.823  35.793 -15.534  1.00 77.65      5G0J O  
ATOM   1290  CB  ALA A 211     -86.207  37.208 -13.896  1.00 79.33      5G0J C  
ATOM   1291  N   ALA A 212     -84.043  34.848 -13.507  1.00 75.92      5G0J N  
ATOM   1292  CA  ALA A 212     -82.641  34.418 -13.408  1.00 77.06      5G0J C  
ATOM   1293  C   ALA A 212     -82.298  33.426 -14.530  1.00 85.96      5G0J C  
ATOM   1294  O   ALA A 212     -81.260  33.584 -15.167  1.00 85.59      5G0J O  
ATOM   1295  CB  ALA A 212     -82.366  33.784 -12.052  1.00 77.27      5G0J C  
ATOM   1296  N   ARG A 213     -83.202  32.437 -14.789  1.00 84.89      5G0J N  
ATOM   1297  CA  ARG A 213     -83.064  31.383 -15.800  1.00 85.22      5G0J C  
ATOM   1298  C   ARG A 213     -83.113  31.993 -17.168  1.00 89.92      5G0J C  
ATOM   1299  O   ARG A 213     -82.190  31.773 -17.953  1.00 91.80      5G0J O  
ATOM   1300  CB  ARG A 213     -84.162  30.304 -15.657  1.00 86.76      5G0J C  
ATOM   1301  CG  ARG A 213     -83.977  29.388 -14.440  1.00 96.04      5G0J C  
ATOM   1302  CD  ARG A 213     -83.559  27.981 -14.807  1.00102.40      5G0J C  
ATOM   1303  NE  ARG A 213     -84.003  27.014 -13.802  1.00109.23      5G0J N  
ATOM   1304  CZ  ARG A 213     -83.251  26.564 -12.799  1.00120.58      5G0J C  
ATOM   1305  NH1 ARG A 213     -81.997  26.988 -12.654  1.00111.41      5G0J N1+
ATOM   1306  NH2 ARG A 213     -83.745  25.680 -11.937  1.00 92.57      5G0J N  
ATOM   1307  N   TYR A 214     -84.167  32.794 -17.442  1.00 83.96      5G0J N  
ATOM   1308  CA  TYR A 214     -84.388  33.522 -18.692  1.00 82.14      5G0J C  
ATOM   1309  C   TYR A 214     -83.149  34.334 -19.087  1.00 84.87      5G0J C  
ATOM   1310  O   TYR A 214     -82.808  34.383 -20.265  1.00 84.95      5G0J O  
ATOM   1311  CB  TYR A 214     -85.582  34.437 -18.520  1.00 82.41      5G0J C  
ATOM   1312  CG  TYR A 214     -85.869  35.340 -19.696  1.00 83.96      5G0J C  
ATOM   1313  CD1 TYR A 214     -85.211  36.561 -19.842  1.00 84.31      5G0J C  
ATOM   1314  CD2 TYR A 214     -86.888  35.040 -20.594  1.00 85.32      5G0J C  
ATOM   1315  CE1 TYR A 214     -85.504  37.416 -20.901  1.00 84.43      5G0J C  
ATOM   1316  CE2 TYR A 214     -87.204  35.897 -21.641  1.00 83.44      5G0J C  
ATOM   1317  CZ  TYR A 214     -86.515  37.087 -21.786  1.00 85.12      5G0J C  
ATOM   1318  OH  TYR A 214     -86.872  37.946 -22.788  1.00 80.18      5G0J O  
ATOM   1319  N   ALA A 215     -82.483  34.958 -18.111  1.00 80.38      5G0J N  
ATOM   1320  CA  ALA A 215     -81.264  35.708 -18.365  1.00 80.50      5G0J C  
ATOM   1321  C   ALA A 215     -80.191  34.767 -18.893  1.00 84.95      5G0J C  
ATOM   1322  O   ALA A 215     -79.648  35.029 -19.959  1.00 85.84      5G0J O  
ATOM   1323  CB  ALA A 215     -80.787  36.407 -17.099  1.00 81.30      5G0J C  
ATOM   1324  N   GLN A 216     -79.960  33.634 -18.209  1.00 81.05      5G0J N  
ATOM   1325  CA  GLN A 216     -78.971  32.612 -18.585  1.00 81.08      5G0J C  
ATOM   1326  C   GLN A 216     -79.273  31.976 -19.931  1.00 85.96      5G0J C  
ATOM   1327  O   GLN A 216     -78.345  31.701 -20.694  1.00 86.54      5G0J O  
ATOM   1328  CB  GLN A 216     -78.919  31.501 -17.539  1.00 82.29      5G0J C  
ATOM   1329  CG  GLN A 216     -78.899  32.015 -16.129  1.00 85.52      5G0J C  
ATOM   1330  CD  GLN A 216     -78.575  30.949 -15.155  1.00 98.89      5G0J C  
ATOM   1331  NE2 GLN A 216     -77.458  31.158 -14.511  1.00 86.72      5G0J N  
ATOM   1332  OE1 GLN A 216     -79.314  29.964 -14.958  1.00 98.23      5G0J O  
ATOM   1333  N   LYS A 217     -80.563  31.711 -20.206  1.00 81.43      5G0J N  
ATOM   1334  CA  LYS A 217     -80.987  31.099 -21.453  1.00 81.51      5G0J C  
ATOM   1335  C   LYS A 217     -80.915  32.077 -22.621  1.00 87.90      5G0J C  
ATOM   1336  O   LYS A 217     -80.010  31.948 -23.450  1.00 89.75      5G0J O  
ATOM   1337  CB  LYS A 217     -82.387  30.463 -21.330  1.00 83.22      5G0J C  
ATOM   1338  CG  LYS A 217     -82.782  29.620 -22.535  1.00 93.58      5G0J C  
ATOM   1339  CD  LYS A 217     -84.131  28.945 -22.367  1.00105.08      5G0J C  
ATOM   1340  CE  LYS A 217     -84.108  27.525 -22.909  1.00113.54      5G0J C  
ATOM   1341  NZ  LYS A 217     -85.438  26.854 -22.827  1.00114.23      5G0J N1+
ATOM   1342  N   ARG A 218     -81.835  33.068 -22.664  1.00 83.31      5G0J N  
ATOM   1343  CA  ARG A 218     -81.987  34.013 -23.770  1.00 82.47      5G0J C  
ATOM   1344  C   ARG A 218     -80.958  35.160 -23.827  1.00 84.96      5G0J C  
ATOM   1345  O   ARG A 218     -80.926  35.823 -24.851  1.00 84.86      5G0J O  
ATOM   1346  CB  ARG A 218     -83.424  34.579 -23.857  1.00 83.09      5G0J C  
ATOM   1347  CG  ARG A 218     -84.567  33.636 -23.370  1.00 99.54      5G0J C  
ATOM   1348  CD  ARG A 218     -84.781  32.315 -24.123  1.00112.40      5G0J C  
ATOM   1349  NE  ARG A 218     -85.127  32.494 -25.536  1.00125.75      5G0J N  
ATOM   1350  CZ  ARG A 218     -85.162  31.511 -26.435  1.00142.09      5G0J C  
ATOM   1351  NH1 ARG A 218     -84.883  30.262 -26.076  1.00130.56      5G0J N1+
ATOM   1352  NH2 ARG A 218     -85.472  31.770 -27.701  1.00125.58      5G0J N  
ATOM   1353  N   HIS A 219     -80.123  35.396 -22.799  1.00 81.94      5G0J N  
ATOM   1354  CA  HIS A 219     -79.094  36.474 -22.855  1.00 82.23      5G0J C  
ATOM   1355  C   HIS A 219     -77.739  35.904 -22.520  1.00 89.62      5G0J C  
ATOM   1356  O   HIS A 219     -76.772  36.656 -22.332  1.00 87.64      5G0J O  
ATOM   1357  CB  HIS A 219     -79.419  37.702 -21.950  1.00 81.92      5G0J C  
ATOM   1358  CG  HIS A 219     -80.699  38.378 -22.326  1.00 84.50      5G0J C  
ATOM   1359  CD2 HIS A 219     -81.959  38.144 -21.890  1.00 85.40      5G0J C  
ATOM   1360  ND1 HIS A 219     -80.745  39.326 -23.336  1.00 85.60      5G0J N  
ATOM   1361  CE1 HIS A 219     -82.021  39.642 -23.470  1.00 84.44      5G0J C  
ATOM   1362  NE2 HIS A 219     -82.789  38.959 -22.620  1.00 84.82      5G0J N  
ATOM   1363  N   ARG A 220     -77.680  34.554 -22.450  1.00 90.61      5G0J N  
ATOM   1364  CA  ARG A 220     -76.483  33.769 -22.150  1.00 92.79      5G0J C  
ATOM   1365  C   ARG A 220     -75.651  34.433 -21.039  1.00 98.55      5G0J C  
ATOM   1366  O   ARG A 220     -74.537  34.928 -21.258  1.00 99.04      5G0J O  
ATOM   1367  CB  ARG A 220     -75.681  33.445 -23.428  1.00 96.54      5G0J C  
ATOM   1368  CG  ARG A 220     -76.272  32.266 -24.217  1.00113.63      5G0J C  
ATOM   1369  CD  ARG A 220     -75.725  32.226 -25.631  1.00134.42      5G0J C  
ATOM   1370  NE  ARG A 220     -75.382  30.869 -26.069  1.00149.11      5G0J N  
ATOM   1371  CZ  ARG A 220     -74.972  30.554 -27.297  1.00163.17      5G0J C  
ATOM   1372  NH1 ARG A 220     -74.855  31.494 -28.229  1.00149.41      5G0J N1+
ATOM   1373  NH2 ARG A 220     -74.684  29.295 -27.605  1.00149.14      5G0J N  
ATOM   1374  N   VAL A 221     -76.283  34.519 -19.860  1.00 94.40      5G0J N  
ATOM   1375  CA  VAL A 221     -75.715  35.100 -18.657  1.00 93.59      5G0J C  
ATOM   1376  C   VAL A 221     -75.249  33.902 -17.850  1.00 97.71      5G0J C  
ATOM   1377  O   VAL A 221     -76.001  32.935 -17.670  1.00 96.83      5G0J O  
ATOM   1378  CB  VAL A 221     -76.763  35.955 -17.883  1.00 96.89      5G0J C  
ATOM   1379  CG1 VAL A 221     -76.165  36.553 -16.616  1.00 96.74      5G0J C  
ATOM   1380  CG2 VAL A 221     -77.349  37.052 -18.759  1.00 96.34      5G0J C  
ATOM   1381  N   GLN A 222     -73.999  33.941 -17.409  1.00 94.34      5G0J N  
ATOM   1382  CA  GLN A 222     -73.432  32.862 -16.620  1.00 94.64      5G0J C  
ATOM   1383  C   GLN A 222     -73.931  32.955 -15.168  1.00 98.47      5G0J C  
ATOM   1384  O   GLN A 222     -74.811  32.189 -14.761  1.00 99.75      5G0J O  
ATOM   1385  CB  GLN A 222     -71.893  32.884 -16.672  1.00 96.40      5G0J C  
ATOM   1386  CG  GLN A 222     -71.268  32.612 -18.043  1.00120.57      5G0J C  
ATOM   1387  CD  GLN A 222     -69.769  32.442 -17.905  1.00148.31      5G0J C  
ATOM   1388  NE2 GLN A 222     -69.318  31.194 -17.910  1.00142.64      5G0J N  
ATOM   1389  OE1 GLN A 222     -69.007  33.414 -17.747  1.00144.39      5G0J O  
ATOM   1390  N   ARG A 223     -73.396  33.926 -14.412  1.00 91.40      5G0J N  
ATOM   1391  CA  ARG A 223     -73.680  34.139 -13.003  1.00 88.85      5G0J C  
ATOM   1392  C   ARG A 223     -74.698  35.259 -12.732  1.00 90.71      5G0J C  
ATOM   1393  O   ARG A 223     -74.543  36.381 -13.218  1.00 90.61      5G0J O  
ATOM   1394  CB  ARG A 223     -72.371  34.366 -12.250  1.00 85.50      5G0J C  
ATOM   1395  CG  ARG A 223     -71.504  33.115 -12.230  1.00 88.15      5G0J C  
ATOM   1396  CD  ARG A 223     -70.077  33.339 -11.747  1.00 92.42      5G0J C  
ATOM   1397  NE  ARG A 223     -69.407  34.519 -12.321  1.00103.47      5G0J N  
ATOM   1398  CZ  ARG A 223     -68.962  34.631 -13.575  1.00113.75      5G0J C  
ATOM   1399  NH1 ARG A 223     -69.151  33.646 -14.448  1.00 96.72      5G0J N1+
ATOM   1400  NH2 ARG A 223     -68.347  35.738 -13.971  1.00 97.39      5G0J N  
ATOM   1401  N   VAL A 224     -75.755  34.915 -11.959  1.00 83.90      5G0J N  
ATOM   1402  CA  VAL A 224     -76.864  35.773 -11.545  1.00 80.89      5G0J C  
ATOM   1403  C   VAL A 224     -76.918  35.841 -10.018  1.00 81.39      5G0J C  
ATOM   1404  O   VAL A 224     -76.971  34.801  -9.362  1.00 81.29      5G0J O  
ATOM   1405  CB  VAL A 224     -78.204  35.250 -12.102  1.00 83.60      5G0J C  
ATOM   1406  CG1 VAL A 224     -79.365  36.124 -11.634  1.00 83.37      5G0J C  
ATOM   1407  CG2 VAL A 224     -78.174  35.159 -13.623  1.00 83.29      5G0J C  
ATOM   1408  N   LEU A 225     -76.954  37.064  -9.457  1.00 74.33      5G0J N  
ATOM   1409  CA  LEU A 225     -77.090  37.285  -8.014  1.00 70.83      5G0J C  
ATOM   1410  C   LEU A 225     -78.513  37.709  -7.730  1.00 72.87      5G0J C  
ATOM   1411  O   LEU A 225     -78.993  38.659  -8.355  1.00 73.33      5G0J O  
ATOM   1412  CB  LEU A 225     -76.116  38.368  -7.537  1.00 69.14      5G0J C  
ATOM   1413  CG  LEU A 225     -76.302  38.921  -6.139  1.00 70.86      5G0J C  
ATOM   1414  CD1 LEU A 225     -76.365  37.822  -5.096  1.00 70.44      5G0J C  
ATOM   1415  CD2 LEU A 225     -75.176  39.858  -5.798  1.00 70.00      5G0J C  
ATOM   1416  N   ILE A 226     -79.191  37.009  -6.804  1.00 66.81      5G0J N  
ATOM   1417  CA  ILE A 226     -80.544  37.382  -6.378  1.00 65.81      5G0J C  
ATOM   1418  C   ILE A 226     -80.459  37.859  -4.933  1.00 70.76      5G0J C  
ATOM   1419  O   ILE A 226     -80.137  37.038  -4.074  1.00 70.89      5G0J O  
ATOM   1420  CB  ILE A 226     -81.596  36.274  -6.505  1.00 67.85      5G0J C  
ATOM   1421  CG1 ILE A 226     -81.707  35.775  -7.943  1.00 66.89      5G0J C  
ATOM   1422  CG2 ILE A 226     -82.945  36.777  -5.943  1.00 68.61      5G0J C  
ATOM   1423  CD1 ILE A 226     -82.694  34.634  -8.145  1.00 66.60      5G0J C  
ATOM   1424  N   VAL A 227     -80.735  39.174  -4.670  1.00 66.25      5G0J N  
ATOM   1425  CA  VAL A 227     -80.722  39.779  -3.331  1.00 65.12      5G0J C  
ATOM   1426  C   VAL A 227     -82.166  39.976  -2.850  1.00 71.50      5G0J C  
ATOM   1427  O   VAL A 227     -82.959  40.635  -3.517  1.00 71.35      5G0J O  
ATOM   1428  CB  VAL A 227     -79.876  41.056  -3.272  1.00 67.61      5G0J C  
ATOM   1429  CG1 VAL A 227     -79.978  41.723  -1.917  1.00 66.41      5G0J C  
ATOM   1430  CG2 VAL A 227     -78.427  40.747  -3.597  1.00 67.69      5G0J C  
ATOM   1431  N   ASP A 228     -82.521  39.337  -1.716  1.00 68.95      5G0J N  
ATOM   1432  CA  ASP A 228     -83.868  39.375  -1.146  1.00 67.31      5G0J C  
ATOM   1433  C   ASP A 228     -83.855  40.193   0.132  1.00 69.81      5G0J C  
ATOM   1434  O   ASP A 228     -83.593  39.629   1.189  1.00 69.37      5G0J O  
ATOM   1435  CB  ASP A 228     -84.359  37.946  -0.881  1.00 68.05      5G0J C  
ATOM   1436  CG  ASP A 228     -85.832  37.835  -0.574  1.00 76.26      5G0J C  
ATOM   1437  OD1 ASP A 228     -86.277  38.435   0.417  1.00 78.65      5G0J O  
ATOM   1438  OD2 ASP A 228     -86.522  37.081  -1.273  1.00 78.94      5G0J O1-
ATOM   1439  N   TRP A 229     -84.109  41.526   0.046  1.00 66.21      5G0J N  
ATOM   1440  CA  TRP A 229     -84.143  42.362   1.252  1.00 65.08      5G0J C  
ATOM   1441  C   TRP A 229     -85.552  42.445   1.862  1.00 63.87      5G0J C  
ATOM   1442  O   TRP A 229     -85.713  43.037   2.944  1.00 60.89      5G0J O  
ATOM   1443  CB  TRP A 229     -83.501  43.733   1.091  1.00 64.44      5G0J C  
ATOM   1444  CG  TRP A 229     -84.163  44.684   0.151  1.00 66.02      5G0J C  
ATOM   1445  CD1 TRP A 229     -85.488  45.004   0.089  1.00 69.04      5G0J C  
ATOM   1446  CD2 TRP A 229     -83.494  45.560  -0.755  1.00 66.25      5G0J C  
ATOM   1447  CE2 TRP A 229     -84.487  46.331  -1.401  1.00 70.41      5G0J C  
ATOM   1448  CE3 TRP A 229     -82.148  45.733  -1.127  1.00 67.62      5G0J C  
ATOM   1449  NE1 TRP A 229     -85.699  45.956  -0.876  1.00 68.91      5G0J N  
ATOM   1450  CZ2 TRP A 229     -84.173  47.292  -2.372  1.00 69.50      5G0J C  
ATOM   1451  CZ3 TRP A 229     -81.839  46.677  -2.099  1.00 69.20      5G0J C  
ATOM   1452  CH2 TRP A 229     -82.842  47.443  -2.710  1.00 69.72      5G0J C  
ATOM   1453  N   ASP A 230     -86.547  41.754   1.219  1.00 59.15      5G0J N  
ATOM   1454  CA  ASP A 230     -87.888  41.594   1.776  1.00 59.00      5G0J C  
ATOM   1455  C   ASP A 230     -87.690  41.012   3.212  1.00 68.16      5G0J C  
ATOM   1456  O   ASP A 230     -86.695  40.338   3.471  1.00 69.65      5G0J O  
ATOM   1457  CB  ASP A 230     -88.694  40.623   0.911  1.00 59.21      5G0J C  
ATOM   1458  CG  ASP A 230     -90.137  40.443   1.334  1.00 67.35      5G0J C  
ATOM   1459  OD1 ASP A 230     -90.378  39.925   2.458  1.00 65.09      5G0J O  
ATOM   1460  OD2 ASP A 230     -91.029  40.752   0.523  1.00 71.01      5G0J O1-
ATOM   1461  N   VAL A 231     -88.600  41.279   4.135  1.00 66.90      5G0J N  
ATOM   1462  CA  VAL A 231     -88.469  40.826   5.526  1.00 67.11      5G0J C  
ATOM   1463  C   VAL A 231     -88.786  39.317   5.691  1.00 74.36      5G0J C  
ATOM   1464  O   VAL A 231     -88.418  38.743   6.698  1.00 75.59      5G0J O  
ATOM   1465  CB  VAL A 231     -89.271  41.743   6.486  1.00 69.28      5G0J C  
ATOM   1466  CG1 VAL A 231     -90.681  41.220   6.764  1.00 68.33      5G0J C  
ATOM   1467  CG2 VAL A 231     -88.492  42.021   7.758  1.00 68.60      5G0J C  
ATOM   1468  N   HIS A 232     -89.419  38.687   4.716  1.00 72.63      5G0J N  
ATOM   1469  CA  HIS A 232     -89.664  37.254   4.754  1.00 74.21      5G0J C  
ATOM   1470  C   HIS A 232     -88.566  36.539   3.968  1.00 80.04      5G0J C  
ATOM   1471  O   HIS A 232     -88.027  37.115   3.009  1.00 79.26      5G0J O  
ATOM   1472  CB  HIS A 232     -91.008  36.941   4.103  1.00 75.70      5G0J C  
ATOM   1473  CG  HIS A 232     -92.148  37.439   4.908  1.00 80.18      5G0J C  
ATOM   1474  CD2 HIS A 232     -92.821  36.838   5.911  1.00 82.82      5G0J C  
ATOM   1475  ND1 HIS A 232     -92.614  38.722   4.768  1.00 82.79      5G0J N  
ATOM   1476  CE1 HIS A 232     -93.596  38.849   5.641  1.00 82.46      5G0J C  
ATOM   1477  NE2 HIS A 232     -93.758  37.740   6.352  1.00 82.83      5G0J N  
ATOM   1478  N   HIS A 233     -88.251  35.279   4.358  1.00 77.64      5G0J N  
ATOM   1479  CA  HIS A 233     -87.298  34.422   3.650  1.00 77.94      5G0J C  
ATOM   1480  C   HIS A 233     -87.999  33.901   2.409  1.00 80.35      5G0J C  
ATOM   1481  O   HIS A 233     -89.107  33.369   2.510  1.00 78.52      5G0J O  
ATOM   1482  CB  HIS A 233     -86.845  33.235   4.524  1.00 79.72      5G0J C  
ATOM   1483  CG  HIS A 233     -85.945  32.266   3.807  1.00 83.84      5G0J C  
ATOM   1484  CD2 HIS A 233     -84.709  32.456   3.280  1.00 85.96      5G0J C  
ATOM   1485  ND1 HIS A 233     -86.358  30.972   3.519  1.00 85.62      5G0J N  
ATOM   1486  CE1 HIS A 233     -85.353  30.414   2.858  1.00 85.34      5G0J C  
ATOM   1487  NE2 HIS A 233     -84.334  31.263   2.703  1.00 85.77      5G0J N  
ATOM   1488  N   GLY A 234     -87.360  34.055   1.250  1.00 77.93      5G0J N  
ATOM   1489  CA  GLY A 234     -87.943  33.598  -0.007  1.00 78.23      5G0J C  
ATOM   1490  C   GLY A 234     -87.570  32.158  -0.248  1.00 83.29      5G0J C  
ATOM   1491  O   GLY A 234     -86.738  31.876  -1.112  1.00 84.00      5G0J O  
ATOM   1492  N   GLN A 235     -88.149  31.241   0.551  1.00 79.51      5G0J N  
ATOM   1493  CA  GLN A 235     -87.843  29.809   0.487  1.00 78.80      5G0J C  
ATOM   1494  C   GLN A 235     -88.024  29.274  -0.936  1.00 82.23      5G0J C  
ATOM   1495  O   GLN A 235     -87.120  28.626  -1.448  1.00 81.84      5G0J O  
ATOM   1496  CB  GLN A 235     -88.604  28.993   1.564  1.00 79.54      5G0J C  
ATOM   1497  CG  GLN A 235     -90.028  28.549   1.200  1.00 86.75      5G0J C  
ATOM   1498  CD  GLN A 235     -91.103  29.603   1.368  1.00101.76      5G0J C  
ATOM   1499  NE2 GLN A 235     -92.328  29.140   1.519  1.00 88.38      5G0J N  
ATOM   1500  OE1 GLN A 235     -90.873  30.823   1.314  1.00 97.26      5G0J O  
ATOM   1501  N   GLY A 236     -89.096  29.684  -1.605  1.00 78.98      5G0J N  
ATOM   1502  CA  GLY A 236     -89.353  29.303  -2.986  1.00 79.31      5G0J C  
ATOM   1503  C   GLY A 236     -88.143  29.472  -3.887  1.00 83.55      5G0J C  
ATOM   1504  O   GLY A 236     -87.889  28.612  -4.718  1.00 82.99      5G0J O  
ATOM   1505  N   ILE A 237     -87.359  30.559  -3.703  1.00 80.09      5G0J N  
ATOM   1506  CA  ILE A 237     -86.168  30.775  -4.508  1.00 79.90      5G0J C  
ATOM   1507  C   ILE A 237     -85.105  29.811  -4.035  1.00 83.71      5G0J C  
ATOM   1508  O   ILE A 237     -84.606  29.040  -4.852  1.00 83.53      5G0J O  
ATOM   1509  CB  ILE A 237     -85.663  32.252  -4.547  1.00 83.14      5G0J C  
ATOM   1510  CG1 ILE A 237     -86.658  33.191  -5.268  1.00 82.51      5G0J C  
ATOM   1511  CG2 ILE A 237     -84.257  32.338  -5.190  1.00 83.91      5G0J C  
ATOM   1512  CD1 ILE A 237     -86.341  34.710  -5.036  1.00 86.83      5G0J C  
ATOM   1513  N   GLN A 238     -84.774  29.830  -2.721  1.00 81.24      5G0J N  
ATOM   1514  CA  GLN A 238     -83.760  28.953  -2.096  1.00 81.11      5G0J C  
ATOM   1515  C   GLN A 238     -83.786  27.537  -2.693  1.00 83.67      5G0J C  
ATOM   1516  O   GLN A 238     -82.753  27.041  -3.170  1.00 83.14      5G0J O  
ATOM   1517  CB  GLN A 238     -83.926  28.897  -0.566  1.00 82.17      5G0J C  
ATOM   1518  CG  GLN A 238     -83.058  27.821   0.064  1.00 91.12      5G0J C  
ATOM   1519  CD  GLN A 238     -83.001  27.895   1.546  1.00103.51      5G0J C  
ATOM   1520  NE2 GLN A 238     -83.589  26.888   2.181  1.00 96.82      5G0J N  
ATOM   1521  OE1 GLN A 238     -82.400  28.811   2.127  1.00 94.54      5G0J O  
ATOM   1522  N   TYR A 239     -84.996  26.943  -2.701  1.00 79.01      5G0J N  
ATOM   1523  CA  TYR A 239     -85.316  25.622  -3.225  1.00 79.29      5G0J C  
ATOM   1524  C   TYR A 239     -84.849  25.496  -4.677  1.00 88.65      5G0J C  
ATOM   1525  O   TYR A 239     -83.883  24.773  -4.928  1.00 90.05      5G0J O  
ATOM   1526  CB  TYR A 239     -86.830  25.276  -3.050  1.00 78.40      5G0J C  
ATOM   1527  CG  TYR A 239     -87.334  25.178  -1.609  1.00 77.86      5G0J C  
ATOM   1528  CD1 TYR A 239     -86.446  25.159  -0.528  1.00 78.68      5G0J C  
ATOM   1529  CD2 TYR A 239     -88.698  25.090  -1.331  1.00 78.22      5G0J C  
ATOM   1530  CE1 TYR A 239     -86.906  25.129   0.789  1.00 78.06      5G0J C  
ATOM   1531  CE2 TYR A 239     -89.168  25.019  -0.018  1.00 78.94      5G0J C  
ATOM   1532  CZ  TYR A 239     -88.268  25.036   1.039  1.00 88.38      5G0J C  
ATOM   1533  OH  TYR A 239     -88.732  24.957   2.333  1.00 92.65      5G0J O  
ATOM   1534  N   ILE A 240     -85.451  26.269  -5.603  1.00 86.18      5G0J N  
ATOM   1535  CA  ILE A 240     -85.113  26.273  -7.032  1.00 85.88      5G0J C  
ATOM   1536  C   ILE A 240     -83.593  26.279  -7.299  1.00 90.35      5G0J C  
ATOM   1537  O   ILE A 240     -83.131  25.439  -8.067  1.00 90.27      5G0J O  
ATOM   1538  CB  ILE A 240     -85.853  27.411  -7.784  1.00 88.67      5G0J C  
ATOM   1539  CG1 ILE A 240     -87.372  27.201  -7.690  1.00 88.93      5G0J C  
ATOM   1540  CG2 ILE A 240     -85.425  27.492  -9.259  1.00 89.66      5G0J C  
ATOM   1541  CD1 ILE A 240     -88.186  28.428  -7.757  1.00 97.38      5G0J C  
ATOM   1542  N   PHE A 241     -82.823  27.152  -6.647  1.00 88.09      5G0J N  
ATOM   1543  CA  PHE A 241     -81.398  27.221  -6.943  1.00 89.78      5G0J C  
ATOM   1544  C   PHE A 241     -80.509  26.555  -5.917  1.00 98.80      5G0J C  
ATOM   1545  O   PHE A 241     -79.311  26.853  -5.897  1.00 98.40      5G0J O  
ATOM   1546  CB  PHE A 241     -80.967  28.674  -7.191  1.00 92.00      5G0J C  
ATOM   1547  CG  PHE A 241     -81.808  29.329  -8.263  1.00 94.49      5G0J C  
ATOM   1548  CD1 PHE A 241     -81.637  28.998  -9.606  1.00 97.66      5G0J C  
ATOM   1549  CD2 PHE A 241     -82.820  30.221  -7.927  1.00 97.31      5G0J C  
ATOM   1550  CE1 PHE A 241     -82.433  29.582 -10.593  1.00 98.66      5G0J C  
ATOM   1551  CE2 PHE A 241     -83.625  30.794  -8.916  1.00100.32      5G0J C  
ATOM   1552  CZ  PHE A 241     -83.426  30.471 -10.244  1.00 98.36      5G0J C  
ATOM   1553  N   GLU A 242     -81.072  25.614  -5.100  1.00 99.14      5G0J N  
ATOM   1554  CA  GLU A 242     -80.356  24.859  -4.045  1.00 99.98      5G0J C  
ATOM   1555  C   GLU A 242     -79.057  24.278  -4.585  1.00105.78      5G0J C  
ATOM   1556  O   GLU A 242     -77.977  24.615  -4.081  1.00104.87      5G0J O  
ATOM   1557  CB  GLU A 242     -81.239  23.725  -3.462  1.00101.35      5G0J C  
ATOM   1558  CG  GLU A 242     -80.759  23.141  -2.138  1.00113.06      5G0J C  
ATOM   1559  CD  GLU A 242     -81.322  23.796  -0.889  1.00138.57      5G0J C  
ATOM   1560  OE1 GLU A 242     -82.559  23.735  -0.702  1.00140.45      5G0J O  
ATOM   1561  OE2 GLU A 242     -80.531  24.342  -0.084  1.00120.00      5G0J O1-
ATOM   1562  N   GLU A 243     -79.177  23.486  -5.681  1.00104.16      5G0J N  
ATOM   1563  CA  GLU A 243     -78.085  22.771  -6.351  1.00104.28      5G0J C  
ATOM   1564  C   GLU A 243     -77.417  23.536  -7.520  1.00105.73      5G0J C  
ATOM   1565  O   GLU A 243     -76.338  23.137  -7.952  1.00105.68      5G0J O  
ATOM   1566  CB  GLU A 243     -78.566  21.379  -6.789  1.00106.08      5G0J C  
ATOM   1567  CG  GLU A 243     -78.684  20.427  -5.602  1.00121.34      5G0J C  
ATOM   1568  CD  GLU A 243     -79.466  19.138  -5.779  1.00152.73      5G0J C  
ATOM   1569  OE1 GLU A 243     -80.531  19.157  -6.440  1.00149.32      5G0J O  
ATOM   1570  OE2 GLU A 243     -79.044  18.119  -5.185  1.00152.05      5G0J O1-
ATOM   1571  N   ASP A 244     -78.007  24.659  -7.972  1.00 99.79      5G0J N  
ATOM   1572  CA  ASP A 244     -77.474  25.509  -9.048  1.00 97.37      5G0J C  
ATOM   1573  C   ASP A 244     -76.357  26.493  -8.550  1.00 98.09      5G0J C  
ATOM   1574  O   ASP A 244     -76.622  27.359  -7.713  1.00 97.76      5G0J O  
ATOM   1575  CB  ASP A 244     -78.633  26.250  -9.742  1.00 98.27      5G0J C  
ATOM   1576  CG  ASP A 244     -78.284  26.837 -11.084  1.00104.58      5G0J C  
ATOM   1577  OD1 ASP A 244     -77.077  26.972 -11.371  1.00104.75      5G0J O  
ATOM   1578  OD2 ASP A 244     -79.227  27.167 -11.855  1.00109.01      5G0J O1-
ATOM   1579  N   PRO A 245     -75.102  26.379  -9.038  1.00 92.57      5G0J N  
ATOM   1580  CA  PRO A 245     -74.043  27.280  -8.553  1.00 91.10      5G0J C  
ATOM   1581  C   PRO A 245     -73.859  28.499  -9.450  1.00 92.71      5G0J C  
ATOM   1582  O   PRO A 245     -72.985  29.339  -9.192  1.00 92.33      5G0J O  
ATOM   1583  CB  PRO A 245     -72.806  26.390  -8.564  1.00 92.92      5G0J C  
ATOM   1584  CG  PRO A 245     -73.097  25.319  -9.604  1.00 98.05      5G0J C  
ATOM   1585  CD  PRO A 245     -74.555  25.400  -9.999  1.00 94.11      5G0J C  
ATOM   1586  N   SER A 246     -74.675  28.577 -10.523  1.00 87.69      5G0J N  
ATOM   1587  CA  SER A 246     -74.691  29.698 -11.459  1.00 87.05      5G0J C  
ATOM   1588  C   SER A 246     -75.508  30.854 -10.846  1.00 92.21      5G0J C  
ATOM   1589  O   SER A 246     -75.274  32.012 -11.176  1.00 93.62      5G0J O  
ATOM   1590  CB  SER A 246     -75.292  29.278 -12.796  1.00 87.73      5G0J C  
ATOM   1591  OG  SER A 246     -76.706  29.208 -12.728  1.00 90.87      5G0J O  
ATOM   1592  N   VAL A 247     -76.468  30.525  -9.961  1.00 86.55      5G0J N  
ATOM   1593  CA  VAL A 247     -77.316  31.480  -9.258  1.00 84.77      5G0J C  
ATOM   1594  C   VAL A 247     -76.987  31.489  -7.760  1.00 86.09      5G0J C  
ATOM   1595  O   VAL A 247     -77.263  30.505  -7.060  1.00 85.99      5G0J O  
ATOM   1596  CB  VAL A 247     -78.823  31.231  -9.529  1.00 88.54      5G0J C  
ATOM   1597  CG1 VAL A 247     -79.677  32.228  -8.773  1.00 88.76      5G0J C  
ATOM   1598  CG2 VAL A 247     -79.138  31.301 -11.018  1.00 88.27      5G0J C  
ATOM   1599  N   LEU A 248     -76.354  32.583  -7.286  1.00 80.90      5G0J N  
ATOM   1600  CA  LEU A 248     -76.061  32.834  -5.866  1.00 79.52      5G0J C  
ATOM   1601  C   LEU A 248     -77.295  33.599  -5.309  1.00 86.85      5G0J C  
ATOM   1602  O   LEU A 248     -77.770  34.554  -5.939  1.00 88.07      5G0J O  
ATOM   1603  CB  LEU A 248     -74.777  33.649  -5.689  1.00 78.14      5G0J C  
ATOM   1604  CG  LEU A 248     -74.578  34.351  -4.352  1.00 82.28      5G0J C  
ATOM   1605  CD1 LEU A 248     -74.343  33.363  -3.204  1.00 82.48      5G0J C  
ATOM   1606  CD2 LEU A 248     -73.431  35.319  -4.428  1.00 84.76      5G0J C  
ATOM   1607  N   TYR A 249     -77.853  33.133  -4.185  1.00 83.05      5G0J N  
ATOM   1608  CA  TYR A 249     -79.041  33.752  -3.604  1.00 82.60      5G0J C  
ATOM   1609  C   TYR A 249     -78.780  34.183  -2.197  1.00 83.70      5G0J C  
ATOM   1610  O   TYR A 249     -78.328  33.398  -1.368  1.00 82.50      5G0J O  
ATOM   1611  CB  TYR A 249     -80.277  32.840  -3.701  1.00 84.43      5G0J C  
ATOM   1612  CG  TYR A 249     -81.466  33.265  -2.860  1.00 88.10      5G0J C  
ATOM   1613  CD1 TYR A 249     -82.370  34.220  -3.323  1.00 90.29      5G0J C  
ATOM   1614  CD2 TYR A 249     -81.729  32.662  -1.630  1.00 89.68      5G0J C  
ATOM   1615  CE1 TYR A 249     -83.505  34.571  -2.580  1.00 90.55      5G0J C  
ATOM   1616  CE2 TYR A 249     -82.845  33.022  -0.868  1.00 90.75      5G0J C  
ATOM   1617  CZ  TYR A 249     -83.731  33.978  -1.348  1.00 95.19      5G0J C  
ATOM   1618  OH  TYR A 249     -84.822  34.341  -0.597  1.00 91.66      5G0J O  
ATOM   1619  N   PHE A 250     -79.070  35.447  -1.935  1.00 79.12      5G0J N  
ATOM   1620  CA  PHE A 250     -78.929  36.051  -0.629  1.00 78.02      5G0J C  
ATOM   1621  C   PHE A 250     -80.315  36.413  -0.096  1.00 80.80      5G0J C  
ATOM   1622  O   PHE A 250     -81.252  36.580  -0.884  1.00 78.25      5G0J O  
ATOM   1623  CB  PHE A 250     -78.001  37.244  -0.697  1.00 79.46      5G0J C  
ATOM   1624  CG  PHE A 250     -77.774  37.866   0.643  1.00 81.50      5G0J C  
ATOM   1625  CD1 PHE A 250     -76.921  37.280   1.558  1.00 85.51      5G0J C  
ATOM   1626  CD2 PHE A 250     -78.418  39.041   0.998  1.00 83.88      5G0J C  
ATOM   1627  CE1 PHE A 250     -76.693  37.873   2.803  1.00 86.32      5G0J C  
ATOM   1628  CE2 PHE A 250     -78.173  39.644   2.231  1.00 86.60      5G0J C  
ATOM   1629  CZ  PHE A 250     -77.317  39.054   3.126  1.00 84.66      5G0J C  
ATOM   1630  N   SER A 251     -80.472  36.433   1.249  1.00 78.20      5G0J N  
ATOM   1631  CA  SER A 251     -81.768  36.735   1.875  1.00 77.18      5G0J C  
ATOM   1632  C   SER A 251     -81.667  37.179   3.307  1.00 79.54      5G0J C  
ATOM   1633  O   SER A 251     -81.556  36.340   4.192  1.00 79.52      5G0J O  
ATOM   1634  CB  SER A 251     -82.733  35.558   1.754  1.00 78.99      5G0J C  
ATOM   1635  OG  SER A 251     -83.995  35.862   2.317  1.00 82.79      5G0J O  
ATOM   1636  N   VAL A 252     -81.721  38.490   3.550  1.00 75.73      5G0J N  
ATOM   1637  CA  VAL A 252     -81.759  38.983   4.923  1.00 75.74      5G0J C  
ATOM   1638  C   VAL A 252     -83.251  38.996   5.299  1.00 81.36      5G0J C  
ATOM   1639  O   VAL A 252     -84.045  39.543   4.530  1.00 80.45      5G0J O  
ATOM   1640  CB  VAL A 252     -81.040  40.331   5.145  1.00 78.19      5G0J C  
ATOM   1641  CG1 VAL A 252     -81.371  41.331   4.053  1.00 77.74      5G0J C  
ATOM   1642  CG2 VAL A 252     -81.359  40.895   6.516  1.00 77.52      5G0J C  
ATOM   1643  N   HIS A 253     -83.639  38.306   6.400  1.00 78.94      5G0J N  
ATOM   1644  CA  HIS A 253     -85.049  38.207   6.826  1.00 80.21      5G0J C  
ATOM   1645  C   HIS A 253     -85.267  38.032   8.349  1.00 84.03      5G0J C  
ATOM   1646  O   HIS A 253     -84.353  37.673   9.084  1.00 83.39      5G0J O  
ATOM   1647  CB  HIS A 253     -85.773  37.077   6.057  1.00 82.01      5G0J C  
ATOM   1648  CG  HIS A 253     -85.049  35.776   6.111  1.00 86.40      5G0J C  
ATOM   1649  CD2 HIS A 253     -85.021  34.845   7.090  1.00 88.80      5G0J C  
ATOM   1650  ND1 HIS A 253     -84.193  35.387   5.098  1.00 88.66      5G0J N  
ATOM   1651  CE1 HIS A 253     -83.669  34.242   5.496  1.00 88.40      5G0J C  
ATOM   1652  NE2 HIS A 253     -84.150  33.871   6.682  1.00 88.83      5G0J N  
ATOM   1653  N   ARG A 254     -86.492  38.277   8.808  1.00 81.68      5G0J N  
ATOM   1654  CA  ARG A 254     -86.855  38.086  10.209  1.00 82.30      5G0J C  
ATOM   1655  C   ARG A 254     -87.020  36.583  10.403  1.00 88.32      5G0J C  
ATOM   1656  O   ARG A 254     -87.641  35.918   9.564  1.00 87.31      5G0J O  
ATOM   1657  CB  ARG A 254     -88.158  38.834  10.548  1.00 79.55      5G0J C  
ATOM   1658  CG  ARG A 254     -88.617  38.731  12.007  1.00 74.07      5G0J C  
ATOM   1659  CD  ARG A 254     -89.990  39.334  12.102  1.00 75.66      5G0J C  
ATOM   1660  NE  ARG A 254     -90.620  39.148  13.401  1.00 77.89      5G0J N  
ATOM   1661  CZ  ARG A 254     -91.786  39.689  13.741  1.00 86.45      5G0J C  
ATOM   1662  NH1 ARG A 254     -92.463  40.429  12.872  1.00 71.51      5G0J N1+
ATOM   1663  NH2 ARG A 254     -92.280  39.504  14.955  1.00 67.95      5G0J N  
ATOM   1664  N   TYR A 255     -86.453  36.049  11.496  1.00 86.68      5G0J N  
ATOM   1665  CA  TYR A 255     -86.507  34.615  11.776  1.00 87.03      5G0J C  
ATOM   1666  C   TYR A 255     -86.944  34.291  13.194  1.00 90.02      5G0J C  
ATOM   1667  O   TYR A 255     -87.916  33.558  13.384  1.00 87.66      5G0J O  
ATOM   1668  CB  TYR A 255     -85.125  34.011  11.509  1.00 88.45      5G0J C  
ATOM   1669  CG  TYR A 255     -85.059  32.503  11.552  1.00 90.41      5G0J C  
ATOM   1670  CD1 TYR A 255     -85.911  31.727  10.770  1.00 93.22      5G0J C  
ATOM   1671  CD2 TYR A 255     -84.086  31.849  12.304  1.00 90.51      5G0J C  
ATOM   1672  CE1 TYR A 255     -85.835  30.338  10.780  1.00 95.17      5G0J C  
ATOM   1673  CE2 TYR A 255     -83.993  30.459  12.313  1.00 91.38      5G0J C  
ATOM   1674  CZ  TYR A 255     -84.868  29.706  11.545  1.00102.88      5G0J C  
ATOM   1675  OH  TYR A 255     -84.775  28.333  11.499  1.00108.91      5G0J O  
ATOM   1676  N   GLU A 256     -86.208  34.852  14.186  1.00 88.64      5G0J N  
ATOM   1677  CA  GLU A 256     -86.359  34.632  15.628  1.00 88.82      5G0J C  
ATOM   1678  C   GLU A 256     -86.570  33.128  15.903  1.00 92.17      5G0J C  
ATOM   1679  O   GLU A 256     -87.628  32.695  16.368  1.00 91.61      5G0J O  
ATOM   1680  CB  GLU A 256     -87.387  35.563  16.310  1.00 90.18      5G0J C  
ATOM   1681  CG  GLU A 256     -88.469  36.178  15.427  1.00 98.37      5G0J C  
ATOM   1682  CD  GLU A 256     -89.473  37.070  16.135  1.00109.34      5G0J C  
ATOM   1683  OE1 GLU A 256     -89.059  37.897  16.982  1.00101.73      5G0J O  
ATOM   1684  OE2 GLU A 256     -90.683  36.935  15.843  1.00 85.76      5G0J O1-
ATOM   1685  N   ASP A 257     -85.548  32.344  15.487  1.00 87.02      5G0J N  
ATOM   1686  CA  ASP A 257     -85.400  30.894  15.596  1.00 85.93      5G0J C  
ATOM   1687  C   ASP A 257     -86.670  30.107  15.197  1.00 87.52      5G0J C  
ATOM   1688  O   ASP A 257     -87.105  29.216  15.923  1.00 88.26      5G0J O  
ATOM   1689  CB  ASP A 257     -84.877  30.511  16.991  1.00 88.25      5G0J C  
ATOM   1690  CG  ASP A 257     -83.572  31.215  17.334  1.00106.27      5G0J C  
ATOM   1691  OD1 ASP A 257     -82.518  30.820  16.773  1.00109.07      5G0J O  
ATOM   1692  OD2 ASP A 257     -83.611  32.205  18.117  1.00111.54      5G0J O1-
ATOM   1693  N   GLY A 258     -87.225  30.430  14.030  1.00 81.35      5G0J N  
ATOM   1694  CA  GLY A 258     -88.402  29.763  13.473  1.00 79.92      5G0J C  
ATOM   1695  C   GLY A 258     -89.752  30.303  13.905  1.00 81.10      5G0J C  
ATOM   1696  O   GLY A 258     -90.770  29.960  13.299  1.00 77.77      5G0J O  
ATOM   1697  N   SER A 259     -89.776  31.154  14.955  1.00 79.10      5G0J N  
ATOM   1698  CA  SER A 259     -91.009  31.743  15.497  1.00 79.99      5G0J C  
ATOM   1699  C   SER A 259     -91.794  32.581  14.472  1.00 83.97      5G0J C  
ATOM   1700  O   SER A 259     -93.017  32.674  14.589  1.00 83.66      5G0J O  
ATOM   1701  CB  SER A 259     -90.718  32.571  16.749  1.00 85.73      5G0J C  
ATOM   1702  OG  SER A 259     -91.821  32.628  17.643  1.00 99.00      5G0J O  
ATOM   1703  N   PHE A 260     -91.091  33.186  13.485  1.00 79.79      5G0J N  
ATOM   1704  CA  PHE A 260     -91.671  34.011  12.439  1.00 79.02      5G0J C  
ATOM   1705  C   PHE A 260     -91.867  33.232  11.152  1.00 79.83      5G0J C  
ATOM   1706  O   PHE A 260     -90.956  32.519  10.714  1.00 78.92      5G0J O  
ATOM   1707  CB  PHE A 260     -90.812  35.258  12.212  1.00 81.86      5G0J C  
ATOM   1708  CG  PHE A 260     -91.425  36.276  11.275  1.00 84.35      5G0J C  
ATOM   1709  CD1 PHE A 260     -92.575  36.969  11.630  1.00 87.71      5G0J C  
ATOM   1710  CD2 PHE A 260     -90.854  36.537  10.039  1.00 87.06      5G0J C  
ATOM   1711  CE1 PHE A 260     -93.140  37.900  10.763  1.00 88.69      5G0J C  
ATOM   1712  CE2 PHE A 260     -91.412  37.484   9.183  1.00 90.07      5G0J C  
ATOM   1713  CZ  PHE A 260     -92.554  38.155   9.551  1.00 87.93      5G0J C  
ATOM   1714  N   TRP A 261     -93.067  33.394  10.546  1.00 75.63      5G0J N  
ATOM   1715  CA  TRP A 261     -93.564  32.751   9.318  1.00 75.24      5G0J C  
ATOM   1716  C   TRP A 261     -92.523  32.771   8.204  1.00 81.57      5G0J C  
ATOM   1717  O   TRP A 261     -91.847  33.786   8.106  1.00 82.56      5G0J O  
ATOM   1718  CB  TRP A 261     -94.859  33.430   8.872  1.00 73.91      5G0J C  
ATOM   1719  CG  TRP A 261     -95.580  32.694   7.794  1.00 75.28      5G0J C  
ATOM   1720  CD1 TRP A 261     -96.633  31.851   7.949  1.00 78.35      5G0J C  
ATOM   1721  CD2 TRP A 261     -95.288  32.722   6.384  1.00 75.30      5G0J C  
ATOM   1722  CE2 TRP A 261     -96.181  31.826   5.754  1.00 79.50      5G0J C  
ATOM   1723  CE3 TRP A 261     -94.358  33.420   5.591  1.00 76.23      5G0J C  
ATOM   1724  NE1 TRP A 261     -96.999  31.318   6.728  1.00 78.25      5G0J N  
ATOM   1725  CZ2 TRP A 261     -96.176  31.611   4.373  1.00 78.64      5G0J C  
ATOM   1726  CZ3 TRP A 261     -94.315  33.162   4.231  1.00 77.83      5G0J C  
ATOM   1727  CH2 TRP A 261     -95.213  32.267   3.635  1.00 78.54      5G0J C  
ATOM   1728  N   PRO A 262     -92.319  31.704   7.368  1.00 79.06      5G0J N  
ATOM   1729  CA  PRO A 262     -93.073  30.436   7.287  1.00 78.97      5G0J C  
ATOM   1730  C   PRO A 262     -92.627  29.352   8.269  1.00 83.73      5G0J C  
ATOM   1731  O   PRO A 262     -93.082  28.216   8.153  1.00 83.27      5G0J O  
ATOM   1732  CB  PRO A 262     -92.926  30.046   5.811  1.00 80.15      5G0J C  
ATOM   1733  CG  PRO A 262     -91.591  30.610   5.396  1.00 83.97      5G0J C  
ATOM   1734  CD  PRO A 262     -91.280  31.772   6.314  1.00 79.81      5G0J C  
ATOM   1735  N   HIS A 263     -91.818  29.729   9.286  1.00 80.72      5G0J N  
ATOM   1736  CA  HIS A 263     -91.342  28.860  10.370  1.00 80.54      5G0J C  
ATOM   1737  C   HIS A 263     -90.590  27.670   9.815  1.00 88.32      5G0J C  
ATOM   1738  O   HIS A 263     -90.951  26.521  10.094  1.00 89.58      5G0J O  
ATOM   1739  CB  HIS A 263     -92.500  28.373  11.258  1.00 80.07      5G0J C  
ATOM   1740  CG  HIS A 263     -93.574  29.382  11.493  1.00 82.29      5G0J C  
ATOM   1741  CD2 HIS A 263     -94.793  29.489  10.914  1.00 82.88      5G0J C  
ATOM   1742  ND1 HIS A 263     -93.439  30.374  12.459  1.00 83.05      5G0J N  
ATOM   1743  CE1 HIS A 263     -94.566  31.060  12.416  1.00 81.93      5G0J C  
ATOM   1744  NE2 HIS A 263     -95.415  30.561  11.510  1.00 82.43      5G0J N  
ATOM   1745  N   LEU A 264     -89.569  27.944   8.984  1.00 85.09      5G0J N  
ATOM   1746  CA  LEU A 264     -88.773  26.894   8.353  1.00 83.72      5G0J C  
ATOM   1747  C   LEU A 264     -87.367  26.820   8.930  1.00 87.99      5G0J C  
ATOM   1748  O   LEU A 264     -86.754  27.838   9.278  1.00 85.88      5G0J O  
ATOM   1749  CB  LEU A 264     -88.785  27.001   6.814  1.00 82.96      5G0J C  
ATOM   1750  CG  LEU A 264     -90.185  26.956   6.144  1.00 86.70      5G0J C  
ATOM   1751  CD1 LEU A 264     -90.092  26.938   4.640  1.00 86.64      5G0J C  
ATOM   1752  CD2 LEU A 264     -91.045  25.796   6.642  1.00 87.42      5G0J C  
ATOM   1753  N   LYS A 265     -86.911  25.577   9.120  1.00 86.81      5G0J N  
ATOM   1754  CA  LYS A 265     -85.608  25.224   9.679  1.00 87.10      5G0J C  
ATOM   1755  C   LYS A 265     -84.555  25.653   8.654  1.00 89.13      5G0J C  
ATOM   1756  O   LYS A 265     -83.515  26.211   9.025  1.00 88.11      5G0J O  
ATOM   1757  CB  LYS A 265     -85.600  23.704   9.917  1.00 90.84      5G0J C  
ATOM   1758  CG  LYS A 265     -84.516  23.163  10.839  1.00117.24      5G0J C  
ATOM   1759  CD  LYS A 265     -84.662  21.629  10.921  1.00131.62      5G0J C  
ATOM   1760  CE  LYS A 265     -83.673  20.940  11.831  1.00137.42      5G0J C  
ATOM   1761  NZ  LYS A 265     -83.968  19.487  11.940  1.00140.38      5G0J N1+
ATOM   1762  N   GLU A 266     -84.903  25.475   7.349  1.00 84.92      5G0J N  
ATOM   1763  CA  GLU A 266     -84.110  25.823   6.165  1.00 84.90      5G0J C  
ATOM   1764  C   GLU A 266     -83.835  27.332   6.039  1.00 91.38      5G0J C  
ATOM   1765  O   GLU A 266     -82.842  27.712   5.416  1.00 93.19      5G0J O  
ATOM   1766  CB  GLU A 266     -84.696  25.245   4.865  1.00 85.75      5G0J C  
ATOM   1767  CG  GLU A 266     -86.209  25.250   4.746  1.00 96.60      5G0J C  
ATOM   1768  CD  GLU A 266     -86.941  24.038   5.300  1.00115.40      5G0J C  
ATOM   1769  OE1 GLU A 266     -86.962  23.857   6.540  1.00104.44      5G0J O  
ATOM   1770  OE2 GLU A 266     -87.549  23.300   4.491  1.00110.72      5G0J O1-
ATOM   1771  N   SER A 267     -84.647  28.187   6.696  1.00 86.39      5G0J N  
ATOM   1772  CA  SER A 267     -84.439  29.638   6.706  1.00 84.91      5G0J C  
ATOM   1773  C   SER A 267     -83.204  30.042   7.548  1.00 87.28      5G0J C  
ATOM   1774  O   SER A 267     -82.857  31.221   7.569  1.00 86.47      5G0J O  
ATOM   1775  CB  SER A 267     -85.688  30.357   7.209  1.00 87.18      5G0J C  
ATOM   1776  OG  SER A 267     -86.878  29.880   6.603  1.00 94.53      5G0J O  
ATOM   1777  N   ASP A 268     -82.536  29.083   8.232  1.00 84.09      5G0J N  
ATOM   1778  CA  ASP A 268     -81.364  29.406   9.070  1.00 84.10      5G0J C  
ATOM   1779  C   ASP A 268     -80.113  29.533   8.199  1.00 86.11      5G0J C  
ATOM   1780  O   ASP A 268     -80.161  29.131   7.024  1.00 84.11      5G0J O  
ATOM   1781  CB  ASP A 268     -81.194  28.387  10.234  1.00 86.40      5G0J C  
ATOM   1782  CG  ASP A 268     -80.416  28.840  11.483  1.00104.96      5G0J C  
ATOM   1783  OD1 ASP A 268     -80.036  30.034  11.562  1.00105.94      5G0J O  
ATOM   1784  OD2 ASP A 268     -80.196  27.996  12.386  1.00116.78      5G0J O1-
ATOM   1785  N   SER A 269     -79.009  30.123   8.756  1.00 82.78      5G0J N  
ATOM   1786  CA  SER A 269     -77.742  30.312   8.031  1.00 83.79      5G0J C  
ATOM   1787  C   SER A 269     -76.996  28.999   7.782  1.00 93.38      5G0J C  
ATOM   1788  O   SER A 269     -76.132  28.919   6.909  1.00 93.60      5G0J O  
ATOM   1789  CB  SER A 269     -76.846  31.345   8.700  1.00 85.55      5G0J C  
ATOM   1790  OG  SER A 269     -77.092  31.480  10.085  1.00 93.81      5G0J O  
ATOM   1791  N   SER A 270     -77.362  27.964   8.541  1.00 92.74      5G0J N  
ATOM   1792  CA  SER A 270     -76.864  26.606   8.431  1.00 92.94      5G0J C  
ATOM   1793  C   SER A 270     -77.228  26.041   7.053  1.00 97.82      5G0J C  
ATOM   1794  O   SER A 270     -76.453  25.253   6.508  1.00 98.86      5G0J O  
ATOM   1795  CB  SER A 270     -77.489  25.746   9.523  1.00 96.66      5G0J C  
ATOM   1796  OG  SER A 270     -78.899  25.667   9.362  1.00105.13      5G0J O  
ATOM   1797  N   SER A 271     -78.393  26.437   6.491  1.00 93.81      5G0J N  
ATOM   1798  CA  SER A 271     -78.836  25.953   5.180  1.00 94.19      5G0J C  
ATOM   1799  C   SER A 271     -78.173  26.732   4.011  1.00100.15      5G0J C  
ATOM   1800  O   SER A 271     -78.717  27.731   3.527  1.00 99.33      5G0J O  
ATOM   1801  CB  SER A 271     -80.357  25.929   5.097  1.00 96.93      5G0J C  
ATOM   1802  OG  SER A 271     -80.797  25.219   3.951  1.00107.11      5G0J O  
ATOM   1803  N   VAL A 272     -76.979  26.240   3.576  1.00 98.37      5G0J N  
ATOM   1804  CA  VAL A 272     -76.073  26.811   2.556  1.00 98.35      5G0J C  
ATOM   1805  C   VAL A 272     -76.162  26.162   1.147  1.00105.26      5G0J C  
ATOM   1806  O   VAL A 272     -75.226  26.321   0.351  1.00103.12      5G0J O  
ATOM   1807  CB  VAL A 272     -74.599  26.814   3.047  1.00100.94      5G0J C  
ATOM   1808  CG1 VAL A 272     -74.435  27.651   4.300  1.00100.36      5G0J C  
ATOM   1809  CG2 VAL A 272     -74.084  25.396   3.277  1.00100.64      5G0J C  
ATOM   1810  N   GLY A 273     -77.262  25.465   0.849  1.00105.95      5G0J N  
ATOM   1811  CA  GLY A 273     -77.435  24.812  -0.449  1.00107.73      5G0J C  
ATOM   1812  C   GLY A 273     -76.694  23.487  -0.571  1.00116.56      5G0J C  
ATOM   1813  O   GLY A 273     -75.619  23.306   0.014  1.00117.50      5G0J O  
ATOM   1814  N   SER A 274     -77.269  22.544  -1.341  1.00113.98      5G0J N  
ATOM   1815  CA  SER A 274     -76.727  21.195  -1.544  1.00113.69      5G0J C  
ATOM   1816  C   SER A 274     -76.052  20.981  -2.916  1.00117.22      5G0J C  
ATOM   1817  O   SER A 274     -76.241  21.783  -3.832  1.00116.85      5G0J O  
ATOM   1818  CB  SER A 274     -77.830  20.157  -1.329  1.00117.18      5G0J C  
ATOM   1819  OG  SER A 274     -78.904  20.278  -2.252  1.00124.30      5G0J O  
ATOM   1820  N   GLY A 275     -75.279  19.893  -3.022  1.00112.84      5G0J N  
ATOM   1821  CA  GLY A 275     -74.580  19.451  -4.229  1.00111.75      5G0J C  
ATOM   1822  C   GLY A 275     -73.587  20.422  -4.837  1.00113.43      5G0J C  
ATOM   1823  O   GLY A 275     -72.690  20.928  -4.148  1.00111.37      5G0J O  
ATOM   1824  N   ALA A 276     -73.752  20.673  -6.160  1.00110.24      5G0J N  
ATOM   1825  CA  ALA A 276     -72.935  21.606  -6.948  1.00109.75      5G0J C  
ATOM   1826  C   ALA A 276     -73.116  23.047  -6.455  1.00112.93      5G0J C  
ATOM   1827  O   ALA A 276     -72.147  23.804  -6.470  1.00112.35      5G0J O  
ATOM   1828  CB  ALA A 276     -73.291  21.505  -8.424  1.00110.30      5G0J C  
ATOM   1829  N   GLY A 277     -74.335  23.371  -5.980  1.00108.61      5G0J N  
ATOM   1830  CA  GLY A 277     -74.726  24.676  -5.453  1.00107.85      5G0J C  
ATOM   1831  C   GLY A 277     -74.452  24.920  -3.978  1.00109.92      5G0J C  
ATOM   1832  O   GLY A 277     -75.062  25.817  -3.383  1.00109.96      5G0J O  
ATOM   1833  N   GLN A 278     -73.510  24.160  -3.388  1.00104.40      5G0J N  
ATOM   1834  CA  GLN A 278     -73.141  24.287  -1.980  1.00103.43      5G0J C  
ATOM   1835  C   GLN A 278     -72.255  25.525  -1.717  1.00105.16      5G0J C  
ATOM   1836  O   GLN A 278     -71.093  25.571  -2.131  1.00103.49      5G0J O  
ATOM   1837  CB  GLN A 278     -72.520  22.985  -1.454  1.00104.68      5G0J C  
ATOM   1838  CG  GLN A 278     -72.344  22.970   0.059  1.00121.44      5G0J C  
ATOM   1839  CD  GLN A 278     -71.563  21.787   0.577  1.00140.50      5G0J C  
ATOM   1840  NE2 GLN A 278     -71.820  21.419   1.825  1.00130.76      5G0J N  
ATOM   1841  OE1 GLN A 278     -70.695  21.223  -0.103  1.00135.89      5G0J O  
ATOM   1842  N   GLY A 279     -72.841  26.500  -1.020  1.00100.88      5G0J N  
ATOM   1843  CA  GLY A 279     -72.242  27.788  -0.683  1.00 99.68      5G0J C  
ATOM   1844  C   GLY A 279     -72.863  28.924  -1.481  1.00100.58      5G0J C  
ATOM   1845  O   GLY A 279     -72.495  30.087  -1.305  1.00 98.22      5G0J O  
ATOM   1846  N   TYR A 280     -73.813  28.577  -2.378  1.00 96.80      5G0J N  
ATOM   1847  CA  TYR A 280     -74.542  29.500  -3.251  1.00 96.24      5G0J C  
ATOM   1848  C   TYR A 280     -76.007  29.709  -2.772  1.00 95.55      5G0J C  
ATOM   1849  O   TYR A 280     -76.954  29.761  -3.566  1.00 96.05      5G0J O  
ATOM   1850  CB  TYR A 280     -74.447  29.023  -4.710  1.00 98.94      5G0J C  
ATOM   1851  CG  TYR A 280     -73.026  29.034  -5.240  1.00104.00      5G0J C  
ATOM   1852  CD1 TYR A 280     -72.424  30.219  -5.657  1.00107.20      5G0J C  
ATOM   1853  CD2 TYR A 280     -72.279  27.862  -5.320  1.00105.17      5G0J C  
ATOM   1854  CE1 TYR A 280     -71.130  30.229  -6.181  1.00110.07      5G0J C  
ATOM   1855  CE2 TYR A 280     -70.975  27.865  -5.822  1.00106.21      5G0J C  
ATOM   1856  CZ  TYR A 280     -70.404  29.051  -6.252  1.00115.73      5G0J C  
ATOM   1857  OH  TYR A 280     -69.108  29.071  -6.721  1.00116.76      5G0J O  
ATOM   1858  N   ASN A 281     -76.166  29.814  -1.444  1.00 87.04      5G0J N  
ATOM   1859  CA  ASN A 281     -77.419  30.040  -0.720  1.00 84.36      5G0J C  
ATOM   1860  C   ASN A 281     -77.011  30.635   0.606  1.00 84.41      5G0J C  
ATOM   1861  O   ASN A 281     -76.253  30.019   1.362  1.00 83.49      5G0J O  
ATOM   1862  CB  ASN A 281     -78.200  28.761  -0.534  1.00 81.04      5G0J C  
ATOM   1863  CG  ASN A 281     -79.686  28.952  -0.591  1.00 95.72      5G0J C  
ATOM   1864  ND2 ASN A 281     -80.230  29.403   0.523  1.00 78.57      5G0J N  
ATOM   1865  OD1 ASN A 281     -80.354  28.641  -1.607  1.00 93.50      5G0J O  
ATOM   1866  N   ILE A 282     -77.355  31.914   0.795  1.00 78.56      5G0J N  
ATOM   1867  CA  ILE A 282     -76.960  32.666   1.974  1.00 76.81      5G0J C  
ATOM   1868  C   ILE A 282     -78.178  33.238   2.700  1.00 82.81      5G0J C  
ATOM   1869  O   ILE A 282     -78.924  34.043   2.137  1.00 83.96      5G0J O  
ATOM   1870  CB  ILE A 282     -75.878  33.727   1.678  1.00 77.88      5G0J C  
ATOM   1871  CG1 ILE A 282     -74.736  33.120   0.803  1.00 77.94      5G0J C  
ATOM   1872  CG2 ILE A 282     -75.373  34.305   3.003  1.00 76.37      5G0J C  
ATOM   1873  CD1 ILE A 282     -73.412  33.934   0.612  1.00 79.73      5G0J C  
ATOM   1874  N   ASN A 283     -78.382  32.797   3.951  1.00 77.26      5G0J N  
ATOM   1875  CA  ASN A 283     -79.473  33.264   4.770  1.00 75.64      5G0J C  
ATOM   1876  C   ASN A 283     -78.927  34.104   5.927  1.00 81.56      5G0J C  
ATOM   1877  O   ASN A 283     -78.016  33.661   6.632  1.00 81.81      5G0J O  
ATOM   1878  CB  ASN A 283     -80.317  32.088   5.260  1.00 68.85      5G0J C  
ATOM   1879  CG  ASN A 283     -81.119  31.377   4.186  1.00 90.87      5G0J C  
ATOM   1880  ND2 ASN A 283     -81.413  30.107   4.403  1.00 88.42      5G0J N  
ATOM   1881  OD1 ASN A 283     -81.542  31.953   3.186  1.00 80.21      5G0J O  
ATOM   1882  N   LEU A 284     -79.436  35.344   6.079  1.00 78.75      5G0J N  
ATOM   1883  CA  LEU A 284     -79.105  36.226   7.197  1.00 79.05      5G0J C  
ATOM   1884  C   LEU A 284     -80.396  36.356   8.027  1.00 89.47      5G0J C  
ATOM   1885  O   LEU A 284     -81.269  37.165   7.677  1.00 90.95      5G0J O  
ATOM   1886  CB  LEU A 284     -78.563  37.585   6.741  1.00 78.03      5G0J C  
ATOM   1887  CG  LEU A 284     -78.357  38.657   7.802  1.00 81.08      5G0J C  
ATOM   1888  CD1 LEU A 284     -77.491  38.176   8.956  1.00 80.56      5G0J C  
ATOM   1889  CD2 LEU A 284     -77.773  39.880   7.188  1.00 81.48      5G0J C  
ATOM   1890  N   PRO A 285     -80.576  35.483   9.063  1.00 87.19      5G0J N  
ATOM   1891  CA  PRO A 285     -81.808  35.524   9.852  1.00 85.81      5G0J C  
ATOM   1892  C   PRO A 285     -81.668  36.415  11.074  1.00 87.54      5G0J C  
ATOM   1893  O   PRO A 285     -80.723  36.274  11.854  1.00 86.26      5G0J O  
ATOM   1894  CB  PRO A 285     -82.001  34.062  10.246  1.00 87.66      5G0J C  
ATOM   1895  CG  PRO A 285     -80.630  33.452  10.228  1.00 92.75      5G0J C  
ATOM   1896  CD  PRO A 285     -79.677  34.420   9.566  1.00 89.00      5G0J C  
ATOM   1897  N   TRP A 286     -82.596  37.360  11.226  1.00 83.60      5G0J N  
ATOM   1898  CA  TRP A 286     -82.603  38.232  12.393  1.00 82.49      5G0J C  
ATOM   1899  C   TRP A 286     -83.374  37.484  13.498  1.00 84.30      5G0J C  
ATOM   1900  O   TRP A 286     -84.449  36.929  13.218  1.00 81.20      5G0J O  
ATOM   1901  CB  TRP A 286     -83.311  39.545  12.080  1.00 80.46      5G0J C  
ATOM   1902  CG  TRP A 286     -82.735  40.402  10.999  1.00 80.24      5G0J C  
ATOM   1903  CD1 TRP A 286     -83.441  41.033  10.021  1.00 82.77      5G0J C  
ATOM   1904  CD2 TRP A 286     -81.403  40.920  10.928  1.00 79.60      5G0J C  
ATOM   1905  CE2 TRP A 286     -81.370  41.841   9.860  1.00 82.41      5G0J C  
ATOM   1906  CE3 TRP A 286     -80.222  40.674  11.642  1.00 80.95      5G0J C  
ATOM   1907  NE1 TRP A 286     -82.634  41.911   9.348  1.00 81.57      5G0J N  
ATOM   1908  CZ2 TRP A 286     -80.203  42.494   9.469  1.00 81.49      5G0J C  
ATOM   1909  CZ3 TRP A 286     -79.060  41.314  11.246  1.00 82.28      5G0J C  
ATOM   1910  CH2 TRP A 286     -79.060  42.218  10.174  1.00 82.73      5G0J C  
ATOM   1911  N   ASN A 287     -82.817  37.439  14.727  1.00 81.34      5G0J N  
ATOM   1912  CA  ASN A 287     -83.483  36.709  15.810  1.00 81.65      5G0J C  
ATOM   1913  C   ASN A 287     -84.028  37.653  16.912  1.00 87.20      5G0J C  
ATOM   1914  O   ASN A 287     -84.469  37.222  17.982  1.00 87.55      5G0J O  
ATOM   1915  CB  ASN A 287     -82.598  35.588  16.351  1.00 81.55      5G0J C  
ATOM   1916  CG  ASN A 287     -82.279  34.546  15.300  1.00 94.61      5G0J C  
ATOM   1917  ND2 ASN A 287     -80.984  34.426  14.954  1.00 76.37      5G0J N  
ATOM   1918  OD1 ASN A 287     -83.178  33.851  14.780  1.00 85.63      5G0J O  
ATOM   1919  N   LYS A 288     -84.063  38.943  16.582  1.00 83.31      5G0J N  
ATOM   1920  CA  LYS A 288     -84.633  40.032  17.371  1.00 81.79      5G0J C  
ATOM   1921  C   LYS A 288     -85.235  41.085  16.413  1.00 82.04      5G0J C  
ATOM   1922  O   LYS A 288     -84.617  41.422  15.406  1.00 83.41      5G0J O  
ATOM   1923  CB  LYS A 288     -83.609  40.624  18.360  1.00 83.53      5G0J C  
ATOM   1924  CG  LYS A 288     -83.783  40.021  19.746  1.00 97.72      5G0J C  
ATOM   1925  CD  LYS A 288     -82.621  40.252  20.695  1.00106.93      5G0J C  
ATOM   1926  CE  LYS A 288     -82.650  39.293  21.872  1.00114.54      5G0J C  
ATOM   1927  NZ  LYS A 288     -82.514  37.862  21.455  1.00121.84      5G0J N1+
ATOM   1928  N   VAL A 289     -86.459  41.543  16.685  1.00 73.37      5G0J N  
ATOM   1929  CA  VAL A 289     -87.144  42.553  15.864  1.00 70.10      5G0J C  
ATOM   1930  C   VAL A 289     -86.547  43.975  16.100  1.00 71.85      5G0J C  
ATOM   1931  O   VAL A 289     -85.657  44.162  16.938  1.00 69.53      5G0J O  
ATOM   1932  CB  VAL A 289     -88.677  42.526  16.084  1.00 71.28      5G0J C  
ATOM   1933  CG1 VAL A 289     -89.283  41.182  15.717  1.00 69.90      5G0J C  
ATOM   1934  CG2 VAL A 289     -89.024  42.900  17.507  1.00 71.02      5G0J C  
ATOM   1935  N   GLY A 290     -87.041  44.948  15.347  1.00 68.64      5G0J N  
ATOM   1936  CA  GLY A 290     -86.609  46.333  15.471  1.00 68.16      5G0J C  
ATOM   1937  C   GLY A 290     -85.235  46.613  14.923  1.00 71.41      5G0J C  
ATOM   1938  O   GLY A 290     -84.517  47.465  15.451  1.00 68.03      5G0J O  
ATOM   1939  N   MET A 291     -84.872  45.921  13.831  1.00 72.85      5G0J N  
ATOM   1940  CA  MET A 291     -83.579  46.163  13.174  1.00 74.13      5G0J C  
ATOM   1941  C   MET A 291     -83.629  47.496  12.427  1.00 77.89      5G0J C  
ATOM   1942  O   MET A 291     -84.700  47.895  11.966  1.00 76.75      5G0J O  
ATOM   1943  CB  MET A 291     -83.147  45.001  12.257  1.00 76.66      5G0J C  
ATOM   1944  CG  MET A 291     -82.937  43.672  12.985  1.00 80.57      5G0J C  
ATOM   1945  SD  MET A 291     -81.628  43.710  14.240  1.00 85.09      5G0J S  
ATOM   1946  CE  MET A 291     -81.577  42.029  14.684  1.00 82.54      5G0J C  
ATOM   1947  N   GLU A 292     -82.494  48.204  12.359  1.00 75.04      5G0J N  
ATOM   1948  CA  GLU A 292     -82.436  49.514  11.714  1.00 74.87      5G0J C  
ATOM   1949  C   GLU A 292     -81.529  49.574  10.491  1.00 77.89      5G0J C  
ATOM   1950  O   GLU A 292     -81.170  48.523   9.950  1.00 78.04      5G0J O  
ATOM   1951  CB  GLU A 292     -82.060  50.568  12.738  1.00 76.45      5G0J C  
ATOM   1952  CG  GLU A 292     -83.211  50.898  13.673  1.00 87.57      5G0J C  
ATOM   1953  CD  GLU A 292     -82.793  51.470  15.011  1.00110.94      5G0J C  
ATOM   1954  OE1 GLU A 292     -81.757  52.176  15.070  1.00 76.79      5G0J O  
ATOM   1955  OE2 GLU A 292     -83.509  51.209  16.005  1.00122.00      5G0J O1-
ATOM   1956  N   SER A 293     -81.218  50.801  10.004  1.00 73.62      5G0J N  
ATOM   1957  CA  SER A 293     -80.339  51.007   8.838  1.00 72.52      5G0J C  
ATOM   1958  C   SER A 293     -78.978  50.320   9.050  1.00 75.90      5G0J C  
ATOM   1959  O   SER A 293     -78.629  49.421   8.275  1.00 74.29      5G0J O  
ATOM   1960  CB  SER A 293     -80.175  52.491   8.514  1.00 73.13      5G0J C  
ATOM   1961  OG  SER A 293     -81.368  53.049   7.985  1.00 72.41      5G0J O  
ATOM   1962  N   GLY A 294     -78.299  50.664  10.152  1.00 73.32      5G0J N  
ATOM   1963  CA  GLY A 294     -77.022  50.084  10.557  1.00 73.50      5G0J C  
ATOM   1964  C   GLY A 294     -76.980  48.566  10.497  1.00 77.42      5G0J C  
ATOM   1965  O   GLY A 294     -75.992  47.978  10.056  1.00 78.08      5G0J O  
ATOM   1966  N   ASP A 295     -78.065  47.918  10.878  1.00 73.04      5G0J N  
ATOM   1967  CA  ASP A 295     -78.123  46.460  10.855  1.00 73.03      5G0J C  
ATOM   1968  C   ASP A 295     -78.085  45.887   9.432  1.00 76.19      5G0J C  
ATOM   1969  O   ASP A 295     -77.565  44.789   9.231  1.00 76.11      5G0J O  
ATOM   1970  CB  ASP A 295     -79.335  45.945  11.664  1.00 75.00      5G0J C  
ATOM   1971  CG  ASP A 295     -79.374  46.448  13.106  1.00 79.81      5G0J C  
ATOM   1972  OD1 ASP A 295     -78.278  46.617  13.718  1.00 74.86      5G0J O  
ATOM   1973  OD2 ASP A 295     -80.487  46.708  13.609  1.00 88.08      5G0J O1-
ATOM   1974  N   TYR A 296     -78.616  46.638   8.441  1.00 70.22      5G0J N  
ATOM   1975  CA  TYR A 296     -78.603  46.204   7.042  1.00 66.74      5G0J C  
ATOM   1976  C   TYR A 296     -77.332  46.676   6.335  1.00 71.01      5G0J C  
ATOM   1977  O   TYR A 296     -76.822  45.963   5.478  1.00 70.69      5G0J O  
ATOM   1978  CB  TYR A 296     -79.864  46.676   6.308  1.00 64.23      5G0J C  
ATOM   1979  CG  TYR A 296     -81.077  45.821   6.591  1.00 62.68      5G0J C  
ATOM   1980  CD1 TYR A 296     -81.687  45.832   7.842  1.00 62.03      5G0J C  
ATOM   1981  CD2 TYR A 296     -81.636  45.018   5.600  1.00 64.24      5G0J C  
ATOM   1982  CE1 TYR A 296     -82.812  45.056   8.106  1.00 62.01      5G0J C  
ATOM   1983  CE2 TYR A 296     -82.782  44.256   5.846  1.00 63.53      5G0J C  
ATOM   1984  CZ  TYR A 296     -83.363  44.276   7.104  1.00 69.49      5G0J C  
ATOM   1985  OH  TYR A 296     -84.456  43.488   7.399  1.00 71.18      5G0J O  
ATOM   1986  N   ILE A 297     -76.827  47.869   6.678  1.00 67.64      5G0J N  
ATOM   1987  CA  ILE A 297     -75.648  48.392   6.018  1.00 68.21      5G0J C  
ATOM   1988  C   ILE A 297     -74.434  47.553   6.395  1.00 75.12      5G0J C  
ATOM   1989  O   ILE A 297     -73.739  47.076   5.495  1.00 75.65      5G0J O  
ATOM   1990  CB  ILE A 297     -75.479  49.926   6.220  1.00 71.37      5G0J C  
ATOM   1991  CG1 ILE A 297     -76.461  50.690   5.287  1.00 70.64      5G0J C  
ATOM   1992  CG2 ILE A 297     -74.017  50.376   5.962  1.00 72.73      5G0J C  
ATOM   1993  CD1 ILE A 297     -77.033  51.940   5.818  1.00 67.43      5G0J C  
ATOM   1994  N   THR A 298     -74.233  47.300   7.701  1.00 73.32      5G0J N  
ATOM   1995  CA  THR A 298     -73.136  46.466   8.210  1.00 72.91      5G0J C  
ATOM   1996  C   THR A 298     -73.218  45.057   7.621  1.00 75.22      5G0J C  
ATOM   1997  O   THR A 298     -72.194  44.537   7.187  1.00 75.85      5G0J O  
ATOM   1998  CB  THR A 298     -73.063  46.509   9.730  1.00 80.65      5G0J C  
ATOM   1999  CG2 THR A 298     -71.866  45.766  10.268  1.00 78.98      5G0J C  
ATOM   2000  OG1 THR A 298     -72.963  47.882  10.114  1.00 83.16      5G0J O  
ATOM   2001  N   ALA A 299     -74.424  44.493   7.500  1.00 69.51      5G0J N  
ATOM   2002  CA  ALA A 299     -74.576  43.174   6.893  1.00 69.52      5G0J C  
ATOM   2003  C   ALA A 299     -74.071  43.154   5.461  1.00 75.98      5G0J C  
ATOM   2004  O   ALA A 299     -73.317  42.258   5.102  1.00 77.75      5G0J O  
ATOM   2005  CB  ALA A 299     -76.019  42.717   6.951  1.00 70.13      5G0J C  
ATOM   2006  N   PHE A 300     -74.436  44.163   4.662  1.00 72.47      5G0J N  
ATOM   2007  CA  PHE A 300     -74.020  44.313   3.268  1.00 71.41      5G0J C  
ATOM   2008  C   PHE A 300     -72.487  44.497   3.178  1.00 77.28      5G0J C  
ATOM   2009  O   PHE A 300     -71.851  43.838   2.358  1.00 76.05      5G0J O  
ATOM   2010  CB  PHE A 300     -74.776  45.508   2.639  1.00 71.69      5G0J C  
ATOM   2011  CG  PHE A 300     -76.056  45.153   1.914  1.00 70.85      5G0J C  
ATOM   2012  CD1 PHE A 300     -77.085  44.484   2.568  1.00 70.89      5G0J C  
ATOM   2013  CD2 PHE A 300     -76.234  45.492   0.575  1.00 71.84      5G0J C  
ATOM   2014  CE1 PHE A 300     -78.249  44.119   1.884  1.00 72.87      5G0J C  
ATOM   2015  CE2 PHE A 300     -77.396  45.127  -0.106  1.00 71.82      5G0J C  
ATOM   2016  CZ  PHE A 300     -78.396  44.445   0.554  1.00 70.67      5G0J C  
ATOM   2017  N   GLN A 301     -71.905  45.341   4.067  1.00 74.86      5G0J N  
ATOM   2018  CA  GLN A 301     -70.474  45.648   4.112  1.00 75.45      5G0J C  
ATOM   2019  C   GLN A 301     -69.545  44.472   4.463  1.00 82.28      5G0J C  
ATOM   2020  O   GLN A 301     -68.578  44.224   3.733  1.00 83.11      5G0J O  
ATOM   2021  CB  GLN A 301     -70.191  46.815   5.064  1.00 76.32      5G0J C  
ATOM   2022  CG  GLN A 301     -70.585  48.172   4.499  1.00 90.35      5G0J C  
ATOM   2023  CD  GLN A 301     -69.792  48.637   3.299  1.00102.97      5G0J C  
ATOM   2024  NE2 GLN A 301     -68.705  47.971   2.974  1.00 95.56      5G0J N  
ATOM   2025  OE1 GLN A 301     -70.111  49.650   2.680  1.00 98.07      5G0J O  
ATOM   2026  N   GLN A 302     -69.802  43.796   5.596  1.00 77.95      5G0J N  
ATOM   2027  CA  GLN A 302     -68.989  42.687   6.079  1.00 76.98      5G0J C  
ATOM   2028  C   GLN A 302     -69.318  41.341   5.427  1.00 84.25      5G0J C  
ATOM   2029  O   GLN A 302     -68.453  40.463   5.435  1.00 86.21      5G0J O  
ATOM   2030  CB  GLN A 302     -69.092  42.546   7.612  1.00 77.32      5G0J C  
ATOM   2031  CG  GLN A 302     -68.627  43.752   8.438  1.00 77.38      5G0J C  
ATOM   2032  CD  GLN A 302     -67.148  44.094   8.347  1.00 91.65      5G0J C  
ATOM   2033  NE2 GLN A 302     -66.749  45.191   8.984  1.00 78.10      5G0J N  
ATOM   2034  OE1 GLN A 302     -66.347  43.398   7.716  1.00 89.30      5G0J O  
ATOM   2035  N   LEU A 303     -70.537  41.142   4.885  1.00 79.89      5G0J N  
ATOM   2036  CA  LEU A 303     -70.882  39.824   4.349  1.00 79.29      5G0J C  
ATOM   2037  C   LEU A 303     -71.269  39.824   2.854  1.00 84.98      5G0J C  
ATOM   2038  O   LEU A 303     -70.560  39.177   2.080  1.00 86.29      5G0J O  
ATOM   2039  CB  LEU A 303     -71.963  39.157   5.238  1.00 79.11      5G0J C  
ATOM   2040  CG  LEU A 303     -72.861  38.036   4.678  1.00 84.16      5G0J C  
ATOM   2041  CD1 LEU A 303     -72.202  36.675   4.763  1.00 84.53      5G0J C  
ATOM   2042  CD2 LEU A 303     -74.133  37.955   5.448  1.00 87.20      5G0J C  
ATOM   2043  N   LEU A 304     -72.361  40.514   2.442  1.00 80.18      5G0J N  
ATOM   2044  CA  LEU A 304     -72.826  40.480   1.050  1.00 78.60      5G0J C  
ATOM   2045  C   LEU A 304     -71.871  41.070   0.016  1.00 80.51      5G0J C  
ATOM   2046  O   LEU A 304     -71.723  40.460  -1.029  1.00 79.99      5G0J O  
ATOM   2047  CB  LEU A 304     -74.220  41.116   0.884  1.00 78.15      5G0J C  
ATOM   2048  CG  LEU A 304     -74.884  41.015  -0.500  1.00 81.31      5G0J C  
ATOM   2049  CD1 LEU A 304     -74.974  39.590  -0.983  1.00 80.78      5G0J C  
ATOM   2050  CD2 LEU A 304     -76.265  41.573  -0.462  1.00 84.44      5G0J C  
ATOM   2051  N   LEU A 305     -71.279  42.245   0.251  1.00 76.86      5G0J N  
ATOM   2052  CA  LEU A 305     -70.423  42.859  -0.766  1.00 76.87      5G0J C  
ATOM   2053  C   LEU A 305     -69.192  42.016  -1.051  1.00 83.48      5G0J C  
ATOM   2054  O   LEU A 305     -69.019  41.658  -2.233  1.00 83.95      5G0J O  
ATOM   2055  CB  LEU A 305     -70.082  44.330  -0.503  1.00 76.41      5G0J C  
ATOM   2056  CG  LEU A 305     -71.274  45.294  -0.647  1.00 80.07      5G0J C  
ATOM   2057  CD1 LEU A 305     -70.849  46.708  -0.388  1.00 80.51      5G0J C  
ATOM   2058  CD2 LEU A 305     -71.958  45.172  -2.024  1.00 79.30      5G0J C  
ATOM   2059  N   PRO A 306     -68.429  41.549  -0.015  1.00 79.50      5G0J N  
ATOM   2060  CA  PRO A 306     -67.307  40.643  -0.289  1.00 78.42      5G0J C  
ATOM   2061  C   PRO A 306     -67.726  39.438  -1.136  1.00 81.89      5G0J C  
ATOM   2062  O   PRO A 306     -67.156  39.231  -2.216  1.00 82.45      5G0J O  
ATOM   2063  CB  PRO A 306     -66.853  40.252   1.111  1.00 80.04      5G0J C  
ATOM   2064  CG  PRO A 306     -67.164  41.453   1.930  1.00 84.38      5G0J C  
ATOM   2065  CD  PRO A 306     -68.512  41.837   1.435  1.00 80.48      5G0J C  
ATOM   2066  N   VAL A 307     -68.782  38.720  -0.714  1.00 77.34      5G0J N  
ATOM   2067  CA  VAL A 307     -69.315  37.555  -1.433  1.00 77.13      5G0J C  
ATOM   2068  C   VAL A 307     -69.686  37.881  -2.870  1.00 83.68      5G0J C  
ATOM   2069  O   VAL A 307     -69.310  37.133  -3.769  1.00 84.46      5G0J O  
ATOM   2070  CB  VAL A 307     -70.484  36.887  -0.669  1.00 80.48      5G0J C  
ATOM   2071  CG1 VAL A 307     -71.191  35.828  -1.519  1.00 80.06      5G0J C  
ATOM   2072  CG2 VAL A 307     -70.000  36.292   0.648  1.00 80.23      5G0J C  
ATOM   2073  N   ALA A 308     -70.407  38.994  -3.086  1.00 81.83      5G0J N  
ATOM   2074  CA  ALA A 308     -70.856  39.451  -4.406  1.00 82.48      5G0J C  
ATOM   2075  C   ALA A 308     -69.693  39.800  -5.340  1.00 87.17      5G0J C  
ATOM   2076  O   ALA A 308     -69.725  39.399  -6.507  1.00 85.39      5G0J O  
ATOM   2077  CB  ALA A 308     -71.786  40.649  -4.260  1.00 83.43      5G0J C  
ATOM   2078  N   TYR A 309     -68.673  40.541  -4.830  1.00 85.10      5G0J N  
ATOM   2079  CA  TYR A 309     -67.510  40.882  -5.633  1.00 86.23      5G0J C  
ATOM   2080  C   TYR A 309     -66.687  39.637  -5.993  1.00 94.44      5G0J C  
ATOM   2081  O   TYR A 309     -66.136  39.584  -7.092  1.00 95.31      5G0J O  
ATOM   2082  CB  TYR A 309     -66.664  41.979  -4.992  1.00 87.76      5G0J C  
ATOM   2083  CG  TYR A 309     -67.149  43.383  -5.293  1.00 90.34      5G0J C  
ATOM   2084  CD1 TYR A 309     -66.903  43.977  -6.527  1.00 92.34      5G0J C  
ATOM   2085  CD2 TYR A 309     -67.799  44.143  -4.324  1.00 91.32      5G0J C  
ATOM   2086  CE1 TYR A 309     -67.344  45.271  -6.810  1.00 93.48      5G0J C  
ATOM   2087  CE2 TYR A 309     -68.222  45.448  -4.587  1.00 92.21      5G0J C  
ATOM   2088  CZ  TYR A 309     -67.997  46.008  -5.835  1.00 99.08      5G0J C  
ATOM   2089  OH  TYR A 309     -68.382  47.305  -6.098  1.00 96.90      5G0J O  
ATOM   2090  N   GLU A 310     -66.646  38.614  -5.110  1.00 93.00      5G0J N  
ATOM   2091  CA  GLU A 310     -65.956  37.350  -5.412  1.00 93.56      5G0J C  
ATOM   2092  C   GLU A 310     -66.758  36.576  -6.494  1.00 95.34      5G0J C  
ATOM   2093  O   GLU A 310     -66.169  36.169  -7.506  1.00 96.93      5G0J O  
ATOM   2094  CB  GLU A 310     -65.715  36.491  -4.132  1.00 95.65      5G0J C  
ATOM   2095  CG  GLU A 310     -65.172  35.081  -4.401  1.00109.92      5G0J C  
ATOM   2096  CD  GLU A 310     -64.891  34.137  -3.241  1.00127.98      5G0J C  
ATOM   2097  OE1 GLU A 310     -65.196  34.503  -2.083  1.00110.32      5G0J O  
ATOM   2098  OE2 GLU A 310     -64.402  33.009  -3.499  1.00118.03      5G0J O1-
ATOM   2099  N   PHE A 311     -68.093  36.423  -6.301  1.00 87.74      5G0J N  
ATOM   2100  CA  PHE A 311     -68.979  35.702  -7.217  1.00 86.20      5G0J C  
ATOM   2101  C   PHE A 311     -69.022  36.281  -8.635  1.00 92.91      5G0J C  
ATOM   2102  O   PHE A 311     -69.266  35.525  -9.571  1.00 94.26      5G0J O  
ATOM   2103  CB  PHE A 311     -70.392  35.570  -6.638  1.00 86.70      5G0J C  
ATOM   2104  CG  PHE A 311     -71.411  34.874  -7.514  1.00 86.88      5G0J C  
ATOM   2105  CD1 PHE A 311     -71.386  33.496  -7.676  1.00 89.50      5G0J C  
ATOM   2106  CD2 PHE A 311     -72.434  35.589  -8.119  1.00 88.42      5G0J C  
ATOM   2107  CE1 PHE A 311     -72.352  32.845  -8.459  1.00 90.41      5G0J C  
ATOM   2108  CE2 PHE A 311     -73.419  34.937  -8.877  1.00 91.27      5G0J C  
ATOM   2109  CZ  PHE A 311     -73.367  33.569  -9.046  1.00 89.30      5G0J C  
ATOM   2110  N   GLN A 312     -68.754  37.587  -8.803  1.00 89.39      5G0J N  
ATOM   2111  CA  GLN A 312     -68.765  38.274 -10.101  1.00 89.15      5G0J C  
ATOM   2112  C   GLN A 312     -70.018  37.976 -10.956  1.00 91.46      5G0J C  
ATOM   2113  O   GLN A 312     -69.897  37.272 -11.965  1.00 91.37      5G0J O  
ATOM   2114  CB  GLN A 312     -67.479  38.001 -10.895  1.00 90.81      5G0J C  
ATOM   2115  CG  GLN A 312     -66.363  38.970 -10.586  1.00116.59      5G0J C  
ATOM   2116  CD  GLN A 312     -65.053  38.372 -11.001  1.00145.77      5G0J C  
ATOM   2117  NE2 GLN A 312     -64.614  38.718 -12.207  1.00139.24      5G0J N  
ATOM   2118  OE1 GLN A 312     -64.447  37.570 -10.267  1.00142.69      5G0J O  
ATOM   2119  N   PRO A 313     -71.228  38.475 -10.583  1.00 85.73      5G0J N  
ATOM   2120  CA  PRO A 313     -72.412  38.205 -11.427  1.00 84.14      5G0J C  
ATOM   2121  C   PRO A 313     -72.497  39.146 -12.623  1.00 84.76      5G0J C  
ATOM   2122  O   PRO A 313     -71.942  40.244 -12.596  1.00 84.96      5G0J O  
ATOM   2123  CB  PRO A 313     -73.586  38.419 -10.469  1.00 86.19      5G0J C  
ATOM   2124  CG  PRO A 313     -73.073  39.400  -9.447  1.00 90.93      5G0J C  
ATOM   2125  CD  PRO A 313     -71.567  39.333  -9.422  1.00 86.64      5G0J C  
ATOM   2126  N   GLN A 314     -73.183  38.731 -13.672  1.00 79.29      5G0J N  
ATOM   2127  CA  GLN A 314     -73.350  39.596 -14.840  1.00 78.64      5G0J C  
ATOM   2128  C   GLN A 314     -74.703  40.290 -14.773  1.00 79.91      5G0J C  
ATOM   2129  O   GLN A 314     -75.058  41.072 -15.645  1.00 80.63      5G0J O  
ATOM   2130  CB  GLN A 314     -73.219  38.804 -16.147  1.00 80.38      5G0J C  
ATOM   2131  CG  GLN A 314     -71.825  38.267 -16.406  1.00 96.32      5G0J C  
ATOM   2132  CD  GLN A 314     -71.887  36.777 -16.483  1.00116.39      5G0J C  
ATOM   2133  NE2 GLN A 314     -71.157  36.121 -15.594  1.00108.17      5G0J N  
ATOM   2134  OE1 GLN A 314     -72.608  36.208 -17.313  1.00112.38      5G0J O  
ATOM   2135  N   LEU A 315     -75.469  39.969 -13.753  1.00 74.12      5G0J N  
ATOM   2136  CA  LEU A 315     -76.777  40.548 -13.506  1.00 72.72      5G0J C  
ATOM   2137  C   LEU A 315     -77.083  40.487 -12.012  1.00 76.54      5G0J C  
ATOM   2138  O   LEU A 315     -76.659  39.541 -11.330  1.00 75.90      5G0J O  
ATOM   2139  CB  LEU A 315     -77.873  39.817 -14.322  1.00 71.59      5G0J C  
ATOM   2140  CG  LEU A 315     -79.290  40.342 -14.185  1.00 74.82      5G0J C  
ATOM   2141  CD1 LEU A 315     -79.410  41.790 -14.642  1.00 74.76      5G0J C  
ATOM   2142  CD2 LEU A 315     -80.250  39.481 -14.904  1.00 76.92      5G0J C  
ATOM   2143  N   VAL A 316     -77.793  41.519 -11.499  1.00 71.87      5G0J N  
ATOM   2144  CA  VAL A 316     -78.285  41.521 -10.127  1.00 70.83      5G0J C  
ATOM   2145  C   VAL A 316     -79.792  41.671 -10.166  1.00 75.30      5G0J C  
ATOM   2146  O   VAL A 316     -80.307  42.589 -10.815  1.00 75.52      5G0J O  
ATOM   2147  CB  VAL A 316     -77.620  42.520  -9.176  1.00 73.73      5G0J C  
ATOM   2148  CG1 VAL A 316     -78.312  42.498  -7.820  1.00 73.30      5G0J C  
ATOM   2149  CG2 VAL A 316     -76.148  42.197  -9.014  1.00 73.46      5G0J C  
ATOM   2150  N   LEU A 317     -80.490  40.735  -9.522  1.00 70.94      5G0J N  
ATOM   2151  CA  LEU A 317     -81.938  40.777  -9.398  1.00 70.91      5G0J C  
ATOM   2152  C   LEU A 317     -82.248  41.008  -7.930  1.00 74.89      5G0J C  
ATOM   2153  O   LEU A 317     -81.528  40.498  -7.067  1.00 75.03      5G0J O  
ATOM   2154  CB  LEU A 317     -82.600  39.503  -9.908  1.00 70.78      5G0J C  
ATOM   2155  CG  LEU A 317     -82.421  39.180 -11.377  1.00 74.52      5G0J C  
ATOM   2156  CD1 LEU A 317     -82.992  37.822 -11.669  1.00 74.45      5G0J C  
ATOM   2157  CD2 LEU A 317     -83.094  40.212 -12.260  1.00 76.36      5G0J C  
ATOM   2158  N   VAL A 318     -83.245  41.851  -7.638  1.00 69.86      5G0J N  
ATOM   2159  CA  VAL A 318     -83.570  42.191  -6.253  1.00 68.07      5G0J C  
ATOM   2160  C   VAL A 318     -85.024  41.922  -5.950  1.00 74.00      5G0J C  
ATOM   2161  O   VAL A 318     -85.918  42.423  -6.646  1.00 74.37      5G0J O  
ATOM   2162  CB  VAL A 318     -83.147  43.630  -5.889  1.00 69.82      5G0J C  
ATOM   2163  CG1 VAL A 318     -83.580  43.998  -4.486  1.00 69.35      5G0J C  
ATOM   2164  CG2 VAL A 318     -81.649  43.812  -6.027  1.00 69.62      5G0J C  
ATOM   2165  N   ALA A 319     -85.262  41.101  -4.923  1.00 71.55      5G0J N  
ATOM   2166  CA  ALA A 319     -86.606  40.820  -4.426  1.00 71.90      5G0J C  
ATOM   2167  C   ALA A 319     -86.878  41.959  -3.446  1.00 72.80      5G0J C  
ATOM   2168  O   ALA A 319     -86.556  41.861  -2.254  1.00 71.73      5G0J O  
ATOM   2169  CB  ALA A 319     -86.648  39.466  -3.739  1.00 73.01      5G0J C  
ATOM   2170  N   ALA A 320     -87.308  43.106  -4.020  1.00 67.48      5G0J N  
ATOM   2171  CA  ALA A 320     -87.524  44.361  -3.324  1.00 66.34      5G0J C  
ATOM   2172  C   ALA A 320     -88.879  44.411  -2.618  1.00 69.73      5G0J C  
ATOM   2173  O   ALA A 320     -89.906  44.835  -3.176  1.00 70.85      5G0J O  
ATOM   2174  CB  ALA A 320     -87.329  45.536  -4.270  1.00 66.61      5G0J C  
ATOM   2175  N   GLY A 321     -88.851  43.909  -1.395  1.00 62.63      5G0J N  
ATOM   2176  CA  GLY A 321     -89.964  43.905  -0.467  1.00 61.22      5G0J C  
ATOM   2177  C   GLY A 321     -89.640  45.020   0.500  1.00 63.69      5G0J C  
ATOM   2178  O   GLY A 321     -88.452  45.245   0.780  1.00 62.91      5G0J O  
ATOM   2179  N   PHE A 322     -90.670  45.797   0.936  1.00 57.95      5G0J N  
ATOM   2180  CA  PHE A 322     -90.439  46.936   1.827  1.00 55.93      5G0J C  
ATOM   2181  C   PHE A 322     -91.119  46.762   3.204  1.00 65.11      5G0J C  
ATOM   2182  O   PHE A 322     -91.386  47.751   3.913  1.00 65.62      5G0J O  
ATOM   2183  CB  PHE A 322     -90.807  48.248   1.122  1.00 55.24      5G0J C  
ATOM   2184  CG  PHE A 322     -89.900  48.484  -0.058  1.00 54.47      5G0J C  
ATOM   2185  CD1 PHE A 322     -88.635  49.028   0.115  1.00 55.06      5G0J C  
ATOM   2186  CD2 PHE A 322     -90.273  48.079  -1.337  1.00 56.25      5G0J C  
ATOM   2187  CE1 PHE A 322     -87.780  49.219  -0.969  1.00 54.92      5G0J C  
ATOM   2188  CE2 PHE A 322     -89.405  48.250  -2.424  1.00 58.18      5G0J C  
ATOM   2189  CZ  PHE A 322     -88.171  48.837  -2.233  1.00 55.08      5G0J C  
ATOM   2190  N   ASP A 323     -91.299  45.475   3.620  1.00 62.86      5G0J N  
ATOM   2191  CA  ASP A 323     -91.907  45.090   4.893  1.00 61.92      5G0J C  
ATOM   2192  C   ASP A 323     -90.938  45.278   6.072  1.00 65.18      5G0J C  
ATOM   2193  O   ASP A 323     -91.368  45.185   7.229  1.00 65.69      5G0J O  
ATOM   2194  CB  ASP A 323     -92.553  43.689   4.863  1.00 63.75      5G0J C  
ATOM   2195  CG  ASP A 323     -92.011  42.716   3.833  1.00 77.24      5G0J C  
ATOM   2196  OD1 ASP A 323     -90.810  42.794   3.525  1.00 79.23      5G0J O  
ATOM   2197  OD2 ASP A 323     -92.787  41.837   3.371  1.00 79.61      5G0J O1-
ATOM   2198  N   ALA A 324     -89.657  45.624   5.794  1.00 60.01      5G0J N  
ATOM   2199  CA  ALA A 324     -88.670  45.921   6.839  1.00 58.86      5G0J C  
ATOM   2200  C   ALA A 324     -88.682  47.432   7.190  1.00 64.84      5G0J C  
ATOM   2201  O   ALA A 324     -88.109  47.832   8.209  1.00 66.62      5G0J O  
ATOM   2202  CB  ALA A 324     -87.289  45.488   6.398  1.00 58.97      5G0J C  
ATOM   2203  N   VAL A 325     -89.354  48.266   6.359  1.00 59.94      5G0J N  
ATOM   2204  CA  VAL A 325     -89.482  49.722   6.567  1.00 58.54      5G0J C  
ATOM   2205  C   VAL A 325     -90.334  49.988   7.826  1.00 62.41      5G0J C  
ATOM   2206  O   VAL A 325     -91.244  49.186   8.161  1.00 62.19      5G0J O  
ATOM   2207  CB  VAL A 325     -90.072  50.442   5.319  1.00 60.85      5G0J C  
ATOM   2208  CG1 VAL A 325     -90.315  51.903   5.591  1.00 60.28      5G0J C  
ATOM   2209  CG2 VAL A 325     -89.169  50.293   4.099  1.00 60.35      5G0J C  
ATOM   2210  N   ILE A 326     -90.006  51.107   8.535  1.00 56.36      5G0J N  
ATOM   2211  CA  ILE A 326     -90.698  51.615   9.734  1.00 54.27      5G0J C  
ATOM   2212  C   ILE A 326     -92.168  51.635   9.394  1.00 60.71      5G0J C  
ATOM   2213  O   ILE A 326     -92.529  52.020   8.276  1.00 61.62      5G0J O  
ATOM   2214  CB  ILE A 326     -90.230  53.063  10.082  1.00 55.42      5G0J C  
ATOM   2215  CG1 ILE A 326     -88.757  53.109  10.457  1.00 54.63      5G0J C  
ATOM   2216  CG2 ILE A 326     -91.094  53.685  11.169  1.00 56.12      5G0J C  
ATOM   2217  CD1 ILE A 326     -88.169  54.422  10.523  1.00 63.31      5G0J C  
ATOM   2218  N   GLY A 327     -92.994  51.192  10.324  1.00 57.20      5G0J N  
ATOM   2219  CA  GLY A 327     -94.432  51.227  10.134  1.00 56.92      5G0J C  
ATOM   2220  C   GLY A 327     -95.048  50.059   9.426  1.00 60.96      5G0J C  
ATOM   2221  O   GLY A 327     -96.271  50.016   9.310  1.00 60.97      5G0J O  
ATOM   2222  N   ASP A 328     -94.243  49.097   8.966  1.00 60.32      5G0J N  
ATOM   2223  CA  ASP A 328     -94.865  47.921   8.359  1.00 61.31      5G0J C  
ATOM   2224  C   ASP A 328     -95.438  47.024   9.484  1.00 66.35      5G0J C  
ATOM   2225  O   ASP A 328     -94.750  46.729  10.473  1.00 65.60      5G0J O  
ATOM   2226  CB  ASP A 328     -93.940  47.151   7.421  1.00 63.03      5G0J C  
ATOM   2227  CG  ASP A 328     -94.661  46.002   6.738  1.00 76.28      5G0J C  
ATOM   2228  OD1 ASP A 328     -94.787  44.922   7.358  1.00 82.26      5G0J O  
ATOM   2229  OD2 ASP A 328     -95.110  46.185   5.596  1.00 77.10      5G0J O1-
ATOM   2230  N   PRO A 329     -96.720  46.656   9.363  1.00 62.51      5G0J N  
ATOM   2231  CA  PRO A 329     -97.363  45.850  10.411  1.00 62.63      5G0J C  
ATOM   2232  C   PRO A 329     -96.849  44.412  10.576  1.00 67.82      5G0J C  
ATOM   2233  O   PRO A 329     -97.008  43.839  11.652  1.00 67.47      5G0J O  
ATOM   2234  CB  PRO A 329     -98.826  45.840   9.967  1.00 64.41      5G0J C  
ATOM   2235  CG  PRO A 329     -98.734  45.929   8.460  1.00 68.93      5G0J C  
ATOM   2236  CD  PRO A 329     -97.655  46.948   8.263  1.00 64.28      5G0J C  
ATOM   2237  N   LYS A 330     -96.317  43.796   9.508  1.00 65.24      5G0J N  
ATOM   2238  CA  LYS A 330     -95.860  42.409   9.577  1.00 65.20      5G0J C  
ATOM   2239  C   LYS A 330     -94.351  42.267   9.833  1.00 70.48      5G0J C  
ATOM   2240  O   LYS A 330     -93.942  41.300  10.453  1.00 71.48      5G0J O  
ATOM   2241  CB  LYS A 330     -96.285  41.588   8.336  1.00 68.11      5G0J C  
ATOM   2242  CG  LYS A 330     -97.754  41.699   7.859  1.00 81.36      5G0J C  
ATOM   2243  CD  LYS A 330     -98.828  41.178   8.844  1.00 89.52      5G0J C  
ATOM   2244  CE  LYS A 330    -100.186  41.808   8.566  1.00 99.07      5G0J C  
ATOM   2245  NZ  LYS A 330    -101.309  41.197   9.334  1.00101.92      5G0J N1+
ATOM   2246  N   GLY A 331     -93.540  43.206   9.376  1.00 67.22      5G0J N  
ATOM   2247  CA  GLY A 331     -92.097  43.106   9.541  1.00 67.11      5G0J C  
ATOM   2248  C   GLY A 331     -91.542  43.273  10.940  1.00 72.32      5G0J C  
ATOM   2249  O   GLY A 331     -90.547  42.630  11.305  1.00 72.99      5G0J O  
ATOM   2250  N   GLY A 332     -92.133  44.179  11.704  1.00 67.63      5G0J N  
ATOM   2251  CA  GLY A 332     -91.628  44.507  13.030  1.00 66.87      5G0J C  
ATOM   2252  C   GLY A 332     -90.209  45.058  13.000  1.00 69.65      5G0J C  
ATOM   2253  O   GLY A 332     -89.472  44.917  13.976  1.00 69.83      5G0J O  
ATOM   2254  N   MET A 333     -89.799  45.686  11.890  1.00 64.87      5G0J N  
ATOM   2255  CA  MET A 333     -88.453  46.248  11.806  1.00 65.14      5G0J C  
ATOM   2256  C   MET A 333     -88.554  47.745  11.787  1.00 67.48      5G0J C  
ATOM   2257  O   MET A 333     -89.666  48.259  11.712  1.00 67.70      5G0J O  
ATOM   2258  CB  MET A 333     -87.685  45.681  10.607  1.00 68.40      5G0J C  
ATOM   2259  CG  MET A 333     -87.529  44.148  10.659  1.00 73.59      5G0J C  
ATOM   2260  SD  MET A 333     -86.465  43.560  12.017  1.00 79.87      5G0J S  
ATOM   2261  CE  MET A 333     -86.850  41.837  11.948  1.00 76.95      5G0J C  
ATOM   2262  N   GLN A 334     -87.438  48.459  11.954  1.00 62.49      5G0J N  
ATOM   2263  CA  GLN A 334     -87.490  49.919  11.997  1.00 61.74      5G0J C  
ATOM   2264  C   GLN A 334     -86.513  50.590  11.046  1.00 67.73      5G0J C  
ATOM   2265  O   GLN A 334     -85.934  51.620  11.401  1.00 69.26      5G0J O  
ATOM   2266  CB  GLN A 334     -87.271  50.446  13.434  1.00 62.63      5G0J C  
ATOM   2267  CG  GLN A 334     -88.055  49.755  14.554  1.00 57.86      5G0J C  
ATOM   2268  CD  GLN A 334     -89.530  49.927  14.435  1.00 77.40      5G0J C  
ATOM   2269  NE2 GLN A 334     -90.237  48.854  14.742  1.00 74.92      5G0J N  
ATOM   2270  OE1 GLN A 334     -90.041  51.002  14.073  1.00 74.35      5G0J O  
ATOM   2271  N   VAL A 335     -86.366  50.053   9.824  1.00 63.94      5G0J N  
ATOM   2272  CA  VAL A 335     -85.453  50.569   8.793  1.00 63.44      5G0J C  
ATOM   2273  C   VAL A 335     -86.094  51.802   8.147  1.00 68.06      5G0J C  
ATOM   2274  O   VAL A 335     -87.229  51.716   7.653  1.00 69.01      5G0J O  
ATOM   2275  CB  VAL A 335     -85.179  49.479   7.715  1.00 67.23      5G0J C  
ATOM   2276  CG1 VAL A 335     -84.202  49.980   6.639  1.00 67.00      5G0J C  
ATOM   2277  CG2 VAL A 335     -84.711  48.157   8.341  1.00 66.58      5G0J C  
ATOM   2278  N   SER A 336     -85.386  52.935   8.125  1.00 63.12      5G0J N  
ATOM   2279  CA  SER A 336     -85.948  54.127   7.486  1.00 62.88      5G0J C  
ATOM   2280  C   SER A 336     -85.850  53.991   5.970  1.00 68.71      5G0J C  
ATOM   2281  O   SER A 336     -84.905  53.334   5.492  1.00 68.91      5G0J O  
ATOM   2282  CB  SER A 336     -85.303  55.410   8.004  1.00 67.35      5G0J C  
ATOM   2283  OG  SER A 336     -83.915  55.284   8.259  1.00 81.32      5G0J O  
ATOM   2284  N   PRO A 337     -86.853  54.496   5.185  1.00 64.72      5G0J N  
ATOM   2285  CA  PRO A 337     -86.820  54.293   3.727  1.00 62.93      5G0J C  
ATOM   2286  C   PRO A 337     -85.506  54.680   3.078  1.00 64.20      5G0J C  
ATOM   2287  O   PRO A 337     -84.965  53.881   2.342  1.00 62.87      5G0J O  
ATOM   2288  CB  PRO A 337     -88.012  55.109   3.241  1.00 64.64      5G0J C  
ATOM   2289  CG  PRO A 337     -88.949  55.070   4.365  1.00 69.15      5G0J C  
ATOM   2290  CD  PRO A 337     -88.070  55.238   5.567  1.00 65.70      5G0J C  
ATOM   2291  N   GLU A 338     -84.943  55.833   3.460  1.00 62.15      5G0J N  
ATOM   2292  CA  GLU A 338     -83.641  56.385   3.038  1.00 62.47      5G0J C  
ATOM   2293  C   GLU A 338     -82.535  55.341   2.922  1.00 68.77      5G0J C  
ATOM   2294  O   GLU A 338     -81.637  55.498   2.102  1.00 68.89      5G0J O  
ATOM   2295  CB  GLU A 338     -83.175  57.480   4.026  1.00 63.83      5G0J C  
ATOM   2296  CG  GLU A 338     -83.913  58.815   3.953  1.00 71.37      5G0J C  
ATOM   2297  CD  GLU A 338     -85.223  58.944   4.716  1.00 99.16      5G0J C  
ATOM   2298  OE1 GLU A 338     -85.736  57.928   5.252  1.00 86.10      5G0J O  
ATOM   2299  OE2 GLU A 338     -85.755  60.078   4.748  1.00 99.04      5G0J O1-
ATOM   2300  N   CYS A 339     -82.585  54.291   3.753  1.00 68.00      5G0J N  
ATOM   2301  CA  CYS A 339     -81.609  53.201   3.762  1.00 68.74      5G0J C  
ATOM   2302  C   CYS A 339     -81.564  52.477   2.437  1.00 70.11      5G0J C  
ATOM   2303  O   CYS A 339     -80.490  52.067   2.001  1.00 70.03      5G0J O  
ATOM   2304  CB  CYS A 339     -81.917  52.236   4.897  1.00 70.49      5G0J C  
ATOM   2305  SG  CYS A 339     -80.816  50.803   4.971  1.00 75.09      5G0J S  
ATOM   2306  N   PHE A 340     -82.730  52.297   1.804  1.00 65.28      5G0J N  
ATOM   2307  CA  PHE A 340     -82.839  51.598   0.537  1.00 64.25      5G0J C  
ATOM   2308  C   PHE A 340     -82.143  52.360  -0.566  1.00 68.43      5G0J C  
ATOM   2309  O   PHE A 340     -81.595  51.722  -1.468  1.00 68.81      5G0J O  
ATOM   2310  CB  PHE A 340     -84.289  51.228   0.224  1.00 65.71      5G0J C  
ATOM   2311  CG  PHE A 340     -84.753  50.145   1.168  1.00 67.28      5G0J C  
ATOM   2312  CD1 PHE A 340     -84.349  48.828   0.992  1.00 72.43      5G0J C  
ATOM   2313  CD2 PHE A 340     -85.487  50.457   2.296  1.00 68.80      5G0J C  
ATOM   2314  CE1 PHE A 340     -84.715  47.839   1.907  1.00 73.46      5G0J C  
ATOM   2315  CE2 PHE A 340     -85.862  49.465   3.202  1.00 71.85      5G0J C  
ATOM   2316  CZ  PHE A 340     -85.483  48.164   3.000  1.00 70.73      5G0J C  
ATOM   2317  N   SER A 341     -82.024  53.706  -0.426  1.00 63.51      5G0J N  
ATOM   2318  CA  SER A 341     -81.259  54.513  -1.380  1.00 62.65      5G0J C  
ATOM   2319  C   SER A 341     -79.805  54.022  -1.348  1.00 67.32      5G0J C  
ATOM   2320  O   SER A 341     -79.244  53.761  -2.406  1.00 66.16      5G0J O  
ATOM   2321  CB  SER A 341     -81.318  55.992  -1.019  1.00 64.48      5G0J C  
ATOM   2322  OG  SER A 341     -82.596  56.581  -1.183  1.00 70.17      5G0J O  
ATOM   2323  N   ILE A 342     -79.228  53.832  -0.119  1.00 65.02      5G0J N  
ATOM   2324  CA  ILE A 342     -77.870  53.307   0.138  1.00 64.32      5G0J C  
ATOM   2325  C   ILE A 342     -77.729  51.839  -0.370  1.00 66.36      5G0J C  
ATOM   2326  O   ILE A 342     -76.834  51.584  -1.175  1.00 65.39      5G0J O  
ATOM   2327  CB  ILE A 342     -77.426  53.403   1.628  1.00 67.56      5G0J C  
ATOM   2328  CG1 ILE A 342     -77.844  54.740   2.350  1.00 67.36      5G0J C  
ATOM   2329  CG2 ILE A 342     -75.940  53.131   1.769  1.00 69.33      5G0J C  
ATOM   2330  CD1 ILE A 342     -77.317  56.024   1.841  1.00 78.75      5G0J C  
ATOM   2331  N   LEU A 343     -78.602  50.889   0.070  1.00 61.93      5G0J N  
ATOM   2332  CA  LEU A 343     -78.497  49.478  -0.397  1.00 61.60      5G0J C  
ATOM   2333  C   LEU A 343     -78.503  49.317  -1.937  1.00 69.62      5G0J C  
ATOM   2334  O   LEU A 343     -77.657  48.585  -2.468  1.00 68.97      5G0J O  
ATOM   2335  CB  LEU A 343     -79.534  48.534   0.236  1.00 60.26      5G0J C  
ATOM   2336  CG  LEU A 343     -79.661  48.523   1.768  1.00 62.51      5G0J C  
ATOM   2337  CD1 LEU A 343     -80.642  47.474   2.211  1.00 62.23      5G0J C  
ATOM   2338  CD2 LEU A 343     -78.333  48.303   2.452  1.00 61.10      5G0J C  
ATOM   2339  N   THR A 344     -79.435  50.024  -2.648  1.00 68.53      5G0J N  
ATOM   2340  CA  THR A 344     -79.563  50.000  -4.123  1.00 67.96      5G0J C  
ATOM   2341  C   THR A 344     -78.257  50.463  -4.765  1.00 72.79      5G0J C  
ATOM   2342  O   THR A 344     -77.796  49.830  -5.702  1.00 73.49      5G0J O  
ATOM   2343  CB  THR A 344     -80.743  50.859  -4.595  1.00 68.20      5G0J C  
ATOM   2344  CG2 THR A 344     -80.909  50.850  -6.090  1.00 65.76      5G0J C  
ATOM   2345  OG1 THR A 344     -81.942  50.381  -4.003  1.00 68.25      5G0J O  
ATOM   2346  N   HIS A 345     -77.664  51.545  -4.241  1.00 68.62      5G0J N  
ATOM   2347  CA  HIS A 345     -76.414  52.108  -4.714  1.00 68.34      5G0J C  
ATOM   2348  C   HIS A 345     -75.296  51.087  -4.614  1.00 73.56      5G0J C  
ATOM   2349  O   HIS A 345     -74.569  50.896  -5.576  1.00 73.39      5G0J O  
ATOM   2350  CB  HIS A 345     -76.056  53.346  -3.892  1.00 68.85      5G0J C  
ATOM   2351  CG  HIS A 345     -74.718  53.900  -4.231  1.00 72.03      5G0J C  
ATOM   2352  CD2 HIS A 345     -73.508  53.625  -3.694  1.00 73.72      5G0J C  
ATOM   2353  ND1 HIS A 345     -74.561  54.821  -5.253  1.00 73.89      5G0J N  
ATOM   2354  CE1 HIS A 345     -73.266  55.098  -5.287  1.00 73.33      5G0J C  
ATOM   2355  NE2 HIS A 345     -72.588  54.395  -4.375  1.00 73.56      5G0J N  
ATOM   2356  N   MET A 346     -75.150  50.451  -3.442  1.00 71.62      5G0J N  
ATOM   2357  CA  MET A 346     -74.137  49.429  -3.144  1.00 71.28      5G0J C  
ATOM   2358  C   MET A 346     -74.158  48.313  -4.193  1.00 74.45      5G0J C  
ATOM   2359  O   MET A 346     -73.095  47.918  -4.696  1.00 75.80      5G0J O  
ATOM   2360  CB  MET A 346     -74.372  48.828  -1.753  1.00 73.51      5G0J C  
ATOM   2361  CG  MET A 346     -74.057  49.766  -0.636  1.00 77.78      5G0J C  
ATOM   2362  SD  MET A 346     -74.397  48.991   0.954  1.00 82.97      5G0J S  
ATOM   2363  CE  MET A 346     -73.530  50.119   2.004  1.00 79.75      5G0J C  
ATOM   2364  N   LEU A 347     -75.370  47.854  -4.550  1.00 67.25      5G0J N  
ATOM   2365  CA  LEU A 347     -75.569  46.806  -5.535  1.00 66.46      5G0J C  
ATOM   2366  C   LEU A 347     -75.248  47.263  -6.966  1.00 71.92      5G0J C  
ATOM   2367  O   LEU A 347     -75.169  46.419  -7.851  1.00 71.10      5G0J O  
ATOM   2368  CB  LEU A 347     -77.002  46.237  -5.459  1.00 65.74      5G0J C  
ATOM   2369  CG  LEU A 347     -77.459  45.669  -4.124  1.00 69.06      5G0J C  
ATOM   2370  CD1 LEU A 347     -78.886  45.219  -4.212  1.00 68.14      5G0J C  
ATOM   2371  CD2 LEU A 347     -76.571  44.507  -3.681  1.00 71.12      5G0J C  
ATOM   2372  N   LYS A 348     -75.074  48.580  -7.205  1.00 70.36      5G0J N  
ATOM   2373  CA  LYS A 348     -74.758  49.085  -8.551  1.00 71.03      5G0J C  
ATOM   2374  C   LYS A 348     -73.316  48.722  -8.914  1.00 79.59      5G0J C  
ATOM   2375  O   LYS A 348     -73.010  48.562 -10.100  1.00 79.15      5G0J O  
ATOM   2376  CB  LYS A 348     -75.002  50.606  -8.701  1.00 71.52      5G0J C  
ATOM   2377  CG  LYS A 348     -76.467  51.032  -8.520  1.00 73.97      5G0J C  
ATOM   2378  CD  LYS A 348     -76.892  52.336  -9.250  1.00 77.48      5G0J C  
ATOM   2379  CE  LYS A 348     -76.502  53.646  -8.594  1.00 79.18      5G0J C  
ATOM   2380  NZ  LYS A 348     -76.910  54.807  -9.432  1.00 78.31      5G0J N1+
ATOM   2381  N   GLY A 349     -72.477  48.555  -7.882  1.00 79.14      5G0J N  
ATOM   2382  CA  GLY A 349     -71.059  48.218  -7.981  1.00 80.43      5G0J C  
ATOM   2383  C   GLY A 349     -70.814  46.863  -8.598  1.00 86.99      5G0J C  
ATOM   2384  O   GLY A 349     -70.162  46.753  -9.640  1.00 87.65      5G0J O  
ATOM   2385  N   VAL A 350     -71.381  45.830  -7.980  1.00 84.78      5G0J N  
ATOM   2386  CA  VAL A 350     -71.355  44.464  -8.498  1.00 84.88      5G0J C  
ATOM   2387  C   VAL A 350     -72.253  44.483  -9.784  1.00 93.11      5G0J C  
ATOM   2388  O   VAL A 350     -73.103  45.386  -9.923  1.00 95.20      5G0J O  
ATOM   2389  CB  VAL A 350     -71.827  43.452  -7.403  1.00 87.40      5G0J C  
ATOM   2390  CG1 VAL A 350     -71.554  43.972  -5.993  1.00 86.61      5G0J C  
ATOM   2391  CG2 VAL A 350     -73.290  43.103  -7.543  1.00 87.04      5G0J C  
ATOM   2392  N   ALA A 351     -72.035  43.549 -10.740  1.00 89.14      5G0J N  
ATOM   2393  CA  ALA A 351     -72.794  43.461 -12.022  1.00 88.21      5G0J C  
ATOM   2394  C   ALA A 351     -72.769  44.744 -12.887  1.00 88.91      5G0J C  
ATOM   2395  O   ALA A 351     -73.542  44.873 -13.842  1.00 87.54      5G0J O  
ATOM   2396  CB  ALA A 351     -74.228  42.998 -11.793  1.00 89.21      5G0J C  
ATOM   2397  N   GLN A 352     -71.850  45.670 -12.556  1.00 84.87      5G0J N  
ATOM   2398  CA  GLN A 352     -71.531  46.888 -13.300  1.00 84.48      5G0J C  
ATOM   2399  C   GLN A 352     -72.757  47.700 -13.738  1.00 85.52      5G0J C  
ATOM   2400  O   GLN A 352     -72.863  48.121 -14.889  1.00 84.91      5G0J O  
ATOM   2401  CB  GLN A 352     -70.640  46.515 -14.507  1.00 86.67      5G0J C  
ATOM   2402  CG  GLN A 352     -69.223  46.013 -14.151  1.00110.54      5G0J C  
ATOM   2403  CD  GLN A 352     -69.073  44.637 -13.501  1.00119.66      5G0J C  
ATOM   2404  NE2 GLN A 352     -69.265  43.562 -14.280  1.00102.58      5G0J N  
ATOM   2405  OE1 GLN A 352     -68.696  44.525 -12.319  1.00109.44      5G0J O  
ATOM   2406  N   GLY A 353     -73.681  47.903 -12.812  1.00 80.28      5G0J N  
ATOM   2407  CA  GLY A 353     -74.880  48.672 -13.097  1.00 78.74      5G0J C  
ATOM   2408  C   GLY A 353     -76.089  47.859 -13.502  1.00 79.04      5G0J C  
ATOM   2409  O   GLY A 353     -77.212  48.337 -13.334  1.00 77.96      5G0J O  
ATOM   2410  N   ARG A 354     -75.884  46.642 -14.052  1.00 74.81      5G0J N  
ATOM   2411  CA  ARG A 354     -76.985  45.756 -14.476  1.00 74.13      5G0J C  
ATOM   2412  C   ARG A 354     -77.753  45.331 -13.244  1.00 75.10      5G0J C  
ATOM   2413  O   ARG A 354     -77.306  44.434 -12.521  1.00 76.61      5G0J O  
ATOM   2414  CB  ARG A 354     -76.476  44.562 -15.309  1.00 75.72      5G0J C  
ATOM   2415  CG  ARG A 354     -76.005  44.974 -16.702  1.00 88.42      5G0J C  
ATOM   2416  CD  ARG A 354     -75.020  44.010 -17.335  1.00104.17      5G0J C  
ATOM   2417  NE  ARG A 354     -73.709  44.028 -16.677  1.00114.80      5G0J N  
ATOM   2418  CZ  ARG A 354     -72.792  43.072 -16.813  1.00124.13      5G0J C  
ATOM   2419  NH1 ARG A 354     -73.031  42.017 -17.583  1.00107.09      5G0J N1+
ATOM   2420  NH2 ARG A 354     -71.637  43.157 -16.165  1.00107.05      5G0J N  
ATOM   2421  N   LEU A 355     -78.855  46.071 -12.952  1.00 67.64      5G0J N  
ATOM   2422  CA  LEU A 355     -79.671  45.963 -11.737  1.00 65.65      5G0J C  
ATOM   2423  C   LEU A 355     -81.146  45.999 -12.034  1.00 68.41      5G0J C  
ATOM   2424  O   LEU A 355     -81.615  46.946 -12.649  1.00 68.39      5G0J O  
ATOM   2425  CB  LEU A 355     -79.304  47.151 -10.817  1.00 65.09      5G0J C  
ATOM   2426  CG  LEU A 355     -79.760  47.165  -9.361  1.00 69.66      5G0J C  
ATOM   2427  CD1 LEU A 355     -79.662  45.779  -8.713  1.00 70.50      5G0J C  
ATOM   2428  CD2 LEU A 355     -78.972  48.197  -8.553  1.00 69.47      5G0J C  
ATOM   2429  N   VAL A 356     -81.893  44.986 -11.588  1.00 63.43      5G0J N  
ATOM   2430  CA  VAL A 356     -83.338  44.969 -11.793  1.00 62.20      5G0J C  
ATOM   2431  C   VAL A 356     -84.032  44.690 -10.483  1.00 67.36      5G0J C  
ATOM   2432  O   VAL A 356     -83.638  43.777  -9.760  1.00 68.08      5G0J O  
ATOM   2433  CB  VAL A 356     -83.809  44.061 -12.949  1.00 64.74      5G0J C  
ATOM   2434  CG1 VAL A 356     -85.331  44.083 -13.084  1.00 64.52      5G0J C  
ATOM   2435  CG2 VAL A 356     -83.169  44.493 -14.261  1.00 64.33      5G0J C  
ATOM   2436  N   LEU A 357     -85.037  45.511 -10.153  1.00 62.88      5G0J N  
ATOM   2437  CA  LEU A 357     -85.779  45.388  -8.911  1.00 62.04      5G0J C  
ATOM   2438  C   LEU A 357     -87.208  45.034  -9.236  1.00 66.17      5G0J C  
ATOM   2439  O   LEU A 357     -87.816  45.621 -10.132  1.00 65.55      5G0J O  
ATOM   2440  CB  LEU A 357     -85.743  46.722  -8.122  1.00 61.86      5G0J C  
ATOM   2441  CG  LEU A 357     -84.518  47.051  -7.236  1.00 66.25      5G0J C  
ATOM   2442  CD1 LEU A 357     -83.244  47.311  -8.048  1.00 65.91      5G0J C  
ATOM   2443  CD2 LEU A 357     -84.775  48.290  -6.427  1.00 68.21      5G0J C  
ATOM   2444  N   ALA A 358     -87.752  44.070  -8.512  1.00 62.85      5G0J N  
ATOM   2445  CA  ALA A 358     -89.158  43.738  -8.655  1.00 62.90      5G0J C  
ATOM   2446  C   ALA A 358     -89.759  43.779  -7.258  1.00 68.35      5G0J C  
ATOM   2447  O   ALA A 358     -89.122  43.358  -6.272  1.00 68.51      5G0J O  
ATOM   2448  CB  ALA A 358     -89.339  42.380  -9.284  1.00 63.80      5G0J C  
ATOM   2449  N   LEU A 359     -90.948  44.383  -7.166  1.00 63.35      5G0J N  
ATOM   2450  CA  LEU A 359     -91.661  44.536  -5.916  1.00 61.80      5G0J C  
ATOM   2451  C   LEU A 359     -92.152  43.185  -5.379  1.00 68.69      5G0J C  
ATOM   2452  O   LEU A 359     -92.751  42.391  -6.105  1.00 68.96      5G0J O  
ATOM   2453  CB  LEU A 359     -92.823  45.523  -6.084  1.00 60.16      5G0J C  
ATOM   2454  CG  LEU A 359     -93.567  45.855  -4.822  1.00 61.46      5G0J C  
ATOM   2455  CD1 LEU A 359     -92.753  46.755  -3.922  1.00 60.79      5G0J C  
ATOM   2456  CD2 LEU A 359     -94.872  46.418  -5.137  1.00 61.74      5G0J C  
ATOM   2457  N   GLU A 360     -91.861  42.939  -4.112  1.00 66.99      5G0J N  
ATOM   2458  CA  GLU A 360     -92.266  41.743  -3.405  1.00 67.61      5G0J C  
ATOM   2459  C   GLU A 360     -93.272  42.169  -2.333  1.00 72.37      5G0J C  
ATOM   2460  O   GLU A 360     -94.401  42.513  -2.671  1.00 72.36      5G0J O  
ATOM   2461  CB  GLU A 360     -91.039  40.999  -2.824  1.00 69.19      5G0J C  
ATOM   2462  CG  GLU A 360     -90.132  40.349  -3.870  1.00 81.43      5G0J C  
ATOM   2463  CD  GLU A 360     -90.620  39.168  -4.706  1.00 98.62      5G0J C  
ATOM   2464  OE1 GLU A 360     -91.640  38.532  -4.347  1.00 79.37      5G0J O  
ATOM   2465  OE2 GLU A 360     -89.951  38.863  -5.721  1.00 91.30      5G0J O1-
ATOM   2466  N   GLY A 361     -92.851  42.205  -1.080  1.00 68.25      5G0J N  
ATOM   2467  CA  GLY A 361     -93.726  42.596   0.005  1.00 68.23      5G0J C  
ATOM   2468  C   GLY A 361     -93.652  44.060   0.372  1.00 72.83      5G0J C  
ATOM   2469  O   GLY A 361     -93.033  44.873  -0.323  1.00 73.27      5G0J O  
ATOM   2470  N   GLY A 362     -94.255  44.367   1.503  1.00 67.76      5G0J N  
ATOM   2471  CA  GLY A 362     -94.425  45.719   1.988  1.00 67.29      5G0J C  
ATOM   2472  C   GLY A 362     -95.930  45.910   2.031  1.00 68.92      5G0J C  
ATOM   2473  O   GLY A 362     -96.586  46.071   0.993  1.00 67.50      5G0J O  
ATOM   2474  N   TYR A 363     -96.476  45.866   3.250  1.00 62.98      5G0J N  
ATOM   2475  CA  TYR A 363     -97.894  45.845   3.491  1.00 61.76      5G0J C  
ATOM   2476  C   TYR A 363     -98.453  47.164   4.079  1.00 64.63      5G0J C  
ATOM   2477  O   TYR A 363     -99.688  47.313   4.077  1.00 65.07      5G0J O  
ATOM   2478  CB  TYR A 363     -98.229  44.585   4.319  1.00 62.62      5G0J C  
ATOM   2479  CG  TYR A 363     -97.646  43.358   3.649  1.00 64.77      5G0J C  
ATOM   2480  CD1 TYR A 363     -98.170  42.882   2.447  1.00 67.94      5G0J C  
ATOM   2481  CD2 TYR A 363     -96.473  42.770   4.124  1.00 64.80      5G0J C  
ATOM   2482  CE1 TYR A 363     -97.576  41.820   1.768  1.00 70.13      5G0J C  
ATOM   2483  CE2 TYR A 363     -95.869  41.706   3.450  1.00 64.77      5G0J C  
ATOM   2484  CZ  TYR A 363     -96.425  41.235   2.274  1.00 73.74      5G0J C  
ATOM   2485  OH  TYR A 363     -95.850  40.191   1.592  1.00 76.03      5G0J O  
ATOM   2486  N   ASN A 364     -97.572  48.142   4.489  1.00 57.17      5G0J N  
ATOM   2487  CA  ASN A 364     -98.001  49.487   4.894  1.00 55.82      5G0J C  
ATOM   2488  C   ASN A 364     -97.862  50.360   3.648  1.00 59.79      5G0J C  
ATOM   2489  O   ASN A 364     -96.734  50.609   3.162  1.00 59.81      5G0J O  
ATOM   2490  CB  ASN A 364     -97.180  50.047   6.042  1.00 56.90      5G0J C  
ATOM   2491  CG  ASN A 364     -97.452  51.509   6.344  1.00 67.77      5G0J C  
ATOM   2492  ND2 ASN A 364     -97.792  51.814   7.564  1.00 51.25      5G0J N  
ATOM   2493  OD1 ASN A 364     -97.269  52.394   5.517  1.00 68.99      5G0J O  
ATOM   2494  N   LEU A 365     -99.018  50.814   3.124  1.00 54.74      5G0J N  
ATOM   2495  CA  LEU A 365     -99.108  51.594   1.877  1.00 52.96      5G0J C  
ATOM   2496  C   LEU A 365     -98.140  52.804   1.811  1.00 57.74      5G0J C  
ATOM   2497  O   LEU A 365     -97.502  53.007   0.779  1.00 57.92      5G0J O  
ATOM   2498  CB  LEU A 365    -100.557  52.013   1.574  1.00 51.77      5G0J C  
ATOM   2499  CG  LEU A 365    -101.651  50.921   1.681  1.00 54.58      5G0J C  
ATOM   2500  CD1 LEU A 365    -103.004  51.476   1.382  1.00 52.51      5G0J C  
ATOM   2501  CD2 LEU A 365    -101.403  49.761   0.716  1.00 59.80      5G0J C  
ATOM   2502  N   GLN A 366     -97.956  53.538   2.914  1.00 55.55      5G0J N  
ATOM   2503  CA  GLN A 366     -97.035  54.679   2.920  1.00 55.45      5G0J C  
ATOM   2504  C   GLN A 366     -95.588  54.241   2.942  1.00 60.45      5G0J C  
ATOM   2505  O   GLN A 366     -94.796  54.670   2.099  1.00 59.88      5G0J O  
ATOM   2506  CB  GLN A 366     -97.316  55.597   4.093  1.00 56.63      5G0J C  
ATOM   2507  CG  GLN A 366     -98.386  56.597   3.800  1.00 83.51      5G0J C  
ATOM   2508  CD  GLN A 366     -97.841  57.645   2.884  1.00109.53      5G0J C  
ATOM   2509  NE2 GLN A 366     -98.442  57.719   1.684  1.00 94.73      5G0J N  
ATOM   2510  OE1 GLN A 366     -96.861  58.349   3.226  1.00104.92      5G0J O  
ATOM   2511  N   SER A 367     -95.259  53.364   3.892  1.00 57.91      5G0J N  
ATOM   2512  CA  SER A 367     -93.931  52.800   4.096  1.00 58.25      5G0J C  
ATOM   2513  C   SER A 367     -93.397  52.140   2.815  1.00 61.09      5G0J C  
ATOM   2514  O   SER A 367     -92.241  52.383   2.436  1.00 60.76      5G0J O  
ATOM   2515  CB  SER A 367     -93.955  51.821   5.265  1.00 62.35      5G0J C  
ATOM   2516  OG  SER A 367     -94.454  52.478   6.420  1.00 70.81      5G0J O  
ATOM   2517  N   THR A 368     -94.253  51.389   2.100  1.00 55.81      5G0J N  
ATOM   2518  CA  THR A 368     -93.805  50.776   0.856  1.00 55.33      5G0J C  
ATOM   2519  C   THR A 368     -93.552  51.837  -0.218  1.00 58.59      5G0J C  
ATOM   2520  O   THR A 368     -92.451  51.866  -0.787  1.00 56.84      5G0J O  
ATOM   2521  CB  THR A 368     -94.753  49.679   0.445  1.00 62.40      5G0J C  
ATOM   2522  CG2 THR A 368     -94.258  48.910  -0.779  1.00 57.90      5G0J C  
ATOM   2523  OG1 THR A 368     -94.865  48.820   1.573  1.00 58.61      5G0J O  
ATOM   2524  N   ALA A 369     -94.548  52.737  -0.461  1.00 55.48      5G0J N  
ATOM   2525  CA  ALA A 369     -94.402  53.802  -1.452  1.00 54.63      5G0J C  
ATOM   2526  C   ALA A 369     -93.127  54.592  -1.173  1.00 60.20      5G0J C  
ATOM   2527  O   ALA A 369     -92.341  54.830  -2.088  1.00 59.93      5G0J O  
ATOM   2528  CB  ALA A 369     -95.606  54.697  -1.425  1.00 54.84      5G0J C  
ATOM   2529  N   GLU A 370     -92.858  54.877   0.113  1.00 57.79      5G0J N  
ATOM   2530  CA  GLU A 370     -91.654  55.577   0.552  1.00 58.04      5G0J C  
ATOM   2531  C   GLU A 370     -90.373  54.777   0.235  1.00 62.17      5G0J C  
ATOM   2532  O   GLU A 370     -89.409  55.357  -0.253  1.00 62.01      5G0J O  
ATOM   2533  CB  GLU A 370     -91.748  55.909   2.045  1.00 59.50      5G0J C  
ATOM   2534  CG  GLU A 370     -92.696  57.055   2.357  1.00 67.97      5G0J C  
ATOM   2535  CD  GLU A 370     -92.480  57.755   3.686  1.00 91.68      5G0J C  
ATOM   2536  OE1 GLU A 370     -91.321  58.122   3.994  1.00 89.44      5G0J O  
ATOM   2537  OE2 GLU A 370     -93.489  58.011   4.384  1.00 90.45      5G0J O1-
ATOM   2538  N   GLY A 371     -90.396  53.461   0.477  1.00 58.13      5G0J N  
ATOM   2539  CA  GLY A 371     -89.265  52.581   0.205  1.00 57.21      5G0J C  
ATOM   2540  C   GLY A 371     -88.963  52.511  -1.277  1.00 61.21      5G0J C  
ATOM   2541  O   GLY A 371     -87.801  52.607  -1.690  1.00 60.81      5G0J O  
ATOM   2542  N   VAL A 372     -90.018  52.370  -2.099  1.00 57.50      5G0J N  
ATOM   2543  CA  VAL A 372     -89.879  52.314  -3.553  1.00 57.01      5G0J C  
ATOM   2544  C   VAL A 372     -89.257  53.593  -4.057  1.00 64.06      5G0J C  
ATOM   2545  O   VAL A 372     -88.329  53.517  -4.844  1.00 65.60      5G0J O  
ATOM   2546  CB  VAL A 372     -91.215  52.038  -4.243  1.00 59.69      5G0J C  
ATOM   2547  CG1 VAL A 372     -91.126  52.329  -5.739  1.00 58.96      5G0J C  
ATOM   2548  CG2 VAL A 372     -91.669  50.608  -3.977  1.00 59.43      5G0J C  
ATOM   2549  N   CYS A 373     -89.728  54.759  -3.571  1.00 60.85      5G0J N  
ATOM   2550  CA  CYS A 373     -89.204  56.053  -3.978  1.00 60.94      5G0J C  
ATOM   2551  C   CYS A 373     -87.729  56.183  -3.690  1.00 63.68      5G0J C  
ATOM   2552  O   CYS A 373     -86.982  56.609  -4.558  1.00 63.75      5G0J O  
ATOM   2553  CB  CYS A 373     -89.997  57.175  -3.331  1.00 62.26      5G0J C  
ATOM   2554  SG  CYS A 373     -91.630  57.427  -4.064  1.00 67.19      5G0J S  
ATOM   2555  N   ALA A 374     -87.305  55.787  -2.485  1.00 59.25      5G0J N  
ATOM   2556  CA  ALA A 374     -85.914  55.816  -2.036  1.00 58.14      5G0J C  
ATOM   2557  C   ALA A 374     -85.027  54.932  -2.929  1.00 63.27      5G0J C  
ATOM   2558  O   ALA A 374     -83.892  55.298  -3.216  1.00 62.00      5G0J O  
ATOM   2559  CB  ALA A 374     -85.842  55.349  -0.601  1.00 58.30      5G0J C  
ATOM   2560  N   SER A 375     -85.562  53.787  -3.394  1.00 61.30      5G0J N  
ATOM   2561  CA  SER A 375     -84.816  52.891  -4.259  1.00 61.86      5G0J C  
ATOM   2562  C   SER A 375     -84.786  53.476  -5.651  1.00 65.21      5G0J C  
ATOM   2563  O   SER A 375     -83.709  53.561  -6.240  1.00 66.47      5G0J O  
ATOM   2564  CB  SER A 375     -85.435  51.498  -4.265  1.00 67.88      5G0J C  
ATOM   2565  OG  SER A 375     -85.488  50.970  -2.950  1.00 79.74      5G0J O  
ATOM   2566  N   MET A 376     -85.943  53.947  -6.153  1.00 60.04      5G0J N  
ATOM   2567  CA  MET A 376     -86.066  54.575  -7.468  1.00 59.40      5G0J C  
ATOM   2568  C   MET A 376     -85.097  55.742  -7.656  1.00 61.87      5G0J C  
ATOM   2569  O   MET A 376     -84.530  55.872  -8.734  1.00 61.77      5G0J O  
ATOM   2570  CB  MET A 376     -87.498  55.041  -7.716  1.00 62.17      5G0J C  
ATOM   2571  CG  MET A 376     -87.788  55.337  -9.179  1.00 66.03      5G0J C  
ATOM   2572  SD  MET A 376     -87.761  53.804 -10.114  1.00 70.66      5G0J S  
ATOM   2573  CE  MET A 376     -89.250  53.065  -9.530  1.00 67.89      5G0J C  
ATOM   2574  N   ARG A 377     -84.871  56.553  -6.600  1.00 58.09      5G0J N  
ATOM   2575  CA  ARG A 377     -83.961  57.698  -6.619  1.00 57.94      5G0J C  
ATOM   2576  C   ARG A 377     -82.558  57.278  -6.849  1.00 63.91      5G0J C  
ATOM   2577  O   ARG A 377     -81.832  57.988  -7.543  1.00 64.68      5G0J O  
ATOM   2578  CB  ARG A 377     -84.073  58.549  -5.356  1.00 56.93      5G0J C  
ATOM   2579  CG  ARG A 377     -85.144  59.609  -5.499  1.00 66.98      5G0J C  
ATOM   2580  CD  ARG A 377     -85.136  60.587  -4.376  1.00 73.76      5G0J C  
ATOM   2581  NE  ARG A 377     -86.368  60.503  -3.598  1.00 84.16      5G0J N  
ATOM   2582  CZ  ARG A 377     -87.385  61.352  -3.714  1.00 93.74      5G0J C  
ATOM   2583  NH1 ARG A 377     -87.332  62.349  -4.598  1.00 63.87      5G0J N1+
ATOM   2584  NH2 ARG A 377     -88.465  61.212  -2.949  1.00 80.11      5G0J N  
ATOM   2585  N   SER A 378     -82.177  56.102  -6.320  1.00 61.14      5G0J N  
ATOM   2586  CA  SER A 378     -80.830  55.601  -6.508  1.00 61.79      5G0J C  
ATOM   2587  C   SER A 378     -80.626  55.131  -7.927  1.00 67.62      5G0J C  
ATOM   2588  O   SER A 378     -79.603  55.469  -8.523  1.00 69.96      5G0J O  
ATOM   2589  CB  SER A 378     -80.506  54.511  -5.504  1.00 66.49      5G0J C  
ATOM   2590  OG  SER A 378     -79.336  54.928  -4.824  1.00 84.83      5G0J O  
ATOM   2591  N   LEU A 379     -81.617  54.395  -8.487  1.00 61.22      5G0J N  
ATOM   2592  CA  LEU A 379     -81.586  53.903  -9.858  1.00 59.19      5G0J C  
ATOM   2593  C   LEU A 379     -81.420  55.091 -10.805  1.00 64.08      5G0J C  
ATOM   2594  O   LEU A 379     -80.509  55.073 -11.639  1.00 65.18      5G0J O  
ATOM   2595  CB  LEU A 379     -82.864  53.083 -10.196  1.00 58.03      5G0J C  
ATOM   2596  CG  LEU A 379     -83.132  51.790  -9.369  1.00 60.85      5G0J C  
ATOM   2597  CD1 LEU A 379     -84.473  51.162  -9.734  1.00 59.75      5G0J C  
ATOM   2598  CD2 LEU A 379     -82.043  50.726  -9.584  1.00 61.78      5G0J C  
ATOM   2599  N   LEU A 380     -82.235  56.168 -10.602  1.00 59.26      5G0J N  
ATOM   2600  CA  LEU A 380     -82.252  57.414 -11.398  1.00 57.53      5G0J C  
ATOM   2601  C   LEU A 380     -80.961  58.271 -11.241  1.00 63.02      5G0J C  
ATOM   2602  O   LEU A 380     -80.831  59.335 -11.865  1.00 61.93      5G0J O  
ATOM   2603  CB  LEU A 380     -83.509  58.252 -11.079  1.00 56.31      5G0J C  
ATOM   2604  CG  LEU A 380     -84.862  57.687 -11.462  1.00 59.39      5G0J C  
ATOM   2605  CD1 LEU A 380     -85.966  58.420 -10.745  1.00 59.07      5G0J C  
ATOM   2606  CD2 LEU A 380     -85.092  57.764 -12.932  1.00 60.85      5G0J C  
ATOM   2607  N   GLY A 381     -80.050  57.796 -10.394  1.00 61.46      5G0J N  
ATOM   2608  CA  GLY A 381     -78.739  58.382 -10.150  1.00 62.51      5G0J C  
ATOM   2609  C   GLY A 381     -78.665  59.571  -9.224  1.00 69.33      5G0J C  
ATOM   2610  O   GLY A 381     -77.626  60.236  -9.172  1.00 70.82      5G0J O  
ATOM   2611  N   ASP A 382     -79.747  59.857  -8.492  1.00 65.58      5G0J N  
ATOM   2612  CA  ASP A 382     -79.769  60.975  -7.548  1.00 64.52      5G0J C  
ATOM   2613  C   ASP A 382     -78.842  60.698  -6.362  1.00 70.05      5G0J C  
ATOM   2614  O   ASP A 382     -78.658  59.521  -5.965  1.00 70.85      5G0J O  
ATOM   2615  CB  ASP A 382     -81.190  61.213  -7.036  1.00 65.54      5G0J C  
ATOM   2616  CG  ASP A 382     -82.135  61.832  -8.028  1.00 74.66      5G0J C  
ATOM   2617  OD1 ASP A 382     -81.659  62.538  -8.947  1.00 74.87      5G0J O  
ATOM   2618  OD2 ASP A 382     -83.354  61.682  -7.843  1.00 82.19      5G0J O1-
ATOM   2619  N   PRO A 383     -78.284  61.771  -5.749  1.00 65.48      5G0J N  
ATOM   2620  CA  PRO A 383     -77.402  61.585  -4.586  1.00 64.14      5G0J C  
ATOM   2621  C   PRO A 383     -78.097  60.873  -3.466  1.00 72.62      5G0J C  
ATOM   2622  O   PRO A 383     -79.317  61.005  -3.316  1.00 75.09      5G0J O  
ATOM   2623  CB  PRO A 383     -77.081  63.001  -4.164  1.00 64.80      5G0J C  
ATOM   2624  CG  PRO A 383     -78.148  63.827  -4.754  1.00 70.17      5G0J C  
ATOM   2625  CD  PRO A 383     -78.428  63.199  -6.063  1.00 66.49      5G0J C  
ATOM   2626  N   CYS A 384     -77.325  60.118  -2.682  1.00 70.18      5G0J N  
ATOM   2627  CA  CYS A 384     -77.813  59.382  -1.526  1.00 70.34      5G0J C  
ATOM   2628  C   CYS A 384     -78.281  60.319  -0.455  1.00 73.99      5G0J C  
ATOM   2629  O   CYS A 384     -77.822  61.458  -0.408  1.00 74.55      5G0J O  
ATOM   2630  CB  CYS A 384     -76.723  58.464  -1.002  1.00 71.82      5G0J C  
ATOM   2631  SG  CYS A 384     -76.699  56.845  -1.796  1.00 76.74      5G0J S  
ATOM   2632  N   PRO A 385     -79.186  59.916   0.443  1.00 70.92      5G0J N  
ATOM   2633  CA  PRO A 385     -79.550  60.833   1.516  1.00 69.81      5G0J C  
ATOM   2634  C   PRO A 385     -78.592  60.632   2.687  1.00 71.81      5G0J C  
ATOM   2635  O   PRO A 385     -77.734  59.720   2.680  1.00 70.22      5G0J O  
ATOM   2636  CB  PRO A 385     -80.983  60.404   1.872  1.00 71.58      5G0J C  
ATOM   2637  CG  PRO A 385     -81.151  59.017   1.307  1.00 76.99      5G0J C  
ATOM   2638  CD  PRO A 385     -79.874  58.622   0.612  1.00 73.07      5G0J C  
ATOM   2639  N   HIS A 386     -78.730  61.509   3.699  1.00 67.89      5G0J N  
ATOM   2640  CA  HIS A 386     -78.022  61.343   4.951  1.00 66.38      5G0J C  
ATOM   2641  C   HIS A 386     -78.792  60.228   5.665  1.00 71.61      5G0J C  
ATOM   2642  O   HIS A 386     -80.032  60.142   5.543  1.00 69.42      5G0J O  
ATOM   2643  CB  HIS A 386     -78.032  62.633   5.765  1.00 65.65      5G0J C  
ATOM   2644  CG  HIS A 386     -76.785  63.426   5.607  1.00 68.15      5G0J C  
ATOM   2645  CD2 HIS A 386     -76.628  64.745   5.331  1.00 69.61      5G0J C  
ATOM   2646  ND1 HIS A 386     -75.539  62.848   5.779  1.00 69.52      5G0J N  
ATOM   2647  CE1 HIS A 386     -74.666  63.820   5.543  1.00 69.07      5G0J C  
ATOM   2648  NE2 HIS A 386     -75.278  64.988   5.291  1.00 69.31      5G0J N  
ATOM   2649  N   LEU A 387     -78.066  59.334   6.345  1.00 70.37      5G0J N  
ATOM   2650  CA  LEU A 387     -78.738  58.249   7.049  1.00 70.54      5G0J C  
ATOM   2651  C   LEU A 387     -79.528  58.825   8.221  1.00 73.90      5G0J C  
ATOM   2652  O   LEU A 387     -78.966  59.610   8.970  1.00 72.69      5G0J O  
ATOM   2653  CB  LEU A 387     -77.734  57.201   7.514  1.00 70.71      5G0J C  
ATOM   2654  CG  LEU A 387     -78.276  55.799   7.610  1.00 75.28      5G0J C  
ATOM   2655  CD1 LEU A 387     -78.686  55.281   6.264  1.00 75.59      5G0J C  
ATOM   2656  CD2 LEU A 387     -77.263  54.873   8.240  1.00 78.44      5G0J C  
ATOM   2657  N   PRO A 388     -80.849  58.553   8.330  1.00 71.81      5G0J N  
ATOM   2658  CA  PRO A 388     -81.643  59.153   9.411  1.00 71.16      5G0J C  
ATOM   2659  C   PRO A 388     -81.444  58.501  10.773  1.00 75.33      5G0J C  
ATOM   2660  O   PRO A 388     -81.867  59.085  11.761  1.00 75.25      5G0J O  
ATOM   2661  CB  PRO A 388     -83.087  59.046   8.908  1.00 72.57      5G0J C  
ATOM   2662  CG  PRO A 388     -83.015  58.393   7.572  1.00 77.78      5G0J C  
ATOM   2663  CD  PRO A 388     -81.699  57.690   7.499  1.00 73.99      5G0J C  
ATOM   2664  N   SER A 389     -80.810  57.317  10.829  1.00 71.98      5G0J N  
ATOM   2665  CA  SER A 389     -80.434  56.661  12.073  1.00 72.46      5G0J C  
ATOM   2666  C   SER A 389     -78.894  56.467  12.150  1.00 81.38      5G0J C  
ATOM   2667  O   SER A 389     -78.177  57.008  11.308  1.00 81.97      5G0J O  
ATOM   2668  CB  SER A 389     -81.233  55.385  12.311  1.00 74.60      5G0J C  
ATOM   2669  OG  SER A 389     -81.106  54.445  11.262  1.00 84.29      5G0J O  
ATOM   2670  N   SER A 390     -78.381  55.786  13.191  1.00 81.11      5G0J N  
ATOM   2671  CA  SER A 390     -76.941  55.591  13.409  1.00 81.86      5G0J C  
ATOM   2672  C   SER A 390     -76.345  54.579  12.464  1.00 86.30      5G0J C  
ATOM   2673  O   SER A 390     -77.022  53.627  12.067  1.00 85.79      5G0J O  
ATOM   2674  CB  SER A 390     -76.672  55.159  14.845  1.00 87.49      5G0J C  
ATOM   2675  OG  SER A 390     -77.021  56.177  15.769  1.00103.81      5G0J O  
ATOM   2676  N   GLY A 391     -75.072  54.769  12.129  1.00 83.09      5G0J N  
ATOM   2677  CA  GLY A 391     -74.392  53.845  11.231  1.00 82.96      5G0J C  
ATOM   2678  C   GLY A 391     -73.758  52.673  11.944  1.00 87.44      5G0J C  
ATOM   2679  O   GLY A 391     -72.798  52.079  11.444  1.00 88.44      5G0J O  
ATOM   2680  N   ALA A 392     -74.281  52.345  13.124  1.00 83.11      5G0J N  
ATOM   2681  CA  ALA A 392     -73.760  51.291  13.977  1.00 81.86      5G0J C  
ATOM   2682  C   ALA A 392     -74.750  50.177  14.124  1.00 83.41      5G0J C  
ATOM   2683  O   ALA A 392     -75.929  50.440  14.345  1.00 83.27      5G0J O  
ATOM   2684  CB  ALA A 392     -73.439  51.859  15.345  1.00 82.67      5G0J C  
ATOM   2685  N   PRO A 393     -74.307  48.919  14.027  1.00 78.76      5G0J N  
ATOM   2686  CA  PRO A 393     -75.242  47.819  14.227  1.00 78.36      5G0J C  
ATOM   2687  C   PRO A 393     -75.463  47.501  15.715  1.00 82.47      5G0J C  
ATOM   2688  O   PRO A 393     -74.748  47.970  16.622  1.00 81.28      5G0J O  
ATOM   2689  CB  PRO A 393     -74.582  46.657  13.481  1.00 79.99      5G0J C  
ATOM   2690  CG  PRO A 393     -73.129  46.932  13.571  1.00 84.20      5G0J C  
ATOM   2691  CD  PRO A 393     -72.943  48.423  13.758  1.00 80.14      5G0J C  
ATOM   2692  N   CYS A 394     -76.481  46.677  15.950  1.00 78.66      5G0J N  
ATOM   2693  CA  CYS A 394     -76.833  46.209  17.271  1.00 77.29      5G0J C  
ATOM   2694  C   CYS A 394     -76.224  44.801  17.451  1.00 83.07      5G0J C  
ATOM   2695  O   CYS A 394     -75.910  44.123  16.455  1.00 82.61      5G0J O  
ATOM   2696  CB  CYS A 394     -78.347  46.212  17.456  1.00 76.25      5G0J C  
ATOM   2697  SG  CYS A 394     -79.196  44.865  16.601  1.00 80.02      5G0J S  
ATOM   2698  N   GLU A 395     -76.069  44.373  18.726  1.00 79.93      5G0J N  
ATOM   2699  CA  GLU A 395     -75.487  43.097  19.106  1.00 79.96      5G0J C  
ATOM   2700  C   GLU A 395     -76.171  41.918  18.474  1.00 83.53      5G0J C  
ATOM   2701  O   GLU A 395     -75.467  41.021  18.002  1.00 85.00      5G0J O  
ATOM   2702  CB  GLU A 395     -75.412  42.947  20.627  1.00 82.30      5G0J C  
ATOM   2703  CG  GLU A 395     -74.707  44.118  21.309  1.00102.45      5G0J C  
ATOM   2704  CD  GLU A 395     -74.365  43.982  22.783  1.00136.66      5G0J C  
ATOM   2705  OE1 GLU A 395     -75.208  43.456  23.548  1.00133.70      5G0J O  
ATOM   2706  OE2 GLU A 395     -73.266  44.444  23.178  1.00137.74      5G0J O1-
ATOM   2707  N   SER A 396     -77.521  41.912  18.418  1.00 78.44      5G0J N  
ATOM   2708  CA  SER A 396     -78.246  40.792  17.820  1.00 78.04      5G0J C  
ATOM   2709  C   SER A 396     -77.957  40.695  16.350  1.00 84.41      5G0J C  
ATOM   2710  O   SER A 396     -77.962  39.579  15.815  1.00 84.55      5G0J O  
ATOM   2711  CB  SER A 396     -79.748  40.896  18.056  1.00 80.66      5G0J C  
ATOM   2712  OG  SER A 396     -80.463  39.964  17.253  1.00 89.74      5G0J O  
ATOM   2713  N   ALA A 397     -77.726  41.860  15.683  1.00 82.23      5G0J N  
ATOM   2714  CA  ALA A 397     -77.413  41.898  14.244  1.00 82.16      5G0J C  
ATOM   2715  C   ALA A 397     -76.032  41.274  14.052  1.00 83.18      5G0J C  
ATOM   2716  O   ALA A 397     -75.910  40.268  13.336  1.00 82.04      5G0J O  
ATOM   2717  CB  ALA A 397     -77.444  43.330  13.703  1.00 82.94      5G0J C  
ATOM   2718  N   LEU A 398     -75.025  41.801  14.793  1.00 76.90      5G0J N  
ATOM   2719  CA  LEU A 398     -73.649  41.299  14.783  1.00 75.35      5G0J C  
ATOM   2720  C   LEU A 398     -73.568  39.787  15.043  1.00 81.86      5G0J C  
ATOM   2721  O   LEU A 398     -72.843  39.096  14.337  1.00 81.42      5G0J O  
ATOM   2722  CB  LEU A 398     -72.785  42.090  15.749  1.00 73.83      5G0J C  
ATOM   2723  CG  LEU A 398     -72.508  43.507  15.332  1.00 76.32      5G0J C  
ATOM   2724  CD1 LEU A 398     -72.162  44.346  16.507  1.00 75.14      5G0J C  
ATOM   2725  CD2 LEU A 398     -71.438  43.577  14.253  1.00 78.27      5G0J C  
ATOM   2726  N   LYS A 399     -74.383  39.265  15.966  1.00 80.81      5G0J N  
ATOM   2727  CA  LYS A 399     -74.454  37.824  16.208  1.00 82.19      5G0J C  
ATOM   2728  C   LYS A 399     -74.995  37.083  14.969  1.00 87.57      5G0J C  
ATOM   2729  O   LYS A 399     -74.450  36.038  14.616  1.00 87.63      5G0J O  
ATOM   2730  CB  LYS A 399     -75.297  37.502  17.468  1.00 85.71      5G0J C  
ATOM   2731  CG  LYS A 399     -75.422  36.000  17.803  1.00100.72      5G0J C  
ATOM   2732  CD  LYS A 399     -75.855  35.749  19.258  1.00111.46      5G0J C  
ATOM   2733  CE  LYS A 399     -76.042  34.273  19.546  1.00120.89      5G0J C  
ATOM   2734  NZ  LYS A 399     -76.453  34.020  20.956  1.00127.82      5G0J N1+
ATOM   2735  N   SER A 400     -76.055  37.616  14.316  1.00 85.04      5G0J N  
ATOM   2736  CA  SER A 400     -76.653  36.977  13.132  1.00 84.86      5G0J C  
ATOM   2737  C   SER A 400     -75.686  37.009  11.929  1.00 88.11      5G0J C  
ATOM   2738  O   SER A 400     -75.557  35.990  11.235  1.00 88.31      5G0J O  
ATOM   2739  CB  SER A 400     -78.001  37.607  12.777  1.00 87.61      5G0J C  
ATOM   2740  OG  SER A 400     -79.032  37.343  13.718  1.00 93.04      5G0J O  
ATOM   2741  N   ILE A 401     -74.993  38.171  11.717  1.00 82.12      5G0J N  
ATOM   2742  CA  ILE A 401     -74.008  38.415  10.650  1.00 81.08      5G0J C  
ATOM   2743  C   ILE A 401     -72.833  37.404  10.801  1.00 84.84      5G0J C  
ATOM   2744  O   ILE A 401     -72.504  36.675   9.843  1.00 83.65      5G0J O  
ATOM   2745  CB  ILE A 401     -73.524  39.919  10.665  1.00 83.30      5G0J C  
ATOM   2746  CG1 ILE A 401     -74.595  40.875  10.114  1.00 83.20      5G0J C  
ATOM   2747  CG2 ILE A 401     -72.206  40.133   9.913  1.00 82.41      5G0J C  
ATOM   2748  CD1 ILE A 401     -74.361  42.400  10.555  1.00 84.27      5G0J C  
ATOM   2749  N   SER A 402     -72.230  37.368  12.028  1.00 79.81      5G0J N  
ATOM   2750  CA  SER A 402     -71.118  36.509  12.403  1.00 77.93      5G0J C  
ATOM   2751  C   SER A 402     -71.451  35.043  12.214  1.00 85.52      5G0J C  
ATOM   2752  O   SER A 402     -70.673  34.347  11.573  1.00 86.45      5G0J O  
ATOM   2753  CB  SER A 402     -70.690  36.784  13.833  1.00 77.25      5G0J C  
ATOM   2754  OG  SER A 402     -70.211  38.110  13.992  1.00 80.59      5G0J O  
ATOM   2755  N   LYS A 403     -72.626  34.582  12.685  1.00 84.70      5G0J N  
ATOM   2756  CA  LYS A 403     -73.036  33.177  12.554  1.00 86.32      5G0J C  
ATOM   2757  C   LYS A 403     -73.254  32.792  11.060  1.00 93.20      5G0J C  
ATOM   2758  O   LYS A 403     -73.050  31.627  10.701  1.00 93.70      5G0J O  
ATOM   2759  CB  LYS A 403     -74.230  32.839  13.497  1.00 89.07      5G0J C  
ATOM   2760  CG  LYS A 403     -75.371  31.964  12.951  1.00106.05      5G0J C  
ATOM   2761  CD  LYS A 403     -75.211  30.460  13.193  1.00113.49      5G0J C  
ATOM   2762  CE  LYS A 403     -76.537  29.746  12.956  1.00127.51      5G0J C  
ATOM   2763  NZ  LYS A 403     -76.393  28.266  12.817  1.00134.74      5G0J N1+
ATOM   2764  N   THR A 404     -73.572  33.777  10.192  1.00 90.45      5G0J N  
ATOM   2765  CA  THR A 404     -73.734  33.566   8.744  1.00 89.74      5G0J C  
ATOM   2766  C   THR A 404     -72.348  33.549   8.070  1.00 91.90      5G0J C  
ATOM   2767  O   THR A 404     -72.111  32.670   7.243  1.00 90.96      5G0J O  
ATOM   2768  CB  THR A 404     -74.749  34.563   8.161  1.00 94.91      5G0J C  
ATOM   2769  CG2 THR A 404     -74.935  34.414   6.673  1.00 88.88      5G0J C  
ATOM   2770  OG1 THR A 404     -75.999  34.331   8.800  1.00 99.85      5G0J O  
ATOM   2771  N   ILE A 405     -71.433  34.499   8.441  1.00 87.74      5G0J N  
ATOM   2772  CA  ILE A 405     -70.044  34.559   7.939  1.00 87.45      5G0J C  
ATOM   2773  C   ILE A 405     -69.357  33.211   8.274  1.00 94.37      5G0J C  
ATOM   2774  O   ILE A 405     -68.766  32.583   7.395  1.00 94.30      5G0J O  
ATOM   2775  CB  ILE A 405     -69.274  35.811   8.481  1.00 89.45      5G0J C  
ATOM   2776  CG1 ILE A 405     -69.708  37.075   7.727  1.00 89.56      5G0J C  
ATOM   2777  CG2 ILE A 405     -67.746  35.643   8.424  1.00 87.99      5G0J C  
ATOM   2778  CD1 ILE A 405     -69.236  38.410   8.322  1.00 95.46      5G0J C  
ATOM   2779  N   SER A 406     -69.529  32.744   9.526  1.00 92.54      5G0J N  
ATOM   2780  CA  SER A 406     -69.044  31.463  10.031  1.00 92.80      5G0J C  
ATOM   2781  C   SER A 406     -69.656  30.279   9.234  1.00 97.79      5G0J C  
ATOM   2782  O   SER A 406     -68.905  29.430   8.769  1.00 98.75      5G0J O  
ATOM   2783  CB  SER A 406     -69.289  31.367  11.540  1.00 96.26      5G0J C  
ATOM   2784  OG  SER A 406     -69.632  30.073  12.013  1.00107.00      5G0J O  
ATOM   2785  N   ASP A 407     -70.983  30.265   9.013  1.00 94.32      5G0J N  
ATOM   2786  CA  ASP A 407     -71.678  29.222   8.238  1.00 94.74      5G0J C  
ATOM   2787  C   ASP A 407     -71.295  29.181   6.740  1.00 97.98      5G0J C  
ATOM   2788  O   ASP A 407     -71.661  28.217   6.066  1.00 97.43      5G0J O  
ATOM   2789  CB  ASP A 407     -73.211  29.400   8.338  1.00 97.39      5G0J C  
ATOM   2790  CG  ASP A 407     -73.913  28.618   9.432  1.00113.81      5G0J C  
ATOM   2791  OD1 ASP A 407     -73.717  27.380   9.504  1.00115.83      5G0J O  
ATOM   2792  OD2 ASP A 407     -74.742  29.215  10.144  1.00120.36      5G0J O1-
ATOM   2793  N   LEU A 408     -70.649  30.240   6.199  1.00 94.04      5G0J N  
ATOM   2794  CA  LEU A 408     -70.296  30.273   4.773  1.00 94.13      5G0J C  
ATOM   2795  C   LEU A 408     -68.788  30.275   4.531  1.00 99.76      5G0J C  
ATOM   2796  O   LEU A 408     -68.360  29.946   3.417  1.00100.01      5G0J O  
ATOM   2797  CB  LEU A 408     -70.987  31.434   4.001  1.00 93.71      5G0J C  
ATOM   2798  CG  LEU A 408     -72.395  31.230   3.386  1.00 97.26      5G0J C  
ATOM   2799  CD1 LEU A 408     -72.443  30.103   2.351  1.00 97.16      5G0J C  
ATOM   2800  CD2 LEU A 408     -73.479  31.124   4.444  1.00 97.57      5G0J C  
ATOM   2801  N   TYR A 409     -67.986  30.575   5.595  1.00 96.32      5G0J N  
ATOM   2802  CA  TYR A 409     -66.509  30.633   5.622  1.00 95.83      5G0J C  
ATOM   2803  C   TYR A 409     -65.801  29.610   4.725  1.00101.71      5G0J C  
ATOM   2804  O   TYR A 409     -64.897  30.037   4.002  1.00101.52      5G0J O  
ATOM   2805  CB  TYR A 409     -65.965  30.539   7.046  1.00 95.75      5G0J C  
ATOM   2806  CG  TYR A 409     -64.560  31.074   7.204  1.00 97.06      5G0J C  
ATOM   2807  CD1 TYR A 409     -63.453  30.263   6.969  1.00 98.14      5G0J C  
ATOM   2808  CD2 TYR A 409     -64.333  32.361   7.680  1.00 98.78      5G0J C  
ATOM   2809  CE1 TYR A 409     -62.154  30.726   7.190  1.00 99.13      5G0J C  
ATOM   2810  CE2 TYR A 409     -63.039  32.838   7.898  1.00 99.61      5G0J C  
ATOM   2811  CZ  TYR A 409     -61.950  32.021   7.642  1.00105.39      5G0J C  
ATOM   2812  OH  TYR A 409     -60.667  32.496   7.805  1.00104.34      5G0J O  
ATOM   2813  N   PRO A 410     -66.178  28.297   4.709  1.00 99.42      5G0J N  
ATOM   2814  CA  PRO A 410     -65.498  27.355   3.804  1.00 99.22      5G0J C  
ATOM   2815  C   PRO A 410     -65.550  27.722   2.327  1.00102.16      5G0J C  
ATOM   2816  O   PRO A 410     -64.511  27.723   1.664  1.00103.36      5G0J O  
ATOM   2817  CB  PRO A 410     -66.271  26.042   3.996  1.00101.14      5G0J C  
ATOM   2818  CG  PRO A 410     -66.949  26.161   5.259  1.00105.72      5G0J C  
ATOM   2819  CD  PRO A 410     -67.210  27.601   5.509  1.00101.31      5G0J C  
ATOM   2820  N   PHE A 411     -66.755  28.030   1.823  1.00 95.18      5G0J N  
ATOM   2821  CA  PHE A 411     -67.069  28.244   0.412  1.00 93.48      5G0J C  
ATOM   2822  C   PHE A 411     -66.622  29.591  -0.226  1.00 92.66      5G0J C  
ATOM   2823  O   PHE A 411     -66.620  29.694  -1.465  1.00 93.22      5G0J O  
ATOM   2824  CB  PHE A 411     -68.576  28.041   0.221  1.00 95.64      5G0J C  
ATOM   2825  CG  PHE A 411     -69.077  26.878   1.040  1.00 98.27      5G0J C  
ATOM   2826  CD1 PHE A 411     -69.039  25.585   0.535  1.00101.98      5G0J C  
ATOM   2827  CD2 PHE A 411     -69.523  27.065   2.345  1.00101.48      5G0J C  
ATOM   2828  CE1 PHE A 411     -69.466  24.500   1.307  1.00103.02      5G0J C  
ATOM   2829  CE2 PHE A 411     -69.948  25.978   3.117  1.00104.36      5G0J C  
ATOM   2830  CZ  PHE A 411     -69.933  24.705   2.586  1.00102.34      5G0J C  
ATOM   2831  N   TRP A 412     -66.223  30.590   0.582  1.00 83.99      5G0J N  
ATOM   2832  CA  TRP A 412     -65.883  31.909   0.052  1.00 82.19      5G0J C  
ATOM   2833  C   TRP A 412     -64.529  32.400   0.504  1.00 86.01      5G0J C  
ATOM   2834  O   TRP A 412     -64.319  32.638   1.695  1.00 85.37      5G0J O  
ATOM   2835  CB  TRP A 412     -67.016  32.941   0.386  1.00 79.99      5G0J C  
ATOM   2836  CG  TRP A 412     -68.336  32.550  -0.212  1.00 79.70      5G0J C  
ATOM   2837  CD1 TRP A 412     -69.284  31.746   0.352  1.00 82.15      5G0J C  
ATOM   2838  CD2 TRP A 412     -68.722  32.727  -1.577  1.00 79.28      5G0J C  
ATOM   2839  CE2 TRP A 412     -69.934  32.022  -1.768  1.00 82.84      5G0J C  
ATOM   2840  CE3 TRP A 412     -68.159  33.419  -2.665  1.00 80.60      5G0J C  
ATOM   2841  NE1 TRP A 412     -70.245  31.420  -0.579  1.00 80.82      5G0J N  
ATOM   2842  CZ2 TRP A 412     -70.613  32.014  -2.999  1.00 82.85      5G0J C  
ATOM   2843  CZ3 TRP A 412     -68.837  33.428  -3.875  1.00 82.55      5G0J C  
ATOM   2844  CH2 TRP A 412     -70.050  32.731  -4.037  1.00 83.20      5G0J C  
ATOM   2845  N   LYS A 413     -63.625  32.596  -0.453  1.00 83.86      5G0J N  
ATOM   2846  CA  LYS A 413     -62.267  33.095  -0.194  1.00 85.35      5G0J C  
ATOM   2847  C   LYS A 413     -62.274  34.553   0.385  1.00 91.05      5G0J C  
ATOM   2848  O   LYS A 413     -61.391  34.920   1.172  1.00 88.64      5G0J O  
ATOM   2849  CB  LYS A 413     -61.382  32.933  -1.471  1.00 89.01      5G0J C  
ATOM   2850  CG  LYS A 413     -59.877  33.290  -1.335  1.00115.11      5G0J C  
ATOM   2851  CD  LYS A 413     -59.018  32.295  -0.493  1.00126.61      5G0J C  
ATOM   2852  CE  LYS A 413     -57.552  32.687  -0.350  1.00134.43      5G0J C  
ATOM   2853  NZ  LYS A 413     -57.354  34.012   0.322  1.00141.22      5G0J N1+
ATOM   2854  N   SER A 414     -63.307  35.345   0.017  1.00 91.65      5G0J N  
ATOM   2855  CA  SER A 414     -63.542  36.735   0.458  1.00 92.34      5G0J C  
ATOM   2856  C   SER A 414     -63.828  36.826   1.979  1.00 95.57      5G0J C  
ATOM   2857  O   SER A 414     -63.374  37.763   2.651  1.00 94.38      5G0J O  
ATOM   2858  CB  SER A 414     -64.682  37.355  -0.347  1.00 96.65      5G0J C  
ATOM   2859  OG  SER A 414     -65.786  36.470  -0.468  1.00104.65      5G0J O  
ATOM   2860  N   LEU A 415     -64.572  35.838   2.501  1.00 92.03      5G0J N  
ATOM   2861  CA  LEU A 415     -64.909  35.734   3.920  1.00 91.77      5G0J C  
ATOM   2862  C   LEU A 415     -63.699  35.204   4.695  1.00 96.78      5G0J C  
ATOM   2863  O   LEU A 415     -63.510  35.554   5.868  1.00 96.96      5G0J O  
ATOM   2864  CB  LEU A 415     -66.109  34.781   4.124  1.00 91.32      5G0J C  
ATOM   2865  CG  LEU A 415     -67.432  35.135   3.450  1.00 94.84      5G0J C  
ATOM   2866  CD1 LEU A 415     -68.408  34.003   3.593  1.00 94.87      5G0J C  
ATOM   2867  CD2 LEU A 415     -68.033  36.413   4.019  1.00 94.93      5G0J C  
ATOM   2868  N   GLN A 416     -62.869  34.364   4.027  1.00 92.78      5G0J N  
ATOM   2869  CA  GLN A 416     -61.671  33.772   4.614  1.00 91.54      5G0J C  
ATOM   2870  C   GLN A 416     -60.661  34.837   5.050  1.00 96.37      5G0J C  
ATOM   2871  O   GLN A 416     -59.717  34.500   5.765  1.00 96.89      5G0J O  
ATOM   2872  CB  GLN A 416     -61.057  32.699   3.710  1.00 91.81      5G0J C  
ATOM   2873  CG  GLN A 416     -61.745  31.338   3.827  1.00 88.03      5G0J C  
ATOM   2874  CD  GLN A 416     -61.676  30.495   2.570  1.00100.80      5G0J C  
ATOM   2875  NE2 GLN A 416     -62.756  29.787   2.271  1.00 85.67      5G0J N  
ATOM   2876  OE1 GLN A 416     -60.667  30.458   1.848  1.00 95.71      5G0J O  
ATOM   2877  N   THR A 417     -60.928  36.130   4.715  1.00 92.70      5G0J N  
ATOM   2878  CA  THR A 417     -60.127  37.282   5.128  1.00 92.88      5G0J C  
ATOM   2879  C   THR A 417     -59.964  37.301   6.640  1.00101.05      5G0J C  
ATOM   2880  O   THR A 417     -58.837  37.449   7.094  1.00101.79      5G0J O  
ATOM   2881  CB  THR A 417     -60.735  38.599   4.631  1.00 93.72      5G0J C  
ATOM   2882  CG2 THR A 417     -59.917  39.831   5.050  1.00 87.25      5G0J C  
ATOM   2883  OG1 THR A 417     -60.860  38.557   3.208  1.00 94.97      5G0J O  
ATOM   2884  N   PHE A 418     -61.063  37.104   7.412  1.00 99.62      5G0J N  
ATOM   2885  CA  PHE A 418     -61.046  37.121   8.881  1.00100.21      5G0J C  
ATOM   2886  C   PHE A 418     -60.292  35.926   9.451  1.00106.86      5G0J C  
ATOM   2887  O   PHE A 418     -60.615  34.793   9.073  1.00104.79      5G0J O  
ATOM   2888  CB  PHE A 418     -62.478  37.082   9.446  1.00101.90      5G0J C  
ATOM   2889  CG  PHE A 418     -63.485  38.048   8.874  1.00103.08      5G0J C  
ATOM   2890  CD1 PHE A 418     -63.441  39.402   9.203  1.00105.67      5G0J C  
ATOM   2891  CD2 PHE A 418     -64.527  37.595   8.072  1.00104.38      5G0J C  
ATOM   2892  CE1 PHE A 418     -64.385  40.292   8.688  1.00106.37      5G0J C  
ATOM   2893  CE2 PHE A 418     -65.474  38.484   7.564  1.00107.05      5G0J C  
ATOM   2894  CZ  PHE A 418     -65.395  39.828   7.871  1.00105.22      5G0J C  
ATOM   2895  N   GLU A 419     -59.309  36.163  10.380  1.00106.98      5G0J N  
ATOM   2896  CA  GLU A 419     -58.586  35.038  11.019  1.00107.96      5G0J C  
ATOM   2897  C   GLU A 419     -59.517  34.265  11.970  1.00113.75      5G0J C  
ATOM   2898  O   GLU A 419     -59.622  33.035  11.902  1.00113.85      5G0J O  
ATOM   2899  CB  GLU A 419     -57.209  35.374  11.702  1.00109.23      5G0J C  
ATOM   2900  CG  GLU A 419     -56.668  36.799  11.761  1.00116.44      5G0J C  
ATOM   2901  CD  GLU A 419     -55.380  37.133  11.007  1.00130.41      5G0J C  
ATOM   2902  OE1 GLU A 419     -55.198  36.644   9.864  1.00119.42      5G0J O  
ATOM   2903  OE2 GLU A 419     -54.596  37.966  11.525  1.00103.65      5G0J O1-
ATOM   2904  N   GLY A 420     -60.225  35.014  12.798  1.00110.62      5G0J N  
ATOM   2905  CA  GLY A 420     -61.158  34.461  13.761  1.00110.71      5G0J C  
ATOM   2906  C   GLY A 420     -60.848  34.961  15.149  1.00115.81      5G0J C  
ATOM   2907  O   GLY A 420     -60.014  35.859  15.321  1.00115.44      5G0J O  
ATOM   2908  N   GLY A 421     -61.520  34.376  16.130  1.00112.49      5G0J N  
ATOM   2909  CA  GLY A 421     -61.336  34.726  17.529  1.00112.24      5G0J C  
ATOM   2910  C   GLY A 421     -62.031  35.997  17.986  1.00114.76      5G0J C  
ATOM   2911  O   GLY A 421     -62.961  36.479  17.326  1.00114.59      5G0J O  
ATOM   2912  N   PRO A 422     -61.560  36.571  19.120  1.00109.64      5G0J N  
ATOM   2913  CA  PRO A 422     -62.252  37.716  19.704  1.00108.70      5G0J C  
ATOM   2914  C   PRO A 422     -61.712  39.127  19.440  1.00109.30      5G0J C  
ATOM   2915  O   PRO A 422     -60.537  39.466  19.658  1.00107.62      5G0J O  
ATOM   2916  CB  PRO A 422     -62.222  37.407  21.206  1.00110.60      5G0J C  
ATOM   2917  CG  PRO A 422     -61.072  36.469  21.397  1.00115.29      5G0J C  
ATOM   2918  CD  PRO A 422     -60.528  36.076  20.048  1.00111.22      5G0J C  
ATOM   2919  N   LEU A 423     -62.681  39.969  19.038  1.00104.23      5G0J N  
ATOM   2920  CA  LEU A 423     -62.641  41.411  18.796  1.00102.85      5G0J C  
ATOM   2921  C   LEU A 423     -63.484  41.990  19.929  1.00104.58      5G0J C  
ATOM   2922  O   LEU A 423     -64.506  41.387  20.307  1.00104.56      5G0J O  
ATOM   2923  CB  LEU A 423     -63.317  41.745  17.459  1.00102.70      5G0J C  
ATOM   2924  CG  LEU A 423     -62.672  41.172  16.211  1.00106.81      5G0J C  
ATOM   2925  CD1 LEU A 423     -63.716  40.751  15.208  1.00106.05      5G0J C  
ATOM   2926  CD2 LEU A 423     -61.725  42.165  15.606  1.00110.48      5G0J C  
ATOM   2927  N   SER A 424     -63.058  43.147  20.472  1.00 98.24      5G0J N  
ATOM   2928  CA  SER A 424     -63.672  43.849  21.604  1.00 96.77      5G0J C  
ATOM   2929  C   SER A 424     -65.218  43.994  21.541  1.00100.35      5G0J C  
ATOM   2930  O   SER A 424     -65.802  43.919  20.468  1.00100.43      5G0J O  
ATOM   2931  CB  SER A 424     -63.002  45.204  21.771  1.00 99.26      5G0J C  
ATOM   2932  OG  SER A 424     -63.445  45.931  22.904  1.00107.51      5G0J O  
ATOM   2933  N   GLU A 425     -65.883  44.137  22.703  1.00 96.50      5G0J N  
ATOM   2934  CA  GLU A 425     -67.347  44.308  22.791  1.00 94.89      5G0J C  
ATOM   2935  C   GLU A 425     -67.710  45.466  23.733  1.00 97.02      5G0J C  
ATOM   2936  O   GLU A 425     -68.876  45.647  24.092  1.00 97.07      5G0J O  
ATOM   2937  CB  GLU A 425     -68.075  42.994  23.128  1.00 95.66      5G0J C  
ATOM   2938  CG  GLU A 425     -68.183  42.055  21.935  1.00103.87      5G0J C  
ATOM   2939  CD  GLU A 425     -68.683  40.652  22.232  1.00129.80      5G0J C  
ATOM   2940  OE1 GLU A 425     -69.694  40.514  22.958  1.00141.84      5G0J O  
ATOM   2941  OE2 GLU A 425     -68.084  39.688  21.704  1.00116.66      5G0J O1-
ATOM   2942  N   VAL A 426     -66.687  46.282  24.061  1.00 91.84      5G0J N  
ATOM   2943  CA  VAL A 426     -66.689  47.503  24.867  1.00 91.57      5G0J C  
ATOM   2944  C   VAL A 426     -67.693  48.526  24.313  1.00 96.83      5G0J C  
ATOM   2945  O   VAL A 426     -67.959  48.524  23.116  1.00 95.93      5G0J O  
ATOM   2946  CB  VAL A 426     -65.235  48.049  24.817  1.00 95.48      5G0J C  
ATOM   2947  CG1 VAL A 426     -65.135  49.559  25.081  1.00 94.97      5G0J C  
ATOM   2948  CG2 VAL A 426     -64.330  47.258  25.750  1.00 95.51      5G0J C  
ATOM   2949  N   SER A 427     -68.221  49.417  25.173  1.00 95.87      5G0J N  
ATOM   2950  CA  SER A 427     -69.136  50.489  24.762  1.00 96.63      5G0J C  
ATOM   2951  C   SER A 427     -68.415  51.345  23.684  1.00 99.68      5G0J C  
ATOM   2952  O   SER A 427     -67.338  51.903  23.956  1.00100.09      5G0J O  
ATOM   2953  CB  SER A 427     -69.585  51.327  25.961  1.00101.92      5G0J C  
ATOM   2954  OG  SER A 427     -70.352  50.559  26.880  1.00114.45      5G0J O  
ATOM   2955  N   PRO A 428     -68.930  51.334  22.420  1.00 93.13      5G0J N  
ATOM   2956  CA  PRO A 428     -68.221  52.022  21.342  1.00 91.36      5G0J C  
ATOM   2957  C   PRO A 428     -68.366  53.528  21.366  1.00 91.09      5G0J C  
ATOM   2958  O   PRO A 428     -68.987  54.092  22.271  1.00 90.74      5G0J O  
ATOM   2959  CB  PRO A 428     -68.812  51.387  20.086  1.00 93.09      5G0J C  
ATOM   2960  CG  PRO A 428     -70.196  51.095  20.462  1.00 97.84      5G0J C  
ATOM   2961  CD  PRO A 428     -70.166  50.701  21.911  1.00 93.89      5G0J C  
ATOM   2962  N   LEU A 429     -67.746  54.172  20.373  1.00 84.31      5G0J N  
ATOM   2963  CA  LEU A 429     -67.762  55.616  20.211  1.00 82.37      5G0J C  
ATOM   2964  C   LEU A 429     -69.142  56.051  19.747  1.00 83.61      5G0J C  
ATOM   2965  O   LEU A 429     -69.870  55.253  19.129  1.00 83.25      5G0J O  
ATOM   2966  CB  LEU A 429     -66.695  56.040  19.183  1.00 82.04      5G0J C  
ATOM   2967  CG  LEU A 429     -65.238  55.823  19.567  1.00 85.45      5G0J C  
ATOM   2968  CD1 LEU A 429     -64.382  55.869  18.375  1.00 84.47      5G0J C  
ATOM   2969  CD2 LEU A 429     -64.776  56.857  20.561  1.00 86.89      5G0J C  
ATOM   2970  N   PRO A 430     -69.531  57.306  20.030  1.00 78.32      5G0J N  
ATOM   2971  CA  PRO A 430     -70.841  57.786  19.567  1.00 78.62      5G0J C  
ATOM   2972  C   PRO A 430     -70.992  57.730  18.037  1.00 84.63      5G0J C  
ATOM   2973  O   PRO A 430     -70.068  58.140  17.314  1.00 86.00      5G0J O  
ATOM   2974  CB  PRO A 430     -70.882  59.231  20.074  1.00 79.98      5G0J C  
ATOM   2975  CG  PRO A 430     -69.486  59.612  20.275  1.00 83.74      5G0J C  
ATOM   2976  CD  PRO A 430     -68.796  58.370  20.728  1.00 79.28      5G0J C  
ATOM   2977  N   ALA A 431     -72.143  57.179  17.560  1.00 78.85      5G0J N  
ATOM   2978  CA  ALA A 431     -72.541  57.026  16.151  1.00 76.73      5G0J C  
ATOM   2979  C   ALA A 431     -73.638  58.078  15.836  1.00 78.22      5G0J C  
ATOM   2980  O   ALA A 431     -74.837  57.782  15.943  1.00 77.26      5G0J O  
ATOM   2981  CB  ALA A 431     -73.060  55.611  15.917  1.00 77.03      5G0J C  
ATOM   2982  N   PRO A 432     -73.258  59.345  15.548  1.00 72.99      5G0J N  
ATOM   2983  CA  PRO A 432     -74.290  60.378  15.347  1.00 72.89      5G0J C  
ATOM   2984  C   PRO A 432     -75.055  60.306  14.024  1.00 79.57      5G0J C  
ATOM   2985  O   PRO A 432     -74.718  59.487  13.151  1.00 80.05      5G0J O  
ATOM   2986  CB  PRO A 432     -73.507  61.686  15.489  1.00 73.96      5G0J C  
ATOM   2987  CG  PRO A 432     -72.127  61.338  15.132  1.00 77.43      5G0J C  
ATOM   2988  CD  PRO A 432     -71.897  59.904  15.416  1.00 73.22      5G0J C  
ATOM   2989  N   VAL A 433     -76.116  61.155  13.901  1.00 76.46      5G0J N  
ATOM   2990  CA  VAL A 433     -76.919  61.318  12.680  1.00 76.41      5G0J C  
ATOM   2991  C   VAL A 433     -76.803  62.765  12.148  1.00 82.13      5G0J C  
ATOM   2992  O   VAL A 433     -76.648  63.716  12.932  1.00 81.65      5G0J O  
ATOM   2993  CB  VAL A 433     -78.384  60.813  12.706  1.00 78.97      5G0J C  
ATOM   2994  CG1 VAL A 433     -78.558  59.634  13.646  1.00 78.43      5G0J C  
ATOM   2995  CG2 VAL A 433     -79.366  61.926  13.007  1.00 78.77      5G0J C  
ATOM   2996  N   CYS A 434     -76.820  62.908  10.802  1.00 79.20      5G0J N  
ATOM   2997  CA  CYS A 434     -76.684  64.222  10.179  1.00 79.02      5G0J C  
ATOM   2998  C   CYS A 434     -78.020  64.766   9.769  1.00 78.46      5G0J C  
ATOM   2999  O   CYS A 434     -78.884  64.025   9.293  1.00 77.76      5G0J O  
ATOM   3000  CB  CYS A 434     -75.713  64.215   8.996  1.00 80.06      5G0J C  
ATOM   3001  SG  CYS A 434     -74.339  63.050   9.140  1.00 84.24      5G0J S  
ATOM   3002  N   ALA A 435     -78.151  66.081   9.869  1.00 72.38      5G0J N  
ATOM   3003  CA  ALA A 435     -79.345  66.763   9.432  1.00 71.82      5G0J C  
ATOM   3004  C   ALA A 435     -79.592  66.467   7.927  1.00 76.59      5G0J C  
ATOM   3005  O   ALA A 435     -78.659  66.442   7.121  1.00 74.61      5G0J O  
ATOM   3006  CB  ALA A 435     -79.202  68.259   9.675  1.00 72.29      5G0J C  
ATOM   3007  N   GLU A 436     -80.852  66.166   7.599  1.00 75.37      5G0J N  
ATOM   3008  CA  GLU A 436     -81.367  65.890   6.268  1.00 75.72      5G0J C  
ATOM   3009  C   GLU A 436     -80.954  67.030   5.357  1.00 82.03      5G0J C  
ATOM   3010  O   GLU A 436     -80.994  68.206   5.747  1.00 81.61      5G0J O  
ATOM   3011  CB  GLU A 436     -82.907  65.807   6.348  1.00 77.29      5G0J C  
ATOM   3012  CG  GLU A 436     -83.656  65.419   5.078  1.00 92.86      5G0J C  
ATOM   3013  CD  GLU A 436     -85.174  65.434   5.215  1.00128.76      5G0J C  
ATOM   3014  OE1 GLU A 436     -85.772  66.522   5.041  1.00125.45      5G0J O  
ATOM   3015  OE2 GLU A 436     -85.764  64.365   5.502  1.00128.57      5G0J O1-
ATOM   3016  N   VAL A 437     -80.518  66.667   4.163  1.00 80.41      5G0J N  
ATOM   3017  CA  VAL A 437     -80.150  67.593   3.111  1.00 81.28      5G0J C  
ATOM   3018  C   VAL A 437     -81.081  67.302   1.951  1.00 88.94      5G0J C  
ATOM   3019  O   VAL A 437     -81.285  66.128   1.610  1.00 87.71      5G0J O  
ATOM   3020  CB  VAL A 437     -78.643  67.537   2.726  1.00 84.79      5G0J C  
ATOM   3021  CG1 VAL A 437     -78.175  66.118   2.524  1.00 84.45      5G0J C  
ATOM   3022  CG2 VAL A 437     -78.338  68.378   1.486  1.00 84.75      5G0J C  
ATOM   3023  N   LYS A 438     -81.673  68.370   1.376  1.00 89.68      5G0J N  
ATOM   3024  CA  LYS A 438     -82.593  68.295   0.234  1.00 91.48      5G0J C  
ATOM   3025  C   LYS A 438     -82.000  67.507  -0.952  1.00 98.02      5G0J C  
ATOM   3026  O   LYS A 438     -80.928  67.857  -1.462  1.00 98.05      5G0J O  
ATOM   3027  CB  LYS A 438     -83.101  69.700  -0.196  1.00 94.65      5G0J C  
ATOM   3028  CG  LYS A 438     -82.013  70.713  -0.625  1.00113.95      5G0J C  
ATOM   3029  CD  LYS A 438     -82.477  72.165  -0.507  1.00124.27      5G0J C  
ATOM   3030  CE  LYS A 438     -82.276  72.734   0.883  1.00137.58      5G0J C  
ATOM   3031  NZ  LYS A 438     -82.949  74.052   1.053  1.00146.45      5G0J N1+
ATOM   3032  N   VAL A 439     -82.662  66.396  -1.325  1.00 96.12      5G0J N  
ATOM   3033  CA  VAL A 439     -82.239  65.566  -2.454  1.00 96.53      5G0J C  
ATOM   3034  C   VAL A 439     -82.608  66.349  -3.716  1.00100.91      5G0J C  
ATOM   3035  O   VAL A 439     -83.754  66.808  -3.862  1.00101.03      5G0J O  
ATOM   3036  CB  VAL A 439     -82.715  64.079  -2.389  1.00100.56      5G0J C  
ATOM   3037  CG1 VAL A 439     -84.238  63.951  -2.437  1.00100.42      5G0J C  
ATOM   3038  CG2 VAL A 439     -82.040  63.215  -3.454  1.00100.25      5G0J C  
ATOM   3039  N   SER A 440     -81.574  66.651  -4.521  1.00 96.80      5G0J N  
ATOM   3040  CA  SER A 440     -81.662  67.501  -5.704  1.00 96.09      5G0J C  
ATOM   3041  C   SER A 440     -80.943  66.883  -6.893  1.00 98.83      5G0J C  
ATOM   3042  O   SER A 440     -80.355  65.814  -6.759  1.00 97.96      5G0J O  
ATOM   3043  CB  SER A 440     -81.077  68.878  -5.385  1.00 98.96      5G0J C  
ATOM   3044  OG  SER A 440     -79.712  68.805  -5.004  1.00105.73      5G0J O  
ATOM   3045  N   SER A 441     -81.009  67.552  -8.060  1.00 95.32      5G0J N  
ATOM   3046  CA  SER A 441     -80.318  67.143  -9.288  1.00 94.86      5G0J C  
ATOM   3047  C   SER A 441     -78.804  67.231  -8.997  1.00 95.70      5G0J C  
ATOM   3048  O   SER A 441     -78.323  68.288  -8.549  1.00 96.88      5G0J O  
ATOM   3049  CB  SER A 441     -80.684  68.067 -10.450  1.00 99.32      5G0J C  
ATOM   3050  OG  SER A 441     -81.266  67.337 -11.519  1.00109.88      5G0J O  
ATOM   3051  N   PRO A 442     -78.060  66.116  -9.130  1.00 86.83      5G0J N  
ATOM   3052  CA  PRO A 442     -76.640  66.164  -8.779  1.00 85.37      5G0J C  
ATOM   3053  C   PRO A 442     -75.812  66.923  -9.796  1.00 86.17      5G0J C  
ATOM   3054  O   PRO A 442     -76.070  66.826 -10.997  1.00 86.77      5G0J O  
ATOM   3055  CB  PRO A 442     -76.245  64.691  -8.707  1.00 87.23      5G0J C  
ATOM   3056  CG  PRO A 442     -77.191  63.999  -9.619  1.00 91.55      5G0J C  
ATOM   3057  CD  PRO A 442     -78.468  64.772  -9.588  1.00 87.32      5G0J C  
ATOM   3058  N   ILE A 443     -74.841  67.703  -9.315  1.00 78.65      5G0J N  
ATOM   3059  CA  ILE A 443     -73.919  68.426 -10.191  1.00 76.64      5G0J C  
ATOM   3060  C   ILE A 443     -72.497  68.101  -9.737  1.00 79.35      5G0J C  
ATOM   3061  O   ILE A 443     -72.220  68.115  -8.529  1.00 79.43      5G0J O  
ATOM   3062  CB  ILE A 443     -74.189  69.945 -10.245  1.00 78.84      5G0J C  
ATOM   3063  CG1 ILE A 443     -75.590  70.238 -10.731  1.00 79.18      5G0J C  
ATOM   3064  CG2 ILE A 443     -73.206  70.634 -11.146  1.00 79.43      5G0J C  
ATOM   3065  CD1 ILE A 443     -76.393  70.940  -9.725  1.00 94.26      5G0J C  
ATOM   3066  N   THR A 444     -71.618  67.740 -10.682  1.00 73.64      5G0J N  
ATOM   3067  CA  THR A 444     -70.242  67.462 -10.314  1.00 73.08      5G0J C  
ATOM   3068  C   THR A 444     -69.401  68.685 -10.640  1.00 77.97      5G0J C  
ATOM   3069  O   THR A 444     -69.395  69.131 -11.788  1.00 78.98      5G0J O  
ATOM   3070  CB  THR A 444     -69.732  66.192 -10.967  1.00 77.36      5G0J C  
ATOM   3071  CG2 THR A 444     -68.304  65.889 -10.598  1.00 74.91      5G0J C  
ATOM   3072  OG1 THR A 444     -70.548  65.110 -10.548  1.00 77.60      5G0J O  
ATOM   3073  N   GLY A 445     -68.704  69.215  -9.636  1.00 72.07      5G0J N  
ATOM   3074  CA  GLY A 445     -67.817  70.347  -9.836  1.00 70.49      5G0J C  
ATOM   3075  C   GLY A 445     -66.428  69.944 -10.298  1.00 71.71      5G0J C  
ATOM   3076  O   GLY A 445     -65.915  68.881  -9.939  1.00 69.35      5G0J O  
ATOM   3077  N   LEU A 446     -65.801  70.780 -11.105  1.00 69.69      5G0J N  
ATOM   3078  CA  LEU A 446     -64.421  70.510 -11.515  1.00 70.85      5G0J C  
ATOM   3079  C   LEU A 446     -63.616  71.797 -11.439  1.00 79.49      5G0J C  
ATOM   3080  O   LEU A 446     -64.056  72.855 -11.942  1.00 78.67      5G0J O  
ATOM   3081  CB  LEU A 446     -64.295  69.846 -12.899  1.00 70.16      5G0J C  
ATOM   3082  CG  LEU A 446     -62.883  69.539 -13.394  1.00 73.16      5G0J C  
ATOM   3083  CD1 LEU A 446     -62.857  68.254 -14.161  1.00 72.35      5G0J C  
ATOM   3084  CD2 LEU A 446     -62.373  70.651 -14.275  1.00 75.20      5G0J C  
ATOM   3085  N   VAL A 447     -62.431  71.676 -10.796  1.00 77.76      5G0J N  
ATOM   3086  CA  VAL A 447     -61.478  72.754 -10.633  1.00 78.04      5G0J C  
ATOM   3087  C   VAL A 447     -60.069  72.325 -11.107  1.00 83.95      5G0J C  
ATOM   3088  O   VAL A 447     -59.509  71.299 -10.681  1.00 83.35      5G0J O  
ATOM   3089  CB  VAL A 447     -61.490  73.402  -9.221  1.00 81.41      5G0J C  
ATOM   3090  CG1 VAL A 447     -60.993  72.451  -8.132  1.00 80.81      5G0J C  
ATOM   3091  CG2 VAL A 447     -60.700  74.703  -9.210  1.00 81.13      5G0J C  
ATOM   3092  N   TYR A 448     -59.546  73.136 -12.045  1.00 80.91      5G0J N  
ATOM   3093  CA  TYR A 448     -58.211  73.097 -12.633  1.00 80.32      5G0J C  
ATOM   3094  C   TYR A 448     -57.867  74.514 -13.096  1.00 85.89      5G0J C  
ATOM   3095  O   TYR A 448     -58.728  75.213 -13.664  1.00 82.94      5G0J O  
ATOM   3096  CB  TYR A 448     -58.150  72.139 -13.822  1.00 80.20      5G0J C  
ATOM   3097  CG  TYR A 448     -56.883  72.237 -14.654  1.00 80.62      5G0J C  
ATOM   3098  CD1 TYR A 448     -55.771  71.446 -14.364  1.00 82.89      5G0J C  
ATOM   3099  CD2 TYR A 448     -56.818  73.072 -15.772  1.00 80.12      5G0J C  
ATOM   3100  CE1 TYR A 448     -54.620  71.490 -15.158  1.00 83.31      5G0J C  
ATOM   3101  CE2 TYR A 448     -55.659  73.155 -16.547  1.00 80.92      5G0J C  
ATOM   3102  CZ  TYR A 448     -54.563  72.356 -16.239  1.00 89.22      5G0J C  
ATOM   3103  OH  TYR A 448     -53.426  72.387 -17.013  1.00 87.68      5G0J O  
ATOM   3104  N   ASP A 449     -56.599  74.927 -12.829  1.00 85.29      5G0J N  
ATOM   3105  CA  ASP A 449     -56.003  76.192 -13.284  1.00 86.10      5G0J C  
ATOM   3106  C   ASP A 449     -54.568  75.926 -13.747  1.00 92.69      5G0J C  
ATOM   3107  O   ASP A 449     -53.797  75.318 -12.997  1.00 93.20      5G0J O  
ATOM   3108  CB  ASP A 449     -56.072  77.307 -12.243  1.00 87.64      5G0J C  
ATOM   3109  CG  ASP A 449     -56.019  78.671 -12.886  1.00100.53      5G0J C  
ATOM   3110  OD1 ASP A 449     -55.114  78.902 -13.716  1.00102.07      5G0J O  
ATOM   3111  OD2 ASP A 449     -56.911  79.491 -12.603  1.00108.97      5G0J O1-
ATOM   3112  N   GLN A 450     -54.226  76.312 -15.009  1.00 89.80      5G0J N  
ATOM   3113  CA  GLN A 450     -52.896  76.020 -15.594  1.00 89.43      5G0J C  
ATOM   3114  C   GLN A 450     -51.722  76.670 -14.828  1.00 90.24      5G0J C  
ATOM   3115  O   GLN A 450     -50.587  76.181 -14.929  1.00 89.82      5G0J O  
ATOM   3116  CB  GLN A 450     -52.818  76.332 -17.105  1.00 90.87      5G0J C  
ATOM   3117  CG  GLN A 450     -53.086  77.790 -17.482  1.00111.66      5G0J C  
ATOM   3118  CD  GLN A 450     -52.912  78.032 -18.960  1.00136.67      5G0J C  
ATOM   3119  NE2 GLN A 450     -53.373  79.194 -19.411  1.00129.96      5G0J N  
ATOM   3120  OE1 GLN A 450     -52.359  77.199 -19.705  1.00132.35      5G0J O  
ATOM   3121  N   ARG A 451     -52.022  77.726 -14.023  1.00 82.35      5G0J N  
ATOM   3122  CA  ARG A 451     -51.065  78.451 -13.200  1.00 78.99      5G0J C  
ATOM   3123  C   ARG A 451     -50.377  77.528 -12.223  1.00 81.71      5G0J C  
ATOM   3124  O   ARG A 451     -49.233  77.783 -11.872  1.00 82.31      5G0J O  
ATOM   3125  CB  ARG A 451     -51.744  79.612 -12.496  1.00 73.26      5G0J C  
ATOM   3126  CG  ARG A 451     -52.224  80.670 -13.485  1.00 78.07      5G0J C  
ATOM   3127  CD  ARG A 451     -52.809  81.900 -12.821  1.00 85.82      5G0J C  
ATOM   3128  NE  ARG A 451     -54.156  81.653 -12.310  1.00 99.51      5G0J N  
ATOM   3129  CZ  ARG A 451     -54.604  82.074 -11.133  1.00117.45      5G0J C  
ATOM   3130  NH1 ARG A 451     -53.813  82.769 -10.323  1.00105.34      5G0J N1+
ATOM   3131  NH2 ARG A 451     -55.844  81.800 -10.753  1.00106.37      5G0J N  
ATOM   3132  N   MET A 452     -51.013  76.402 -11.866  1.00 77.58      5G0J N  
ATOM   3133  CA  MET A 452     -50.431  75.419 -10.943  1.00 78.27      5G0J C  
ATOM   3134  C   MET A 452     -49.291  74.605 -11.564  1.00 83.08      5G0J C  
ATOM   3135  O   MET A 452     -48.704  73.746 -10.903  1.00 80.93      5G0J O  
ATOM   3136  CB  MET A 452     -51.510  74.504 -10.329  1.00 80.66      5G0J C  
ATOM   3137  CG  MET A 452     -52.198  75.105  -9.118  1.00 83.89      5G0J C  
ATOM   3138  SD  MET A 452     -53.470  74.009  -8.456  1.00 87.60      5G0J S  
ATOM   3139  CE  MET A 452     -54.895  74.672  -9.295  1.00 84.27      5G0J C  
ATOM   3140  N   MET A 453     -48.972  74.887 -12.831  1.00 82.63      5G0J N  
ATOM   3141  CA  MET A 453     -47.882  74.218 -13.540  1.00 83.31      5G0J C  
ATOM   3142  C   MET A 453     -46.572  75.014 -13.384  1.00 90.56      5G0J C  
ATOM   3143  O   MET A 453     -45.496  74.468 -13.639  1.00 91.29      5G0J O  
ATOM   3144  CB  MET A 453     -48.217  74.068 -15.022  1.00 85.00      5G0J C  
ATOM   3145  CG  MET A 453     -49.257  73.035 -15.317  1.00 87.72      5G0J C  
ATOM   3146  SD  MET A 453     -49.456  72.877 -17.105  1.00 91.15      5G0J S  
ATOM   3147  CE  MET A 453     -48.032  71.782 -17.513  1.00 87.33      5G0J C  
ATOM   3148  N   LEU A 454     -46.669  76.297 -12.947  1.00 86.83      5G0J N  
ATOM   3149  CA  LEU A 454     -45.535  77.201 -12.751  1.00 86.27      5G0J C  
ATOM   3150  C   LEU A 454     -44.568  76.788 -11.615  1.00 92.75      5G0J C  
ATOM   3151  O   LEU A 454     -43.492  77.377 -11.516  1.00 93.49      5G0J O  
ATOM   3152  CB  LEU A 454     -46.011  78.652 -12.582  1.00 85.55      5G0J C  
ATOM   3153  CG  LEU A 454     -46.841  79.190 -13.747  1.00 88.85      5G0J C  
ATOM   3154  CD1 LEU A 454     -47.398  80.548 -13.444  1.00 88.54      5G0J C  
ATOM   3155  CD2 LEU A 454     -46.034  79.259 -14.999  1.00 91.54      5G0J C  
ATOM   3156  N   HIS A 455     -44.902  75.753 -10.816  1.00 90.90      5G0J N  
ATOM   3157  CA  HIS A 455     -44.034  75.241  -9.740  1.00 91.61      5G0J C  
ATOM   3158  C   HIS A 455     -43.174  74.092 -10.315  1.00 98.80      5G0J C  
ATOM   3159  O   HIS A 455     -43.741  73.118 -10.806  1.00 98.03      5G0J O  
ATOM   3160  CB  HIS A 455     -44.868  74.857  -8.484  1.00 91.50      5G0J C  
ATOM   3161  CG  HIS A 455     -44.327  73.735  -7.644  1.00 94.40      5G0J C  
ATOM   3162  CD2 HIS A 455     -44.813  72.483  -7.453  1.00 95.72      5G0J C  
ATOM   3163  ND1 HIS A 455     -43.210  73.897  -6.859  1.00 95.74      5G0J N  
ATOM   3164  CE1 HIS A 455     -43.038  72.746  -6.226  1.00 94.88      5G0J C  
ATOM   3165  NE2 HIS A 455     -43.974  71.862  -6.558  1.00 95.08      5G0J N  
ATOM   3166  N   HIS A 456     -41.813  74.239 -10.303  1.00 97.98      5G0J N  
ATOM   3167  CA  HIS A 456     -40.869  73.270 -10.900  1.00 98.85      5G0J C  
ATOM   3168  C   HIS A 456     -39.474  73.223 -10.230  1.00103.81      5G0J C  
ATOM   3169  O   HIS A 456     -39.113  74.112  -9.455  1.00104.07      5G0J O  
ATOM   3170  CB  HIS A 456     -40.695  73.593 -12.394  1.00 99.94      5G0J C  
ATOM   3171  CG  HIS A 456     -40.227  74.997 -12.603  1.00103.83      5G0J C  
ATOM   3172  CD2 HIS A 456     -38.974  75.468 -12.801  1.00106.13      5G0J C  
ATOM   3173  ND1 HIS A 456     -41.098  76.073 -12.477  1.00105.83      5G0J N  
ATOM   3174  CE1 HIS A 456     -40.362  77.155 -12.668  1.00105.62      5G0J C  
ATOM   3175  NE2 HIS A 456     -39.074  76.842 -12.858  1.00106.14      5G0J N  
ATOM   3176  N   ASN A 457     -38.690  72.182 -10.585  1.00100.36      5G0J N  
ATOM   3177  CA  ASN A 457     -37.344  71.888 -10.101  1.00100.63      5G0J C  
ATOM   3178  C   ASN A 457     -36.303  72.334 -11.149  1.00108.06      5G0J C  
ATOM   3179  O   ASN A 457     -36.041  71.603 -12.119  1.00108.10      5G0J O  
ATOM   3180  CB  ASN A 457     -37.234  70.365  -9.830  1.00 99.34      5G0J C  
ATOM   3181  CG  ASN A 457     -36.039  69.905  -9.016  1.00121.51      5G0J C  
ATOM   3182  ND2 ASN A 457     -36.236  68.884  -8.203  1.00114.27      5G0J N  
ATOM   3183  OD1 ASN A 457     -34.917  70.392  -9.148  1.00115.18      5G0J O  
ATOM   3184  N   MET A 458     -35.676  73.515 -10.933  1.00105.87      5G0J N  
ATOM   3185  CA  MET A 458     -34.647  74.082 -11.828  1.00105.61      5G0J C  
ATOM   3186  C   MET A 458     -33.350  73.273 -11.903  1.00111.16      5G0J C  
ATOM   3187  O   MET A 458     -32.422  73.723 -12.551  1.00110.36      5G0J O  
ATOM   3188  CB  MET A 458     -34.301  75.518 -11.423  1.00107.81      5G0J C  
ATOM   3189  CG  MET A 458     -35.493  76.339 -11.078  1.00112.03      5G0J C  
ATOM   3190  SD  MET A 458     -35.039  77.602  -9.879  1.00116.83      5G0J S  
ATOM   3191  CE  MET A 458     -35.016  79.069 -10.976  1.00113.22      5G0J C  
ATOM   3192  N   TRP A 459     -33.263  72.110 -11.246  1.00111.35      5G0J N  
ATOM   3193  CA  TRP A 459     -32.038  71.311 -11.208  1.00113.60      5G0J C  
ATOM   3194  C   TRP A 459     -32.286  69.907 -11.691  1.00121.07      5G0J C  
ATOM   3195  O   TRP A 459     -31.771  69.550 -12.742  1.00121.52      5G0J O  
ATOM   3196  CB  TRP A 459     -31.394  71.344  -9.804  1.00113.42      5G0J C  
ATOM   3197  CG  TRP A 459     -31.427  72.709  -9.171  1.00115.40      5G0J C  
ATOM   3198  CD1 TRP A 459     -30.623  73.770  -9.473  1.00118.40      5G0J C  
ATOM   3199  CD2 TRP A 459     -32.395  73.195  -8.219  1.00115.96      5G0J C  
ATOM   3200  CE2 TRP A 459     -32.093  74.554  -7.971  1.00120.36      5G0J C  
ATOM   3201  CE3 TRP A 459     -33.465  72.597  -7.510  1.00117.69      5G0J C  
ATOM   3202  NE1 TRP A 459     -31.006  74.877  -8.750  1.00118.38      5G0J N  
ATOM   3203  CZ2 TRP A 459     -32.830  75.334  -7.055  1.00120.10      5G0J C  
ATOM   3204  CZ3 TRP A 459     -34.195  73.367  -6.607  1.00119.45      5G0J C  
ATOM   3205  CH2 TRP A 459     -33.884  74.719  -6.392  1.00120.20      5G0J C  
ATOM   3206  N   ASP A 460     -33.084  69.111 -10.959  1.00120.36      5G0J N  
ATOM   3207  CA  ASP A 460     -33.417  67.756 -11.391  1.00121.60      5G0J C  
ATOM   3208  C   ASP A 460     -34.704  67.799 -12.223  1.00128.09      5G0J C  
ATOM   3209  O   ASP A 460     -35.814  67.676 -11.693  1.00128.63      5G0J O  
ATOM   3210  CB  ASP A 460     -33.511  66.760 -10.206  1.00123.92      5G0J C  
ATOM   3211  CG  ASP A 460     -33.768  65.297 -10.590  1.00137.05      5G0J C  
ATOM   3212  OD1 ASP A 460     -33.357  64.886 -11.710  1.00138.34      5G0J O  
ATOM   3213  OD2 ASP A 460     -34.339  64.551  -9.753  1.00141.76      5G0J O1-
ATOM   3214  N   SER A 461     -34.543  67.997 -13.538  1.00125.19      5G0J N  
ATOM   3215  CA  SER A 461     -35.637  68.037 -14.508  1.00125.34      5G0J C  
ATOM   3216  C   SER A 461     -36.356  66.677 -14.609  1.00130.84      5G0J C  
ATOM   3217  O   SER A 461     -37.408  66.566 -15.240  1.00130.32      5G0J O  
ATOM   3218  CB  SER A 461     -35.092  68.448 -15.868  1.00128.62      5G0J C  
ATOM   3219  OG  SER A 461     -33.927  67.704 -16.183  1.00137.51      5G0J O  
ATOM   3220  N   HIS A 462     -35.776  65.655 -13.971  1.00129.44      5G0J N  
ATOM   3221  CA  HIS A 462     -36.260  64.279 -13.912  1.00130.39      5G0J C  
ATOM   3222  C   HIS A 462     -36.948  64.010 -12.549  1.00132.98      5G0J C  
ATOM   3223  O   HIS A 462     -36.968  62.866 -12.071  1.00132.31      5G0J O  
ATOM   3224  CB  HIS A 462     -35.080  63.305 -14.170  1.00132.18      5G0J C  
ATOM   3225  CG  HIS A 462     -34.453  63.432 -15.536  1.00136.50      5G0J C  
ATOM   3226  CD2 HIS A 462     -34.209  62.478 -16.469  1.00138.74      5G0J C  
ATOM   3227  ND1 HIS A 462     -33.981  64.653 -16.016  1.00138.66      5G0J N  
ATOM   3228  CE1 HIS A 462     -33.494  64.403 -17.223  1.00138.17      5G0J C  
ATOM   3229  NE2 HIS A 462     -33.603  63.109 -17.538  1.00138.56      5G0J N  
ATOM   3230  N   HIS A 463     -37.520  65.078 -11.932  1.00128.28      5G0J N  
ATOM   3231  CA  HIS A 463     -38.223  64.962 -10.654  1.00127.27      5G0J C  
ATOM   3232  C   HIS A 463     -39.683  64.582 -10.887  1.00127.44      5G0J C  
ATOM   3233  O   HIS A 463     -40.369  65.286 -11.632  1.00127.91      5G0J O  
ATOM   3234  CB  HIS A 463     -38.104  66.221  -9.817  1.00128.56      5G0J C  
ATOM   3235  CG  HIS A 463     -38.273  65.942  -8.366  1.00132.60      5G0J C  
ATOM   3236  CD2 HIS A 463     -37.341  65.871  -7.386  1.00134.73      5G0J C  
ATOM   3237  ND1 HIS A 463     -39.513  65.657  -7.829  1.00134.59      5G0J N  
ATOM   3238  CE1 HIS A 463     -39.303  65.462  -6.540  1.00134.14      5G0J C  
ATOM   3239  NE2 HIS A 463     -38.012  65.574  -6.226  1.00134.52      5G0J N  
ATOM   3240  N   PRO A 464     -40.155  63.464 -10.266  1.00119.76      5G0J N  
ATOM   3241  CA  PRO A 464     -41.508  62.934 -10.555  1.00117.43      5G0J C  
ATOM   3242  C   PRO A 464     -42.698  63.888 -10.441  1.00114.99      5G0J C  
ATOM   3243  O   PRO A 464     -43.674  63.703 -11.172  1.00114.25      5G0J O  
ATOM   3244  CB  PRO A 464     -41.657  61.760  -9.576  1.00119.55      5G0J C  
ATOM   3245  CG  PRO A 464     -40.489  61.844  -8.634  1.00124.77      5G0J C  
ATOM   3246  CD  PRO A 464     -39.407  62.530  -9.400  1.00120.98      5G0J C  
ATOM   3247  N   GLU A 465     -42.630  64.889  -9.556  1.00107.43      5G0J N  
ATOM   3248  CA  GLU A 465     -43.719  65.850  -9.399  1.00105.42      5G0J C  
ATOM   3249  C   GLU A 465     -43.640  66.900 -10.518  1.00105.23      5G0J C  
ATOM   3250  O   GLU A 465     -43.281  68.058 -10.283  1.00103.99      5G0J O  
ATOM   3251  CB  GLU A 465     -43.714  66.470  -7.987  1.00106.55      5G0J C  
ATOM   3252  CG  GLU A 465     -45.100  66.762  -7.441  1.00112.41      5G0J C  
ATOM   3253  CD  GLU A 465     -45.753  68.012  -7.996  1.00120.28      5G0J C  
ATOM   3254  OE1 GLU A 465     -45.347  69.121  -7.582  1.00 89.19      5G0J O  
ATOM   3255  OE2 GLU A 465     -46.672  67.886  -8.839  1.00117.12      5G0J O1-
ATOM   3256  N   LEU A 466     -43.975  66.464 -11.746  1.00 99.92      5G0J N  
ATOM   3257  CA  LEU A 466     -43.948  67.273 -12.968  1.00 99.75      5G0J C  
ATOM   3258  C   LEU A 466     -45.155  68.211 -13.115  1.00100.57      5G0J C  
ATOM   3259  O   LEU A 466     -46.276  67.809 -12.791  1.00100.40      5G0J O  
ATOM   3260  CB  LEU A 466     -43.920  66.369 -14.216  1.00100.45      5G0J C  
ATOM   3261  CG  LEU A 466     -42.958  65.198 -14.240  1.00106.16      5G0J C  
ATOM   3262  CD1 LEU A 466     -43.544  64.041 -15.041  1.00106.25      5G0J C  
ATOM   3263  CD2 LEU A 466     -41.581  65.624 -14.751  1.00109.25      5G0J C  
ATOM   3264  N   PRO A 467     -44.985  69.400 -13.742  1.00 93.78      5G0J N  
ATOM   3265  CA  PRO A 467     -46.151  70.272 -13.991  1.00 93.39      5G0J C  
ATOM   3266  C   PRO A 467     -47.195  69.638 -14.930  1.00 98.71      5G0J C  
ATOM   3267  O   PRO A 467     -48.386  69.933 -14.820  1.00 99.13      5G0J O  
ATOM   3268  CB  PRO A 467     -45.523  71.520 -14.613  1.00 94.39      5G0J C  
ATOM   3269  CG  PRO A 467     -44.100  71.467 -14.214  1.00 98.02      5G0J C  
ATOM   3270  CD  PRO A 467     -43.749  70.029 -14.233  1.00 93.67      5G0J C  
ATOM   3271  N   GLN A 468     -46.741  68.746 -15.842  1.00 94.85      5G0J N  
ATOM   3272  CA  GLN A 468     -47.552  68.021 -16.833  1.00 93.71      5G0J C  
ATOM   3273  C   GLN A 468     -48.660  67.215 -16.180  1.00 96.24      5G0J C  
ATOM   3274  O   GLN A 468     -49.752  67.142 -16.736  1.00 96.34      5G0J O  
ATOM   3275  CB  GLN A 468     -46.678  67.103 -17.709  1.00 94.44      5G0J C  
ATOM   3276  CG  GLN A 468     -45.746  67.849 -18.662  1.00103.57      5G0J C  
ATOM   3277  CD  GLN A 468     -44.591  68.525 -17.962  1.00123.78      5G0J C  
ATOM   3278  NE2 GLN A 468     -44.511  69.847 -18.091  1.00114.54      5G0J N  
ATOM   3279  OE1 GLN A 468     -43.795  67.885 -17.262  1.00120.75      5G0J O  
ATOM   3280  N   ARG A 469     -48.391  66.652 -14.980  1.00 91.09      5G0J N  
ATOM   3281  CA  ARG A 469     -49.326  65.857 -14.174  1.00 89.65      5G0J C  
ATOM   3282  C   ARG A 469     -50.750  66.393 -14.203  1.00 91.73      5G0J C  
ATOM   3283  O   ARG A 469     -51.672  65.629 -14.460  1.00 91.48      5G0J O  
ATOM   3284  CB  ARG A 469     -48.843  65.744 -12.720  1.00 87.02      5G0J C  
ATOM   3285  CG  ARG A 469     -47.695  64.763 -12.510  1.00 93.14      5G0J C  
ATOM   3286  CD  ARG A 469     -47.138  64.790 -11.089  1.00 95.59      5G0J C  
ATOM   3287  NE  ARG A 469     -48.031  64.120 -10.151  1.00 94.48      5G0J N  
ATOM   3288  CZ  ARG A 469     -48.788  64.736  -9.247  1.00104.65      5G0J C  
ATOM   3289  NH1 ARG A 469     -48.735  66.062  -9.118  1.00 87.11      5G0J N1+
ATOM   3290  NH2 ARG A 469     -49.598  64.034  -8.460  1.00 83.03      5G0J N  
ATOM   3291  N   ILE A 470     -50.927  67.706 -14.004  1.00 85.87      5G0J N  
ATOM   3292  CA  ILE A 470     -52.265  68.255 -13.949  1.00 84.74      5G0J C  
ATOM   3293  C   ILE A 470     -52.853  68.466 -15.364  1.00 88.25      5G0J C  
ATOM   3294  O   ILE A 470     -53.942  67.944 -15.623  1.00 87.80      5G0J O  
ATOM   3295  CB  ILE A 470     -52.376  69.483 -13.003  1.00 87.06      5G0J C  
ATOM   3296  CG1 ILE A 470     -51.464  70.659 -13.393  1.00 86.26      5G0J C  
ATOM   3297  CG2 ILE A 470     -52.126  69.034 -11.562  1.00 87.44      5G0J C  
ATOM   3298  CD1 ILE A 470     -51.933  71.985 -12.832  1.00 83.75      5G0J C  
ATOM   3299  N   SER A 471     -52.132  69.148 -16.284  1.00 84.88      5G0J N  
ATOM   3300  CA  SER A 471     -52.569  69.346 -17.691  1.00 84.09      5G0J C  
ATOM   3301  C   SER A 471     -52.912  68.015 -18.422  1.00 84.78      5G0J C  
ATOM   3302  O   SER A 471     -53.829  67.988 -19.246  1.00 84.31      5G0J O  
ATOM   3303  CB  SER A 471     -51.517  70.111 -18.486  1.00 86.57      5G0J C  
ATOM   3304  OG  SER A 471     -50.289  69.399 -18.472  1.00 94.65      5G0J O  
ATOM   3305  N   ARG A 472     -52.188  66.928 -18.099  1.00 79.27      5G0J N  
ATOM   3306  CA  ARG A 472     -52.433  65.598 -18.647  1.00 79.17      5G0J C  
ATOM   3307  C   ARG A 472     -53.750  64.991 -18.169  1.00 84.16      5G0J C  
ATOM   3308  O   ARG A 472     -54.533  64.498 -18.995  1.00 84.61      5G0J O  
ATOM   3309  CB  ARG A 472     -51.249  64.657 -18.411  1.00 77.09      5G0J C  
ATOM   3310  CG  ARG A 472     -50.217  64.795 -19.534  1.00 83.64      5G0J C  
ATOM   3311  CD  ARG A 472     -50.720  64.320 -20.918  1.00 79.76      5G0J C  
ATOM   3312  NE  ARG A 472     -51.011  62.882 -20.932  1.00 77.34      5G0J N  
ATOM   3313  CZ  ARG A 472     -50.083  61.931 -20.862  1.00 86.97      5G0J C  
ATOM   3314  NH1 ARG A 472     -48.794  62.252 -20.808  1.00 75.51      5G0J N1+
ATOM   3315  NH2 ARG A 472     -50.436  60.651 -20.841  1.00 64.63      5G0J N  
ATOM   3316  N   ILE A 473     -53.998  65.047 -16.842  1.00 79.99      5G0J N  
ATOM   3317  CA  ILE A 473     -55.236  64.601 -16.207  1.00 78.99      5G0J C  
ATOM   3318  C   ILE A 473     -56.366  65.433 -16.828  1.00 81.92      5G0J C  
ATOM   3319  O   ILE A 473     -57.335  64.849 -17.333  1.00 84.16      5G0J O  
ATOM   3320  CB  ILE A 473     -55.175  64.740 -14.659  1.00 81.74      5G0J C  
ATOM   3321  CG1 ILE A 473     -54.348  63.599 -14.034  1.00 81.20      5G0J C  
ATOM   3322  CG2 ILE A 473     -56.587  64.782 -14.051  1.00 83.62      5G0J C  
ATOM   3323  CD1 ILE A 473     -53.915  63.866 -12.618  1.00 84.71      5G0J C  
ATOM   3324  N   PHE A 474     -56.203  66.773 -16.878  1.00 72.86      5G0J N  
ATOM   3325  CA  PHE A 474     -57.213  67.645 -17.459  1.00 70.74      5G0J C  
ATOM   3326  C   PHE A 474     -57.538  67.327 -18.921  1.00 78.83      5G0J C  
ATOM   3327  O   PHE A 474     -58.703  67.454 -19.316  1.00 78.56      5G0J O  
ATOM   3328  CB  PHE A 474     -56.769  69.090 -17.334  1.00 70.53      5G0J C  
ATOM   3329  CG  PHE A 474     -57.792  70.108 -17.746  1.00 69.69      5G0J C  
ATOM   3330  CD1 PHE A 474     -58.843  70.444 -16.897  1.00 72.65      5G0J C  
ATOM   3331  CD2 PHE A 474     -57.686  70.764 -18.961  1.00 70.02      5G0J C  
ATOM   3332  CE1 PHE A 474     -59.772  71.429 -17.257  1.00 73.93      5G0J C  
ATOM   3333  CE2 PHE A 474     -58.617  71.743 -19.332  1.00 73.83      5G0J C  
ATOM   3334  CZ  PHE A 474     -59.651  72.078 -18.477  1.00 72.89      5G0J C  
ATOM   3335  N   SER A 475     -56.505  66.962 -19.735  1.00 78.20      5G0J N  
ATOM   3336  CA  SER A 475     -56.673  66.659 -21.165  1.00 79.11      5G0J C  
ATOM   3337  C   SER A 475     -57.643  65.487 -21.331  1.00 83.85      5G0J C  
ATOM   3338  O   SER A 475     -58.640  65.609 -22.060  1.00 83.13      5G0J O  
ATOM   3339  CB  SER A 475     -55.329  66.353 -21.835  1.00 83.44      5G0J C  
ATOM   3340  OG  SER A 475     -55.073  64.968 -22.062  1.00 92.93      5G0J O  
ATOM   3341  N   ARG A 476     -57.360  64.372 -20.596  1.00 79.76      5G0J N  
ATOM   3342  CA  ARG A 476     -58.140  63.144 -20.585  1.00 79.16      5G0J C  
ATOM   3343  C   ARG A 476     -59.616  63.407 -20.195  1.00 84.67      5G0J C  
ATOM   3344  O   ARG A 476     -60.507  62.841 -20.823  1.00 85.32      5G0J O  
ATOM   3345  CB  ARG A 476     -57.471  62.138 -19.662  1.00 77.26      5G0J C  
ATOM   3346  CG  ARG A 476     -57.946  60.731 -19.878  1.00 84.85      5G0J C  
ATOM   3347  CD  ARG A 476     -57.175  60.052 -20.966  1.00 97.82      5G0J C  
ATOM   3348  NE  ARG A 476     -57.767  58.757 -21.264  1.00105.00      5G0J N  
ATOM   3349  CZ  ARG A 476     -58.442  58.487 -22.370  1.00119.98      5G0J C  
ATOM   3350  NH1 ARG A 476     -58.594  59.419 -23.307  1.00105.32      5G0J N1+
ATOM   3351  NH2 ARG A 476     -58.957  57.281 -22.561  1.00108.84      5G0J N  
ATOM   3352  N   HIS A 477     -59.862  64.334 -19.228  1.00 79.90      5G0J N  
ATOM   3353  CA  HIS A 477     -61.185  64.787 -18.784  1.00 78.50      5G0J C  
ATOM   3354  C   HIS A 477     -61.957  65.451 -19.905  1.00 82.16      5G0J C  
ATOM   3355  O   HIS A 477     -63.181  65.368 -19.923  1.00 83.51      5G0J O  
ATOM   3356  CB  HIS A 477     -61.051  65.784 -17.617  1.00 78.67      5G0J C  
ATOM   3357  CG  HIS A 477     -61.048  65.119 -16.285  1.00 81.20      5G0J C  
ATOM   3358  CD2 HIS A 477     -62.018  65.052 -15.353  1.00 82.16      5G0J C  
ATOM   3359  ND1 HIS A 477     -59.961  64.397 -15.847  1.00 82.92      5G0J N  
ATOM   3360  CE1 HIS A 477     -60.305  63.902 -14.673  1.00 82.04      5G0J C  
ATOM   3361  NE2 HIS A 477     -61.531  64.276 -14.334  1.00 82.13      5G0J N  
ATOM   3362  N   GLU A 478     -61.258  66.133 -20.814  1.00 77.65      5G0J N  
ATOM   3363  CA  GLU A 478     -61.871  66.834 -21.938  1.00 77.68      5G0J C  
ATOM   3364  C   GLU A 478     -62.043  65.881 -23.147  1.00 80.88      5G0J C  
ATOM   3365  O   GLU A 478     -63.058  65.965 -23.863  1.00 80.25      5G0J O  
ATOM   3366  CB  GLU A 478     -61.043  68.094 -22.270  1.00 79.21      5G0J C  
ATOM   3367  CG  GLU A 478     -61.651  69.044 -23.290  1.00 88.83      5G0J C  
ATOM   3368  CD  GLU A 478     -61.542  68.575 -24.727  1.00121.70      5G0J C  
ATOM   3369  OE1 GLU A 478     -60.511  67.947 -25.073  1.00113.28      5G0J O  
ATOM   3370  OE2 GLU A 478     -62.528  68.753 -25.480  1.00125.51      5G0J O1-
ATOM   3371  N   GLU A 479     -61.052  64.985 -23.368  1.00 75.96      5G0J N  
ATOM   3372  CA  GLU A 479     -61.092  63.977 -24.425  1.00 75.54      5G0J C  
ATOM   3373  C   GLU A 479     -62.323  63.082 -24.157  1.00 80.26      5G0J C  
ATOM   3374  O   GLU A 479     -63.169  62.907 -25.038  1.00 81.67      5G0J O  
ATOM   3375  CB  GLU A 479     -59.830  63.089 -24.368  1.00 77.02      5G0J C  
ATOM   3376  CG  GLU A 479     -58.557  63.677 -24.954  1.00 91.21      5G0J C  
ATOM   3377  CD  GLU A 479     -57.280  62.888 -24.704  1.00124.36      5G0J C  
ATOM   3378  OE1 GLU A 479     -57.304  61.921 -23.905  1.00126.70      5G0J O  
ATOM   3379  OE2 GLU A 479     -56.240  63.260 -25.292  1.00125.49      5G0J O1-
ATOM   3380  N   LEU A 480     -62.446  62.571 -22.911  1.00 73.43      5G0J N  
ATOM   3381  CA  LEU A 480     -63.539  61.704 -22.509  1.00 71.69      5G0J C  
ATOM   3382  C   LEU A 480     -64.874  62.450 -22.351  1.00 77.28      5G0J C  
ATOM   3383  O   LEU A 480     -65.924  61.813 -22.175  1.00 78.83      5G0J O  
ATOM   3384  CB  LEU A 480     -63.160  60.909 -21.256  1.00 70.64      5G0J C  
ATOM   3385  CG  LEU A 480     -61.868  60.088 -21.376  1.00 73.82      5G0J C  
ATOM   3386  CD1 LEU A 480     -61.387  59.616 -20.039  1.00 73.77      5G0J C  
ATOM   3387  CD2 LEU A 480     -62.036  58.921 -22.272  1.00 74.91      5G0J C  
ATOM   3388  N   ARG A 481     -64.843  63.787 -22.506  1.00 72.37      5G0J N  
ATOM   3389  CA  ARG A 481     -65.981  64.718 -22.426  1.00 71.80      5G0J C  
ATOM   3390  C   ARG A 481     -66.527  64.907 -20.991  1.00 75.45      5G0J C  
ATOM   3391  O   ARG A 481     -67.523  65.613 -20.806  1.00 75.52      5G0J O  
ATOM   3392  CB  ARG A 481     -67.126  64.378 -23.413  1.00 70.14      5G0J C  
ATOM   3393  CG  ARG A 481     -66.732  64.168 -24.884  1.00 76.98      5G0J C  
ATOM   3394  CD  ARG A 481     -66.342  65.391 -25.721  1.00 88.86      5G0J C  
ATOM   3395  NE  ARG A 481     -66.975  66.670 -25.364  1.00 98.87      5G0J N  
ATOM   3396  CZ  ARG A 481     -68.226  67.023 -25.653  1.00113.94      5G0J C  
ATOM   3397  NH1 ARG A 481     -69.048  66.160 -26.249  1.00104.59      5G0J N1+
ATOM   3398  NH2 ARG A 481     -68.679  68.226 -25.314  1.00 97.51      5G0J N  
ATOM   3399  N   LEU A 482     -65.842  64.346 -19.980  1.00 70.68      5G0J N  
ATOM   3400  CA  LEU A 482     -66.219  64.509 -18.580  1.00 70.04      5G0J C  
ATOM   3401  C   LEU A 482     -66.262  65.994 -18.179  1.00 76.99      5G0J C  
ATOM   3402  O   LEU A 482     -67.172  66.416 -17.456  1.00 77.72      5G0J O  
ATOM   3403  CB  LEU A 482     -65.232  63.770 -17.693  1.00 69.07      5G0J C  
ATOM   3404  CG  LEU A 482     -65.098  62.298 -17.957  1.00 72.88      5G0J C  
ATOM   3405  CD1 LEU A 482     -63.938  61.716 -17.163  1.00 72.55      5G0J C  
ATOM   3406  CD2 LEU A 482     -66.388  61.578 -17.645  1.00 75.45      5G0J C  
ATOM   3407  N   LEU A 483     -65.301  66.784 -18.684  1.00 73.24      5G0J N  
ATOM   3408  CA  LEU A 483     -65.200  68.206 -18.410  1.00 73.08      5G0J C  
ATOM   3409  C   LEU A 483     -66.457  68.980 -18.793  1.00 74.30      5G0J C  
ATOM   3410  O   LEU A 483     -66.928  69.794 -17.995  1.00 73.68      5G0J O  
ATOM   3411  CB  LEU A 483     -63.946  68.796 -19.086  1.00 73.96      5G0J C  
ATOM   3412  CG  LEU A 483     -63.824  70.329 -19.104  1.00 79.67      5G0J C  
ATOM   3413  CD1 LEU A 483     -63.661  70.908 -17.696  1.00 79.89      5G0J C  
ATOM   3414  CD2 LEU A 483     -62.721  70.766 -20.007  1.00 82.62      5G0J C  
ATOM   3415  N   SER A 484     -66.995  68.739 -19.997  1.00 69.60      5G0J N  
ATOM   3416  CA  SER A 484     -68.188  69.444 -20.493  1.00 69.27      5G0J C  
ATOM   3417  C   SER A 484     -69.475  69.082 -19.735  1.00 72.84      5G0J C  
ATOM   3418  O   SER A 484     -70.437  69.858 -19.741  1.00 72.48      5G0J O  
ATOM   3419  CB  SER A 484     -68.344  69.239 -21.992  1.00 72.65      5G0J C  
ATOM   3420  OG  SER A 484     -68.306  67.848 -22.253  1.00 81.34      5G0J O  
ATOM   3421  N   ARG A 485     -69.437  67.944 -19.012  1.00 69.02      5G0J N  
ATOM   3422  CA  ARG A 485     -70.505  67.388 -18.176  1.00 69.02      5G0J C  
ATOM   3423  C   ARG A 485     -70.450  67.876 -16.719  1.00 75.19      5G0J C  
ATOM   3424  O   ARG A 485     -71.380  67.603 -15.945  1.00 74.88      5G0J O  
ATOM   3425  CB  ARG A 485     -70.413  65.856 -18.184  1.00 68.02      5G0J C  
ATOM   3426  CG  ARG A 485     -70.702  65.235 -19.538  1.00 68.76      5G0J C  
ATOM   3427  CD  ARG A 485     -70.295  63.787 -19.573  1.00 67.58      5G0J C  
ATOM   3428  NE  ARG A 485     -71.060  63.014 -18.599  1.00 67.36      5G0J N  
ATOM   3429  CZ  ARG A 485     -70.755  61.784 -18.221  1.00 75.86      5G0J C  
ATOM   3430  NH1 ARG A 485     -69.690  61.169 -18.727  1.00 68.81      5G0J N1+
ATOM   3431  NH2 ARG A 485     -71.504  61.159 -17.334  1.00 55.29      5G0J N  
ATOM   3432  N   CYS A 486     -69.332  68.555 -16.347  1.00 73.10      5G0J N  
ATOM   3433  CA  CYS A 486     -69.033  69.140 -15.033  1.00 72.26      5G0J C  
ATOM   3434  C   CYS A 486     -69.348  70.617 -14.958  1.00 76.02      5G0J C  
ATOM   3435  O   CYS A 486     -69.430  71.309 -15.981  1.00 74.95      5G0J O  
ATOM   3436  CB  CYS A 486     -67.576  68.900 -14.670  1.00 72.54      5G0J C  
ATOM   3437  SG  CYS A 486     -67.200  67.197 -14.209  1.00 76.95      5G0J S  
ATOM   3438  N   HIS A 487     -69.468  71.108 -13.727  1.00 74.16      5G0J N  
ATOM   3439  CA  HIS A 487     -69.633  72.514 -13.447  1.00 75.33      5G0J C  
ATOM   3440  C   HIS A 487     -68.243  73.056 -13.061  1.00 78.93      5G0J C  
ATOM   3441  O   HIS A 487     -67.616  72.573 -12.105  1.00 78.26      5G0J O  
ATOM   3442  CB  HIS A 487     -70.640  72.728 -12.327  1.00 77.43      5G0J C  
ATOM   3443  CG  HIS A 487     -70.725  74.156 -11.886  1.00 82.03      5G0J C  
ATOM   3444  CD2 HIS A 487     -70.348  74.722 -10.714  1.00 84.51      5G0J C  
ATOM   3445  ND1 HIS A 487     -71.200  75.147 -12.733  1.00 84.19      5G0J N  
ATOM   3446  CE1 HIS A 487     -71.120  76.274 -12.044  1.00 84.06      5G0J C  
ATOM   3447  NE2 HIS A 487     -70.612  76.069 -10.824  1.00 84.53      5G0J N  
ATOM   3448  N   ARG A 488     -67.742  74.022 -13.836  1.00 74.98      5G0J N  
ATOM   3449  CA  ARG A 488     -66.425  74.575 -13.577  1.00 75.00      5G0J C  
ATOM   3450  C   ARG A 488     -66.424  75.568 -12.400  1.00 84.61      5G0J C  
ATOM   3451  O   ARG A 488     -67.102  76.612 -12.418  1.00 84.65      5G0J O  
ATOM   3452  CB  ARG A 488     -65.822  75.169 -14.850  1.00 69.67      5G0J C  
ATOM   3453  CG  ARG A 488     -64.313  75.337 -14.791  1.00 71.70      5G0J C  
ATOM   3454  CD  ARG A 488     -63.594  74.069 -15.136  1.00 78.50      5G0J C  
ATOM   3455  NE  ARG A 488     -62.148  74.233 -15.083  1.00 82.52      5G0J N  
ATOM   3456  CZ  ARG A 488     -61.384  74.453 -16.145  1.00 96.32      5G0J C  
ATOM   3457  NH1 ARG A 488     -61.926  74.549 -17.353  1.00 77.39      5G0J N1+
ATOM   3458  NH2 ARG A 488     -60.071  74.579 -16.009  1.00 90.75      5G0J N  
ATOM   3459  N   ILE A 489     -65.681  75.202 -11.357  1.00 84.05      5G0J N  
ATOM   3460  CA  ILE A 489     -65.542  76.017 -10.152  1.00 84.86      5G0J C  
ATOM   3461  C   ILE A 489     -64.221  76.802 -10.297  1.00 94.68      5G0J C  
ATOM   3462  O   ILE A 489     -63.184  76.176 -10.573  1.00 95.85      5G0J O  
ATOM   3463  CB  ILE A 489     -65.574  75.136  -8.877  1.00 86.84      5G0J C  
ATOM   3464  CG1 ILE A 489     -66.849  74.260  -8.832  1.00 86.43      5G0J C  
ATOM   3465  CG2 ILE A 489     -65.438  76.000  -7.622  1.00 87.67      5G0J C  
ATOM   3466  CD1 ILE A 489     -66.869  73.140  -7.765  1.00 89.17      5G0J C  
ATOM   3467  N   PRO A 490     -64.222  78.158 -10.147  1.00 92.54      5G0J N  
ATOM   3468  CA  PRO A 490     -62.966  78.910 -10.312  1.00 92.35      5G0J C  
ATOM   3469  C   PRO A 490     -62.017  78.750  -9.132  1.00 98.29      5G0J C  
ATOM   3470  O   PRO A 490     -62.439  78.855  -7.970  1.00 99.62      5G0J O  
ATOM   3471  CB  PRO A 490     -63.431  80.365 -10.463  1.00 93.77      5G0J C  
ATOM   3472  CG  PRO A 490     -64.942  80.315 -10.542  1.00 98.32      5G0J C  
ATOM   3473  CD  PRO A 490     -65.339  79.069  -9.836  1.00 93.97      5G0J C  
ATOM   3474  N   ALA A 491     -60.732  78.491  -9.433  1.00 93.47      5G0J N  
ATOM   3475  CA  ALA A 491     -59.663  78.368  -8.446  1.00 92.22      5G0J C  
ATOM   3476  C   ALA A 491     -59.370  79.759  -7.889  1.00 96.12      5G0J C  
ATOM   3477  O   ALA A 491     -59.568  80.772  -8.580  1.00 95.22      5G0J O  
ATOM   3478  CB  ALA A 491     -58.418  77.823  -9.115  1.00 92.75      5G0J C  
ATOM   3479  N   ARG A 492     -58.905  79.809  -6.637  1.00 92.88      5G0J N  
ATOM   3480  CA  ARG A 492     -58.558  81.059  -5.961  1.00 91.87      5G0J C  
ATOM   3481  C   ARG A 492     -57.335  80.836  -5.088  1.00 96.48      5G0J C  
ATOM   3482  O   ARG A 492     -56.854  79.704  -4.974  1.00 96.20      5G0J O  
ATOM   3483  CB  ARG A 492     -59.747  81.578  -5.127  1.00 90.36      5G0J C  
ATOM   3484  CG  ARG A 492     -60.147  80.705  -3.916  1.00 87.82      5G0J C  
ATOM   3485  CD  ARG A 492     -61.055  81.486  -2.979  1.00 92.89      5G0J C  
ATOM   3486  NE  ARG A 492     -61.505  80.675  -1.848  1.00108.80      5G0J N  
ATOM   3487  CZ  ARG A 492     -61.086  80.819  -0.593  1.00116.61      5G0J C  
ATOM   3488  NH1 ARG A 492     -60.214  81.770  -0.279  1.00102.58      5G0J N1+
ATOM   3489  NH2 ARG A 492     -61.544  80.019   0.359  1.00 95.34      5G0J N  
ATOM   3490  N   LEU A 493     -56.827  81.918  -4.480  1.00 93.20      5G0J N  
ATOM   3491  CA  LEU A 493     -55.696  81.836  -3.566  1.00 92.32      5G0J C  
ATOM   3492  C   LEU A 493     -56.230  81.790  -2.157  1.00 94.09      5G0J C  
ATOM   3493  O   LEU A 493     -57.066  82.623  -1.757  1.00 91.25      5G0J O  
ATOM   3494  CB  LEU A 493     -54.777  83.049  -3.697  1.00 92.59      5G0J C  
ATOM   3495  CG  LEU A 493     -54.133  83.294  -5.030  1.00 97.63      5G0J C  
ATOM   3496  CD1 LEU A 493     -54.067  84.786  -5.322  1.00 97.42      5G0J C  
ATOM   3497  CD2 LEU A 493     -52.777  82.610  -5.110  1.00100.87      5G0J C  
ATOM   3498  N   ALA A 494     -55.735  80.802  -1.411  1.00 91.86      5G0J N  
ATOM   3499  CA  ALA A 494     -56.033  80.594  -0.002  1.00 92.44      5G0J C  
ATOM   3500  C   ALA A 494     -55.357  81.734   0.784  1.00 98.59      5G0J C  
ATOM   3501  O   ALA A 494     -54.168  81.994   0.544  1.00 99.30      5G0J O  
ATOM   3502  CB  ALA A 494     -55.472  79.247   0.446  1.00 92.94      5G0J C  
ATOM   3503  N   THR A 495     -56.110  82.432   1.693  1.00 94.30      5G0J N  
ATOM   3504  CA  THR A 495     -55.582  83.537   2.524  1.00 92.66      5G0J C  
ATOM   3505  C   THR A 495     -54.628  83.037   3.617  1.00 98.16      5G0J C  
ATOM   3506  O   THR A 495     -54.671  81.862   3.992  1.00 96.78      5G0J O  
ATOM   3507  CB  THR A 495     -56.704  84.400   3.114  1.00 84.04      5G0J C  
ATOM   3508  CG2 THR A 495     -57.697  84.874   2.067  1.00 72.28      5G0J C  
ATOM   3509  OG1 THR A 495     -57.332  83.712   4.218  1.00 82.36      5G0J O  
ATOM   3510  N   GLU A 496     -53.780  83.935   4.143  1.00 97.40      5G0J N  
ATOM   3511  CA  GLU A 496     -52.849  83.583   5.222  1.00 98.52      5G0J C  
ATOM   3512  C   GLU A 496     -53.619  83.112   6.488  1.00101.89      5G0J C  
ATOM   3513  O   GLU A 496     -53.186  82.161   7.149  1.00100.78      5G0J O  
ATOM   3514  CB  GLU A 496     -51.913  84.762   5.542  1.00100.63      5G0J C  
ATOM   3515  CG  GLU A 496     -50.872  85.079   4.470  1.00117.13      5G0J C  
ATOM   3516  CD  GLU A 496     -50.327  86.500   4.492  1.00145.22      5G0J C  
ATOM   3517  OE1 GLU A 496     -51.059  87.433   4.079  1.00139.78      5G0J O  
ATOM   3518  OE2 GLU A 496     -49.164  86.678   4.922  1.00139.45      5G0J O1-
ATOM   3519  N   GLU A 497     -54.791  83.753   6.771  1.00 98.39      5G0J N  
ATOM   3520  CA  GLU A 497     -55.713  83.463   7.888  1.00 98.07      5G0J C  
ATOM   3521  C   GLU A 497     -56.190  82.046   7.698  1.00101.42      5G0J C  
ATOM   3522  O   GLU A 497     -56.234  81.269   8.655  1.00 99.62      5G0J O  
ATOM   3523  CB  GLU A 497     -56.950  84.404   7.880  1.00 99.63      5G0J C  
ATOM   3524  CG  GLU A 497     -56.681  85.889   7.653  1.00114.29      5G0J C  
ATOM   3525  CD  GLU A 497     -56.477  86.354   6.217  1.00137.12      5G0J C  
ATOM   3526  OE1 GLU A 497     -55.341  86.231   5.693  1.00100.80      5G0J O  
ATOM   3527  OE2 GLU A 497     -57.440  86.913   5.642  1.00141.27      5G0J O1-
ATOM   3528  N   GLU A 498     -56.539  81.717   6.427  1.00 99.00      5G0J N  
ATOM   3529  CA  GLU A 498     -56.983  80.395   6.013  1.00 99.40      5G0J C  
ATOM   3530  C   GLU A 498     -55.857  79.369   6.191  1.00106.56      5G0J C  
ATOM   3531  O   GLU A 498     -56.120  78.267   6.666  1.00106.45      5G0J O  
ATOM   3532  CB  GLU A 498     -57.468  80.430   4.569  1.00100.39      5G0J C  
ATOM   3533  CG  GLU A 498     -58.930  80.794   4.429  1.00106.10      5G0J C  
ATOM   3534  CD  GLU A 498     -59.393  81.239   3.055  1.00114.83      5G0J C  
ATOM   3535  OE1 GLU A 498     -58.661  81.039   2.057  1.00 97.05      5G0J O  
ATOM   3536  OE2 GLU A 498     -60.522  81.771   2.978  1.00103.72      5G0J O1-
ATOM   3537  N   LEU A 499     -54.600  79.738   5.856  1.00105.31      5G0J N  
ATOM   3538  CA  LEU A 499     -53.447  78.840   6.021  1.00106.31      5G0J C  
ATOM   3539  C   LEU A 499     -53.170  78.625   7.502  1.00112.45      5G0J C  
ATOM   3540  O   LEU A 499     -52.676  77.563   7.904  1.00112.20      5G0J O  
ATOM   3541  CB  LEU A 499     -52.197  79.413   5.340  1.00106.47      5G0J C  
ATOM   3542  CG  LEU A 499     -52.241  79.560   3.828  1.00111.12      5G0J C  
ATOM   3543  CD1 LEU A 499     -51.221  80.570   3.372  1.00111.19      5G0J C  
ATOM   3544  CD2 LEU A 499     -52.052  78.213   3.135  1.00113.44      5G0J C  
ATOM   3545  N   ALA A 500     -53.517  79.648   8.312  1.00109.85      5G0J N  
ATOM   3546  CA  ALA A 500     -53.359  79.662   9.757  1.00109.61      5G0J C  
ATOM   3547  C   ALA A 500     -54.157  78.542  10.410  1.00112.45      5G0J C  
ATOM   3548  O   ALA A 500     -53.712  78.017  11.437  1.00112.83      5G0J O  
ATOM   3549  CB  ALA A 500     -53.782  81.007  10.314  1.00110.38      5G0J C  
ATOM   3550  N   LEU A 501     -55.300  78.138   9.788  1.00106.59      5G0J N  
ATOM   3551  CA  LEU A 501     -56.169  77.057  10.268  1.00105.39      5G0J C  
ATOM   3552  C   LEU A 501     -55.415  75.808  10.710  1.00108.13      5G0J C  
ATOM   3553  O   LEU A 501     -55.850  75.153  11.653  1.00106.83      5G0J O  
ATOM   3554  CB  LEU A 501     -57.261  76.693   9.249  1.00105.19      5G0J C  
ATOM   3555  CG  LEU A 501     -58.441  77.659   9.173  1.00109.42      5G0J C  
ATOM   3556  CD1 LEU A 501     -59.142  77.562   7.839  1.00109.24      5G0J C  
ATOM   3557  CD2 LEU A 501     -59.428  77.433  10.315  1.00111.98      5G0J C  
ATOM   3558  N   CYS A 502     -54.271  75.503  10.071  1.00105.57      5G0J N  
ATOM   3559  CA  CYS A 502     -53.457  74.341  10.436  1.00105.91      5G0J C  
ATOM   3560  C   CYS A 502     -51.999  74.656  10.687  1.00109.66      5G0J C  
ATOM   3561  O   CYS A 502     -51.406  74.014  11.546  1.00110.03      5G0J O  
ATOM   3562  CB  CYS A 502     -53.589  73.219   9.408  1.00106.45      5G0J C  
ATOM   3563  SG  CYS A 502     -55.255  72.542   9.250  1.00110.51      5G0J S  
ATOM   3564  N   HIS A 503     -51.396  75.559   9.888  1.00105.31      5G0J N  
ATOM   3565  CA  HIS A 503     -49.956  75.822   9.922  1.00104.84      5G0J C  
ATOM   3566  C   HIS A 503     -49.519  76.977  10.813  1.00107.41      5G0J C  
ATOM   3567  O   HIS A 503     -50.281  77.931  11.014  1.00107.68      5G0J O  
ATOM   3568  CB  HIS A 503     -49.419  76.020   8.485  1.00105.74      5G0J C  
ATOM   3569  CG  HIS A 503     -49.564  74.798   7.625  1.00108.81      5G0J C  
ATOM   3570  CD2 HIS A 503     -50.544  74.465   6.754  1.00110.07      5G0J C  
ATOM   3571  ND1 HIS A 503     -48.644  73.759   7.679  1.00110.34      5G0J N  
ATOM   3572  CE1 HIS A 503     -49.090  72.840   6.836  1.00109.54      5G0J C  
ATOM   3573  NE2 HIS A 503     -50.239  73.211   6.271  1.00109.82      5G0J N  
ATOM   3574  N   SER A 504     -48.266  76.891  11.322  1.00101.94      5G0J N  
ATOM   3575  CA  SER A 504     -47.623  77.915  12.160  1.00101.15      5G0J C  
ATOM   3576  C   SER A 504     -47.285  79.156  11.332  1.00104.20      5G0J C  
ATOM   3577  O   SER A 504     -47.043  79.020  10.124  1.00104.28      5G0J O  
ATOM   3578  CB  SER A 504     -46.340  77.368  12.784  1.00104.44      5G0J C  
ATOM   3579  OG  SER A 504     -45.324  77.082  11.834  1.00112.45      5G0J O  
ATOM   3580  N   SER A 505     -47.245  80.346  11.976  0.30100.07      5G0J N  
ATOM   3581  N   SER A 505     -47.256  80.355  11.965  0.70100.22      5G0J N  
ATOM   3582  CA  SER A 505     -46.903  81.628  11.342  0.30 99.53      5G0J C  
ATOM   3583  CA  SER A 505     -46.924  81.611  11.278  0.70 99.71      5G0J C  
ATOM   3584  C   SER A 505     -45.455  81.612  10.825  0.30103.45      5G0J C  
ATOM   3585  C   SER A 505     -45.460  81.601  10.793  0.70103.48      5G0J C  
ATOM   3586  O   SER A 505     -45.141  82.293   9.844  0.30102.85      5G0J O  
ATOM   3587  O   SER A 505     -45.144  82.252   9.789  0.70102.58      5G0J O  
ATOM   3588  CB  SER A 505     -47.121  82.787  12.311  0.30102.00      5G0J C  
ATOM   3589  CB  SER A 505     -47.223  82.823  12.156  0.70102.15      5G0J C  
ATOM   3590  OG  SER A 505     -46.350  82.650  13.493  0.30107.56      5G0J O  
ATOM   3591  OG  SER A 505     -47.814  83.850  11.374  0.70108.00      5G0J O  
ATOM   3592  N   LYS A 506     -44.597  80.794  11.476  1.00100.07      5G0J N  
ATOM   3593  CA  LYS A 506     -43.175  80.558  11.152  1.00 99.81      5G0J C  
ATOM   3594  C   LYS A 506     -43.103  79.826   9.800  1.00102.47      5G0J C  
ATOM   3595  O   LYS A 506     -42.417  80.310   8.896  1.00103.28      5G0J O  
ATOM   3596  CB  LYS A 506     -42.504  79.697  12.255  1.00102.57      5G0J C  
ATOM   3597  CG  LYS A 506     -41.021  79.360  12.025  1.00123.99      5G0J C  
ATOM   3598  CD  LYS A 506     -40.642  77.899  12.426  1.00140.03      5G0J C  
ATOM   3599  CE  LYS A 506     -40.741  76.883  11.294  1.00151.50      5G0J C  
ATOM   3600  NZ  LYS A 506     -40.079  75.589  11.631  1.00155.48      5G0J N1+
ATOM   3601  N   HIS A 507     -43.839  78.687   9.659  1.00 96.17      5G0J N  
ATOM   3602  CA  HIS A 507     -43.922  77.895   8.427  1.00 94.39      5G0J C  
ATOM   3603  C   HIS A 507     -44.558  78.675   7.246  1.00 94.41      5G0J C  
ATOM   3604  O   HIS A 507     -44.094  78.533   6.121  1.00 91.75      5G0J O  
ATOM   3605  CB  HIS A 507     -44.666  76.581   8.670  1.00 94.90      5G0J C  
ATOM   3606  CG  HIS A 507     -44.739  75.727   7.449  1.00 98.53      5G0J C  
ATOM   3607  CD2 HIS A 507     -45.788  75.477   6.635  1.00100.38      5G0J C  
ATOM   3608  ND1 HIS A 507     -43.617  75.099   6.938  1.00100.37      5G0J N  
ATOM   3609  CE1 HIS A 507     -44.021  74.482   5.841  1.00 99.75      5G0J C  
ATOM   3610  NE2 HIS A 507     -45.322  74.661   5.631  1.00100.13      5G0J N  
ATOM   3611  N   ILE A 508     -45.610  79.484   7.517  1.00 90.55      5G0J N  
ATOM   3612  CA  ILE A 508     -46.315  80.311   6.533  1.00 90.44      5G0J C  
ATOM   3613  C   ILE A 508     -45.401  81.415   5.977  1.00 96.36      5G0J C  
ATOM   3614  O   ILE A 508     -45.311  81.541   4.760  1.00 95.73      5G0J O  
ATOM   3615  CB  ILE A 508     -47.679  80.854   7.070  1.00 93.17      5G0J C  
ATOM   3616  CG1 ILE A 508     -48.698  79.704   7.267  1.00 93.49      5G0J C  
ATOM   3617  CG2 ILE A 508     -48.268  81.982   6.171  1.00 92.76      5G0J C  
ATOM   3618  CD1 ILE A 508     -49.836  79.968   8.284  1.00 98.63      5G0J C  
ATOM   3619  N   SER A 509     -44.726  82.197   6.846  1.00 95.13      5G0J N  
ATOM   3620  CA  SER A 509     -43.815  83.275   6.403  1.00 95.80      5G0J C  
ATOM   3621  C   SER A 509     -42.554  82.776   5.627  1.00 99.46      5G0J C  
ATOM   3622  O   SER A 509     -42.130  83.438   4.668  1.00 96.91      5G0J O  
ATOM   3623  CB  SER A 509     -43.417  84.160   7.576  1.00 99.39      5G0J C  
ATOM   3624  OG  SER A 509     -42.928  83.347   8.628  1.00109.89      5G0J O  
ATOM   3625  N   ILE A 510     -41.982  81.606   6.045  1.00 97.24      5G0J N  
ATOM   3626  CA  ILE A 510     -40.819  80.928   5.432  1.00 97.53      5G0J C  
ATOM   3627  C   ILE A 510     -41.111  80.517   3.963  1.00103.89      5G0J C  
ATOM   3628  O   ILE A 510     -40.212  80.609   3.122  1.00106.35      5G0J O  
ATOM   3629  CB  ILE A 510     -40.328  79.718   6.306  1.00100.26      5G0J C  
ATOM   3630  CG1 ILE A 510     -39.431  80.202   7.473  1.00100.89      5G0J C  
ATOM   3631  CG2 ILE A 510     -39.627  78.613   5.476  1.00 99.52      5G0J C  
ATOM   3632  CD1 ILE A 510     -39.268  79.202   8.676  1.00106.37      5G0J C  
ATOM   3633  N   ILE A 511     -42.343  80.021   3.671  1.00 97.19      5G0J N  
ATOM   3634  CA  ILE A 511     -42.744  79.612   2.327  1.00 93.80      5G0J C  
ATOM   3635  C   ILE A 511     -43.189  80.863   1.593  1.00 93.52      5G0J C  
ATOM   3636  O   ILE A 511     -42.856  81.001   0.431  1.00 92.97      5G0J O  
ATOM   3637  CB  ILE A 511     -43.791  78.451   2.304  1.00 96.33      5G0J C  
ATOM   3638  CG1 ILE A 511     -43.423  77.263   3.264  1.00 96.59      5G0J C  
ATOM   3639  CG2 ILE A 511     -44.064  77.948   0.880  1.00 96.94      5G0J C  
ATOM   3640  CD1 ILE A 511     -42.173  76.355   2.933  1.00101.95      5G0J C  
ATOM   3641  N   LYS A 512     -43.871  81.801   2.275  1.00 89.63      5G0J N  
ATOM   3642  CA  LYS A 512     -44.356  83.070   1.691  1.00 90.14      5G0J C  
ATOM   3643  C   LYS A 512     -43.216  83.871   1.080  1.00 97.85      5G0J C  
ATOM   3644  O   LYS A 512     -43.333  84.367  -0.051  1.00 96.35      5G0J O  
ATOM   3645  CB  LYS A 512     -45.149  83.911   2.732  1.00 91.69      5G0J C  
ATOM   3646  CG  LYS A 512     -45.562  85.292   2.244  1.00 98.22      5G0J C  
ATOM   3647  CD  LYS A 512     -46.183  86.139   3.321  1.00110.22      5G0J C  
ATOM   3648  CE  LYS A 512     -46.608  87.463   2.728  1.00124.28      5G0J C  
ATOM   3649  NZ  LYS A 512     -47.182  88.378   3.748  1.00133.73      5G0J N1+
ATOM   3650  N   SER A 513     -42.106  83.962   1.850  1.00 99.17      5G0J N  
ATOM   3651  CA  SER A 513     -40.858  84.667   1.548  1.00100.70      5G0J C  
ATOM   3652  C   SER A 513     -40.189  84.163   0.262  1.00106.93      5G0J C  
ATOM   3653  O   SER A 513     -39.599  84.964  -0.475  1.00107.69      5G0J O  
ATOM   3654  CB  SER A 513     -39.887  84.511   2.712  1.00104.78      5G0J C  
ATOM   3655  OG  SER A 513     -39.455  83.165   2.849  1.00109.86      5G0J O  
ATOM   3656  N   SER A 514     -40.285  82.831   0.010  1.00103.01      5G0J N  
ATOM   3657  CA  SER A 514     -39.747  82.111  -1.148  1.00102.28      5G0J C  
ATOM   3658  C   SER A 514     -40.198  82.709  -2.512  1.00105.99      5G0J C  
ATOM   3659  O   SER A 514     -39.479  82.538  -3.496  1.00105.98      5G0J O  
ATOM   3660  CB  SER A 514     -40.061  80.618  -1.029  1.00104.91      5G0J C  
ATOM   3661  OG  SER A 514     -39.984  79.909  -2.251  1.00113.20      5G0J O  
ATOM   3662  N   GLU A 515     -41.321  83.475  -2.551  1.00102.52      5G0J N  
ATOM   3663  CA  GLU A 515     -41.838  84.150  -3.754  1.00102.97      5G0J C  
ATOM   3664  C   GLU A 515     -40.881  85.270  -4.224  1.00109.21      5G0J C  
ATOM   3665  O   GLU A 515     -41.165  85.962  -5.211  1.00108.14      5G0J O  
ATOM   3666  CB  GLU A 515     -43.230  84.748  -3.457  1.00104.36      5G0J C  
ATOM   3667  CG  GLU A 515     -44.100  84.965  -4.691  1.00114.37      5G0J C  
ATOM   3668  CD  GLU A 515     -45.052  86.150  -4.683  1.00137.36      5G0J C  
ATOM   3669  OE1 GLU A 515     -45.330  86.695  -3.589  1.00136.83      5G0J O  
ATOM   3670  OE2 GLU A 515     -45.537  86.522  -5.777  1.00127.57      5G0J O1-
ATOM   3671  N   HIS A 516     -39.753  85.465  -3.494  1.00108.61      5G0J N  
ATOM   3672  CA  HIS A 516     -38.764  86.521  -3.766  1.00108.91      5G0J C  
ATOM   3673  C   HIS A 516     -37.298  86.037  -3.793  1.00111.10      5G0J C  
ATOM   3674  O   HIS A 516     -36.480  86.661  -4.478  1.00111.20      5G0J O  
ATOM   3675  CB  HIS A 516     -38.957  87.681  -2.786  1.00110.06      5G0J C  
ATOM   3676  CG  HIS A 516     -40.353  88.226  -2.826  1.00114.30      5G0J C  
ATOM   3677  CD2 HIS A 516     -41.327  88.178  -1.886  1.00116.72      5G0J C  
ATOM   3678  ND1 HIS A 516     -40.870  88.813  -3.980  1.00116.57      5G0J N  
ATOM   3679  CE1 HIS A 516     -42.118  89.143  -3.685  1.00116.28      5G0J C  
ATOM   3680  NE2 HIS A 516     -42.439  88.787  -2.435  1.00116.67      5G0J N  
ATOM   3681  N   MET A 517     -36.994  84.906  -3.116  1.00105.59      5G0J N  
ATOM   3682  CA  MET A 517     -35.668  84.276  -3.038  1.00105.05      5G0J C  
ATOM   3683  C   MET A 517     -35.022  83.982  -4.388  1.00109.68      5G0J C  
ATOM   3684  O   MET A 517     -35.715  83.632  -5.344  1.00109.31      5G0J O  
ATOM   3685  CB  MET A 517     -35.744  82.942  -2.296  1.00107.09      5G0J C  
ATOM   3686  CG  MET A 517     -36.030  83.053  -0.851  1.00110.39      5G0J C  
ATOM   3687  SD  MET A 517     -35.674  81.448  -0.121  1.00114.62      5G0J S  
ATOM   3688  CE  MET A 517     -36.309  81.728   1.539  1.00111.70      5G0J C  
ATOM   3689  N   LYS A 518     -33.677  84.065  -4.435  1.00106.07      5G0J N  
ATOM   3690  CA  LYS A 518     -32.887  83.737  -5.619  1.00105.02      5G0J C  
ATOM   3691  C   LYS A 518     -32.677  82.215  -5.671  1.00108.30      5G0J C  
ATOM   3692  O   LYS A 518     -32.873  81.543  -4.653  1.00107.25      5G0J O  
ATOM   3693  CB  LYS A 518     -31.574  84.538  -5.665  1.00106.57      5G0J C  
ATOM   3694  CG  LYS A 518     -31.784  86.035  -5.924  1.00117.48      5G0J C  
ATOM   3695  CD  LYS A 518     -32.529  86.339  -7.240  1.00127.11      5G0J C  
ATOM   3696  CE  LYS A 518     -33.649  87.335  -7.056  1.00132.55      5G0J C  
ATOM   3697  NZ  LYS A 518     -34.925  86.855  -7.653  1.00135.13      5G0J N1+
ATOM   3698  N   PRO A 519     -32.358  81.645  -6.852  1.00105.35      5G0J N  
ATOM   3699  CA  PRO A 519     -32.306  80.167  -6.986  1.00105.70      5G0J C  
ATOM   3700  C   PRO A 519     -31.380  79.374  -6.050  1.00111.22      5G0J C  
ATOM   3701  O   PRO A 519     -31.673  78.206  -5.759  1.00109.44      5G0J O  
ATOM   3702  CB  PRO A 519     -31.897  79.966  -8.439  1.00107.25      5G0J C  
ATOM   3703  CG  PRO A 519     -32.406  81.183  -9.130  1.00111.58      5G0J C  
ATOM   3704  CD  PRO A 519     -32.195  82.303  -8.165  1.00106.80      5G0J C  
ATOM   3705  N   ARG A 520     -30.266  79.984  -5.602  1.00110.68      5G0J N  
ATOM   3706  CA  ARG A 520     -29.305  79.342  -4.687  1.00111.76      5G0J C  
ATOM   3707  C   ARG A 520     -29.934  79.243  -3.289  1.00115.98      5G0J C  
ATOM   3708  O   ARG A 520     -29.784  78.218  -2.614  1.00114.84      5G0J O  
ATOM   3709  CB  ARG A 520     -27.979  80.133  -4.646  1.00113.81      5G0J C  
ATOM   3710  CG  ARG A 520     -26.715  79.274  -4.717  1.00120.82      5G0J C  
ATOM   3711  CD  ARG A 520     -25.537  80.125  -5.137  1.00124.04      5G0J C  
ATOM   3712  NE  ARG A 520     -24.287  79.369  -5.239  1.00130.91      5G0J N  
ATOM   3713  CZ  ARG A 520     -23.854  78.762  -6.342  1.00143.81      5G0J C  
ATOM   3714  NH1 ARG A 520     -24.591  78.772  -7.448  1.00130.66      5G0J N1+
ATOM   3715  NH2 ARG A 520     -22.690  78.122  -6.342  1.00127.56      5G0J N  
ATOM   3716  N   ASP A 521     -30.677  80.311  -2.889  1.00113.06      5G0J N  
ATOM   3717  CA  ASP A 521     -31.441  80.413  -1.643  1.00112.77      5G0J C  
ATOM   3718  C   ASP A 521     -32.541  79.368  -1.670  1.00115.01      5G0J C  
ATOM   3719  O   ASP A 521     -32.858  78.800  -0.624  1.00114.82      5G0J O  
ATOM   3720  CB  ASP A 521     -32.109  81.797  -1.525  1.00114.87      5G0J C  
ATOM   3721  CG  ASP A 521     -31.176  82.988  -1.526  1.00124.17      5G0J C  
ATOM   3722  OD1 ASP A 521     -30.209  82.989  -0.721  1.00123.46      5G0J O  
ATOM   3723  OD2 ASP A 521     -31.461  83.959  -2.264  1.00130.19      5G0J O1-
ATOM   3724  N   LEU A 522     -33.127  79.142  -2.875  1.00109.84      5G0J N  
ATOM   3725  CA  LEU A 522     -34.191  78.182  -3.150  1.00109.22      5G0J C  
ATOM   3726  C   LEU A 522     -33.684  76.741  -3.184  1.00114.50      5G0J C  
ATOM   3727  O   LEU A 522     -34.472  75.816  -2.943  1.00114.92      5G0J O  
ATOM   3728  CB  LEU A 522     -34.947  78.541  -4.439  1.00108.83      5G0J C  
ATOM   3729  CG  LEU A 522     -35.764  79.828  -4.397  1.00112.68      5G0J C  
ATOM   3730  CD1 LEU A 522     -36.049  80.328  -5.774  1.00112.60      5G0J C  
ATOM   3731  CD2 LEU A 522     -37.060  79.627  -3.674  1.00114.66      5G0J C  
ATOM   3732  N   ASN A 523     -32.380  76.537  -3.480  1.00111.00      5G0J N  
ATOM   3733  CA  ASN A 523     -31.801  75.192  -3.440  1.00110.87      5G0J C  
ATOM   3734  C   ASN A 523     -31.502  74.861  -1.981  1.00115.49      5G0J C  
ATOM   3735  O   ASN A 523     -31.798  73.753  -1.537  1.00115.48      5G0J O  
ATOM   3736  CB  ASN A 523     -30.537  75.061  -4.295  1.00110.46      5G0J C  
ATOM   3737  CG  ASN A 523     -29.982  73.646  -4.293  1.00132.80      5G0J C  
ATOM   3738  ND2 ASN A 523     -29.001  73.384  -3.435  1.00124.90      5G0J N  
ATOM   3739  OD1 ASN A 523     -30.454  72.759  -5.016  1.00125.29      5G0J O  
ATOM   3740  N   ARG A 524     -30.926  75.840  -1.243  1.00111.81      5G0J N  
ATOM   3741  CA  ARG A 524     -30.570  75.757   0.169  1.00111.21      5G0J C  
ATOM   3742  C   ARG A 524     -31.825  75.510   0.991  1.00112.98      5G0J C  
ATOM   3743  O   ARG A 524     -31.877  74.505   1.699  1.00113.75      5G0J O  
ATOM   3744  CB  ARG A 524     -29.867  77.053   0.623  1.00113.41      5G0J C  
ATOM   3745  CG  ARG A 524     -28.363  76.900   0.859  1.00126.10      5G0J C  
ATOM   3746  CD  ARG A 524     -27.517  77.799  -0.028  1.00137.35      5G0J C  
ATOM   3747  NE  ARG A 524     -27.660  79.220   0.306  1.00149.99      5G0J N  
ATOM   3748  CZ  ARG A 524     -27.062  80.212  -0.351  1.00165.27      5G0J C  
ATOM   3749  NH1 ARG A 524     -26.262  79.951  -1.379  1.00148.91      5G0J N1+
ATOM   3750  NH2 ARG A 524     -27.257  81.472   0.018  1.00153.31      5G0J N  
ATOM   3751  N   LEU A 525     -32.854  76.386   0.848  1.00106.29      5G0J N  
ATOM   3752  CA  LEU A 525     -34.144  76.298   1.539  1.00104.76      5G0J C  
ATOM   3753  C   LEU A 525     -34.797  74.920   1.385  1.00108.34      5G0J C  
ATOM   3754  O   LEU A 525     -35.328  74.392   2.354  1.00108.05      5G0J O  
ATOM   3755  CB  LEU A 525     -35.091  77.411   1.058  1.00104.30      5G0J C  
ATOM   3756  CG  LEU A 525     -36.404  77.577   1.809  1.00108.74      5G0J C  
ATOM   3757  CD1 LEU A 525     -36.192  78.149   3.186  1.00109.39      5G0J C  
ATOM   3758  CD2 LEU A 525     -37.347  78.465   1.059  1.00110.16      5G0J C  
ATOM   3759  N   GLY A 526     -34.704  74.346   0.190  1.00104.87      5G0J N  
ATOM   3760  CA  GLY A 526     -35.246  73.031  -0.128  1.00105.15      5G0J C  
ATOM   3761  C   GLY A 526     -34.533  71.861   0.526  1.00110.94      5G0J C  
ATOM   3762  O   GLY A 526     -35.136  70.796   0.718  1.00111.10      5G0J O  
ATOM   3763  N   ASP A 527     -33.236  72.037   0.860  1.00108.16      5G0J N  
ATOM   3764  CA  ASP A 527     -32.427  70.991   1.501  1.00107.87      5G0J C  
ATOM   3765  C   ASP A 527     -32.608  70.989   3.016  1.00107.97      5G0J C  
ATOM   3766  O   ASP A 527     -32.248  70.005   3.677  1.00106.47      5G0J O  
ATOM   3767  CB  ASP A 527     -30.955  71.076   1.070  1.00110.92      5G0J C  
ATOM   3768  CG  ASP A 527     -30.746  70.899  -0.431  1.00134.37      5G0J C  
ATOM   3769  OD1 ASP A 527     -31.454  70.048  -1.044  1.00136.71      5G0J O  
ATOM   3770  OD2 ASP A 527     -29.877  71.604  -0.997  1.00145.27      5G0J O1-
ATOM   3771  N   GLU A 528     -33.249  72.072   3.543  1.00102.96      5G0J N  
ATOM   3772  CA  GLU A 528     -33.644  72.266   4.943  1.00102.57      5G0J C  
ATOM   3773  C   GLU A 528     -34.822  71.327   5.305  1.00105.45      5G0J C  
ATOM   3774  O   GLU A 528     -35.219  71.271   6.480  1.00105.34      5G0J O  
ATOM   3775  CB  GLU A 528     -34.082  73.720   5.184  1.00104.13      5G0J C  
ATOM   3776  CG  GLU A 528     -32.950  74.693   5.456  1.00120.23      5G0J C  
ATOM   3777  CD  GLU A 528     -33.312  76.151   5.232  1.00159.63      5G0J C  
ATOM   3778  OE1 GLU A 528     -34.391  76.579   5.703  1.00161.64      5G0J O  
ATOM   3779  OE2 GLU A 528     -32.512  76.871   4.588  1.00162.02      5G0J O1-
ATOM   3780  N   TYR A 529     -35.390  70.617   4.279  1.00 99.77      5G0J N  
ATOM   3781  CA  TYR A 529     -36.523  69.685   4.361  1.00 97.42      5G0J C  
ATOM   3782  C   TYR A 529     -36.195  68.308   3.782  1.00104.34      5G0J C  
ATOM   3783  O   TYR A 529     -35.170  68.117   3.112  1.00104.27      5G0J O  
ATOM   3784  CB  TYR A 529     -37.728  70.249   3.601  1.00 95.26      5G0J C  
ATOM   3785  CG  TYR A 529     -38.146  71.636   4.021  1.00 93.15      5G0J C  
ATOM   3786  CD1 TYR A 529     -38.916  71.837   5.166  1.00 93.96      5G0J C  
ATOM   3787  CD2 TYR A 529     -37.836  72.746   3.239  1.00 93.16      5G0J C  
ATOM   3788  CE1 TYR A 529     -39.346  73.113   5.536  1.00 93.71      5G0J C  
ATOM   3789  CE2 TYR A 529     -38.253  74.030   3.603  1.00 93.85      5G0J C  
ATOM   3790  CZ  TYR A 529     -39.008  74.209   4.755  1.00100.75      5G0J C  
ATOM   3791  OH  TYR A 529     -39.425  75.465   5.130  1.00 99.67      5G0J O  
ATOM   3792  N   ASN A 530     -37.090  67.350   4.040  1.00102.53      5G0J N  
ATOM   3793  CA  ASN A 530     -36.996  65.998   3.505  1.00103.25      5G0J C  
ATOM   3794  C   ASN A 530     -37.793  66.054   2.185  1.00107.30      5G0J C  
ATOM   3795  O   ASN A 530     -38.926  66.551   2.178  1.00107.95      5G0J O  
ATOM   3796  CB  ASN A 530     -37.601  64.980   4.516  1.00108.42      5G0J C  
ATOM   3797  CG  ASN A 530     -37.430  63.485   4.218  1.00143.35      5G0J C  
ATOM   3798  ND2 ASN A 530     -37.987  62.640   5.097  1.00133.57      5G0J N  
ATOM   3799  OD1 ASN A 530     -36.808  63.063   3.224  1.00141.14      5G0J O  
ATOM   3800  N   SER A 531     -37.160  65.643   1.062  1.00101.97      5G0J N  
ATOM   3801  CA  SER A 531     -37.715  65.611  -0.307  1.00100.05      5G0J C  
ATOM   3802  C   SER A 531     -38.531  66.868  -0.750  1.00102.44      5G0J C  
ATOM   3803  O   SER A 531     -39.653  66.708  -1.210  1.00103.19      5G0J O  
ATOM   3804  CB  SER A 531     -38.545  64.347  -0.509  1.00100.67      5G0J C  
ATOM   3805  OG  SER A 531     -37.730  63.197  -0.394  1.00103.52      5G0J O  
ATOM   3806  N   ILE A 532     -37.987  68.093  -0.630  1.00 97.03      5G0J N  
ATOM   3807  CA  ILE A 532     -38.713  69.289  -1.083  1.00 96.47      5G0J C  
ATOM   3808  C   ILE A 532     -37.913  70.077  -2.108  1.00101.46      5G0J C  
ATOM   3809  O   ILE A 532     -36.714  70.287  -1.911  1.00103.84      5G0J O  
ATOM   3810  CB  ILE A 532     -39.149  70.203   0.090  1.00 99.42      5G0J C  
ATOM   3811  CG1 ILE A 532     -40.308  69.583   0.904  1.00100.55      5G0J C  
ATOM   3812  CG2 ILE A 532     -39.469  71.650  -0.370  1.00 98.43      5G0J C  
ATOM   3813  CD1 ILE A 532     -41.742  69.789   0.360  1.00109.08      5G0J C  
ATOM   3814  N   PHE A 533     -38.576  70.539  -3.180  1.00 94.63      5G0J N  
ATOM   3815  CA  PHE A 533     -37.964  71.432  -4.155  1.00 92.56      5G0J C  
ATOM   3816  C   PHE A 533     -38.844  72.664  -4.258  1.00 93.73      5G0J C  
ATOM   3817  O   PHE A 533     -40.074  72.562  -4.187  1.00 92.64      5G0J O  
ATOM   3818  CB  PHE A 533     -37.664  70.764  -5.518  1.00 93.89      5G0J C  
ATOM   3819  CG  PHE A 533     -38.841  70.383  -6.398  1.00 94.70      5G0J C  
ATOM   3820  CD1 PHE A 533     -39.552  71.355  -7.103  1.00 96.09      5G0J C  
ATOM   3821  CD2 PHE A 533     -39.193  69.048  -6.577  1.00 95.71      5G0J C  
ATOM   3822  CE1 PHE A 533     -40.638  71.002  -7.901  1.00 96.29      5G0J C  
ATOM   3823  CE2 PHE A 533     -40.264  68.698  -7.406  1.00 97.71      5G0J C  
ATOM   3824  CZ  PHE A 533     -40.971  69.674  -8.066  1.00 95.39      5G0J C  
ATOM   3825  N   ILE A 534     -38.226  73.829  -4.340  1.00 89.67      5G0J N  
ATOM   3826  CA  ILE A 534     -38.989  75.067  -4.398  1.00 89.84      5G0J C  
ATOM   3827  C   ILE A 534     -38.607  75.857  -5.641  1.00 94.41      5G0J C  
ATOM   3828  O   ILE A 534     -37.669  75.475  -6.343  1.00 95.23      5G0J O  
ATOM   3829  CB  ILE A 534     -38.823  75.857  -3.067  1.00 93.39      5G0J C  
ATOM   3830  CG1 ILE A 534     -39.046  74.937  -1.836  1.00 93.79      5G0J C  
ATOM   3831  CG2 ILE A 534     -39.779  77.042  -2.999  1.00 94.63      5G0J C  
ATOM   3832  CD1 ILE A 534     -38.312  75.293  -0.624  1.00100.49      5G0J C  
ATOM   3833  N   SER A 535     -39.383  76.910  -5.945  1.00 90.40      5G0J N  
ATOM   3834  CA  SER A 535     -39.232  77.836  -7.062  1.00 90.94      5G0J C  
ATOM   3835  C   SER A 535     -39.958  79.132  -6.717  1.00 96.06      5G0J C  
ATOM   3836  O   SER A 535     -40.671  79.190  -5.709  1.00 95.14      5G0J O  
ATOM   3837  CB  SER A 535     -39.768  77.223  -8.360  1.00 97.40      5G0J C  
ATOM   3838  OG  SER A 535     -41.045  77.705  -8.763  1.00110.28      5G0J O  
ATOM   3839  N   ASN A 536     -39.782  80.168  -7.552  1.00 95.53      5G0J N  
ATOM   3840  CA  ASN A 536     -40.389  81.484  -7.347  1.00 97.10      5G0J C  
ATOM   3841  C   ASN A 536     -41.919  81.492  -7.382  1.00103.20      5G0J C  
ATOM   3842  O   ASN A 536     -42.522  82.457  -6.901  1.00103.61      5G0J O  
ATOM   3843  CB  ASN A 536     -39.819  82.506  -8.326  1.00102.35      5G0J C  
ATOM   3844  CG  ASN A 536     -38.714  83.324  -7.707  1.00142.85      5G0J C  
ATOM   3845  ND2 ASN A 536     -39.034  84.537  -7.262  1.00136.13      5G0J N  
ATOM   3846  OD1 ASN A 536     -37.576  82.865  -7.576  1.00141.82      5G0J O  
ATOM   3847  N   GLU A 537     -42.553  80.429  -7.931  1.00100.06      5G0J N  
ATOM   3848  CA  GLU A 537     -44.016  80.371  -7.985  1.00 99.64      5G0J C  
ATOM   3849  C   GLU A 537     -44.603  79.312  -7.039  1.00100.59      5G0J C  
ATOM   3850  O   GLU A 537     -45.792  79.400  -6.721  1.00 99.94      5G0J O  
ATOM   3851  CB  GLU A 537     -44.556  80.227  -9.430  1.00101.36      5G0J C  
ATOM   3852  CG  GLU A 537     -44.309  81.430 -10.348  1.00113.76      5G0J C  
ATOM   3853  CD  GLU A 537     -44.983  82.772 -10.080  1.00135.53      5G0J C  
ATOM   3854  OE1 GLU A 537     -45.579  82.963  -8.991  1.00127.99      5G0J O  
ATOM   3855  OE2 GLU A 537     -44.888  83.651 -10.969  1.00123.85      5G0J O1-
ATOM   3856  N   SER A 538     -43.759  78.377  -6.525  1.00 95.17      5G0J N  
ATOM   3857  CA  SER A 538     -44.116  77.299  -5.582  1.00 94.33      5G0J C  
ATOM   3858  C   SER A 538     -45.057  77.713  -4.450  1.00 97.95      5G0J C  
ATOM   3859  O   SER A 538     -45.735  76.848  -3.887  1.00 98.25      5G0J O  
ATOM   3860  CB  SER A 538     -42.870  76.696  -4.948  1.00 97.47      5G0J C  
ATOM   3861  OG  SER A 538     -42.027  76.064  -5.890  1.00106.78      5G0J O  
ATOM   3862  N   TYR A 539     -45.056  79.007  -4.071  1.00 93.35      5G0J N  
ATOM   3863  CA  TYR A 539     -45.911  79.513  -3.000  1.00 92.39      5G0J C  
ATOM   3864  C   TYR A 539     -47.309  79.815  -3.543  1.00 97.77      5G0J C  
ATOM   3865  O   TYR A 539     -48.281  79.290  -2.990  1.00 98.05      5G0J O  
ATOM   3866  CB  TYR A 539     -45.259  80.694  -2.224  1.00 91.92      5G0J C  
ATOM   3867  CG  TYR A 539     -46.178  81.397  -1.243  1.00 91.18      5G0J C  
ATOM   3868  CD1 TYR A 539     -46.581  80.774  -0.060  1.00 92.51      5G0J C  
ATOM   3869  CD2 TYR A 539     -46.667  82.674  -1.508  1.00 91.38      5G0J C  
ATOM   3870  CE1 TYR A 539     -47.460  81.403   0.826  1.00 93.01      5G0J C  
ATOM   3871  CE2 TYR A 539     -47.539  83.316  -0.627  1.00 91.81      5G0J C  
ATOM   3872  CZ  TYR A 539     -47.931  82.679   0.539  1.00 97.84      5G0J C  
ATOM   3873  OH  TYR A 539     -48.778  83.329   1.404  1.00 96.87      5G0J O  
ATOM   3874  N   THR A 540     -47.411  80.598  -4.641  1.00 94.63      5G0J N  
ATOM   3875  CA  THR A 540     -48.685  80.921  -5.306  1.00 94.86      5G0J C  
ATOM   3876  C   THR A 540     -49.435  79.619  -5.729  1.00 99.85      5G0J C  
ATOM   3877  O   THR A 540     -50.652  79.524  -5.562  1.00 97.76      5G0J O  
ATOM   3878  CB  THR A 540     -48.425  81.908  -6.451  1.00100.12      5G0J C  
ATOM   3879  CG2 THR A 540     -49.686  82.319  -7.168  1.00 98.85      5G0J C  
ATOM   3880  OG1 THR A 540     -47.810  83.071  -5.905  1.00 99.59      5G0J O  
ATOM   3881  N   CYS A 541     -48.677  78.606  -6.207  1.00 99.00      5G0J N  
ATOM   3882  CA  CYS A 541     -49.187  77.288  -6.608  1.00 99.78      5G0J C  
ATOM   3883  C   CYS A 541     -49.822  76.550  -5.439  1.00101.72      5G0J C  
ATOM   3884  O   CYS A 541     -50.992  76.187  -5.543  1.00102.69      5G0J O  
ATOM   3885  CB  CYS A 541     -48.112  76.450  -7.299  1.00101.02      5G0J C  
ATOM   3886  SG  CYS A 541     -47.604  77.088  -8.923  1.00105.40      5G0J S  
ATOM   3887  N   ALA A 542     -49.101  76.393  -4.304  1.00 95.13      5G0J N  
ATOM   3888  CA  ALA A 542     -49.658  75.761  -3.093  1.00 92.97      5G0J C  
ATOM   3889  C   ALA A 542     -50.862  76.560  -2.521  1.00 93.01      5G0J C  
ATOM   3890  O   ALA A 542     -51.703  75.975  -1.837  1.00 93.27      5G0J O  
ATOM   3891  CB  ALA A 542     -48.578  75.574  -2.038  1.00 93.33      5G0J C  
ATOM   3892  N   LEU A 543     -50.959  77.872  -2.851  1.00 85.42      5G0J N  
ATOM   3893  CA  LEU A 543     -52.037  78.768  -2.440  1.00 83.81      5G0J C  
ATOM   3894  C   LEU A 543     -53.273  78.520  -3.283  1.00 87.12      5G0J C  
ATOM   3895  O   LEU A 543     -54.398  78.645  -2.783  1.00 87.51      5G0J O  
ATOM   3896  CB  LEU A 543     -51.622  80.247  -2.602  1.00 83.51      5G0J C  
ATOM   3897  CG  LEU A 543     -50.890  81.014  -1.475  1.00 86.87      5G0J C  
ATOM   3898  CD1 LEU A 543     -51.439  82.416  -1.357  1.00 86.95      5G0J C  
ATOM   3899  CD2 LEU A 543     -50.945  80.314  -0.133  1.00 86.60      5G0J C  
ATOM   3900  N   LEU A 544     -53.068  78.247  -4.592  1.00 81.93      5G0J N  
ATOM   3901  CA  LEU A 544     -54.159  77.947  -5.514  1.00 79.33      5G0J C  
ATOM   3902  C   LEU A 544     -54.656  76.557  -5.169  1.00 82.60      5G0J C  
ATOM   3903  O   LEU A 544     -55.823  76.435  -4.828  1.00 81.35      5G0J O  
ATOM   3904  CB  LEU A 544     -53.722  78.062  -6.966  1.00 78.36      5G0J C  
ATOM   3905  CG  LEU A 544     -53.477  79.478  -7.478  1.00 81.87      5G0J C  
ATOM   3906  CD1 LEU A 544     -52.815  79.433  -8.819  1.00 82.18      5G0J C  
ATOM   3907  CD2 LEU A 544     -54.769  80.288  -7.585  1.00 81.51      5G0J C  
ATOM   3908  N   ALA A 545     -53.740  75.551  -5.070  1.00 79.69      5G0J N  
ATOM   3909  CA  ALA A 545     -54.042  74.171  -4.647  1.00 79.75      5G0J C  
ATOM   3910  C   ALA A 545     -54.993  74.145  -3.439  1.00 85.56      5G0J C  
ATOM   3911  O   ALA A 545     -56.003  73.468  -3.505  1.00 86.60      5G0J O  
ATOM   3912  CB  ALA A 545     -52.758  73.412  -4.334  1.00 80.24      5G0J C  
ATOM   3913  N   ALA A 546     -54.734  74.947  -2.393  1.00 82.33      5G0J N  
ATOM   3914  CA  ALA A 546     -55.632  75.022  -1.241  1.00 81.94      5G0J C  
ATOM   3915  C   ALA A 546     -56.861  75.904  -1.523  1.00 84.66      5G0J C  
ATOM   3916  O   ALA A 546     -57.970  75.500  -1.193  1.00 83.87      5G0J O  
ATOM   3917  CB  ALA A 546     -54.891  75.505  -0.004  1.00 82.63      5G0J C  
ATOM   3918  N   GLY A 547     -56.663  77.069  -2.141  1.00 80.68      5G0J N  
ATOM   3919  CA  GLY A 547     -57.746  77.994  -2.458  1.00 80.43      5G0J C  
ATOM   3920  C   GLY A 547     -58.865  77.350  -3.249  1.00 85.81      5G0J C  
ATOM   3921  O   GLY A 547     -60.031  77.478  -2.882  1.00 85.42      5G0J O  
ATOM   3922  N   SER A 548     -58.497  76.623  -4.331  1.00 83.88      5G0J N  
ATOM   3923  CA  SER A 548     -59.354  75.854  -5.242  1.00 83.47      5G0J C  
ATOM   3924  C   SER A 548     -60.191  74.904  -4.434  1.00 85.71      5G0J C  
ATOM   3925  O   SER A 548     -61.410  75.033  -4.464  1.00 85.88      5G0J O  
ATOM   3926  CB  SER A 548     -58.508  75.034  -6.212  1.00 88.59      5G0J C  
ATOM   3927  OG  SER A 548     -57.534  75.842  -6.844  1.00103.57      5G0J O  
ATOM   3928  N   CYS A 549     -59.540  73.986  -3.676  1.00 81.22      5G0J N  
ATOM   3929  CA  CYS A 549     -60.185  73.023  -2.786  1.00 82.07      5G0J C  
ATOM   3930  C   CYS A 549     -61.198  73.654  -1.829  1.00 87.80      5G0J C  
ATOM   3931  O   CYS A 549     -62.237  73.054  -1.598  1.00 88.90      5G0J O  
ATOM   3932  CB  CYS A 549     -59.156  72.191  -2.039  1.00 83.08      5G0J C  
ATOM   3933  SG  CYS A 549     -58.483  70.820  -3.010  1.00 87.51      5G0J S  
ATOM   3934  N   PHE A 550     -60.930  74.867  -1.322  1.00 84.44      5G0J N  
ATOM   3935  CA  PHE A 550     -61.852  75.616  -0.462  1.00 84.11      5G0J C  
ATOM   3936  C   PHE A 550     -63.108  76.019  -1.257  1.00 85.42      5G0J C  
ATOM   3937  O   PHE A 550     -64.218  75.853  -0.766  1.00 84.86      5G0J O  
ATOM   3938  CB  PHE A 550     -61.180  76.895   0.106  1.00 86.21      5G0J C  
ATOM   3939  CG  PHE A 550     -60.010  76.767   1.062  1.00 87.30      5G0J C  
ATOM   3940  CD1 PHE A 550     -59.639  75.525   1.582  1.00 89.90      5G0J C  
ATOM   3941  CD2 PHE A 550     -59.296  77.889   1.460  1.00 88.22      5G0J C  
ATOM   3942  CE1 PHE A 550     -58.559  75.411   2.457  1.00 90.25      5G0J C  
ATOM   3943  CE2 PHE A 550     -58.224  77.772   2.342  1.00 90.99      5G0J C  
ATOM   3944  CZ  PHE A 550     -57.868  76.533   2.840  1.00 89.26      5G0J C  
ATOM   3945  N   ASN A 551     -62.925  76.542  -2.468  1.00 80.97      5G0J N  
ATOM   3946  CA  ASN A 551     -64.020  76.944  -3.347  1.00 81.21      5G0J C  
ATOM   3947  C   ASN A 551     -64.918  75.776  -3.772  1.00 85.02      5G0J C  
ATOM   3948  O   ASN A 551     -66.104  75.977  -4.017  1.00 83.90      5G0J O  
ATOM   3949  CB  ASN A 551     -63.482  77.686  -4.559  1.00 80.14      5G0J C  
ATOM   3950  CG  ASN A 551     -63.664  79.153  -4.425  1.00 97.15      5G0J C  
ATOM   3951  ND2 ASN A 551     -63.205  79.893  -5.421  1.00 88.87      5G0J N  
ATOM   3952  OD1 ASN A 551     -64.240  79.636  -3.442  1.00 96.72      5G0J O  
ATOM   3953  N   SER A 552     -64.348  74.561  -3.840  1.00 81.80      5G0J N  
ATOM   3954  CA  SER A 552     -65.056  73.327  -4.168  1.00 81.54      5G0J C  
ATOM   3955  C   SER A 552     -65.975  73.007  -2.987  1.00 85.40      5G0J C  
ATOM   3956  O   SER A 552     -67.196  72.998  -3.149  1.00 85.26      5G0J O  
ATOM   3957  CB  SER A 552     -64.070  72.177  -4.380  1.00 84.85      5G0J C  
ATOM   3958  OG  SER A 552     -63.097  72.453  -5.375  1.00 94.75      5G0J O  
ATOM   3959  N   ALA A 553     -65.376  72.811  -1.782  1.00 81.26      5G0J N  
ATOM   3960  CA  ALA A 553     -66.053  72.537  -0.501  1.00 80.11      5G0J C  
ATOM   3961  C   ALA A 553     -67.146  73.577  -0.197  1.00 83.56      5G0J C  
ATOM   3962  O   ALA A 553     -68.149  73.231   0.423  1.00 83.82      5G0J O  
ATOM   3963  CB  ALA A 553     -65.037  72.485   0.634  1.00 80.36      5G0J C  
ATOM   3964  N   GLN A 554     -66.968  74.832  -0.661  1.00 78.97      5G0J N  
ATOM   3965  CA  GLN A 554     -67.958  75.888  -0.489  1.00 78.36      5G0J C  
ATOM   3966  C   GLN A 554     -69.140  75.567  -1.381  1.00 82.37      5G0J C  
ATOM   3967  O   GLN A 554     -70.255  75.539  -0.881  1.00 83.03      5G0J O  
ATOM   3968  CB  GLN A 554     -67.366  77.263  -0.822  1.00 79.72      5G0J C  
ATOM   3969  CG  GLN A 554     -68.411  78.358  -0.944  1.00 94.16      5G0J C  
ATOM   3970  CD  GLN A 554     -67.896  79.677  -0.465  1.00116.53      5G0J C  
ATOM   3971  NE2 GLN A 554     -68.569  80.224   0.539  1.00101.77      5G0J N  
ATOM   3972  OE1 GLN A 554     -66.911  80.219  -0.988  1.00118.06      5G0J O  
ATOM   3973  N   ALA A 555     -68.889  75.280  -2.684  1.00 77.86      5G0J N  
ATOM   3974  CA  ALA A 555     -69.909  74.930  -3.676  1.00 76.84      5G0J C  
ATOM   3975  C   ALA A 555     -70.744  73.744  -3.183  1.00 78.31      5G0J C  
ATOM   3976  O   ALA A 555     -71.970  73.836  -3.169  1.00 77.86      5G0J O  
ATOM   3977  CB  ALA A 555     -69.254  74.590  -5.011  1.00 77.24      5G0J C  
ATOM   3978  N   ILE A 556     -70.065  72.670  -2.724  1.00 71.88      5G0J N  
ATOM   3979  CA  ILE A 556     -70.651  71.442  -2.200  1.00 70.25      5G0J C  
ATOM   3980  C   ILE A 556     -71.592  71.749  -1.025  1.00 76.06      5G0J C  
ATOM   3981  O   ILE A 556     -72.784  71.420  -1.099  1.00 76.76      5G0J O  
ATOM   3982  CB  ILE A 556     -69.541  70.413  -1.822  1.00 71.86      5G0J C  
ATOM   3983  CG1 ILE A 556     -68.717  69.983  -3.038  1.00 71.18      5G0J C  
ATOM   3984  CG2 ILE A 556     -70.103  69.216  -1.066  1.00 72.10      5G0J C  
ATOM   3985  CD1 ILE A 556     -67.627  68.922  -2.767  1.00 78.31      5G0J C  
ATOM   3986  N   LEU A 557     -71.058  72.378   0.041  1.00 72.92      5G0J N  
ATOM   3987  CA  LEU A 557     -71.806  72.683   1.267  1.00 73.31      5G0J C  
ATOM   3988  C   LEU A 557     -72.954  73.678   1.083  1.00 81.51      5G0J C  
ATOM   3989  O   LEU A 557     -73.932  73.567   1.820  1.00 83.33      5G0J O  
ATOM   3990  CB  LEU A 557     -70.891  73.132   2.406  1.00 72.59      5G0J C  
ATOM   3991  CG  LEU A 557     -69.954  72.065   2.946  1.00 76.41      5G0J C  
ATOM   3992  CD1 LEU A 557     -68.775  72.682   3.654  1.00 76.37      5G0J C  
ATOM   3993  CD2 LEU A 557     -70.679  71.065   3.825  1.00 77.64      5G0J C  
ATOM   3994  N   THR A 558     -72.862  74.620   0.113  1.00 77.28      5G0J N  
ATOM   3995  CA  THR A 558     -73.942  75.567  -0.173  1.00 77.23      5G0J C  
ATOM   3996  C   THR A 558     -74.904  74.982  -1.210  1.00 83.60      5G0J C  
ATOM   3997  O   THR A 558     -75.785  75.688  -1.717  1.00 83.62      5G0J O  
ATOM   3998  CB  THR A 558     -73.411  76.949  -0.588  1.00 91.01      5G0J C  
ATOM   3999  CG2 THR A 558     -72.538  77.589   0.476  1.00 91.26      5G0J C  
ATOM   4000  OG1 THR A 558     -72.742  76.891  -1.862  1.00 96.14      5G0J O  
ATOM   4001  N   GLY A 559     -74.706  73.706  -1.541  1.00 81.92      5G0J N  
ATOM   4002  CA  GLY A 559     -75.527  72.968  -2.500  1.00 82.39      5G0J C  
ATOM   4003  C   GLY A 559     -75.436  73.384  -3.962  1.00 87.68      5G0J C  
ATOM   4004  O   GLY A 559     -76.241  72.912  -4.776  1.00 88.99      5G0J O  
ATOM   4005  N   GLN A 560     -74.450  74.250  -4.312  1.00 82.45      5G0J N  
ATOM   4006  CA  GLN A 560     -74.157  74.724  -5.665  1.00 81.42      5G0J C  
ATOM   4007  C   GLN A 560     -73.732  73.519  -6.560  1.00 82.12      5G0J C  
ATOM   4008  O   GLN A 560     -73.985  73.538  -7.769  1.00 82.08      5G0J O  
ATOM   4009  CB  GLN A 560     -73.062  75.787  -5.588  1.00 83.39      5G0J C  
ATOM   4010  CG  GLN A 560     -72.993  76.764  -6.766  1.00104.64      5G0J C  
ATOM   4011  CD  GLN A 560     -71.580  77.301  -6.979  1.00121.36      5G0J C  
ATOM   4012  NE2 GLN A 560     -70.899  77.744  -5.902  1.00112.78      5G0J N  
ATOM   4013  OE1 GLN A 560     -71.067  77.303  -8.106  1.00111.73      5G0J O  
ATOM   4014  N   VAL A 561     -73.095  72.476  -5.950  1.00 74.58      5G0J N  
ATOM   4015  CA  VAL A 561     -72.751  71.171  -6.544  1.00 72.57      5G0J C  
ATOM   4016  C   VAL A 561     -73.010  70.104  -5.470  1.00 75.71      5G0J C  
ATOM   4017  O   VAL A 561     -73.212  70.456  -4.309  1.00 75.61      5G0J O  
ATOM   4018  CB  VAL A 561     -71.334  71.032  -7.181  1.00 75.49      5G0J C  
ATOM   4019  CG1 VAL A 561     -71.089  72.053  -8.285  1.00 75.20      5G0J C  
ATOM   4020  CG2 VAL A 561     -70.220  71.054  -6.149  1.00 75.12      5G0J C  
ATOM   4021  N   ARG A 562     -73.016  68.817  -5.825  1.00 72.37      5G0J N  
ATOM   4022  CA  ARG A 562     -73.188  67.778  -4.796  1.00 71.87      5G0J C  
ATOM   4023  C   ARG A 562     -71.835  67.176  -4.446  1.00 74.71      5G0J C  
ATOM   4024  O   ARG A 562     -71.557  66.871  -3.282  1.00 74.62      5G0J O  
ATOM   4025  CB  ARG A 562     -74.202  66.685  -5.192  1.00 69.51      5G0J C  
ATOM   4026  CG  ARG A 562     -74.650  65.813  -4.009  1.00 66.99      5G0J C  
ATOM   4027  CD  ARG A 562     -75.264  66.623  -2.881  1.00 71.01      5G0J C  
ATOM   4028  NE  ARG A 562     -76.130  65.805  -2.038  1.00 80.51      5G0J N  
ATOM   4029  CZ  ARG A 562     -77.460  65.870  -2.031  1.00 87.72      5G0J C  
ATOM   4030  NH1 ARG A 562     -78.096  66.733  -2.819  1.00 46.44      5G0J N1+
ATOM   4031  NH2 ARG A 562     -78.169  65.048  -1.252  1.00 78.74      5G0J N  
ATOM   4032  N   ASN A 563     -70.999  67.020  -5.469  1.00 69.98      5G0J N  
ATOM   4033  CA  ASN A 563     -69.651  66.517  -5.346  1.00 69.64      5G0J C  
ATOM   4034  C   ASN A 563     -68.768  67.244  -6.321  1.00 76.83      5G0J C  
ATOM   4035  O   ASN A 563     -69.274  67.882  -7.242  1.00 77.33      5G0J O  
ATOM   4036  CB  ASN A 563     -69.591  65.003  -5.530  1.00 66.72      5G0J C  
ATOM   4037  CG  ASN A 563     -70.117  64.447  -6.821  1.00 78.07      5G0J C  
ATOM   4038  ND2 ASN A 563     -70.646  63.245  -6.733  1.00 66.58      5G0J N  
ATOM   4039  OD1 ASN A 563     -70.020  65.044  -7.899  1.00 74.19      5G0J O  
ATOM   4040  N   ALA A 564     -67.451  67.180  -6.115  1.00 75.54      5G0J N  
ATOM   4041  CA  ALA A 564     -66.501  67.859  -6.986  1.00 76.16      5G0J C  
ATOM   4042  C   ALA A 564     -65.171  67.150  -7.035  1.00 80.70      5G0J C  
ATOM   4043  O   ALA A 564     -64.889  66.296  -6.192  1.00 80.79      5G0J O  
ATOM   4044  CB  ALA A 564     -66.309  69.303  -6.536  1.00 77.13      5G0J C  
ATOM   4045  N   VAL A 565     -64.358  67.515  -8.033  1.00 77.75      5G0J N  
ATOM   4046  CA  VAL A 565     -63.007  67.000  -8.266  1.00 77.55      5G0J C  
ATOM   4047  C   VAL A 565     -62.043  68.200  -8.344  1.00 82.21      5G0J C  
ATOM   4048  O   VAL A 565     -62.407  69.258  -8.875  1.00 81.42      5G0J O  
ATOM   4049  CB  VAL A 565     -62.929  66.029  -9.487  1.00 80.32      5G0J C  
ATOM   4050  CG1 VAL A 565     -62.923  66.769 -10.827  1.00 78.90      5G0J C  
ATOM   4051  CG2 VAL A 565     -61.730  65.103  -9.372  1.00 80.35      5G0J C  
ATOM   4052  N   ALA A 566     -60.838  68.037  -7.779  1.00 80.02      5G0J N  
ATOM   4053  CA  ALA A 566     -59.796  69.067  -7.707  1.00 79.87      5G0J C  
ATOM   4054  C   ALA A 566     -58.441  68.618  -8.320  1.00 82.86      5G0J C  
ATOM   4055  O   ALA A 566     -57.687  67.857  -7.698  1.00 80.29      5G0J O  
ATOM   4056  CB  ALA A 566     -59.628  69.517  -6.264  1.00 80.51      5G0J C  
ATOM   4057  N   ILE A 567     -58.179  69.050  -9.578  1.00 81.45      5G0J N  
ATOM   4058  CA  ILE A 567     -56.933  68.740 -10.295  1.00 82.17      5G0J C  
ATOM   4059  C   ILE A 567     -55.988  69.870  -9.885  1.00 87.83      5G0J C  
ATOM   4060  O   ILE A 567     -56.050  70.999 -10.411  1.00 88.29      5G0J O  
ATOM   4061  CB  ILE A 567     -57.097  68.587 -11.835  1.00 85.41      5G0J C  
ATOM   4062  CG1 ILE A 567     -58.288  67.680 -12.209  1.00 85.39      5G0J C  
ATOM   4063  CG2 ILE A 567     -55.791  68.085 -12.480  1.00 86.10      5G0J C  
ATOM   4064  CD1 ILE A 567     -59.120  68.250 -13.353  1.00 87.06      5G0J C  
ATOM   4065  N   VAL A 568     -55.202  69.573  -8.834  1.00 83.74      5G0J N  
ATOM   4066  CA  VAL A 568     -54.329  70.511  -8.128  1.00 82.40      5G0J C  
ATOM   4067  C   VAL A 568     -52.948  69.907  -7.826  1.00 86.69      5G0J C  
ATOM   4068  O   VAL A 568     -52.807  68.702  -7.586  1.00 86.12      5G0J O  
ATOM   4069  CB  VAL A 568     -54.999  71.051  -6.808  1.00 84.29      5G0J C  
ATOM   4070  CG1 VAL A 568     -56.212  71.947  -7.081  1.00 83.33      5G0J C  
ATOM   4071  CG2 VAL A 568     -55.365  69.916  -5.852  1.00 83.79      5G0J C  
ATOM   4072  N   ARG A 569     -51.944  70.792  -7.809  1.00 82.91      5G0J N  
ATOM   4073  CA  ARG A 569     -50.551  70.539  -7.472  1.00 82.33      5G0J C  
ATOM   4074  C   ARG A 569     -49.960  71.886  -6.980  1.00 86.59      5G0J C  
ATOM   4075  O   ARG A 569     -50.415  72.943  -7.452  1.00 86.07      5G0J O  
ATOM   4076  CB  ARG A 569     -49.775  69.955  -8.672  1.00 81.29      5G0J C  
ATOM   4077  CG  ARG A 569     -49.325  70.983  -9.701  1.00 82.94      5G0J C  
ATOM   4078  CD  ARG A 569     -48.521  70.354 -10.818  1.00 88.23      5G0J C  
ATOM   4079  NE  ARG A 569     -47.127  70.088 -10.465  1.00 90.27      5G0J N  
ATOM   4080  CZ  ARG A 569     -46.142  70.982 -10.539  1.00 98.59      5G0J C  
ATOM   4081  NH1 ARG A 569     -46.392  72.229 -10.941  1.00 74.39      5G0J N1+
ATOM   4082  NH2 ARG A 569     -44.898  70.634 -10.233  1.00 80.46      5G0J N  
ATOM   4083  N   PRO A 570     -48.994  71.904  -6.027  1.00 82.62      5G0J N  
ATOM   4084  CA  PRO A 570     -48.319  70.755  -5.384  1.00 82.22      5G0J C  
ATOM   4085  C   PRO A 570     -49.189  70.017  -4.374  1.00 86.26      5G0J C  
ATOM   4086  O   PRO A 570     -50.106  70.650  -3.837  1.00 86.32      5G0J O  
ATOM   4087  CB  PRO A 570     -47.086  71.397  -4.731  1.00 84.11      5G0J C  
ATOM   4088  CG  PRO A 570     -47.476  72.827  -4.484  1.00 88.56      5G0J C  
ATOM   4089  CD  PRO A 570     -48.434  73.198  -5.578  1.00 83.83      5G0J C  
ATOM   4090  N   PRO A 571     -48.909  68.710  -4.081  1.00 83.00      5G0J N  
ATOM   4091  CA  PRO A 571     -49.710  67.963  -3.077  1.00 83.83      5G0J C  
ATOM   4092  C   PRO A 571     -49.646  68.501  -1.616  1.00 91.58      5G0J C  
ATOM   4093  O   PRO A 571     -48.975  69.514  -1.351  1.00 92.18      5G0J O  
ATOM   4094  CB  PRO A 571     -49.165  66.528  -3.192  1.00 84.94      5G0J C  
ATOM   4095  CG  PRO A 571     -47.797  66.683  -3.684  1.00 88.86      5G0J C  
ATOM   4096  CD  PRO A 571     -47.837  67.858  -4.629  1.00 84.56      5G0J C  
ATOM   4097  N   GLY A 572     -50.322  67.830  -0.671  1.00 88.11      5G0J N  
ATOM   4098  CA  GLY A 572     -50.348  68.338   0.697  1.00 87.67      5G0J C  
ATOM   4099  C   GLY A 572     -50.289  67.415   1.894  1.00 90.54      5G0J C  
ATOM   4100  O   GLY A 572     -49.870  67.872   2.961  1.00 89.16      5G0J O  
ATOM   4101  N   HIS A 573     -50.674  66.124   1.749  1.00 87.20      5G0J N  
ATOM   4102  CA  HIS A 573     -50.788  65.193   2.883  1.00 87.85      5G0J C  
ATOM   4103  C   HIS A 573     -49.478  64.925   3.740  1.00 94.75      5G0J C  
ATOM   4104  O   HIS A 573     -49.591  64.362   4.847  1.00 94.01      5G0J O  
ATOM   4105  CB  HIS A 573     -51.430  63.867   2.450  1.00 88.20      5G0J C  
ATOM   4106  CG  HIS A 573     -50.557  62.952   1.664  1.00 91.33      5G0J C  
ATOM   4107  CD2 HIS A 573     -49.740  63.215   0.620  1.00 92.89      5G0J C  
ATOM   4108  ND1 HIS A 573     -50.544  61.585   1.914  1.00 93.11      5G0J N  
ATOM   4109  CE1 HIS A 573     -49.694  61.067   1.045  1.00 92.22      5G0J C  
ATOM   4110  NE2 HIS A 573     -49.192  62.006   0.237  1.00 92.67      5G0J N  
ATOM   4111  N   HIS A 574     -48.281  65.367   3.267  1.00 91.96      5G0J N  
ATOM   4112  CA  HIS A 574     -47.022  65.200   3.998  1.00 91.35      5G0J C  
ATOM   4113  C   HIS A 574     -46.679  66.426   4.841  1.00 95.86      5G0J C  
ATOM   4114  O   HIS A 574     -46.034  66.284   5.893  1.00 94.18      5G0J O  
ATOM   4115  CB  HIS A 574     -45.875  64.835   3.056  1.00 91.91      5G0J C  
ATOM   4116  CG  HIS A 574     -45.960  63.445   2.510  1.00 95.45      5G0J C  
ATOM   4117  CD2 HIS A 574     -45.759  63.000   1.248  1.00 97.60      5G0J C  
ATOM   4118  ND1 HIS A 574     -46.233  62.359   3.327  1.00 97.47      5G0J N  
ATOM   4119  CE1 HIS A 574     -46.208  61.294   2.538  1.00 97.16      5G0J C  
ATOM   4120  NE2 HIS A 574     -45.929  61.627   1.277  1.00 97.48      5G0J N  
ATOM   4121  N   ALA A 575     -47.128  67.627   4.380  1.00 93.66      5G0J N  
ATOM   4122  CA  ALA A 575     -46.926  68.914   5.053  1.00 94.02      5G0J C  
ATOM   4123  C   ALA A 575     -47.524  68.919   6.469  1.00101.68      5G0J C  
ATOM   4124  O   ALA A 575     -48.670  68.491   6.664  1.00101.45      5G0J O  
ATOM   4125  CB  ALA A 575     -47.524  70.034   4.227  1.00 94.39      5G0J C  
ATOM   4126  N   GLU A 576     -46.714  69.380   7.461  1.00100.13      5G0J N  
ATOM   4127  CA  GLU A 576     -47.027  69.461   8.906  1.00 99.29      5G0J C  
ATOM   4128  C   GLU A 576     -47.250  70.899   9.355  1.00103.87      5G0J C  
ATOM   4129  O   GLU A 576     -46.940  71.825   8.603  1.00102.03      5G0J O  
ATOM   4130  CB  GLU A 576     -45.894  68.840   9.727  1.00100.05      5G0J C  
ATOM   4131  CG  GLU A 576     -45.644  67.377   9.414  1.00106.96      5G0J C  
ATOM   4132  CD  GLU A 576     -46.007  66.397  10.509  1.00124.30      5G0J C  
ATOM   4133  OE1 GLU A 576     -46.937  66.681  11.305  1.00112.39      5G0J O  
ATOM   4134  OE2 GLU A 576     -45.363  65.324  10.552  1.00117.07      5G0J O1-
ATOM   4135  N   LYS A 577     -47.759  71.088  10.594  1.00102.94      5G0J N  
ATOM   4136  CA  LYS A 577     -48.042  72.412  11.163  1.00103.95      5G0J C  
ATOM   4137  C   LYS A 577     -46.917  73.422  10.900  1.00111.78      5G0J C  
ATOM   4138  O   LYS A 577     -47.210  74.518  10.424  1.00110.63      5G0J O  
ATOM   4139  CB  LYS A 577     -48.371  72.322  12.670  1.00105.72      5G0J C  
ATOM   4140  CG  LYS A 577     -48.841  73.655  13.299  1.00113.79      5G0J C  
ATOM   4141  CD  LYS A 577     -48.416  73.863  14.768  1.00121.61      5G0J C  
ATOM   4142  CE  LYS A 577     -46.967  74.317  14.917  1.00123.71      5G0J C  
ATOM   4143  NZ  LYS A 577     -46.633  74.765  16.296  1.00116.46      5G0J N1+
ATOM   4144  N   ASP A 578     -45.636  73.031  11.155  1.00112.09      5G0J N  
ATOM   4145  CA  ASP A 578     -44.488  73.933  10.987  1.00113.52      5G0J C  
ATOM   4146  C   ASP A 578     -43.413  73.482   9.945  1.00117.67      5G0J C  
ATOM   4147  O   ASP A 578     -42.395  74.177   9.819  1.00119.57      5G0J O  
ATOM   4148  CB  ASP A 578     -43.827  74.247  12.355  1.00116.45      5G0J C  
ATOM   4149  CG  ASP A 578     -42.804  73.232  12.854  1.00137.05      5G0J C  
ATOM   4150  OD1 ASP A 578     -43.092  72.003  12.790  1.00138.68      5G0J O  
ATOM   4151  OD2 ASP A 578     -41.721  73.663  13.325  1.00146.16      5G0J O1-
ATOM   4152  N   THR A 579     -43.628  72.385   9.181  1.00111.64      5G0J N  
ATOM   4153  CA  THR A 579     -42.623  71.965   8.181  1.00110.46      5G0J C  
ATOM   4154  C   THR A 579     -43.236  71.431   6.849  1.00112.46      5G0J C  
ATOM   4155  O   THR A 579     -44.310  70.817   6.856  1.00113.54      5G0J O  
ATOM   4156  CB  THR A 579     -41.595  70.959   8.795  1.00114.11      5G0J C  
ATOM   4157  CG2 THR A 579     -42.141  69.523   8.946  1.00110.25      5G0J C  
ATOM   4158  OG1 THR A 579     -40.394  70.946   8.019  1.00112.61      5G0J O  
ATOM   4159  N   ALA A 580     -42.538  71.685   5.712  1.00104.16      5G0J N  
ATOM   4160  CA  ALA A 580     -42.887  71.156   4.402  1.00101.04      5G0J C  
ATOM   4161  C   ALA A 580     -42.172  69.790   4.337  1.00102.03      5G0J C  
ATOM   4162  O   ALA A 580     -41.198  69.578   5.057  1.00102.34      5G0J O  
ATOM   4163  CB  ALA A 580     -42.391  72.090   3.313  1.00101.09      5G0J C  
ATOM   4164  N   CYS A 581     -42.691  68.845   3.578  1.00 96.76      5G0J N  
ATOM   4165  CA  CYS A 581     -42.109  67.506   3.463  1.00 96.93      5G0J C  
ATOM   4166  C   CYS A 581     -42.691  66.847   2.198  1.00101.63      5G0J C  
ATOM   4167  O   CYS A 581     -43.717  67.323   1.714  1.00102.85      5G0J O  
ATOM   4168  CB  CYS A 581     -42.413  66.688   4.719  1.00 97.65      5G0J C  
ATOM   4169  SG  CYS A 581     -41.818  64.970   4.676  1.00101.99      5G0J S  
ATOM   4170  N   GLY A 582     -42.030  65.807   1.672  1.00 96.28      5G0J N  
ATOM   4171  CA  GLY A 582     -42.451  65.034   0.502  1.00 96.05      5G0J C  
ATOM   4172  C   GLY A 582     -43.250  65.710  -0.615  1.00100.12      5G0J C  
ATOM   4173  O   GLY A 582     -44.291  65.193  -1.031  1.00 99.44      5G0J O  
ATOM   4174  N   PHE A 583     -42.760  66.876  -1.113  1.00 96.26      5G0J N  
ATOM   4175  CA  PHE A 583     -43.278  67.721  -2.214  1.00 95.88      5G0J C  
ATOM   4176  C   PHE A 583     -44.449  68.612  -1.807  1.00 97.71      5G0J C  
ATOM   4177  O   PHE A 583     -44.912  69.428  -2.608  1.00 96.53      5G0J O  
ATOM   4178  CB  PHE A 583     -43.625  66.914  -3.496  1.00 98.22      5G0J C  
ATOM   4179  CG  PHE A 583     -42.773  65.704  -3.830  1.00100.20      5G0J C  
ATOM   4180  CD1 PHE A 583     -41.393  65.729  -3.655  1.00103.18      5G0J C  
ATOM   4181  CD2 PHE A 583     -43.351  64.545  -4.329  1.00102.31      5G0J C  
ATOM   4182  CE1 PHE A 583     -40.623  64.590  -3.890  1.00104.06      5G0J C  
ATOM   4183  CE2 PHE A 583     -42.564  63.433  -4.644  1.00105.02      5G0J C  
ATOM   4184  CZ  PHE A 583     -41.204  63.468  -4.432  1.00103.07      5G0J C  
ATOM   4185  N   CYS A 584     -44.882  68.487  -0.548  1.00 94.08      5G0J N  
ATOM   4186  CA  CYS A 584     -46.029  69.160   0.059  1.00 93.62      5G0J C  
ATOM   4187  C   CYS A 584     -45.629  70.399   0.848  1.00 98.56      5G0J C  
ATOM   4188  O   CYS A 584     -44.686  70.337   1.642  1.00 97.57      5G0J O  
ATOM   4189  CB  CYS A 584     -46.791  68.176   0.942  1.00 93.60      5G0J C  
ATOM   4190  SG  CYS A 584     -47.069  66.554   0.186  1.00 97.34      5G0J S  
ATOM   4191  N   PHE A 585     -46.389  71.498   0.689  1.00 96.14      5G0J N  
ATOM   4192  CA  PHE A 585     -46.124  72.749   1.403  1.00 97.26      5G0J C  
ATOM   4193  C   PHE A 585     -47.172  73.025   2.484  1.00101.21      5G0J C  
ATOM   4194  O   PHE A 585     -46.838  73.283   3.640  1.00100.10      5G0J O  
ATOM   4195  CB  PHE A 585     -45.984  73.911   0.408  1.00100.23      5G0J C  
ATOM   4196  CG  PHE A 585     -44.773  73.700  -0.470  1.00104.05      5G0J C  
ATOM   4197  CD1 PHE A 585     -44.859  72.946  -1.637  1.00107.97      5G0J C  
ATOM   4198  CD2 PHE A 585     -43.522  74.176  -0.086  1.00108.71      5G0J C  
ATOM   4199  CE1 PHE A 585     -43.720  72.702  -2.421  1.00111.56      5G0J C  
ATOM   4200  CE2 PHE A 585     -42.386  73.931  -0.871  1.00109.95      5G0J C  
ATOM   4201  CZ  PHE A 585     -42.493  73.204  -2.035  1.00109.53      5G0J C  
ATOM   4202  N   PHE A 586     -48.443  72.932   2.107  1.00 97.81      5G0J N  
ATOM   4203  CA  PHE A 586     -49.570  73.128   3.000  1.00 96.60      5G0J C  
ATOM   4204  C   PHE A 586     -50.430  71.878   2.924  1.00 99.25      5G0J C  
ATOM   4205  O   PHE A 586     -50.465  71.233   1.864  1.00 98.80      5G0J O  
ATOM   4206  CB  PHE A 586     -50.351  74.398   2.615  1.00 98.08      5G0J C  
ATOM   4207  CG  PHE A 586     -49.496  75.643   2.503  1.00 99.94      5G0J C  
ATOM   4208  CD1 PHE A 586     -48.608  75.993   3.514  1.00103.35      5G0J C  
ATOM   4209  CD2 PHE A 586     -49.584  76.466   1.393  1.00102.99      5G0J C  
ATOM   4210  CE1 PHE A 586     -47.811  77.134   3.404  1.00104.67      5G0J C  
ATOM   4211  CE2 PHE A 586     -48.803  77.623   1.295  1.00106.19      5G0J C  
ATOM   4212  CZ  PHE A 586     -47.922  77.948   2.301  1.00104.36      5G0J C  
ATOM   4213  N   ASN A 587     -51.064  71.479   4.052  1.00 94.00      5G0J N  
ATOM   4214  CA  ASN A 587     -51.913  70.289   4.027  1.00 92.69      5G0J C  
ATOM   4215  C   ASN A 587     -53.238  70.734   3.478  1.00 95.36      5G0J C  
ATOM   4216  O   ASN A 587     -54.096  71.220   4.213  1.00 93.60      5G0J O  
ATOM   4217  CB  ASN A 587     -52.020  69.618   5.380  1.00 90.78      5G0J C  
ATOM   4218  CG  ASN A 587     -52.408  68.166   5.305  1.00107.54      5G0J C  
ATOM   4219  ND2 ASN A 587     -51.640  67.328   5.953  1.00103.05      5G0J N  
ATOM   4220  OD1 ASN A 587     -53.403  67.781   4.692  1.00 99.43      5G0J O  
ATOM   4221  N   THR A 588     -53.357  70.631   2.136  1.00 92.47      5G0J N  
ATOM   4222  CA  THR A 588     -54.485  71.113   1.349  1.00 91.70      5G0J C  
ATOM   4223  C   THR A 588     -55.777  70.403   1.785  1.00 92.21      5G0J C  
ATOM   4224  O   THR A 588     -56.782  71.083   1.976  1.00 90.47      5G0J O  
ATOM   4225  CB  THR A 588     -54.141  71.087  -0.155  1.00103.84      5G0J C  
ATOM   4226  CG2 THR A 588     -53.827  69.689  -0.701  1.00106.02      5G0J C  
ATOM   4227  OG1 THR A 588     -55.165  71.743  -0.906  1.00101.86      5G0J O  
ATOM   4228  N   ALA A 589     -55.711  69.093   2.083  1.00 88.26      5G0J N  
ATOM   4229  CA  ALA A 589     -56.864  68.328   2.564  1.00 88.27      5G0J C  
ATOM   4230  C   ALA A 589     -57.297  68.783   3.978  1.00 93.04      5G0J C  
ATOM   4231  O   ALA A 589     -58.475  69.075   4.201  1.00 93.09      5G0J O  
ATOM   4232  CB  ALA A 589     -56.555  66.832   2.540  1.00 88.90      5G0J C  
ATOM   4233  N   ALA A 590     -56.330  68.884   4.912  1.00 89.49      5G0J N  
ATOM   4234  CA  ALA A 590     -56.547  69.307   6.302  1.00 88.08      5G0J C  
ATOM   4235  C   ALA A 590     -57.080  70.730   6.421  1.00 88.00      5G0J C  
ATOM   4236  O   ALA A 590     -57.916  70.972   7.291  1.00 88.66      5G0J O  
ATOM   4237  CB  ALA A 590     -55.267  69.157   7.109  1.00 88.73      5G0J C  
ATOM   4238  N   LEU A 591     -56.602  71.656   5.568  1.00 80.15      5G0J N  
ATOM   4239  CA  LEU A 591     -57.042  73.039   5.576  1.00 80.25      5G0J C  
ATOM   4240  C   LEU A 591     -58.449  73.149   5.059  1.00 87.18      5G0J C  
ATOM   4241  O   LEU A 591     -59.182  74.060   5.476  1.00 85.87      5G0J O  
ATOM   4242  CB  LEU A 591     -56.146  73.909   4.700  1.00 80.69      5G0J C  
ATOM   4243  CG  LEU A 591     -54.735  74.136   5.174  1.00 86.84      5G0J C  
ATOM   4244  CD1 LEU A 591     -53.820  74.440   3.987  1.00 87.80      5G0J C  
ATOM   4245  CD2 LEU A 591     -54.671  75.193   6.295  1.00 89.47      5G0J C  
ATOM   4246  N   THR A 592     -58.804  72.270   4.069  1.00 86.41      5G0J N  
ATOM   4247  CA  THR A 592     -60.135  72.237   3.442  1.00 86.18      5G0J C  
ATOM   4248  C   THR A 592     -61.144  71.862   4.519  1.00 88.30      5G0J C  
ATOM   4249  O   THR A 592     -62.128  72.581   4.685  1.00 87.11      5G0J O  
ATOM   4250  CB  THR A 592     -60.150  71.340   2.188  1.00 94.87      5G0J C  
ATOM   4251  CG2 THR A 592     -61.529  71.283   1.516  1.00 92.02      5G0J C  
ATOM   4252  OG1 THR A 592     -59.197  71.851   1.260  1.00 94.90      5G0J O  
ATOM   4253  N   ALA A 593     -60.829  70.797   5.306  1.00 84.85      5G0J N  
ATOM   4254  CA  ALA A 593     -61.608  70.303   6.441  1.00 85.35      5G0J C  
ATOM   4255  C   ALA A 593     -61.933  71.457   7.410  1.00 93.02      5G0J C  
ATOM   4256  O   ALA A 593     -63.111  71.648   7.727  1.00 94.93      5G0J O  
ATOM   4257  CB  ALA A 593     -60.847  69.201   7.164  1.00 85.76      5G0J C  
ATOM   4258  N   ARG A 594     -60.918  72.276   7.805  1.00 88.53      5G0J N  
ATOM   4259  CA  ARG A 594     -61.122  73.427   8.698  1.00 87.55      5G0J C  
ATOM   4260  C   ARG A 594     -61.756  74.625   7.977  1.00 89.85      5G0J C  
ATOM   4261  O   ARG A 594     -62.387  75.451   8.632  1.00 90.59      5G0J O  
ATOM   4262  CB  ARG A 594     -59.844  73.829   9.463  1.00 86.59      5G0J C  
ATOM   4263  CG  ARG A 594     -59.264  72.720  10.321  1.00 93.00      5G0J C  
ATOM   4264  CD  ARG A 594     -59.132  73.146  11.758  1.00104.14      5G0J C  
ATOM   4265  NE  ARG A 594     -58.206  72.261  12.465  1.00118.04      5G0J N  
ATOM   4266  CZ  ARG A 594     -58.569  71.161  13.119  1.00132.81      5G0J C  
ATOM   4267  NH1 ARG A 594     -59.849  70.798  13.167  1.00112.48      5G0J N1+
ATOM   4268  NH2 ARG A 594     -57.655  70.412  13.725  1.00120.23      5G0J N  
ATOM   4269  N   TYR A 595     -61.621  74.731   6.653  1.00 84.55      5G0J N  
ATOM   4270  CA  TYR A 595     -62.305  75.838   5.989  1.00 84.76      5G0J C  
ATOM   4271  C   TYR A 595     -63.805  75.509   6.003  1.00 89.91      5G0J C  
ATOM   4272  O   TYR A 595     -64.645  76.413   6.100  1.00 88.78      5G0J O  
ATOM   4273  CB  TYR A 595     -61.819  76.038   4.540  1.00 85.34      5G0J C  
ATOM   4274  CG  TYR A 595     -62.688  77.008   3.761  1.00 86.65      5G0J C  
ATOM   4275  CD1 TYR A 595     -62.572  78.382   3.947  1.00 88.09      5G0J C  
ATOM   4276  CD2 TYR A 595     -63.673  76.550   2.887  1.00 87.82      5G0J C  
ATOM   4277  CE1 TYR A 595     -63.374  79.281   3.239  1.00 87.89      5G0J C  
ATOM   4278  CE2 TYR A 595     -64.500  77.439   2.192  1.00 88.62      5G0J C  
ATOM   4279  CZ  TYR A 595     -64.338  78.806   2.364  1.00 93.38      5G0J C  
ATOM   4280  OH  TYR A 595     -65.132  79.693   1.677  1.00 90.91      5G0J O  
ATOM   4281  N   ALA A 596     -64.114  74.193   5.859  1.00 86.79      5G0J N  
ATOM   4282  CA  ALA A 596     -65.456  73.619   5.828  1.00 86.15      5G0J C  
ATOM   4283  C   ALA A 596     -66.092  73.791   7.184  1.00 88.09      5G0J C  
ATOM   4284  O   ALA A 596     -67.206  74.319   7.263  1.00 88.29      5G0J O  
ATOM   4285  CB  ALA A 596     -65.394  72.146   5.453  1.00 86.96      5G0J C  
ATOM   4286  N   GLN A 597     -65.354  73.410   8.255  1.00 81.63      5G0J N  
ATOM   4287  CA  GLN A 597     -65.779  73.585   9.636  1.00 80.22      5G0J C  
ATOM   4288  C   GLN A 597     -66.032  75.094   9.901  1.00 85.27      5G0J C  
ATOM   4289  O   GLN A 597     -67.030  75.437  10.540  1.00 85.29      5G0J O  
ATOM   4290  CB  GLN A 597     -64.759  72.956  10.602  1.00 80.68      5G0J C  
ATOM   4291  CG  GLN A 597     -64.987  71.442  10.809  1.00 80.31      5G0J C  
ATOM   4292  CD  GLN A 597     -63.960  70.700  11.668  1.00101.64      5G0J C  
ATOM   4293  NE2 GLN A 597     -64.133  69.374  11.788  1.00 84.57      5G0J N  
ATOM   4294  OE1 GLN A 597     -63.006  71.278  12.227  1.00102.59      5G0J O  
ATOM   4295  N   SER A 598     -65.216  75.990   9.285  1.00 82.58      5G0J N  
ATOM   4296  CA  SER A 598     -65.354  77.448   9.399  1.00 82.62      5G0J C  
ATOM   4297  C   SER A 598     -66.669  77.994   8.811  1.00 87.48      5G0J C  
ATOM   4298  O   SER A 598     -67.362  78.734   9.504  1.00 87.84      5G0J O  
ATOM   4299  CB  SER A 598     -64.137  78.176   8.820  1.00 86.52      5G0J C  
ATOM   4300  OG  SER A 598     -64.311  78.712   7.517  1.00 99.29      5G0J O  
ATOM   4301  N   ILE A 599     -67.027  77.603   7.562  1.00 84.79      5G0J N  
ATOM   4302  CA  ILE A 599     -68.234  78.088   6.850  1.00 83.76      5G0J C  
ATOM   4303  C   ILE A 599     -69.543  77.409   7.317  1.00 86.37      5G0J C  
ATOM   4304  O   ILE A 599     -70.628  77.914   7.009  1.00 85.55      5G0J O  
ATOM   4305  CB  ILE A 599     -68.089  78.064   5.309  1.00 86.18      5G0J C  
ATOM   4306  CG1 ILE A 599     -67.720  76.657   4.757  1.00 85.77      5G0J C  
ATOM   4307  CG2 ILE A 599     -67.098  79.140   4.876  1.00 86.86      5G0J C  
ATOM   4308  CD1 ILE A 599     -68.055  76.427   3.246  1.00 83.15      5G0J C  
ATOM   4309  N   THR A 600     -69.433  76.324   8.097  1.00 81.94      5G0J N  
ATOM   4310  CA  THR A 600     -70.577  75.634   8.660  1.00 82.11      5G0J C  
ATOM   4311  C   THR A 600     -70.623  75.888  10.183  1.00 88.52      5G0J C  
ATOM   4312  O   THR A 600     -71.035  76.965  10.631  1.00 88.80      5G0J O  
ATOM   4313  CB  THR A 600     -70.583  74.145   8.245  1.00 91.52      5G0J C  
ATOM   4314  CG2 THR A 600     -70.731  73.958   6.752  1.00 89.89      5G0J C  
ATOM   4315  OG1 THR A 600     -69.418  73.456   8.724  1.00 92.42      5G0J O  
ATOM   4316  N   ARG A 601     -70.177  74.897  10.956  1.00 85.70      5G0J N  
ATOM   4317  CA  ARG A 601     -70.089  74.896  12.401  1.00 86.43      5G0J C  
ATOM   4318  C   ARG A 601     -68.886  74.048  12.803  1.00 93.48      5G0J C  
ATOM   4319  O   ARG A 601     -68.660  72.983  12.222  1.00 92.17      5G0J O  
ATOM   4320  CB  ARG A 601     -71.385  74.379  13.038  1.00 87.04      5G0J C  
ATOM   4321  CG  ARG A 601     -71.918  73.096  12.432  1.00 96.78      5G0J C  
ATOM   4322  CD  ARG A 601     -72.863  72.358  13.353  1.00 92.53      5G0J C  
ATOM   4323  NE  ARG A 601     -72.355  71.037  13.728  1.00 87.62      5G0J N  
ATOM   4324  CZ  ARG A 601     -72.407  69.957  12.951  1.00103.19      5G0J C  
ATOM   4325  NH1 ARG A 601     -72.916  70.035  11.723  1.00 86.75      5G0J N1+
ATOM   4326  NH2 ARG A 601     -71.937  68.793  13.389  1.00 90.65      5G0J N  
ATOM   4327  N   GLU A 602     -68.107  74.541  13.785  1.00 93.82      5G0J N  
ATOM   4328  CA  GLU A 602     -66.869  73.941  14.313  1.00 95.47      5G0J C  
ATOM   4329  C   GLU A 602     -66.904  72.415  14.482  1.00 98.64      5G0J C  
ATOM   4330  O   GLU A 602     -65.859  71.743  14.385  1.00 97.85      5G0J O  
ATOM   4331  CB  GLU A 602     -66.481  74.611  15.653  1.00 97.83      5G0J C  
ATOM   4332  CG  GLU A 602     -64.984  74.605  15.954  1.00117.12      5G0J C  
ATOM   4333  CD  GLU A 602     -64.577  74.833  17.401  1.00155.68      5G0J C  
ATOM   4334  OE1 GLU A 602     -64.995  75.859  17.989  1.00156.70      5G0J O  
ATOM   4335  OE2 GLU A 602     -63.792  74.010  17.929  1.00158.13      5G0J O1-
ATOM   4336  N   SER A 603     -68.106  71.881  14.735  1.00 94.54      5G0J N  
ATOM   4337  CA  SER A 603     -68.345  70.461  14.992  1.00 94.40      5G0J C  
ATOM   4338  C   SER A 603     -68.550  69.578  13.730  1.00 95.69      5G0J C  
ATOM   4339  O   SER A 603     -68.573  68.341  13.874  1.00 95.50      5G0J O  
ATOM   4340  CB  SER A 603     -69.516  70.299  15.959  1.00 99.88      5G0J C  
ATOM   4341  OG  SER A 603     -70.328  71.466  16.000  1.00114.19      5G0J O  
ATOM   4342  N   LEU A 604     -68.683  70.197  12.514  1.00 89.05      5G0J N  
ATOM   4343  CA  LEU A 604     -68.916  69.479  11.251  1.00 87.86      5G0J C  
ATOM   4344  C   LEU A 604     -68.003  68.262  11.060  1.00 88.55      5G0J C  
ATOM   4345  O   LEU A 604     -66.791  68.408  10.922  1.00 88.59      5G0J O  
ATOM   4346  CB  LEU A 604     -68.845  70.412  10.041  1.00 88.12      5G0J C  
ATOM   4347  CG  LEU A 604     -69.292  69.763   8.736  1.00 93.19      5G0J C  
ATOM   4348  CD1 LEU A 604     -70.658  70.260   8.323  1.00 93.65      5G0J C  
ATOM   4349  CD2 LEU A 604     -68.286  69.995   7.648  1.00 95.62      5G0J C  
ATOM   4350  N   ARG A 605     -68.583  67.067  11.116  1.00 82.72      5G0J N  
ATOM   4351  CA  ARG A 605     -67.813  65.834  10.971  1.00 82.13      5G0J C  
ATOM   4352  C   ARG A 605     -67.231  65.694   9.553  1.00 87.68      5G0J C  
ATOM   4353  O   ARG A 605     -68.005  65.713   8.576  1.00 89.81      5G0J O  
ATOM   4354  CB  ARG A 605     -68.679  64.626  11.303  1.00 79.16      5G0J C  
ATOM   4355  CG  ARG A 605     -69.047  64.572  12.743  1.00 83.14      5G0J C  
ATOM   4356  CD  ARG A 605     -69.798  63.308  13.108  1.00 87.85      5G0J C  
ATOM   4357  NE  ARG A 605     -71.158  63.205  12.557  1.00 83.98      5G0J N  
ATOM   4358  CZ  ARG A 605     -72.172  64.028  12.810  1.00 95.48      5G0J C  
ATOM   4359  NH1 ARG A 605     -71.997  65.096  13.579  1.00 86.93      5G0J N1+
ATOM   4360  NH2 ARG A 605     -73.363  63.802  12.279  1.00 83.80      5G0J N  
ATOM   4361  N   VAL A 606     -65.869  65.597   9.432  1.00 79.34      5G0J N  
ATOM   4362  CA  VAL A 606     -65.202  65.457   8.124  1.00 76.05      5G0J C  
ATOM   4363  C   VAL A 606     -64.381  64.167   8.072  1.00 81.06      5G0J C  
ATOM   4364  O   VAL A 606     -63.566  63.907   8.962  1.00 80.94      5G0J O  
ATOM   4365  CB  VAL A 606     -64.357  66.676   7.679  1.00 76.38      5G0J C  
ATOM   4366  CG1 VAL A 606     -63.860  66.490   6.249  1.00 75.72      5G0J C  
ATOM   4367  CG2 VAL A 606     -65.125  67.983   7.808  1.00 75.20      5G0J C  
ATOM   4368  N   LEU A 607     -64.602  63.357   7.029  1.00 77.50      5G0J N  
ATOM   4369  CA  LEU A 607     -63.848  62.124   6.820  1.00 76.55      5G0J C  
ATOM   4370  C   LEU A 607     -62.799  62.423   5.770  1.00 82.39      5G0J C  
ATOM   4371  O   LEU A 607     -63.105  63.076   4.758  1.00 82.27      5G0J O  
ATOM   4372  CB  LEU A 607     -64.752  60.976   6.366  1.00 75.79      5G0J C  
ATOM   4373  CG  LEU A 607     -64.102  59.779   5.700  1.00 79.37      5G0J C  
ATOM   4374  CD1 LEU A 607     -63.205  59.016   6.654  1.00 79.47      5G0J C  
ATOM   4375  CD2 LEU A 607     -65.139  58.873   5.138  1.00 81.12      5G0J C  
ATOM   4376  N   ILE A 608     -61.546  61.987   6.046  1.00 78.42      5G0J N  
ATOM   4377  CA  ILE A 608     -60.406  62.148   5.153  1.00 77.45      5G0J C  
ATOM   4378  C   ILE A 608     -59.833  60.754   4.836  1.00 83.73      5G0J C  
ATOM   4379  O   ILE A 608     -59.145  60.148   5.673  1.00 84.28      5G0J O  
ATOM   4380  CB  ILE A 608     -59.363  63.207   5.616  1.00 78.92      5G0J C  
ATOM   4381  CG1 ILE A 608     -60.002  64.602   5.635  1.00 78.48      5G0J C  
ATOM   4382  CG2 ILE A 608     -58.167  63.207   4.676  1.00 79.30      5G0J C  
ATOM   4383  CD1 ILE A 608     -59.215  65.688   6.286  1.00 85.67      5G0J C  
ATOM   4384  N   VAL A 609     -60.210  60.231   3.643  1.00 80.18      5G0J N  
ATOM   4385  CA  VAL A 609     -59.740  58.955   3.112  1.00 80.82      5G0J C  
ATOM   4386  C   VAL A 609     -58.517  59.267   2.242  1.00 89.05      5G0J C  
ATOM   4387  O   VAL A 609     -58.622  60.053   1.292  1.00 89.41      5G0J O  
ATOM   4388  CB  VAL A 609     -60.825  58.191   2.319  1.00 84.02      5G0J C  
ATOM   4389  CG1 VAL A 609     -60.236  56.959   1.639  1.00 83.30      5G0J C  
ATOM   4390  CG2 VAL A 609     -61.986  57.791   3.218  1.00 84.01      5G0J C  
ATOM   4391  N   ASP A 610     -57.356  58.674   2.592  1.00 86.94      5G0J N  
ATOM   4392  CA  ASP A 610     -56.071  58.854   1.903  1.00 87.27      5G0J C  
ATOM   4393  C   ASP A 610     -55.742  57.530   1.203  1.00 93.25      5G0J C  
ATOM   4394  O   ASP A 610     -55.414  56.557   1.897  1.00 93.08      5G0J O  
ATOM   4395  CB  ASP A 610     -54.995  59.210   2.948  1.00 88.67      5G0J C  
ATOM   4396  CG  ASP A 610     -53.778  59.955   2.441  1.00 96.10      5G0J C  
ATOM   4397  OD1 ASP A 610     -52.944  59.326   1.744  1.00 94.63      5G0J O  
ATOM   4398  OD2 ASP A 610     -53.599  61.141   2.835  1.00101.13      5G0J O1-
ATOM   4399  N   TRP A 611     -55.914  57.451  -0.148  1.00 90.76      5G0J N  
ATOM   4400  CA  TRP A 611     -55.630  56.186  -0.847  1.00 91.47      5G0J C  
ATOM   4401  C   TRP A 611     -54.268  56.210  -1.577  1.00 94.62      5G0J C  
ATOM   4402  O   TRP A 611     -53.834  55.183  -2.130  1.00 94.03      5G0J O  
ATOM   4403  CB  TRP A 611     -56.779  55.694  -1.746  1.00 91.04      5G0J C  
ATOM   4404  CG  TRP A 611     -57.209  56.597  -2.864  1.00 92.72      5G0J C  
ATOM   4405  CD1 TRP A 611     -56.406  57.276  -3.734  1.00 95.72      5G0J C  
ATOM   4406  CD2 TRP A 611     -58.547  56.772  -3.335  1.00 92.97      5G0J C  
ATOM   4407  CE2 TRP A 611     -58.488  57.631  -4.455  1.00 97.09      5G0J C  
ATOM   4408  CE3 TRP A 611     -59.802  56.305  -2.902  1.00 94.59      5G0J C  
ATOM   4409  NE1 TRP A 611     -57.167  57.910  -4.682  1.00 95.43      5G0J N  
ATOM   4410  CZ2 TRP A 611     -59.631  58.033  -5.151  1.00 96.63      5G0J C  
ATOM   4411  CZ3 TRP A 611     -60.937  56.719  -3.580  1.00 96.46      5G0J C  
ATOM   4412  CH2 TRP A 611     -60.847  57.567  -4.694  1.00 97.20      5G0J C  
ATOM   4413  N   ASP A 612     -53.560  57.367  -1.476  1.00 89.99      5G0J N  
ATOM   4414  CA  ASP A 612     -52.190  57.590  -1.926  1.00 88.87      5G0J C  
ATOM   4415  C   ASP A 612     -51.325  56.439  -1.303  1.00 94.05      5G0J C  
ATOM   4416  O   ASP A 612     -51.633  56.022  -0.188  1.00 92.97      5G0J O  
ATOM   4417  CB  ASP A 612     -51.756  58.961  -1.407  1.00 89.83      5G0J C  
ATOM   4418  CG  ASP A 612     -50.396  59.412  -1.868  1.00104.57      5G0J C  
ATOM   4419  OD1 ASP A 612     -49.406  58.691  -1.598  1.00110.74      5G0J O  
ATOM   4420  OD2 ASP A 612     -50.302  60.524  -2.436  1.00106.44      5G0J O1-
ATOM   4421  N   VAL A 613     -50.303  55.884  -2.026  1.00 91.94      5G0J N  
ATOM   4422  CA  VAL A 613     -49.496  54.740  -1.530  1.00 91.58      5G0J C  
ATOM   4423  C   VAL A 613     -48.646  55.100  -0.262  1.00 96.63      5G0J C  
ATOM   4424  O   VAL A 613     -48.206  54.205   0.458  1.00 95.45      5G0J O  
ATOM   4425  CB  VAL A 613     -48.660  54.057  -2.649  1.00 94.59      5G0J C  
ATOM   4426  CG1 VAL A 613     -47.335  54.754  -2.891  1.00 94.55      5G0J C  
ATOM   4427  CG2 VAL A 613     -48.455  52.573  -2.372  1.00 94.15      5G0J C  
ATOM   4428  N   HIS A 614     -48.463  56.386   0.023  1.00 95.83      5G0J N  
ATOM   4429  CA  HIS A 614     -47.729  56.779   1.212  1.00 98.24      5G0J C  
ATOM   4430  C   HIS A 614     -48.688  57.231   2.284  1.00103.91      5G0J C  
ATOM   4431  O   HIS A 614     -49.725  57.819   1.985  1.00104.95      5G0J O  
ATOM   4432  CB  HIS A 614     -46.715  57.903   0.916  1.00100.49      5G0J C  
ATOM   4433  CG  HIS A 614     -45.729  57.569  -0.164  1.00104.98      5G0J C  
ATOM   4434  CD2 HIS A 614     -44.557  56.890  -0.087  1.00107.16      5G0J C  
ATOM   4435  ND1 HIS A 614     -45.958  57.925  -1.488  1.00107.11      5G0J N  
ATOM   4436  CE1 HIS A 614     -44.926  57.449  -2.167  1.00106.70      5G0J C  
ATOM   4437  NE2 HIS A 614     -44.058  56.817  -1.368  1.00107.02      5G0J N  
ATOM   4438  N   HIS A 615     -48.322  57.010   3.536  1.00 99.93      5G0J N  
ATOM   4439  CA  HIS A 615     -49.111  57.458   4.659  1.00 99.46      5G0J C  
ATOM   4440  C   HIS A 615     -48.951  58.980   4.792  1.00103.34      5G0J C  
ATOM   4441  O   HIS A 615     -47.854  59.520   4.639  1.00100.55      5G0J O  
ATOM   4442  CB  HIS A 615     -48.665  56.722   5.915  1.00100.50      5G0J C  
ATOM   4443  CG  HIS A 615     -49.224  57.254   7.192  1.00104.40      5G0J C  
ATOM   4444  CD2 HIS A 615     -50.392  56.969   7.801  1.00106.56      5G0J C  
ATOM   4445  ND1 HIS A 615     -48.504  58.142   7.988  1.00106.44      5G0J N  
ATOM   4446  CE1 HIS A 615     -49.275  58.389   9.031  1.00106.11      5G0J C  
ATOM   4447  NE2 HIS A 615     -50.421  57.704   8.964  1.00106.49      5G0J N  
ATOM   4448  N   GLY A 616     -50.081  59.646   5.002  1.00102.33      5G0J N  
ATOM   4449  CA  GLY A 616     -50.157  61.086   5.174  1.00102.31      5G0J C  
ATOM   4450  C   GLY A 616     -49.870  61.433   6.612  1.00106.77      5G0J C  
ATOM   4451  O   GLY A 616     -50.793  61.574   7.421  1.00106.91      5G0J O  
ATOM   4452  N   ASN A 617     -48.574  61.499   6.940  1.00102.15      5G0J N  
ATOM   4453  CA  ASN A 617     -48.063  61.862   8.251  1.00101.19      5G0J C  
ATOM   4454  C   ASN A 617     -48.595  63.251   8.662  1.00104.03      5G0J C  
ATOM   4455  O   ASN A 617     -49.036  63.414   9.795  1.00104.80      5G0J O  
ATOM   4456  CB  ASN A 617     -46.521  61.856   8.236  1.00103.14      5G0J C  
ATOM   4457  CG  ASN A 617     -45.887  62.857   7.282  1.00124.07      5G0J C  
ATOM   4458  ND2 ASN A 617     -45.427  63.994   7.802  1.00112.19      5G0J N  
ATOM   4459  OD1 ASN A 617     -45.849  62.650   6.068  1.00121.37      5G0J O  
ATOM   4460  N   GLY A 618     -48.574  64.213   7.736  1.00 98.59      5G0J N  
ATOM   4461  CA  GLY A 618     -49.028  65.573   7.978  1.00 98.28      5G0J C  
ATOM   4462  C   GLY A 618     -50.455  65.627   8.469  1.00103.34      5G0J C  
ATOM   4463  O   GLY A 618     -50.732  66.273   9.479  1.00102.35      5G0J O  
ATOM   4464  N   THR A 619     -51.361  64.892   7.776  1.00101.41      5G0J N  
ATOM   4465  CA  THR A 619     -52.788  64.816   8.119  1.00101.34      5G0J C  
ATOM   4466  C   THR A 619     -52.931  64.186   9.511  1.00103.64      5G0J C  
ATOM   4467  O   THR A 619     -53.331  64.890  10.438  1.00102.68      5G0J O  
ATOM   4468  CB  THR A 619     -53.631  64.109   7.012  1.00109.21      5G0J C  
ATOM   4469  CG2 THR A 619     -55.080  64.572   6.998  1.00106.39      5G0J C  
ATOM   4470  OG1 THR A 619     -53.065  64.334   5.723  1.00108.44      5G0J O  
ATOM   4471  N   GLN A 620     -52.500  62.900   9.663  1.00 99.72      5G0J N  
ATOM   4472  CA  GLN A 620     -52.508  62.107  10.901  1.00 99.09      5G0J C  
ATOM   4473  C   GLN A 620     -52.263  62.939  12.139  1.00104.02      5G0J C  
ATOM   4474  O   GLN A 620     -53.104  62.904  13.035  1.00105.67      5G0J O  
ATOM   4475  CB  GLN A 620     -51.519  60.926  10.843  1.00 99.80      5G0J C  
ATOM   4476  CG  GLN A 620     -51.370  60.209  12.183  1.00 96.86      5G0J C  
ATOM   4477  CD  GLN A 620     -50.990  58.750  12.092  1.00101.10      5G0J C  
ATOM   4478  NE2 GLN A 620     -50.007  58.362  12.899  1.00 96.12      5G0J N  
ATOM   4479  OE1 GLN A 620     -51.629  57.942  11.398  1.00 83.07      5G0J O  
ATOM   4480  N   HIS A 621     -51.157  63.710  12.170  1.00 99.35      5G0J N  
ATOM   4481  CA  HIS A 621     -50.776  64.562  13.305  1.00 99.02      5G0J C  
ATOM   4482  C   HIS A 621     -51.704  65.778  13.508  1.00 99.84      5G0J C  
ATOM   4483  O   HIS A 621     -52.055  66.056  14.659  1.00100.93      5G0J O  
ATOM   4484  CB  HIS A 621     -49.284  64.994  13.246  1.00100.27      5G0J C  
ATOM   4485  CG  HIS A 621     -48.289  63.852  13.209  1.00104.01      5G0J C  
ATOM   4486  CD2 HIS A 621     -48.425  62.555  13.590  1.00106.00      5G0J C  
ATOM   4487  ND1 HIS A 621     -47.002  64.031  12.713  1.00105.74      5G0J N  
ATOM   4488  CE1 HIS A 621     -46.402  62.854  12.817  1.00105.20      5G0J C  
ATOM   4489  NE2 HIS A 621     -47.217  61.933  13.333  1.00105.69      5G0J N  
ATOM   4490  N   ILE A 622     -52.127  66.477  12.435  1.00 92.53      5G0J N  
ATOM   4491  CA  ILE A 622     -53.008  67.655  12.579  1.00 91.49      5G0J C  
ATOM   4492  C   ILE A 622     -54.354  67.326  13.323  1.00 95.41      5G0J C  
ATOM   4493  O   ILE A 622     -54.877  68.155  14.085  1.00 94.04      5G0J O  
ATOM   4494  CB  ILE A 622     -53.241  68.369  11.210  1.00 93.53      5G0J C  
ATOM   4495  CG1 ILE A 622     -51.905  68.879  10.611  1.00 94.12      5G0J C  
ATOM   4496  CG2 ILE A 622     -54.258  69.519  11.337  1.00 91.85      5G0J C  
ATOM   4497  CD1 ILE A 622     -51.865  69.090   9.031  1.00 99.73      5G0J C  
ATOM   4498  N   PHE A 623     -54.883  66.116  13.098  1.00 92.78      5G0J N  
ATOM   4499  CA  PHE A 623     -56.155  65.687  13.669  1.00 93.23      5G0J C  
ATOM   4500  C   PHE A 623     -56.021  64.505  14.644  1.00102.50      5G0J C  
ATOM   4501  O   PHE A 623     -57.040  63.866  14.945  1.00103.84      5G0J O  
ATOM   4502  CB  PHE A 623     -57.179  65.373  12.541  1.00 93.85      5G0J C  
ATOM   4503  CG  PHE A 623     -57.385  66.461  11.507  1.00 94.25      5G0J C  
ATOM   4504  CD1 PHE A 623     -57.972  67.675  11.852  1.00 96.51      5G0J C  
ATOM   4505  CD2 PHE A 623     -57.002  66.269  10.187  1.00 95.22      5G0J C  
ATOM   4506  CE1 PHE A 623     -58.153  68.683  10.897  1.00 96.55      5G0J C  
ATOM   4507  CE2 PHE A 623     -57.200  67.269   9.232  1.00 97.29      5G0J C  
ATOM   4508  CZ  PHE A 623     -57.763  68.474   9.598  1.00 95.42      5G0J C  
ATOM   4509  N   GLU A 624     -54.790  64.244  15.179  1.00100.07      5G0J N  
ATOM   4510  CA  GLU A 624     -54.511  63.123  16.098  1.00100.13      5G0J C  
ATOM   4511  C   GLU A 624     -55.310  63.181  17.388  1.00103.48      5G0J C  
ATOM   4512  O   GLU A 624     -55.640  62.131  17.951  1.00102.33      5G0J O  
ATOM   4513  CB  GLU A 624     -53.011  62.968  16.390  1.00101.64      5G0J C  
ATOM   4514  CG  GLU A 624     -52.583  61.506  16.488  1.00114.32      5G0J C  
ATOM   4515  CD  GLU A 624     -51.093  61.209  16.538  1.00144.15      5G0J C  
ATOM   4516  OE1 GLU A 624     -50.295  62.144  16.788  1.00140.10      5G0J O  
ATOM   4517  OE2 GLU A 624     -50.725  60.026  16.344  1.00142.14      5G0J O1-
ATOM   4518  N   GLU A 625     -55.642  64.403  17.826  1.00101.01      5G0J N  
ATOM   4519  CA  GLU A 625     -56.434  64.666  19.026  1.00101.86      5G0J C  
ATOM   4520  C   GLU A 625     -57.894  65.032  18.688  1.00105.75      5G0J C  
ATOM   4521  O   GLU A 625     -58.759  64.927  19.560  1.00104.84      5G0J O  
ATOM   4522  CB  GLU A 625     -55.773  65.752  19.897  1.00103.60      5G0J C  
ATOM   4523  CG  GLU A 625     -54.417  65.354  20.467  1.00117.41      5G0J C  
ATOM   4524  CD  GLU A 625     -54.327  65.197  21.973  1.00152.34      5G0J C  
ATOM   4525  OE1 GLU A 625     -55.371  64.940  22.619  1.00152.14      5G0J O  
ATOM   4526  OE2 GLU A 625     -53.200  65.324  22.506  1.00155.92      5G0J O1-
ATOM   4527  N   ASP A 626     -58.162  65.440  17.414  1.00102.08      5G0J N  
ATOM   4528  CA  ASP A 626     -59.488  65.828  16.915  1.00100.79      5G0J C  
ATOM   4529  C   ASP A 626     -60.419  64.657  16.634  1.00103.27      5G0J C  
ATOM   4530  O   ASP A 626     -60.087  63.767  15.839  1.00104.48      5G0J O  
ATOM   4531  CB  ASP A 626     -59.388  66.733  15.685  1.00102.07      5G0J C  
ATOM   4532  CG  ASP A 626     -60.379  67.869  15.741  1.00112.31      5G0J C  
ATOM   4533  OD1 ASP A 626     -61.439  67.709  16.403  1.00112.71      5G0J O  
ATOM   4534  OD2 ASP A 626     -60.090  68.930  15.156  1.00117.83      5G0J O1-
ATOM   4535  N   ASP A 627     -61.598  64.680  17.284  1.00 96.15      5G0J N  
ATOM   4536  CA  ASP A 627     -62.663  63.677  17.178  1.00 94.23      5G0J C  
ATOM   4537  C   ASP A 627     -63.690  64.065  16.109  1.00 94.96      5G0J C  
ATOM   4538  O   ASP A 627     -64.484  63.203  15.723  1.00 95.74      5G0J O  
ATOM   4539  CB  ASP A 627     -63.372  63.507  18.534  1.00 95.77      5G0J C  
ATOM   4540  CG  ASP A 627     -64.090  64.750  19.072  1.00103.32      5G0J C  
ATOM   4541  OD1 ASP A 627     -63.628  65.894  18.785  1.00101.41      5G0J O  
ATOM   4542  OD2 ASP A 627     -65.075  64.584  19.820  1.00112.22      5G0J O1-
ATOM   4543  N   SER A 628     -63.709  65.368  15.675  1.00 86.52      5G0J N  
ATOM   4544  CA  SER A 628     -64.602  65.903  14.647  1.00 84.02      5G0J C  
ATOM   4545  C   SER A 628     -64.122  65.491  13.235  1.00 86.64      5G0J C  
ATOM   4546  O   SER A 628     -64.949  65.311  12.320  1.00 86.86      5G0J O  
ATOM   4547  CB  SER A 628     -64.734  67.417  14.767  1.00 85.31      5G0J C  
ATOM   4548  OG  SER A 628     -63.494  68.082  14.620  1.00 91.44      5G0J O  
ATOM   4549  N   VAL A 629     -62.797  65.286  13.073  1.00 79.45      5G0J N  
ATOM   4550  CA  VAL A 629     -62.242  64.821  11.812  1.00 77.44      5G0J C  
ATOM   4551  C   VAL A 629     -61.772  63.353  11.920  1.00 84.53      5G0J C  
ATOM   4552  O   VAL A 629     -61.020  63.028  12.840  1.00 85.82      5G0J O  
ATOM   4553  CB  VAL A 629     -61.148  65.758  11.295  1.00 79.08      5G0J C  
ATOM   4554  CG1 VAL A 629     -60.534  65.193  10.027  1.00 79.42      5G0J C  
ATOM   4555  CG2 VAL A 629     -61.692  67.161  11.048  1.00 77.92      5G0J C  
ATOM   4556  N   LEU A 630     -62.232  62.466  11.017  1.00 81.92      5G0J N  
ATOM   4557  CA  LEU A 630     -61.811  61.055  10.998  1.00 82.54      5G0J C  
ATOM   4558  C   LEU A 630     -60.811  60.910   9.853  1.00 92.89      5G0J C  
ATOM   4559  O   LEU A 630     -61.088  61.390   8.754  1.00 94.46      5G0J O  
ATOM   4560  CB  LEU A 630     -63.015  60.096  10.793  1.00 81.98      5G0J C  
ATOM   4561  CG  LEU A 630     -62.728  58.601  10.457  1.00 86.20      5G0J C  
ATOM   4562  CD1 LEU A 630     -62.091  57.857  11.629  1.00 86.02      5G0J C  
ATOM   4563  CD2 LEU A 630     -63.999  57.862  10.080  1.00 87.99      5G0J C  
ATOM   4564  N   TYR A 631     -59.641  60.279  10.107  1.00 91.05      5G0J N  
ATOM   4565  CA  TYR A 631     -58.614  60.068   9.084  1.00 90.34      5G0J C  
ATOM   4566  C   TYR A 631     -58.369  58.600   8.891  1.00 92.26      5G0J C  
ATOM   4567  O   TYR A 631     -58.011  57.903   9.850  1.00 90.90      5G0J O  
ATOM   4568  CB  TYR A 631     -57.299  60.788   9.427  1.00 92.18      5G0J C  
ATOM   4569  CG  TYR A 631     -56.191  60.541   8.422  1.00 96.08      5G0J C  
ATOM   4570  CD1 TYR A 631     -56.158  61.222   7.207  1.00 98.94      5G0J C  
ATOM   4571  CD2 TYR A 631     -55.175  59.628   8.683  1.00 97.07      5G0J C  
ATOM   4572  CE1 TYR A 631     -55.146  60.990   6.273  1.00100.06      5G0J C  
ATOM   4573  CE2 TYR A 631     -54.153  59.398   7.763  1.00 98.01      5G0J C  
ATOM   4574  CZ  TYR A 631     -54.151  60.071   6.552  1.00104.75      5G0J C  
ATOM   4575  OH  TYR A 631     -53.157  59.839   5.634  1.00103.48      5G0J O  
ATOM   4576  N   ILE A 632     -58.563  58.134   7.640  1.00 87.90      5G0J N  
ATOM   4577  CA  ILE A 632     -58.312  56.751   7.235  1.00 87.65      5G0J C  
ATOM   4578  C   ILE A 632     -57.232  56.792   6.163  1.00 95.49      5G0J C  
ATOM   4579  O   ILE A 632     -57.320  57.635   5.267  1.00 96.69      5G0J O  
ATOM   4580  CB  ILE A 632     -59.583  55.988   6.784  1.00 89.77      5G0J C  
ATOM   4581  CG1 ILE A 632     -60.680  56.044   7.881  1.00 89.61      5G0J C  
ATOM   4582  CG2 ILE A 632     -59.232  54.531   6.407  1.00 89.27      5G0J C  
ATOM   4583  CD1 ILE A 632     -62.032  55.411   7.534  1.00 93.73      5G0J C  
ATOM   4584  N   SER A 633     -56.194  55.919   6.273  1.00 92.82      5G0J N  
ATOM   4585  CA  SER A 633     -55.074  55.882   5.330  1.00 92.79      5G0J C  
ATOM   4586  C   SER A 633     -54.671  54.481   4.943  1.00100.18      5G0J C  
ATOM   4587  O   SER A 633     -54.408  53.649   5.817  1.00 99.62      5G0J O  
ATOM   4588  CB  SER A 633     -53.862  56.584   5.921  1.00 94.18      5G0J C  
ATOM   4589  OG  SER A 633     -53.097  57.229   4.922  1.00 97.05      5G0J O  
ATOM   4590  N   LEU A 634     -54.604  54.230   3.621  1.00 99.35      5G0J N  
ATOM   4591  CA  LEU A 634     -54.139  52.962   3.039  1.00100.20      5G0J C  
ATOM   4592  C   LEU A 634     -52.761  53.262   2.443  1.00106.74      5G0J C  
ATOM   4593  O   LEU A 634     -52.632  54.153   1.601  1.00106.26      5G0J O  
ATOM   4594  CB  LEU A 634     -55.082  52.421   1.964  1.00 99.77      5G0J C  
ATOM   4595  CG  LEU A 634     -56.511  52.218   2.363  1.00103.47      5G0J C  
ATOM   4596  CD1 LEU A 634     -57.367  53.324   1.792  1.00103.64      5G0J C  
ATOM   4597  CD2 LEU A 634     -57.004  50.886   1.882  1.00104.46      5G0J C  
ATOM   4598  N   HIS A 635     -51.731  52.564   2.924  1.00105.03      5G0J N  
ATOM   4599  CA  HIS A 635     -50.355  52.853   2.549  1.00105.55      5G0J C  
ATOM   4600  C   HIS A 635     -49.419  51.669   2.627  1.00112.93      5G0J C  
ATOM   4601  O   HIS A 635     -49.589  50.779   3.463  1.00112.38      5G0J O  
ATOM   4602  CB  HIS A 635     -49.809  53.934   3.498  1.00105.78      5G0J C  
ATOM   4603  CG  HIS A 635     -50.174  53.668   4.930  1.00109.01      5G0J C  
ATOM   4604  CD2 HIS A 635     -49.716  52.719   5.780  1.00110.29      5G0J C  
ATOM   4605  ND1 HIS A 635     -51.166  54.392   5.567  1.00110.78      5G0J N  
ATOM   4606  CE1 HIS A 635     -51.257  53.880   6.782  1.00109.95      5G0J C  
ATOM   4607  NE2 HIS A 635     -50.414  52.862   6.949  1.00110.10      5G0J N  
ATOM   4608  N   ARG A 636     -48.360  51.722   1.812  1.00111.75      5G0J N  
ATOM   4609  CA  ARG A 636     -47.265  50.768   1.868  1.00111.69      5G0J C  
ATOM   4610  C   ARG A 636     -46.431  51.231   3.097  1.00114.61      5G0J C  
ATOM   4611  O   ARG A 636     -46.033  52.417   3.195  1.00114.01      5G0J O  
ATOM   4612  CB  ARG A 636     -46.447  50.824   0.571  1.00112.32      5G0J C  
ATOM   4613  CG  ARG A 636     -45.578  49.611   0.382  1.00123.04      5G0J C  
ATOM   4614  CD  ARG A 636     -44.883  49.628  -0.947  1.00133.31      5G0J C  
ATOM   4615  NE  ARG A 636     -44.122  48.400  -1.153  1.00142.14      5G0J N  
ATOM   4616  CZ  ARG A 636     -43.334  48.172  -2.195  1.00150.46      5G0J C  
ATOM   4617  NH1 ARG A 636     -43.182  49.096  -3.136  1.00137.06      5G0J N1+
ATOM   4618  NH2 ARG A 636     -42.693  47.018  -2.308  1.00131.46      5G0J N  
ATOM   4619  N   TYR A 637     -46.300  50.325   4.080  1.00109.97      5G0J N  
ATOM   4620  CA  TYR A 637     -45.592  50.571   5.340  1.00109.50      5G0J C  
ATOM   4621  C   TYR A 637     -44.225  49.912   5.305  1.00112.82      5G0J C  
ATOM   4622  O   TYR A 637     -43.219  50.547   5.658  1.00111.41      5G0J O  
ATOM   4623  CB  TYR A 637     -46.426  50.038   6.522  1.00110.14      5G0J C  
ATOM   4624  CG  TYR A 637     -45.848  50.265   7.907  1.00110.94      5G0J C  
ATOM   4625  CD1 TYR A 637     -45.500  51.546   8.342  1.00112.58      5G0J C  
ATOM   4626  CD2 TYR A 637     -45.760  49.220   8.824  1.00111.26      5G0J C  
ATOM   4627  CE1 TYR A 637     -44.999  51.765   9.625  1.00112.32      5G0J C  
ATOM   4628  CE2 TYR A 637     -45.265  49.428  10.112  1.00111.98      5G0J C  
ATOM   4629  CZ  TYR A 637     -44.887  50.702  10.510  1.00119.35      5G0J C  
ATOM   4630  OH  TYR A 637     -44.394  50.898  11.782  1.00120.12      5G0J O  
ATOM   4631  N   GLU A 638     -44.202  48.632   4.854  1.00109.33      5G0J N  
ATOM   4632  CA  GLU A 638     -43.013  47.789   4.726  1.00109.03      5G0J C  
ATOM   4633  C   GLU A 638     -42.189  47.802   6.043  1.00114.58      5G0J C  
ATOM   4634  O   GLU A 638     -40.963  47.934   6.044  1.00114.94      5G0J O  
ATOM   4635  CB  GLU A 638     -42.202  48.137   3.450  1.00109.85      5G0J C  
ATOM   4636  CG  GLU A 638     -42.932  47.885   2.126  1.00115.28      5G0J C  
ATOM   4637  CD  GLU A 638     -43.539  46.513   1.842  1.00126.15      5G0J C  
ATOM   4638  OE1 GLU A 638     -43.395  45.610   2.695  1.00114.06      5G0J O  
ATOM   4639  OE2 GLU A 638     -44.153  46.336   0.763  1.00114.73      5G0J O1-
ATOM   4640  N   ASP A 639     -42.929  47.691   7.172  1.00110.56      5G0J N  
ATOM   4641  CA  ASP A 639     -42.490  47.671   8.568  1.00109.68      5G0J C  
ATOM   4642  C   ASP A 639     -41.677  48.916   8.961  1.00110.45      5G0J C  
ATOM   4643  O   ASP A 639     -40.892  48.862   9.897  1.00109.64      5G0J O  
ATOM   4644  CB  ASP A 639     -41.772  46.357   8.914  1.00112.42      5G0J C  
ATOM   4645  CG  ASP A 639     -42.629  45.124   8.653  1.00130.63      5G0J C  
ATOM   4646  OD1 ASP A 639     -43.542  44.848   9.473  1.00139.55      5G0J O  
ATOM   4647  OD2 ASP A 639     -42.413  44.455   7.607  1.00131.55      5G0J O1-
ATOM   4648  N   GLY A 640     -41.950  50.040   8.301  1.00106.16      5G0J N  
ATOM   4649  CA  GLY A 640     -41.309  51.320   8.573  1.00105.75      5G0J C  
ATOM   4650  C   GLY A 640     -40.334  51.755   7.503  1.00110.45      5G0J C  
ATOM   4651  O   GLY A 640     -39.897  52.904   7.523  1.00110.07      5G0J O  
ATOM   4652  N   ALA A 641     -39.973  50.833   6.567  1.00107.54      5G0J N  
ATOM   4653  CA  ALA A 641     -39.019  51.062   5.468  1.00107.59      5G0J C  
ATOM   4654  C   ALA A 641     -39.468  52.139   4.469  1.00113.99      5G0J C  
ATOM   4655  O   ALA A 641     -38.688  53.053   4.181  1.00114.39      5G0J O  
ATOM   4656  CB  ALA A 641     -38.718  49.758   4.736  1.00108.05      5G0J C  
ATOM   4657  N   PHE A 642     -40.718  52.026   3.940  1.00110.09      5G0J N  
ATOM   4658  CA  PHE A 642     -41.302  52.947   2.958  1.00108.78      5G0J C  
ATOM   4659  C   PHE A 642     -41.537  54.359   3.536  1.00108.96      5G0J C  
ATOM   4660  O   PHE A 642     -41.859  54.472   4.725  1.00108.52      5G0J O  
ATOM   4661  CB  PHE A 642     -42.589  52.338   2.396  1.00110.84      5G0J C  
ATOM   4662  CG  PHE A 642     -42.733  52.432   0.899  1.00112.96      5G0J C  
ATOM   4663  CD1 PHE A 642     -42.010  51.589   0.059  1.00116.74      5G0J C  
ATOM   4664  CD2 PHE A 642     -43.630  53.324   0.328  1.00115.75      5G0J C  
ATOM   4665  CE1 PHE A 642     -42.147  51.670  -1.331  1.00117.76      5G0J C  
ATOM   4666  CE2 PHE A 642     -43.783  53.392  -1.061  1.00119.16      5G0J C  
ATOM   4667  CZ  PHE A 642     -43.043  52.560  -1.882  1.00117.27      5G0J C  
ATOM   4668  N   PHE A 643     -41.356  55.422   2.694  1.00102.51      5G0J N  
ATOM   4669  CA  PHE A 643     -41.502  56.849   3.034  1.00101.62      5G0J C  
ATOM   4670  C   PHE A 643     -42.861  57.194   3.726  1.00110.63      5G0J C  
ATOM   4671  O   PHE A 643     -43.899  56.631   3.332  1.00112.11      5G0J O  
ATOM   4672  CB  PHE A 643     -41.306  57.718   1.775  1.00102.04      5G0J C  
ATOM   4673  CG  PHE A 643     -41.342  59.219   1.987  1.00102.60      5G0J C  
ATOM   4674  CD1 PHE A 643     -40.186  59.925   2.278  1.00104.61      5G0J C  
ATOM   4675  CD2 PHE A 643     -42.533  59.924   1.893  1.00105.33      5G0J C  
ATOM   4676  CE1 PHE A 643     -40.219  61.314   2.469  1.00107.39      5G0J C  
ATOM   4677  CE2 PHE A 643     -42.568  61.307   2.117  1.00106.24      5G0J C  
ATOM   4678  CZ  PHE A 643     -41.408  61.997   2.379  1.00105.17      5G0J C  
ATOM   4679  N   PRO A 644     -42.913  58.113   4.735  1.00107.85      5G0J N  
ATOM   4680  CA  PRO A 644     -41.840  58.935   5.349  1.00108.33      5G0J C  
ATOM   4681  C   PRO A 644     -41.053  58.241   6.488  1.00112.04      5G0J C  
ATOM   4682  O   PRO A 644     -40.558  58.899   7.425  1.00110.55      5G0J O  
ATOM   4683  CB  PRO A 644     -42.590  60.210   5.797  1.00110.08      5G0J C  
ATOM   4684  CG  PRO A 644     -44.079  59.948   5.529  1.00114.06      5G0J C  
ATOM   4685  CD  PRO A 644     -44.208  58.468   5.326  1.00109.25      5G0J C  
ATOM   4686  N   ASN A 645     -40.937  56.887   6.373  1.00108.53      5G0J N  
ATOM   4687  CA  ASN A 645     -40.197  55.923   7.196  1.00107.94      5G0J C  
ATOM   4688  C   ASN A 645     -40.583  55.847   8.702  1.00112.37      5G0J C  
ATOM   4689  O   ASN A 645     -39.901  55.144   9.457  1.00112.03      5G0J O  
ATOM   4690  CB  ASN A 645     -38.694  56.147   7.041  1.00106.94      5G0J C  
ATOM   4691  CG  ASN A 645     -38.162  55.812   5.671  1.00123.48      5G0J C  
ATOM   4692  ND2 ASN A 645     -37.243  54.863   5.627  1.00118.87      5G0J N  
ATOM   4693  OD1 ASN A 645     -38.515  56.430   4.658  1.00110.13      5G0J O  
ATOM   4694  N   SER A 646     -41.704  56.496   9.119  1.00108.66      5G0J N  
ATOM   4695  CA  SER A 646     -42.181  56.505  10.512  1.00106.89      5G0J C  
ATOM   4696  C   SER A 646     -43.104  55.334  10.869  1.00110.86      5G0J C  
ATOM   4697  O   SER A 646     -43.804  54.778  10.006  1.00109.67      5G0J O  
ATOM   4698  CB  SER A 646     -42.839  57.835  10.866  1.00106.48      5G0J C  
ATOM   4699  OG  SER A 646     -42.999  57.921  12.269  1.00107.34      5G0J O  
ATOM   4700  N   GLU A 647     -43.075  54.967  12.167  1.00108.52      5G0J N  
ATOM   4701  CA  GLU A 647     -43.882  53.903  12.772  1.00108.83      5G0J C  
ATOM   4702  C   GLU A 647     -45.288  54.434  13.129  1.00111.44      5G0J C  
ATOM   4703  O   GLU A 647     -46.128  53.668  13.626  1.00111.04      5G0J O  
ATOM   4704  CB  GLU A 647     -43.191  53.317  14.021  1.00110.58      5G0J C  
ATOM   4705  CG  GLU A 647     -41.945  52.492  13.747  1.00123.67      5G0J C  
ATOM   4706  CD  GLU A 647     -41.234  52.004  14.997  1.00147.97      5G0J C  
ATOM   4707  OE1 GLU A 647     -41.620  50.934  15.525  1.00133.62      5G0J O  
ATOM   4708  OE2 GLU A 647     -40.285  52.688  15.446  1.00146.89      5G0J O1-
ATOM   4709  N   ASP A 648     -45.528  55.753  12.869  1.00105.96      5G0J N  
ATOM   4710  CA  ASP A 648     -46.806  56.446  13.042  1.00105.09      5G0J C  
ATOM   4711  C   ASP A 648     -47.866  55.834  12.100  1.00108.43      5G0J C  
ATOM   4712  O   ASP A 648     -49.043  55.755  12.446  1.00108.19      5G0J O  
ATOM   4713  CB  ASP A 648     -46.645  57.946  12.735  1.00106.60      5G0J C  
ATOM   4714  CG  ASP A 648     -45.680  58.703  13.626  1.00115.82      5G0J C  
ATOM   4715  OD1 ASP A 648     -45.255  58.141  14.661  1.00116.40      5G0J O  
ATOM   4716  OD2 ASP A 648     -45.349  59.859  13.290  1.00120.87      5G0J O1-
ATOM   4717  N   ALA A 649     -47.425  55.373  10.925  1.00104.15      5G0J N  
ATOM   4718  CA  ALA A 649     -48.237  54.741   9.893  1.00104.09      5G0J C  
ATOM   4719  C   ALA A 649     -48.731  53.316  10.270  1.00107.53      5G0J C  
ATOM   4720  O   ALA A 649     -49.288  52.608   9.413  1.00107.09      5G0J O  
ATOM   4721  CB  ALA A 649     -47.418  54.670   8.616  1.00105.17      5G0J C  
ATOM   4722  N   ASN A 650     -48.511  52.876  11.522  1.00102.96      5G0J N  
ATOM   4723  CA  ASN A 650     -48.905  51.522  11.882  1.00102.17      5G0J C  
ATOM   4724  C   ASN A 650     -50.317  51.455  12.469  1.00105.51      5G0J C  
ATOM   4725  O   ASN A 650     -50.849  52.471  12.949  1.00103.51      5G0J O  
ATOM   4726  CB  ASN A 650     -47.858  50.863  12.782  1.00102.00      5G0J C  
ATOM   4727  CG  ASN A 650     -47.668  49.367  12.566  1.00126.83      5G0J C  
ATOM   4728  ND2 ASN A 650     -46.884  48.756  13.442  1.00121.53      5G0J N  
ATOM   4729  OD1 ASN A 650     -48.158  48.752  11.598  1.00116.48      5G0J O  
ATOM   4730  N   TYR A 651     -50.928  50.240  12.392  1.00103.52      5G0J N  
ATOM   4731  CA  TYR A 651     -52.283  49.944  12.861  1.00104.35      5G0J C  
ATOM   4732  C   TYR A 651     -52.464  50.199  14.354  1.00109.75      5G0J C  
ATOM   4733  O   TYR A 651     -53.568  50.543  14.771  1.00110.81      5G0J O  
ATOM   4734  CB  TYR A 651     -52.740  48.527  12.464  1.00106.34      5G0J C  
ATOM   4735  CG  TYR A 651     -51.870  47.428  13.015  1.00110.00      5G0J C  
ATOM   4736  CD1 TYR A 651     -52.063  46.941  14.306  1.00112.78      5G0J C  
ATOM   4737  CD2 TYR A 651     -50.865  46.856  12.245  1.00111.16      5G0J C  
ATOM   4738  CE1 TYR A 651     -51.257  45.933  14.828  1.00114.72      5G0J C  
ATOM   4739  CE2 TYR A 651     -50.060  45.836  12.750  1.00112.75      5G0J C  
ATOM   4740  CZ  TYR A 651     -50.253  45.384  14.049  1.00123.47      5G0J C  
ATOM   4741  OH  TYR A 651     -49.456  44.393  14.583  1.00126.91      5G0J O  
ATOM   4742  N   ASP A 652     -51.384  50.076  15.152  1.00105.44      5G0J N  
ATOM   4743  CA  ASP A 652     -51.427  50.337  16.589  1.00104.34      5G0J C  
ATOM   4744  C   ASP A 652     -51.573  51.846  16.914  1.00103.37      5G0J C  
ATOM   4745  O   ASP A 652     -51.846  52.173  18.072  1.00102.69      5G0J O  
ATOM   4746  CB  ASP A 652     -50.247  49.675  17.341  1.00107.42      5G0J C  
ATOM   4747  CG  ASP A 652     -48.843  49.991  16.833  1.00127.83      5G0J C  
ATOM   4748  OD1 ASP A 652     -48.605  49.845  15.613  1.00129.90      5G0J O  
ATOM   4749  OD2 ASP A 652     -47.950  50.276  17.677  1.00136.13      5G0J O1-
ATOM   4750  N   LYS A 653     -51.445  52.755  15.912  1.00 97.52      5G0J N  
ATOM   4751  CA  LYS A 653     -51.692  54.188  16.144  1.00 96.84      5G0J C  
ATOM   4752  C   LYS A 653     -53.163  54.418  15.767  1.00101.97      5G0J C  
ATOM   4753  O   LYS A 653     -53.548  54.279  14.586  1.00101.67      5G0J O  
ATOM   4754  CB  LYS A 653     -50.759  55.116  15.347  1.00 98.11      5G0J C  
ATOM   4755  CG  LYS A 653     -49.296  54.709  15.301  1.00104.07      5G0J C  
ATOM   4756  CD  LYS A 653     -48.503  54.883  16.588  1.00101.66      5G0J C  
ATOM   4757  CE  LYS A 653     -48.017  53.538  17.082  1.00 99.89      5G0J C  
ATOM   4758  NZ  LYS A 653     -47.200  52.797  16.073  1.00101.40      5G0J N1+
ATOM   4759  N   VAL A 654     -53.999  54.652  16.814  1.00 97.36      5G0J N  
ATOM   4760  CA  VAL A 654     -55.457  54.825  16.727  1.00 95.76      5G0J C  
ATOM   4761  C   VAL A 654     -55.871  56.254  17.127  1.00 99.29      5G0J C  
ATOM   4762  O   VAL A 654     -57.018  56.493  17.472  1.00 98.40      5G0J O  
ATOM   4763  CB  VAL A 654     -56.255  53.723  17.518  1.00 98.47      5G0J C  
ATOM   4764  CG1 VAL A 654     -56.008  52.312  16.977  1.00 97.43      5G0J C  
ATOM   4765  CG2 VAL A 654     -55.983  53.787  19.022  1.00 98.34      5G0J C  
ATOM   4766  N   GLY A 655     -54.946  57.196  17.069  1.00 97.32      5G0J N  
ATOM   4767  CA  GLY A 655     -55.232  58.563  17.485  1.00 98.40      5G0J C  
ATOM   4768  C   GLY A 655     -55.020  58.690  18.979  1.00105.42      5G0J C  
ATOM   4769  O   GLY A 655     -55.045  57.684  19.703  1.00105.53      5G0J O  
ATOM   4770  N   LEU A 656     -54.773  59.906  19.463  1.00103.45      5G0J N  
ATOM   4771  CA  LEU A 656     -54.510  60.034  20.892  1.00104.48      5G0J C  
ATOM   4772  C   LEU A 656     -55.297  61.157  21.558  1.00109.18      5G0J C  
ATOM   4773  O   LEU A 656     -55.515  62.211  20.959  1.00109.23      5G0J O  
ATOM   4774  CB  LEU A 656     -52.994  60.126  21.226  1.00104.79      5G0J C  
ATOM   4775  CG  LEU A 656     -52.068  60.921  20.297  1.00109.47      5G0J C  
ATOM   4776  CD1 LEU A 656     -51.962  62.387  20.732  1.00109.43      5G0J C  
ATOM   4777  CD2 LEU A 656     -50.695  60.262  20.220  1.00111.95      5G0J C  
ATOM   4778  N   GLY A 657     -55.696  60.898  22.805  1.00105.09      5G0J N  
ATOM   4779  CA  GLY A 657     -56.479  61.807  23.631  1.00104.40      5G0J C  
ATOM   4780  C   GLY A 657     -57.957  61.642  23.359  1.00106.35      5G0J C  
ATOM   4781  O   GLY A 657     -58.446  60.508  23.238  1.00105.14      5G0J O  
ATOM   4782  N   LYS A 658     -58.669  62.787  23.222  1.00101.72      5G0J N  
ATOM   4783  CA  LYS A 658     -60.098  62.808  22.901  1.00101.22      5G0J C  
ATOM   4784  C   LYS A 658     -60.386  62.294  21.460  1.00104.55      5G0J C  
ATOM   4785  O   LYS A 658     -61.551  62.057  21.127  1.00104.24      5G0J O  
ATOM   4786  CB  LYS A 658     -60.737  64.192  23.176  1.00103.69      5G0J C  
ATOM   4787  CG  LYS A 658     -60.119  65.383  22.447  1.00115.28      5G0J C  
ATOM   4788  CD  LYS A 658     -61.195  66.387  22.030  1.00124.76      5G0J C  
ATOM   4789  CE  LYS A 658     -60.723  67.341  20.955  1.00136.95      5G0J C  
ATOM   4790  NZ  LYS A 658     -61.845  68.108  20.346  1.00145.27      5G0J N1+
ATOM   4791  N   GLY A 659     -59.316  62.097  20.664  1.00 99.21      5G0J N  
ATOM   4792  CA  GLY A 659     -59.355  61.603  19.295  1.00 97.89      5G0J C  
ATOM   4793  C   GLY A 659     -59.014  60.133  19.153  1.00100.32      5G0J C  
ATOM   4794  O   GLY A 659     -58.681  59.688  18.048  1.00100.24      5G0J O  
ATOM   4795  N   ARG A 660     -59.104  59.369  20.263  1.00 96.03      5G0J N  
ATOM   4796  CA  ARG A 660     -58.837  57.916  20.325  1.00 95.88      5G0J C  
ATOM   4797  C   ARG A 660     -59.938  57.111  19.612  1.00 98.85      5G0J C  
ATOM   4798  O   ARG A 660     -61.076  57.049  20.084  1.00 98.48      5G0J O  
ATOM   4799  CB  ARG A 660     -58.698  57.437  21.784  1.00 96.39      5G0J C  
ATOM   4800  CG  ARG A 660     -57.274  57.403  22.324  1.00101.75      5G0J C  
ATOM   4801  CD  ARG A 660     -57.185  56.638  23.641  1.00101.41      5G0J C  
ATOM   4802  NE  ARG A 660     -57.557  55.217  23.541  1.00102.56      5G0J N  
ATOM   4803  CZ  ARG A 660     -56.734  54.237  23.162  1.00111.92      5G0J C  
ATOM   4804  NH1 ARG A 660     -55.478  54.511  22.814  1.00101.57      5G0J N1+
ATOM   4805  NH2 ARG A 660     -57.161  52.979  23.121  1.00 84.17      5G0J N  
ATOM   4806  N   GLY A 661     -59.566  56.498  18.494  1.00 94.38      5G0J N  
ATOM   4807  CA  GLY A 661     -60.435  55.727  17.612  1.00 93.61      5G0J C  
ATOM   4808  C   GLY A 661     -60.716  56.447  16.296  1.00 97.27      5G0J C  
ATOM   4809  O   GLY A 661     -61.095  55.805  15.311  1.00 96.74      5G0J O  
ATOM   4810  N   TYR A 662     -60.507  57.796  16.271  1.00 92.92      5G0J N  
ATOM   4811  CA  TYR A 662     -60.733  58.694  15.138  1.00 92.37      5G0J C  
ATOM   4812  C   TYR A 662     -59.519  58.830  14.194  1.00 95.39      5G0J C  
ATOM   4813  O   TYR A 662     -59.371  59.844  13.504  1.00 96.24      5G0J O  
ATOM   4814  CB  TYR A 662     -61.224  60.059  15.644  1.00 94.43      5G0J C  
ATOM   4815  CG  TYR A 662     -62.554  59.951  16.361  1.00 98.38      5G0J C  
ATOM   4816  CD1 TYR A 662     -63.750  59.903  15.651  1.00101.27      5G0J C  
ATOM   4817  CD2 TYR A 662     -62.613  59.823  17.745  1.00 99.02      5G0J C  
ATOM   4818  CE1 TYR A 662     -64.974  59.764  16.304  1.00103.74      5G0J C  
ATOM   4819  CE2 TYR A 662     -63.829  59.667  18.406  1.00 99.96      5G0J C  
ATOM   4820  CZ  TYR A 662     -65.009  59.642  17.685  1.00109.58      5G0J C  
ATOM   4821  OH  TYR A 662     -66.210  59.482  18.338  1.00111.25      5G0J O  
ATOM   4822  N   ASN A 663     -58.686  57.778  14.122  1.00 89.64      5G0J N  
ATOM   4823  CA  ASN A 663     -57.520  57.712  13.253  1.00 88.78      5G0J C  
ATOM   4824  C   ASN A 663     -57.267  56.255  12.924  1.00 93.35      5G0J C  
ATOM   4825  O   ASN A 663     -56.980  55.449  13.811  1.00 92.58      5G0J O  
ATOM   4826  CB  ASN A 663     -56.301  58.353  13.906  1.00 86.10      5G0J C  
ATOM   4827  CG  ASN A 663     -55.115  58.521  12.992  1.00 95.47      5G0J C  
ATOM   4828  ND2 ASN A 663     -54.479  57.398  12.643  1.00 80.40      5G0J N  
ATOM   4829  OD1 ASN A 663     -54.724  59.659  12.642  1.00 83.12      5G0J O  
ATOM   4830  N   VAL A 664     -57.410  55.920  11.643  1.00 89.99      5G0J N  
ATOM   4831  CA  VAL A 664     -57.245  54.563  11.144  1.00 89.88      5G0J C  
ATOM   4832  C   VAL A 664     -56.091  54.536  10.133  1.00 98.76      5G0J C  
ATOM   4833  O   VAL A 664     -55.987  55.435   9.294  1.00100.41      5G0J O  
ATOM   4834  CB  VAL A 664     -58.558  54.023  10.518  1.00 92.03      5G0J C  
ATOM   4835  CG1 VAL A 664     -58.456  52.537  10.204  1.00 91.05      5G0J C  
ATOM   4836  CG2 VAL A 664     -59.775  54.305  11.400  1.00 91.72      5G0J C  
ATOM   4837  N   ASN A 665     -55.218  53.506  10.234  1.00 95.28      5G0J N  
ATOM   4838  CA  ASN A 665     -54.088  53.240   9.344  1.00 93.86      5G0J C  
ATOM   4839  C   ASN A 665     -54.198  51.800   8.936  1.00 99.18      5G0J C  
ATOM   4840  O   ASN A 665     -54.348  50.927   9.794  1.00 97.68      5G0J O  
ATOM   4841  CB  ASN A 665     -52.757  53.452  10.045  1.00 87.81      5G0J C  
ATOM   4842  CG  ASN A 665     -52.408  54.888  10.294  1.00105.73      5G0J C  
ATOM   4843  ND2 ASN A 665     -51.848  55.149  11.461  1.00 98.66      5G0J N  
ATOM   4844  OD1 ASN A 665     -52.594  55.766   9.444  1.00 96.75      5G0J O  
ATOM   4845  N   ILE A 666     -54.199  51.552   7.625  1.00 98.38      5G0J N  
ATOM   4846  CA  ILE A 666     -54.244  50.205   7.063  1.00 99.01      5G0J C  
ATOM   4847  C   ILE A 666     -52.855  50.018   6.410  1.00106.12      5G0J C  
ATOM   4848  O   ILE A 666     -52.660  50.498   5.287  1.00105.57      5G0J O  
ATOM   4849  CB  ILE A 666     -55.463  49.986   6.118  1.00101.69      5G0J C  
ATOM   4850  CG1 ILE A 666     -56.794  50.389   6.833  1.00101.88      5G0J C  
ATOM   4851  CG2 ILE A 666     -55.506  48.520   5.639  1.00101.74      5G0J C  
ATOM   4852  CD1 ILE A 666     -58.011  50.613   5.974  1.00106.43      5G0J C  
ATOM   4853  N   PRO A 667     -51.849  49.444   7.155  1.00104.34      5G0J N  
ATOM   4854  CA  PRO A 667     -50.485  49.353   6.615  1.00103.98      5G0J C  
ATOM   4855  C   PRO A 667     -50.200  48.098   5.805  1.00107.32      5G0J C  
ATOM   4856  O   PRO A 667     -50.536  46.987   6.227  1.00105.21      5G0J O  
ATOM   4857  CB  PRO A 667     -49.618  49.464   7.867  1.00105.80      5G0J C  
ATOM   4858  CG  PRO A 667     -50.465  48.946   8.981  1.00110.28      5G0J C  
ATOM   4859  CD  PRO A 667     -51.899  48.883   8.523  1.00105.94      5G0J C  
ATOM   4860  N   TRP A 668     -49.584  48.302   4.621  1.00105.71      5G0J N  
ATOM   4861  CA  TRP A 668     -49.227  47.258   3.659  1.00106.51      5G0J C  
ATOM   4862  C   TRP A 668     -47.775  46.813   3.776  1.00111.57      5G0J C  
ATOM   4863  O   TRP A 668     -46.835  47.623   3.697  1.00110.46      5G0J O  
ATOM   4864  CB  TRP A 668     -49.566  47.665   2.217  1.00105.43      5G0J C  
ATOM   4865  CG  TRP A 668     -51.003  48.032   2.006  1.00106.41      5G0J C  
ATOM   4866  CD1 TRP A 668     -51.488  49.224   1.547  1.00109.30      5G0J C  
ATOM   4867  CD2 TRP A 668     -52.144  47.208   2.268  1.00106.26      5G0J C  
ATOM   4868  CE2 TRP A 668     -53.290  47.964   1.940  1.00110.06      5G0J C  
ATOM   4869  CE3 TRP A 668     -52.312  45.898   2.754  1.00107.65      5G0J C  
ATOM   4870  NE1 TRP A 668     -52.859  49.193   1.508  1.00108.54      5G0J N  
ATOM   4871  CZ2 TRP A 668     -54.587  47.447   2.063  1.00109.50      5G0J C  
ATOM   4872  CZ3 TRP A 668     -53.596  45.398   2.897  1.00109.10      5G0J C  
ATOM   4873  CH2 TRP A 668     -54.714  46.158   2.531  1.00109.69      5G0J C  
ATOM   4874  N   ASN A 669     -47.614  45.505   3.998  1.00108.71      5G0J N  
ATOM   4875  CA  ASN A 669     -46.319  44.879   4.169  1.00108.39      5G0J C  
ATOM   4876  C   ASN A 669     -46.229  43.662   3.275  1.00113.34      5G0J C  
ATOM   4877  O   ASN A 669     -47.205  42.930   3.140  1.00112.32      5G0J O  
ATOM   4878  CB  ASN A 669     -46.109  44.492   5.644  1.00106.72      5G0J C  
ATOM   4879  CG  ASN A 669     -46.228  45.639   6.638  1.00121.91      5G0J C  
ATOM   4880  ND2 ASN A 669     -46.957  45.404   7.720  1.00111.27      5G0J N  
ATOM   4881  OD1 ASN A 669     -45.675  46.739   6.459  1.00113.47      5G0J O  
ATOM   4882  N   GLY A 670     -45.078  43.519   2.629  1.00111.81      5G0J N  
ATOM   4883  CA  GLY A 670     -44.680  42.406   1.775  1.00112.93      5G0J C  
ATOM   4884  C   GLY A 670     -45.549  41.980   0.610  1.00120.07      5G0J C  
ATOM   4885  O   GLY A 670     -46.132  40.889   0.634  1.00119.83      5G0J O  
ATOM   4886  N   GLY A 671     -45.539  42.776  -0.455  1.00118.62      5G0J N  
ATOM   4887  CA  GLY A 671     -46.273  42.441  -1.670  1.00118.91      5G0J C  
ATOM   4888  C   GLY A 671     -46.692  43.631  -2.500  1.00122.85      5G0J C  
ATOM   4889  O   GLY A 671     -46.629  44.774  -2.024  1.00122.14      5G0J O  
ATOM   4890  N   LYS A 672     -47.087  43.358  -3.772  1.00119.09      5G0J N  
ATOM   4891  CA  LYS A 672     -47.591  44.385  -4.679  1.00118.79      5G0J C  
ATOM   4892  C   LYS A 672     -49.106  44.388  -4.515  1.00121.55      5G0J C  
ATOM   4893  O   LYS A 672     -49.817  43.504  -5.014  1.00121.14      5G0J O  
ATOM   4894  CB  LYS A 672     -47.088  44.249  -6.145  1.00121.61      5G0J C  
ATOM   4895  CG  LYS A 672     -47.473  42.979  -6.902  1.00139.76      5G0J C  
ATOM   4896  CD  LYS A 672     -47.018  43.039  -8.362  1.00152.55      5G0J C  
ATOM   4897  CE  LYS A 672     -47.543  41.899  -9.215  1.00169.19      5G0J C  
ATOM   4898  NZ  LYS A 672     -47.038  40.561  -8.792  1.00180.33      5G0J N1+
ATOM   4899  N   MET A 673     -49.578  45.317  -3.681  1.00116.49      5G0J N  
ATOM   4900  CA  MET A 673     -50.992  45.400  -3.368  1.00115.23      5G0J C  
ATOM   4901  C   MET A 673     -51.769  46.067  -4.500  1.00116.14      5G0J C  
ATOM   4902  O   MET A 673     -51.341  47.089  -5.046  1.00115.12      5G0J O  
ATOM   4903  CB  MET A 673     -51.248  46.044  -1.987  1.00117.48      5G0J C  
ATOM   4904  CG  MET A 673     -50.472  45.399  -0.808  1.00120.99      5G0J C  
ATOM   4905  SD  MET A 673     -50.580  43.590  -0.606  1.00125.11      5G0J S  
ATOM   4906  CE  MET A 673     -49.836  43.400   1.021  1.00121.80      5G0J C  
ATOM   4907  N   GLY A 674     -52.870  45.425  -4.878  1.00110.55      5G0J N  
ATOM   4908  CA  GLY A 674     -53.763  45.882  -5.933  1.00109.02      5G0J C  
ATOM   4909  C   GLY A 674     -55.211  46.007  -5.502  1.00109.18      5G0J C  
ATOM   4910  O   GLY A 674     -55.521  46.193  -4.318  1.00108.44      5G0J O  
ATOM   4911  N   ASP A 675     -56.100  45.921  -6.492  1.00103.12      5G0J N  
ATOM   4912  CA  ASP A 675     -57.539  45.976  -6.330  1.00101.75      5G0J C  
ATOM   4913  C   ASP A 675     -58.037  44.945  -5.312  1.00104.22      5G0J C  
ATOM   4914  O   ASP A 675     -58.721  45.370  -4.388  1.00103.36      5G0J O  
ATOM   4915  CB  ASP A 675     -58.251  45.794  -7.683  1.00103.13      5G0J C  
ATOM   4916  CG  ASP A 675     -57.930  46.829  -8.749  1.00111.57      5G0J C  
ATOM   4917  OD1 ASP A 675     -57.121  47.744  -8.471  1.00110.39      5G0J O  
ATOM   4918  OD2 ASP A 675     -58.503  46.734  -9.852  1.00119.07      5G0J O1-
ATOM   4919  N   PRO A 676     -57.675  43.628  -5.392  1.00100.02      5G0J N  
ATOM   4920  CA  PRO A 676     -58.193  42.660  -4.407  1.00 99.21      5G0J C  
ATOM   4921  C   PRO A 676     -58.036  43.066  -2.951  1.00100.40      5G0J C  
ATOM   4922  O   PRO A 676     -58.968  42.908  -2.164  1.00 99.99      5G0J O  
ATOM   4923  CB  PRO A 676     -57.384  41.405  -4.718  1.00101.12      5G0J C  
ATOM   4924  CG  PRO A 676     -57.141  41.489  -6.164  1.00105.53      5G0J C  
ATOM   4925  CD  PRO A 676     -56.860  42.931  -6.412  1.00101.31      5G0J C  
ATOM   4926  N   GLU A 677     -56.879  43.645  -2.625  1.00 95.16      5G0J N  
ATOM   4927  CA  GLU A 677     -56.510  44.085  -1.283  1.00 94.14      5G0J C  
ATOM   4928  C   GLU A 677     -57.100  45.470  -0.931  1.00 95.94      5G0J C  
ATOM   4929  O   GLU A 677     -57.557  45.660   0.192  1.00 96.10      5G0J O  
ATOM   4930  CB  GLU A 677     -54.970  44.025  -1.078  1.00 95.34      5G0J C  
ATOM   4931  CG  GLU A 677     -54.328  42.655  -1.320  1.00101.80      5G0J C  
ATOM   4932  CD  GLU A 677     -53.993  42.286  -2.758  1.00117.68      5G0J C  
ATOM   4933  OE1 GLU A 677     -53.434  43.149  -3.470  1.00119.58      5G0J O  
ATOM   4934  OE2 GLU A 677     -54.258  41.132  -3.171  1.00 98.26      5G0J O1-
ATOM   4935  N   TYR A 678     -57.113  46.424  -1.877  1.00 90.37      5G0J N  
ATOM   4936  CA  TYR A 678     -57.677  47.759  -1.629  1.00 88.66      5G0J C  
ATOM   4937  C   TYR A 678     -59.225  47.728  -1.476  1.00 94.95      5G0J C  
ATOM   4938  O   TYR A 678     -59.786  48.519  -0.712  1.00 94.60      5G0J O
[truncated: 91,031 more chars]
