# Supplementary material for: Repositioning Antihistamine for Cancer Therapy: Clemizole as a Template for the Design of Liver Tissue-Targeting Epigenetic-Modifying Agents
Source: J Med Chem. 2026 Jan 28;69(3):2238–57. doi: 10.1021/acs.jmedchem.5c02018 (PMC12910654; doi:10.1021/acs.jmedchem.5c02018)
Supplement: Supplementary file 2 [file jm5c02018_si_002.zip › Docking PDBs/KDM5B-6H4Z-Docked.pdb]

HETATM    1  N           1      88.211  65.476  13.325  0.00  0.00      DFP_ N  
HETATM    2  C           1      86.116  66.146  12.821  0.00  0.00      DFP_ C  
HETATM    3  C           1      87.037  65.161  12.924  0.00  0.00      DFP_ C  
HETATM    4  C           1      86.404  67.409  13.239  0.00  0.00      DFP_ C  
HETATM    5  C           1      86.674  63.791  12.375  0.00  0.00      DFP_ C  
HETATM    6  C           1      87.629  67.614  13.781  0.00  0.00      DFP_ C  
HETATM    7  C           1      88.504  66.602  13.844  0.00  0.00      DFP_ C  
HETATM    8  C           1      89.048  64.338  13.829  0.00  0.00      DFP_ C  
HETATM    9  O           1      85.569  68.283  13.149  0.00  0.00      DFP_ O  
HETATM   10  O           1      84.861  65.961  12.323  0.00  0.00      DFP_ O  
HETATM   11  N           1      86.091  60.016  10.148  0.00  0.00      Cl-8 N  
HETATM   12  N           1      86.996  59.647   9.359  0.00  0.00      Cl-8 N  
HETATM   13  N           1      87.053  60.400   8.388  0.00  0.00      Cl-8 N  
HETATM   14  N           1      81.296  63.956  13.290  0.00  0.00      Cl-8 N  
HETATM   15  N           1      80.774  63.424  15.216  0.00  0.00      Cl-8 N  
HETATM   16  N           1      79.750  60.917  14.187  0.00  0.00      Cl-8 N  
HETATM   17  N           1      87.920  64.488  13.213  0.00  0.00      Cl-8 N  
HETATM   18  C           1      85.554  61.052   9.645  0.00  0.00      Cl-8 C  
HETATM   19  C           1      86.181  61.311   8.485  0.00  0.00      Cl-8 C  
HETATM   20  C           1      84.545  61.747  10.207  0.00  0.00      Cl-8 C  
HETATM   21  C           1      83.561  61.147  10.904  0.00  0.00      Cl-8 C  
HETATM   22  C           1      82.543  61.848  11.428  0.00  0.00      Cl-8 C  
HETATM   23  C           1      82.468  63.180  11.276  0.00  0.00      Cl-8 C  
HETATM   24  C           1      83.457  63.789  10.603  0.00  0.00      Cl-8 C  
HETATM   25  C           1      84.474  63.086  10.080  0.00  0.00      Cl-8 C  
HETATM   26  C           1      81.297  63.969  11.817  0.00  0.00      Cl-8 C  
HETATM   27  C           1      82.046  64.666  14.022  0.00  0.00      Cl-8 C  
HETATM   28  C           1      81.687  64.301  15.263  0.00  0.00      Cl-8 C  
HETATM   29  C           1      82.995  65.585  13.809  0.00  0.00      Cl-8 C  
HETATM   30  C           1      82.273  64.851  16.334  0.00  0.00      Cl-8 C  
HETATM   31  C           1      83.228  65.775  16.131  0.00  0.00      Cl-8 C  
HETATM   32  C           1      83.584  66.138  14.884  0.00  0.00      Cl-8 C  
HETATM   33  C           1      80.536  63.216  13.987  0.00  0.00      Cl-8 C  
HETATM   34  C           1      79.467  62.221  13.612  0.00  0.00      Cl-8 C  
HETATM   35  C           1      79.056  59.827  13.526  0.00  0.00      Cl-8 C  
HETATM   36  C           1      79.729  58.562  14.083  0.00  0.00      Cl-8 C  
HETATM   37  C           1      81.132  59.036  14.503  0.00  0.00      Cl-8 C  
HETATM   38  C           1      81.148  60.531  14.146  0.00  0.00      Cl-8 C  
HETATM   39  C           1      87.956  60.373   7.224  0.00  0.00      Cl-8 C  
HETATM   40  C           1      89.356  59.841   7.567  0.00  0.00      Cl-8 C  
HETATM   41  C           1      89.975  60.580   8.765  0.00  0.00      Cl-8 C  
HETATM   42  C           1      90.143  59.657   9.984  0.00  0.00      Cl-8 C  
HETATM   43  C           1      89.875  60.396  11.306  0.00  0.00      Cl-8 C  
HETATM   44  C           1      89.262  61.787  11.073  0.00  0.00      Cl-8 C  
HETATM   45  C           1      88.335  62.205  12.226  0.00  0.00      Cl-8 C  
HETATM   46  C           1      88.916  63.373  13.044  0.00  0.00      Cl-8 C  
HETATM   47  C           1      88.307  65.515  13.872  0.00  0.00      Cl-8 C  
HETATM   48  C           1      89.360  65.481  14.969  0.00  0.00      Cl-8 C  
HETATM   49  C           1      87.612  66.664  13.715  0.00  0.00      Cl-8 C  
HETATM   50  C           1      86.607  66.750  12.801  0.00  0.00      Cl-8 C  
HETATM   51  C           1      86.362  65.648  12.052  0.00  0.00      Cl-8 C  
HETATM   52  C           1      87.073  64.534  12.262  0.00  0.00      Cl-8 C  
HETATM   53  O           1      85.997  67.789  12.664  0.00  0.00      Cl-8 O  
HETATM   54  O           1      87.860  67.802  14.424  0.00  0.00      Cl-8 O  
HETATM   55  N           1      87.589  64.744  13.315  0.00  0.00      Cl-8 N  
HETATM   56  N           1      81.266  63.711  13.146  0.00  0.00      Cl-8 N  
HETATM   57  N           1      80.763  62.996  15.018  0.00  0.00      Cl-8 N  
HETATM   58  N           1      79.857  60.534  13.991  0.00  0.00      Cl-8 N  
HETATM   59  C           1      82.506  63.122  11.103  0.00  0.00      Cl-8 C  
HETATM   60  C           1      82.585  61.779  11.088  0.00  0.00      Cl-8 C  
HETATM   61  C           1      83.644  61.155  10.550  0.00  0.00      Cl-8 C  
HETATM   62  C           1      84.649  61.869  10.016  0.00  0.00      Cl-8 C  
HETATM   63  C           1      84.585  63.210  10.035  0.00  0.00      Cl-8 C  
HETATM   64  C           1      83.523  63.827  10.577  0.00  0.00      Cl-8 C  
HETATM   65  C           1      85.680  61.254   9.477  0.00  0.00      Cl-8 C  
HETATM   66  C           1      86.632  60.701   8.972  0.00  0.00      Cl-8 C  
HETATM   67  C           1      87.788  60.058   8.322  0.00  0.00      Cl-8 C  
HETATM   68  C           1      88.160  58.760   9.052  0.00  0.00      Cl-8 C  
HETATM   69  C           1      88.840  59.036  10.402  0.00  0.00      Cl-8 C  
HETATM   70  C           1      89.947  60.097  10.280  0.00  0.00      Cl-8 C  
HETATM   71  C           1      89.617  61.370  11.077  0.00  0.00      Cl-8 C  
HETATM   72  C           1      88.446  61.149  12.049  0.00  0.00      Cl-8 C  
HETATM   73  C           1      87.630  62.422  12.335  0.00  0.00      Cl-8 C  
HETATM   74  C           1      88.447  63.552  12.989  0.00  0.00      Cl-8 C  
HETATM   75  C           1      88.143  65.692  13.975  0.00  0.00      Cl-8 C  
HETATM   76  C           1      89.295  65.498  14.947  0.00  0.00      Cl-8 C  
HETATM   77  C           1      87.555  66.909  13.946  0.00  0.00      Cl-8 C  
HETATM   78  C           1      86.474  67.141  13.151  0.00  0.00      Cl-8 C  
HETATM   79  C           1      86.043  66.111  12.382  0.00  0.00      Cl-8 C  
HETATM   80  C           1      86.657  64.924  12.465  0.00  0.00      Cl-8 C  
HETATM   81  C           1      81.296  63.824  11.679  0.00  0.00      Cl-8 C  
HETATM   82  C           1      81.928  64.437  13.943  0.00  0.00      Cl-8 C  
HETATM   83  C           1      81.583  63.954  15.147  0.00  0.00      Cl-8 C  
HETATM   84  C           1      82.786  65.457  13.816  0.00  0.00      Cl-8 C  
HETATM   85  C           1      82.092  64.481  16.267  0.00  0.00      Cl-8 C  
HETATM   86  C           1      82.956  65.505  16.150  0.00  0.00      Cl-8 C  
HETATM   87  C           1      83.297  65.986  14.941  0.00  0.00      Cl-8 C  
HETATM   88  C           1      80.571  62.852  13.773  0.00  0.00      Cl-8 C  
HETATM   89  C           1      79.613  61.788  13.300  0.00  0.00      Cl-8 C  
HETATM   90  C           1      78.951  59.470  13.603  0.00  0.00      Cl-8 C  
HETATM   91  C           1      79.578  58.206  14.213  0.00  0.00      Cl-8 C  
HETATM   92  C           1      81.076  58.546  14.323  0.00  0.00      Cl-8 C  
HETATM   93  C           1      81.180  59.979  13.775  0.00  0.00      Cl-8 C  
HETATM   94  O           1      85.961  68.239  13.127  0.00  0.00      Cl-8 O  
HETATM   95  O           1      87.988  67.978  14.674  0.00  0.00      Cl-8 O  
HETATM   96  N           1      85.853  60.652   9.206  0.00  0.00      Cl-4 N  
HETATM   97  N           1      87.041  60.250   9.254  0.00  0.00      Cl-4 N  
HETATM   98  N           1      87.589  60.643  10.281  0.00  0.00      Cl-4 N  
HETATM   99  N           1      88.141  64.536  13.248  0.00  0.00      Cl-4 N  
HETATM  100  N           1      80.686  63.685  13.210  0.00  0.00      Cl-4 N  
HETATM  101  N           1      80.080  63.003  15.064  0.00  0.00      Cl-4 N  
HETATM  102  N           1      79.464  60.436  13.985  0.00  0.00      Cl-4 N  
HETATM  103  C           1      82.113  63.109  11.296  0.00  0.00      Cl-4 C  
HETATM  104  C           1      83.162  63.844  10.893  0.00  0.00      Cl-4 C  
HETATM  105  C           1      84.320  63.264  10.542  0.00  0.00      Cl-4 C  
HETATM  106  C           1      84.480  61.928  10.576  0.00  0.00      Cl-4 C  
HETATM  107  C           1      83.414  61.196  10.959  0.00  0.00      Cl-4 C  
HETATM  108  C           1      82.256  61.774  11.312  0.00  0.00      Cl-4 C  
HETATM  109  C           1      85.648  61.334  10.259  0.00  0.00      Cl-4 C  
HETATM  110  C           1      86.786  61.333  10.973  0.00  0.00      Cl-4 C  
HETATM  111  C           1      88.961  60.410  10.766  0.00  0.00      Cl-4 C  
HETATM  112  C           1      89.576  61.654  11.428  0.00  0.00      Cl-4 C  
HETATM  113  C           1      88.718  62.171  12.593  0.00  0.00      Cl-4 C  
HETATM  114  C           1      89.237  63.510  13.149  0.00  0.00      Cl-4 C  
HETATM  115  C           1      88.402  65.598  13.913  0.00  0.00      Cl-4 C  
HETATM  116  C           1      89.392  65.666  15.065  0.00  0.00      Cl-4 C  
HETATM  117  C           1      87.622  66.682  13.702  0.00  0.00      Cl-4 C  
HETATM  118  C           1      86.665  66.674  12.735  0.00  0.00      Cl-4 C  
HETATM  119  C           1      86.556  65.548  11.989  0.00  0.00      Cl-4 C  
HETATM  120  C           1      87.347  64.501  12.252  0.00  0.00      Cl-4 C  
HETATM  121  C           1      80.822  63.756  11.747  0.00  0.00      Cl-4 C  
HETATM  122  C           1      81.245  64.473  14.030  0.00  0.00      Cl-4 C  
HETATM  123  C           1      80.834  64.008  15.219  0.00  0.00      Cl-4 C  
HETATM  124  C           1      82.053  65.535  13.932  0.00  0.00      Cl-4 C  
HETATM  125  C           1      81.225  64.599  16.357  0.00  0.00      Cl-4 C  
HETATM  126  C           1      82.038  65.666  16.269  0.00  0.00      Cl-4 C  
HETATM  127  C           1      82.446  66.128  15.073  0.00  0.00      Cl-4 C  
HETATM  128  C           1      79.991  62.809  13.813  0.00  0.00      Cl-4 C  
HETATM  129  C           1      79.130  61.678  13.310  0.00  0.00      Cl-4 C  
HETATM  130  C           1      78.776  59.279  13.442  0.00  0.00      Cl-4 C  
HETATM  131  C           1      79.497  58.081  14.083  0.00  0.00      Cl-4 C  
HETATM  132  C           1      80.900  58.619  14.415  0.00  0.00      Cl-4 C  
HETATM  133  C           1      80.868  60.078  13.932  0.00  0.00      Cl-4 C  
HETATM  134  O           1      85.976  67.655  12.551  0.00  0.00      Cl-4 O  
HETATM  135  O           1      87.731  67.845  14.409  0.00  0.00      Cl-4 O  
CRYST1  144.480  144.480  154.350  90.00  90.00 120.00 P 65 2 2      0
ATOM    136  N   SER A  24     109.936  72.497  -2.295  1.00 78.76           N  
ATOM    137  CA  SER A  24     108.709  72.621  -1.508  1.00 75.69           C  
ATOM    138  C   SER A  24     108.424  74.082  -1.138  1.00 76.49           C  
ATOM    139  O   SER A  24     109.323  74.784  -0.653  1.00 77.18           O  
ATOM    140  CB  SER A  24     108.779  71.750  -0.256  1.00 78.65           C  
ATOM    141  N   MET A  25     107.171  74.533  -1.382  1.00 68.43           N  
ATOM    142  CA  MET A  25     106.702  75.901  -1.128  1.00 66.09           C  
ATOM    143  C   MET A  25     105.249  75.895  -0.585  1.00 63.63           C  
ATOM    144  O   MET A  25     104.326  75.488  -1.293  1.00 62.43           O  
ATOM    145  CB  MET A  25     106.845  76.739  -2.429  1.00 70.02           C  
ATOM    146  CG  MET A  25     106.170  78.121  -2.406  1.00 73.61           C  
ATOM    147  SD  MET A  25     107.086  79.470  -1.610  1.00 78.54           S  
ATOM    148  CE  MET A  25     108.460  79.656  -2.722  1.00 77.59           C  
ATOM    149  N   PHE A  26     105.062  76.327   0.673  1.00 57.03           N  
ATOM    150  CA  PHE A  26     103.742  76.425   1.308  1.00 54.36           C  
ATOM    151  C   PHE A  26     103.528  77.831   1.832  1.00 57.86           C  
ATOM    152  O   PHE A  26     104.372  78.340   2.569  1.00 59.39           O  
ATOM    153  CB  PHE A  26     103.536  75.376   2.423  1.00 53.98           C  
ATOM    154  CG  PHE A  26     102.142  75.372   3.021  1.00 53.74           C  
ATOM    155  CD1 PHE A  26     101.054  74.896   2.294  1.00 55.44           C  
ATOM    156  CD2 PHE A  26     101.919  75.840   4.313  1.00 54.62           C  
ATOM    157  CE1 PHE A  26      99.767  74.910   2.839  1.00 55.25           C  
ATOM    158  CE2 PHE A  26     100.631  75.849   4.861  1.00 55.87           C  
ATOM    159  CZ  PHE A  26      99.563  75.381   4.123  1.00 53.64           C  
ATOM    160  N   LEU A  27     102.440  78.482   1.403  1.00 52.77           N  
ATOM    161  CA  LEU A  27     102.106  79.834   1.855  1.00 52.99           C  
ATOM    162  C   LEU A  27     100.940  79.709   2.843  1.00 54.77           C  
ATOM    163  O   LEU A  27      99.811  79.440   2.419  1.00 53.21           O  
ATOM    164  CB  LEU A  27     101.792  80.772   0.675  1.00 54.73           C  
ATOM    165  CG  LEU A  27     103.009  81.104  -0.214  1.00 62.51           C  
ATOM    166  CD1 LEU A  27     102.924  80.390  -1.552  1.00 63.73           C  
ATOM    167  CD2 LEU A  27     103.161  82.602  -0.417  1.00 65.95           C  
ATOM    168  N   PRO A  28     101.205  79.776   4.172  1.00 50.38           N  
ATOM    169  CA  PRO A  28     100.115  79.566   5.145  1.00 48.04           C  
ATOM    170  C   PRO A  28      98.905  80.492   4.977  1.00 51.32           C  
ATOM    171  O   PRO A  28      99.089  81.694   4.756  1.00 51.80           O  
ATOM    172  CB  PRO A  28     100.805  79.738   6.509  1.00 49.81           C  
ATOM    173  CG  PRO A  28     102.267  79.471   6.241  1.00 55.23           C  
ATOM    174  CD  PRO A  28     102.497  80.025   4.855  1.00 52.40           C  
ATOM    175  N   PRO A  29      97.658  79.941   5.017  1.00 46.00           N  
ATOM    176  CA  PRO A  29      96.463  80.804   4.901  1.00 45.62           C  
ATOM    177  C   PRO A  29      96.384  81.826   6.051  1.00 49.20           C  
ATOM    178  O   PRO A  29      97.001  81.577   7.090  1.00 48.62           O  
ATOM    179  CB  PRO A  29      95.292  79.802   4.990  1.00 46.02           C  
ATOM    180  CG  PRO A  29      95.885  78.459   4.661  1.00 49.77           C  
ATOM    181  CD  PRO A  29      97.279  78.526   5.218  1.00 45.91           C  
ATOM    182  N   PRO A  30      95.638  82.960   5.930  1.00 45.68           N  
ATOM    183  CA  PRO A  30      95.549  83.897   7.069  1.00 45.99           C  
ATOM    184  C   PRO A  30      94.903  83.258   8.307  1.00 49.55           C  
ATOM    185  O   PRO A  30      94.173  82.271   8.179  1.00 47.80           O  
ATOM    186  CB  PRO A  30      94.688  85.047   6.521  1.00 48.66           C  
ATOM    187  CG  PRO A  30      93.913  84.448   5.392  1.00 52.26           C  
ATOM    188  CD  PRO A  30      94.831  83.432   4.781  1.00 47.41           C  
ATOM    189  N   GLU A  31      95.168  83.812   9.503  1.00 46.75           N  
ATOM    190  CA  GLU A  31      94.616  83.275  10.757  1.00 45.76           C  
ATOM    191  C   GLU A  31      93.099  83.485  10.907  1.00 50.34           C  
ATOM    192  O   GLU A  31      92.584  84.539  10.532  1.00 51.23           O  
ATOM    193  CB  GLU A  31      95.359  83.854  11.986  1.00 47.43           C  
ATOM    194  CG  GLU A  31      96.818  83.425  12.117  1.00 50.85           C  
ATOM    195  CD  GLU A  31      97.091  81.960  12.411  1.00 57.69           C  
ATOM    196  OE1 GLU A  31      96.484  81.402  13.351  1.00 50.12           O  
ATOM    197  OE2 GLU A  31      97.971  81.384  11.736  1.00 51.93           O1-
ATOM    198  N   CYS A  32      92.394  82.493  11.495  1.00 45.77           N  
ATOM    199  CA  CYS A  32      90.956  82.595  11.773  1.00 46.22           C  
ATOM    200  C   CYS A  32      90.735  83.491  13.042  1.00 51.07           C  
ATOM    201  O   CYS A  32      91.706  83.716  13.777  1.00 49.64           O  
ATOM    202  CB  CYS A  32      90.323  81.206  11.934  1.00 45.20           C  
ATOM    203  SG  CYS A  32      90.537  80.461  13.579  1.00 47.93           S  
ATOM    204  N   PRO A  33      89.496  83.988  13.333  1.00 48.74           N  
ATOM    205  CA  PRO A  33      89.299  84.817  14.543  1.00 49.40           C  
ATOM    206  C   PRO A  33      89.501  84.058  15.858  1.00 52.32           C  
ATOM    207  O   PRO A  33      89.166  82.882  15.948  1.00 50.13           O  
ATOM    208  CB  PRO A  33      87.845  85.313  14.416  1.00 51.61           C  
ATOM    209  CG  PRO A  33      87.447  85.042  13.005  1.00 55.75           C  
ATOM    210  CD  PRO A  33      88.230  83.843  12.584  1.00 50.17           C  
ATOM    211  N   VAL A  34      90.067  84.744  16.871  1.00 50.30           N  
ATOM    212  CA  VAL A  34      90.315  84.215  18.223  1.00 49.74           C  
ATOM    213  C   VAL A  34      89.530  85.090  19.201  1.00 55.86           C  
ATOM    214  O   VAL A  34      89.651  86.319  19.171  1.00 56.45           O  
ATOM    215  CB  VAL A  34      91.826  84.130  18.601  1.00 52.76           C  
ATOM    216  CG1 VAL A  34      92.024  83.421  19.942  1.00 51.78           C  
ATOM    217  CG2 VAL A  34      92.642  83.439  17.507  1.00 51.63           C  
ATOM    218  N   PHE A  35      88.688  84.460  20.029  1.00 53.52           N  
ATOM    219  CA  PHE A  35      87.870  85.178  21.003  1.00 54.41           C  
ATOM    220  C   PHE A  35      88.302  84.884  22.430  1.00 59.52           C  
ATOM    221  O   PHE A  35      88.657  83.746  22.754  1.00 56.83           O  
ATOM    222  CB  PHE A  35      86.372  84.886  20.811  1.00 55.71           C  
ATOM    223  CG  PHE A  35      85.827  85.291  19.464  1.00 56.86           C  
ATOM    224  CD1 PHE A  35      85.439  86.604  19.218  1.00 61.21           C  
ATOM    225  CD2 PHE A  35      85.704  84.362  18.437  1.00 57.28           C  
ATOM    226  CE1 PHE A  35      84.941  86.979  17.964  1.00 62.72           C  
ATOM    227  CE2 PHE A  35      85.194  84.734  17.188  1.00 60.31           C  
ATOM    228  CZ  PHE A  35      84.818  86.039  16.956  1.00 60.11           C  
ATOM    229  N   GLU A  36      88.269  85.930  23.279  1.00 59.18           N  
ATOM    230  CA  GLU A  36      88.608  85.840  24.694  1.00 60.27           C  
ATOM    231  C   GLU A  36      87.438  86.377  25.547  1.00 67.13           C  
ATOM    232  O   GLU A  36      87.500  87.512  26.032  1.00 68.79           O  
ATOM    233  CB  GLU A  36      89.941  86.548  24.999  1.00 62.33           C  
ATOM    234  CG  GLU A  36      91.168  85.826  24.458  1.00 69.07           C  
ATOM    235  CD  GLU A  36      92.493  86.178  25.113  1.00 90.32           C  
ATOM    236  OE1 GLU A  36      92.516  87.096  25.965  1.00 83.32           O  
ATOM    237  OE2 GLU A  36      93.508  85.520  24.787  1.00 83.64           O1-
ATOM    238  N   PRO A  37      86.343  85.584  25.714  1.00 63.52           N  
ATOM    239  CA  PRO A  37      85.199  86.073  26.505  1.00 64.69           C  
ATOM    240  C   PRO A  37      85.471  86.217  28.001  1.00 70.86           C  
ATOM    241  O   PRO A  37      86.296  85.492  28.564  1.00 69.39           O  
ATOM    242  CB  PRO A  37      84.131  85.007  26.269  1.00 65.44           C  
ATOM    243  CG  PRO A  37      84.896  83.765  25.972  1.00 68.12           C  
ATOM    244  CD  PRO A  37      86.091  84.219  25.198  1.00 62.90           C  
ATOM    245  N   SER A  38      84.737  87.141  28.644  1.00 70.43           N  
ATOM    246  CA  SER A  38      84.784  87.377  30.088  1.00 72.46           C  
ATOM    247  C   SER A  38      83.875  86.335  30.744  1.00 78.37           C  
ATOM    248  O   SER A  38      83.128  85.657  30.030  1.00 77.65           O  
ATOM    249  CB  SER A  38      84.283  88.784  30.413  1.00 76.96           C  
ATOM    250  OG  SER A  38      82.934  88.976  30.018  1.00 82.31           O  
ATOM    251  N   TRP A  39      83.916  86.211  32.083  1.00 77.43           N  
ATOM    252  CA  TRP A  39      83.068  85.265  32.812  1.00 78.67           C  
ATOM    253  C   TRP A  39      81.579  85.446  32.522  1.00 80.59           C  
ATOM    254  O   TRP A  39      80.882  84.448  32.338  1.00 79.64           O  
ATOM    255  CB  TRP A  39      83.344  85.283  34.323  1.00 80.35           C  
ATOM    256  CG  TRP A  39      84.212  84.148  34.779  1.00 81.56           C  
ATOM    257  CD1 TRP A  39      85.491  84.231  35.248  1.00 84.70           C  
ATOM    258  CD2 TRP A  39      83.881  82.749  34.754  1.00 81.03           C  
ATOM    259  CE2 TRP A  39      85.006  82.044  35.240  1.00 84.73           C  
ATOM    260  CE3 TRP A  39      82.736  82.020  34.372  1.00 82.47           C  
ATOM    261  NE1 TRP A  39      85.973  82.973  35.535  1.00 83.73           N  
ATOM    262  CZ2 TRP A  39      85.019  80.649  35.367  1.00 83.66           C  
ATOM    263  CZ3 TRP A  39      82.753  80.638  34.490  1.00 83.59           C  
ATOM    264  CH2 TRP A  39      83.880  79.967  34.988  1.00 83.95           C  
ATOM    265  N   GLU A  40      81.111  86.711  32.432  1.00 76.84           N  
ATOM    266  CA  GLU A  40      79.715  87.054  32.133  1.00 77.31           C  
ATOM    267  C   GLU A  40      79.309  86.590  30.725  1.00 77.80           C  
ATOM    268  O   GLU A  40      78.214  86.050  30.554  1.00 77.36           O  
ATOM    269  CB  GLU A  40      79.458  88.561  32.325  1.00 80.61           C  
ATOM    270  N   GLU A  41      80.206  86.779  29.733  1.00 71.85           N  
ATOM    271  CA  GLU A  41      80.015  86.367  28.340  1.00 69.69           C  
ATOM    272  C   GLU A  41      80.019  84.837  28.245  1.00 71.61           C  
ATOM    273  O   GLU A  41      79.127  84.262  27.616  1.00 71.51           O  
ATOM    274  CB  GLU A  41      81.131  86.932  27.444  1.00 69.98           C  
ATOM    275  CG  GLU A  41      81.101  88.431  27.214  1.00 81.72           C  
ATOM    276  CD  GLU A  41      82.308  88.921  26.441  1.00108.27           C  
ATOM    277  OE1 GLU A  41      83.373  89.122  27.067  1.00107.64           O  
ATOM    278  OE2 GLU A  41      82.204  89.068  25.202  1.00108.55           O1-
ATOM    279  N   PHE A  42      81.015  84.189  28.897  1.00 66.40           N  
ATOM    280  CA  PHE A  42      81.226  82.734  28.919  1.00 64.15           C  
ATOM    281  C   PHE A  42      80.072  81.962  29.561  1.00 71.67           C  
ATOM    282  O   PHE A  42      79.756  80.861  29.106  1.00 71.57           O  
ATOM    283  CB  PHE A  42      82.580  82.389  29.589  1.00 63.80           C  
ATOM    284  CG  PHE A  42      83.096  80.982  29.373  1.00 61.40           C  
ATOM    285  CD1 PHE A  42      83.589  80.584  28.131  1.00 60.51           C  
ATOM    286  CD2 PHE A  42      83.161  80.078  30.427  1.00 61.59           C  
ATOM    287  CE1 PHE A  42      84.092  79.293  27.939  1.00 58.79           C  
ATOM    288  CE2 PHE A  42      83.662  78.788  30.231  1.00 61.98           C  
ATOM    289  CZ  PHE A  42      84.123  78.404  28.988  1.00 57.72           C  
ATOM    290  N   ALA A  43      79.421  82.561  30.577  1.00 71.13           N  
ATOM    291  CA  ALA A  43      78.292  82.014  31.345  1.00 73.01           C  
ATOM    292  C   ALA A  43      77.207  81.313  30.517  1.00 77.97           C  
ATOM    293  O   ALA A  43      76.653  80.315  30.981  1.00 79.20           O  
ATOM    294  CB  ALA A  43      77.667  83.102  32.200  1.00 75.97           C  
ATOM    295  N   ASP A  44      76.905  81.824  29.307  1.00 73.28           N  
ATOM    296  CA  ASP A  44      75.901  81.236  28.419  1.00 72.38           C  
ATOM    297  C   ASP A  44      76.541  80.905  27.057  1.00 72.02           C  
ATOM    298  O   ASP A  44      76.774  81.823  26.261  1.00 70.92           O  
ATOM    299  CB  ASP A  44      74.687  82.181  28.272  1.00 76.10           C  
ATOM    300  CG  ASP A  44      73.468  81.630  27.540  1.00 85.44           C  
ATOM    301  OD1 ASP A  44      73.591  80.573  26.870  1.00 83.09           O  
ATOM    302  OD2 ASP A  44      72.398  82.267  27.617  1.00 95.34           O1-
ATOM    303  N   PRO A  45      76.838  79.607  26.771  1.00 65.86           N  
ATOM    304  CA  PRO A  45      77.479  79.267  25.483  1.00 63.18           C  
ATOM    305  C   PRO A  45      76.666  79.643  24.240  1.00 66.05           C  
ATOM    306  O   PRO A  45      77.244  80.126  23.267  1.00 64.62           O  
ATOM    307  CB  PRO A  45      77.719  77.754  25.583  1.00 64.15           C  
ATOM    308  CG  PRO A  45      76.777  77.280  26.632  1.00 70.29           C  
ATOM    309  CD  PRO A  45      76.649  78.405  27.610  1.00 67.22           C  
ATOM    310  N   PHE A  46      75.333  79.477  24.295  1.00 62.89           N  
ATOM    311  CA  PHE A  46      74.410  79.769  23.193  1.00 62.81           C  
ATOM    312  C   PHE A  46      74.257  81.269  22.895  1.00 65.48           C  
ATOM    313  O   PHE A  46      74.184  81.637  21.722  1.00 63.83           O  
ATOM    314  CB  PHE A  46      73.050  79.091  23.424  1.00 66.18           C  
ATOM    315  CG  PHE A  46      73.124  77.585  23.290  1.00 67.32           C  
ATOM    316  CD1 PHE A  46      73.008  76.973  22.044  1.00 69.83           C  
ATOM    317  CD2 PHE A  46      73.316  76.778  24.408  1.00 69.39           C  
ATOM    318  CE1 PHE A  46      73.091  75.582  21.919  1.00 69.92           C  
ATOM    319  CE2 PHE A  46      73.402  75.388  24.279  1.00 71.82           C  
ATOM    320  CZ  PHE A  46      73.293  74.799  23.036  1.00 68.98           C  
ATOM    321  N   ALA A  47      74.236  82.127  23.937  1.00 62.97           N  
ATOM    322  CA  ALA A  47      74.158  83.586  23.774  1.00 63.67           C  
ATOM    323  C   ALA A  47      75.472  84.123  23.180  1.00 66.48           C  
ATOM    324  O   ALA A  47      75.437  85.013  22.327  1.00 66.27           O  
ATOM    325  CB  ALA A  47      73.865  84.262  25.110  1.00 65.94           C  
ATOM    326  N   PHE A  48      76.619  83.543  23.596  1.00 62.28           N  
ATOM    327  CA  PHE A  48      77.945  83.918  23.099  1.00 61.48           C  
ATOM    328  C   PHE A  48      78.166  83.519  21.621  1.00 64.11           C  
ATOM    329  O   PHE A  48      78.738  84.306  20.860  1.00 62.76           O  
ATOM    330  CB  PHE A  48      79.063  83.381  24.016  1.00 62.90           C  
ATOM    331  CG  PHE A  48      80.451  83.807  23.595  1.00 64.21           C  
ATOM    332  CD1 PHE A  48      80.899  85.103  23.827  1.00 68.83           C  
ATOM    333  CD2 PHE A  48      81.294  82.927  22.927  1.00 65.41           C  
ATOM    334  CE1 PHE A  48      82.163  85.510  23.394  1.00 69.47           C  
ATOM    335  CE2 PHE A  48      82.565  83.334  22.506  1.00 67.59           C  
ATOM    336  CZ  PHE A  48      82.997  84.616  22.754  1.00 66.62           C  
ATOM    337  N   ILE A  49      77.710  82.312  21.223  1.00 60.65           N  
ATOM    338  CA  ILE A  49      77.818  81.802  19.848  1.00 59.92           C  
ATOM    339  C   ILE A  49      76.990  82.696  18.884  1.00 66.68           C  
ATOM    340  O   ILE A  49      77.432  82.952  17.757  1.00 66.08           O  
ATOM    341  CB  ILE A  49      77.485  80.270  19.775  1.00 62.29           C  
ATOM    342  CG1 ILE A  49      78.615  79.428  20.429  1.00 61.31           C  
ATOM    343  CG2 ILE A  49      77.224  79.794  18.333  1.00 62.76           C  
ATOM    344  CD1 ILE A  49      78.216  78.002  20.916  1.00 66.54           C  
ATOM    345  N   HIS A  50      75.824  83.212  19.359  1.00 64.90           N  
ATOM    346  CA  HIS A  50      74.957  84.121  18.602  1.00 65.77           C  
ATOM    347  C   HIS A  50      75.621  85.500  18.420  1.00 69.57           C  
ATOM    348  O   HIS A  50      75.475  86.108  17.360  1.00 69.28           O  
ATOM    349  CB  HIS A  50      73.582  84.259  19.277  1.00 68.51           C  
ATOM    350  CG  HIS A  50      72.627  85.138  18.532  1.00 73.57           C  
ATOM    351  CD2 HIS A  50      72.235  86.406  18.794  1.00 77.02           C  
ATOM    352  ND1 HIS A  50      71.987  84.699  17.382  1.00 75.62           N  
ATOM    353  CE1 HIS A  50      71.223  85.708  16.990  1.00 76.69           C  
ATOM    354  NE2 HIS A  50      71.339  86.756  17.808  1.00 78.05           N  
ATOM    355  N   LYS A  51      76.349  85.981  19.451  1.00 66.63           N  
ATOM    356  CA  LYS A  51      77.062  87.263  19.439  1.00 67.30           C  
ATOM    357  C   LYS A  51      78.246  87.271  18.444  1.00 70.23           C  
ATOM    358  O   LYS A  51      78.408  88.247  17.711  1.00 70.99           O  
ATOM    359  CB  LYS A  51      77.536  87.627  20.860  1.00 70.13           C  
ATOM    360  CG  LYS A  51      78.033  89.063  21.010  1.00 82.96           C  
ATOM    361  CD  LYS A  51      78.651  89.309  22.379  1.00 92.86           C  
ATOM    362  N   ILE A  52      79.063  86.197  18.426  1.00 64.66           N  
ATOM    363  CA  ILE A  52      80.248  86.070  17.550  1.00 62.77           C  
ATOM    364  C   ILE A  52      79.888  85.713  16.093  1.00 65.75           C  
ATOM    365  O   ILE A  52      80.694  85.960  15.196  1.00 64.84           O  
ATOM    366  CB  ILE A  52      81.320  85.098  18.135  1.00 63.99           C  
ATOM    367  CG1 ILE A  52      80.809  83.630  18.214  1.00 63.30           C  
ATOM    368  CG2 ILE A  52      81.836  85.615  19.488  1.00 65.33           C  
ATOM    369  CD1 ILE A  52      81.847  82.557  18.623  1.00 67.11           C  
ATOM    370  N   ARG A  53      78.678  85.157  15.874  1.00 62.59           N  
ATOM    371  CA  ARG A  53      78.127  84.702  14.593  1.00 62.48           C  
ATOM    372  C   ARG A  53      78.405  85.642  13.382  1.00 66.96           C  
ATOM    373  O   ARG A  53      78.896  85.118  12.380  1.00 65.53           O  
ATOM    374  CB  ARG A  53      76.621  84.404  14.723  1.00 64.67           C  
ATOM    375  CG  ARG A  53      76.114  83.288  13.812  1.00 77.08           C  
ATOM    376  CD  ARG A  53      75.225  83.805  12.700  1.00 89.01           C  
ATOM    377  NE  ARG A  53      73.879  84.128  13.175  1.00102.59           N  
ATOM    378  CZ  ARG A  53      72.997  84.853  12.495  1.00122.01           C  
ATOM    379  NH1 ARG A  53      71.797  85.097  13.004  1.00110.40           N1+
ATOM    380  NH2 ARG A  53      73.310  85.347  11.303  1.00112.86           N  
ATOM    381  N   PRO A  54      78.156  86.987  13.415  1.00 64.94           N  
ATOM    382  CA  PRO A  54      78.431  87.810  12.217  1.00 65.20           C  
ATOM    383  C   PRO A  54      79.884  87.812  11.722  1.00 66.49           C  
ATOM    384  O   PRO A  54      80.100  87.917  10.517  1.00 65.55           O  
ATOM    385  CB  PRO A  54      77.962  89.209  12.636  1.00 69.05           C  
ATOM    386  CG  PRO A  54      76.952  88.957  13.708  1.00 73.83           C  
ATOM    387  CD  PRO A  54      77.539  87.817  14.474  1.00 67.75           C  
ATOM    388  N   ILE A  55      80.866  87.673  12.631  1.00 62.24           N  
ATOM    389  CA  ILE A  55      82.296  87.617  12.283  1.00 60.83           C  
ATOM    390  C   ILE A  55      82.677  86.190  11.860  1.00 63.15           C  
ATOM    391  O   ILE A  55      83.201  85.992  10.761  1.00 62.69           O  
ATOM    392  CB  ILE A  55      83.212  88.148  13.442  1.00 63.52           C  
ATOM    393  CG1 ILE A  55      82.945  89.645  13.750  1.00 65.63           C  
ATOM    394  CG2 ILE A  55      84.709  87.905  13.153  1.00 62.49           C  
ATOM    395  CD1 ILE A  55      83.379  90.120  15.179  1.00 67.58           C  
ATOM    396  N   ALA A  56      82.423  85.214  12.753  1.00 58.42           N  
ATOM    397  CA  ALA A  56      82.768  83.797  12.626  1.00 56.42           C  
ATOM    398  C   ALA A  56      82.177  83.062  11.406  1.00 59.87           C  
ATOM    399  O   ALA A  56      82.816  82.139  10.890  1.00 58.42           O  
ATOM    400  CB  ALA A  56      82.394  83.073  13.901  1.00 56.70           C  
ATOM    401  N   GLU A  57      80.978  83.453  10.943  1.00 56.84           N  
ATOM    402  CA  GLU A  57      80.364  82.795   9.785  1.00 56.22           C  
ATOM    403  C   GLU A  57      81.040  83.188   8.454  1.00 58.39           C  
ATOM    404  O   GLU A  57      80.838  82.508   7.446  1.00 57.12           O  
ATOM    405  CB  GLU A  57      78.832  82.994   9.752  1.00 58.95           C  
ATOM    406  CG  GLU A  57      78.337  84.354   9.279  1.00 71.65           C  
ATOM    407  CD  GLU A  57      76.827  84.525   9.234  1.00 91.56           C  
ATOM    408  OE1 GLU A  57      76.101  83.507   9.142  1.00 75.55           O  
ATOM    409  OE2 GLU A  57      76.370  85.690   9.266  1.00 87.83           O1-
ATOM    410  N   GLN A  58      81.862  84.262   8.472  1.00 54.71           N  
ATOM    411  CA  GLN A  58      82.616  84.761   7.313  1.00 54.46           C  
ATOM    412  C   GLN A  58      83.948  84.013   7.140  1.00 53.57           C  
ATOM    413  O   GLN A  58      84.597  84.150   6.099  1.00 53.17           O  
ATOM    414  CB  GLN A  58      82.867  86.285   7.431  1.00 57.67           C  
ATOM    415  CG  GLN A  58      81.605  87.160   7.439  1.00 79.18           C  
ATOM    416  CD  GLN A  58      80.918  87.248   6.093  1.00108.37           C  
ATOM    417  NE2 GLN A  58      81.422  88.112   5.221  1.00104.96           N  
ATOM    418  OE1 GLN A  58      79.922  86.563   5.827  1.00104.66           O  
ATOM    419  N   THR A  59      84.355  83.228   8.163  1.00 46.68           N  
ATOM    420  CA  THR A  59      85.607  82.466   8.162  1.00 44.56           C  
ATOM    421  C   THR A  59      85.400  80.944   8.268  1.00 47.59           C  
ATOM    422  O   THR A  59      86.347  80.190   8.038  1.00 46.19           O  
ATOM    423  CB  THR A  59      86.565  82.989   9.247  1.00 47.99           C  
ATOM    424  CG2 THR A  59      86.947  84.454   9.047  1.00 44.96           C  
ATOM    425  OG1 THR A  59      85.961  82.809  10.525  1.00 48.05           O  
ATOM    426  N   GLY A  60      84.186  80.511   8.627  1.00 45.21           N  
ATOM    427  CA  GLY A  60      83.829  79.097   8.756  1.00 44.18           C  
ATOM    428  C   GLY A  60      84.167  78.482  10.103  1.00 47.46           C  
ATOM    429  O   GLY A  60      83.349  77.766  10.680  1.00 46.05           O  
ATOM    430  N   ILE A  61      85.395  78.732  10.594  1.00 45.11           N  
ATOM    431  CA  ILE A  61      85.910  78.270  11.895  1.00 44.40           C  
ATOM    432  C   ILE A  61      86.336  79.468  12.751  1.00 48.53           C  
ATOM    433  O   ILE A  61      86.650  80.541  12.220  1.00 48.41           O  
ATOM    434  CB  ILE A  61      87.072  77.215  11.775  1.00 46.22           C  
ATOM    435  CG1 ILE A  61      88.344  77.816  11.101  1.00 46.07           C  
ATOM    436  CG2 ILE A  61      86.596  75.923  11.084  1.00 46.30           C  
ATOM    437  CD1 ILE A  61      89.704  77.027  11.272  1.00 45.56           C  
ATOM    438  N   CYS A  62      86.352  79.275  14.073  1.00 45.06           N  
ATOM    439  CA  CYS A  62      86.824  80.262  15.043  1.00 45.69           C  
ATOM    440  C   CYS A  62      87.372  79.544  16.278  1.00 47.56           C  
ATOM    441  O   CYS A  62      87.052  78.379  16.519  1.00 46.21           O  
ATOM    442  CB  CYS A  62      85.749  81.295  15.396  1.00 47.62           C  
ATOM    443  SG  CYS A  62      84.474  80.703  16.543  1.00 52.12           S  
ATOM    444  N   LYS A  63      88.207  80.230  17.038  1.00 44.44           N  
ATOM    445  CA  LYS A  63      88.819  79.696  18.244  1.00 44.20           C  
ATOM    446  C   LYS A  63      88.291  80.452  19.467  1.00 50.49           C  
ATOM    447  O   LYS A  63      88.114  81.676  19.408  1.00 51.50           O  
ATOM    448  CB  LYS A  63      90.344  79.821  18.129  1.00 46.28           C  
ATOM    449  CG  LYS A  63      91.126  78.848  19.010  1.00 55.18           C  
ATOM    450  CD  LYS A  63      92.532  78.570  18.481  1.00 49.99           C  
ATOM    451  CE  LYS A  63      93.461  79.747  18.651  1.00 43.97           C  
ATOM    452  NZ  LYS A  63      94.857  79.372  18.365  1.00 43.77           N1+
ATOM    453  N   VAL A  64      88.001  79.720  20.562  1.00 46.86           N  
ATOM    454  CA  VAL A  64      87.522  80.315  21.815  1.00 47.43           C  
ATOM    455  C   VAL A  64      88.455  79.950  22.975  1.00 52.20           C  
ATOM    456  O   VAL A  64      88.599  78.769  23.305  1.00 51.35           O  
ATOM    457  CB  VAL A  64      86.023  80.012  22.148  1.00 50.73           C  
ATOM    458  CG1 VAL A  64      85.613  80.648  23.478  1.00 51.25           C  
ATOM    459  CG2 VAL A  64      85.092  80.476  21.030  1.00 50.40           C  
ATOM    460  N   ARG A  65      89.063  80.973  23.601  1.00 50.51           N  
ATOM    461  CA  ARG A  65      89.923  80.810  24.776  1.00 51.29           C  
ATOM    462  C   ARG A  65      89.065  81.069  26.030  1.00 55.99           C  
ATOM    463  O   ARG A  65      88.634  82.207  26.240  1.00 56.43           O  
ATOM    464  CB  ARG A  65      91.136  81.762  24.740  1.00 52.97           C  
ATOM    465  CG  ARG A  65      92.289  81.280  23.863  1.00 63.21           C  
ATOM    466  CD  ARG A  65      93.634  81.824  24.336  1.00 72.14           C  
ATOM    467  NE  ARG A  65      94.108  82.931  23.503  1.00 80.16           N  
ATOM    468  CZ  ARG A  65      94.932  82.796  22.465  1.00 94.38           C  
ATOM    469  NH1 ARG A  65      95.392  81.598  22.122  1.00 74.56           N1+
ATOM    470  NH2 ARG A  65      95.302  83.860  21.762  1.00 85.14           N  
ATOM    471  N   PRO A  66      88.767  80.031  26.851  1.00 51.98           N  
ATOM    472  CA  PRO A  66      87.938  80.254  28.052  1.00 53.53           C  
ATOM    473  C   PRO A  66      88.617  81.157  29.104  1.00 60.93           C  
ATOM    474  O   PRO A  66      89.841  81.297  29.043  1.00 60.04           O  
ATOM    475  CB  PRO A  66      87.730  78.832  28.607  1.00 54.58           C  
ATOM    476  CG  PRO A  66      88.098  77.907  27.491  1.00 57.13           C  
ATOM    477  CD  PRO A  66      89.168  78.615  26.738  1.00 51.92           C  
ATOM    478  N   PRO A  67      87.870  81.731  30.100  1.00 60.55           N  
ATOM    479  CA  PRO A  67      88.527  82.534  31.160  1.00 61.99           C  
ATOM    480  C   PRO A  67      89.699  81.792  31.823  1.00 67.69           C  
ATOM    481  O   PRO A  67      89.655  80.562  31.902  1.00 66.06           O  
ATOM    482  CB  PRO A  67      87.392  82.809  32.153  1.00 64.87           C  
ATOM    483  CG  PRO A  67      86.153  82.731  31.337  1.00 68.37           C  
ATOM    484  CD  PRO A  67      86.409  81.655  30.325  1.00 62.08           C  
ATOM    485  N   PRO A  68      90.776  82.506  32.249  1.00 67.68           N  
ATOM    486  CA  PRO A  68      91.968  81.815  32.805  1.00 68.21           C  
ATOM    487  C   PRO A  68      91.730  80.764  33.898  1.00 73.49           C  
ATOM    488  O   PRO A  68      92.421  79.736  33.918  1.00 71.64           O  
ATOM    489  CB  PRO A  68      92.832  82.965  33.338  1.00 71.35           C  
ATOM    490  CG  PRO A  68      92.423  84.152  32.551  1.00 75.86           C  
ATOM    491  CD  PRO A  68      90.974  83.974  32.202  1.00 70.84           C  
ATOM    492  N   ASP A  69      90.752  81.021  34.789  1.00 72.71           N  
ATOM    493  CA  ASP A  69      90.385  80.166  35.921  1.00 74.33           C  
ATOM    494  C   ASP A  69      89.381  79.023  35.581  1.00 77.09           C  
ATOM    495  O   ASP A  69      89.122  78.192  36.457  1.00 78.47           O  
ATOM    496  CB  ASP A  69      89.884  81.016  37.108  1.00 78.80           C  
ATOM    497  CG  ASP A  69      88.729  81.959  36.814  1.00 95.72           C  
ATOM    498  OD1 ASP A  69      88.731  82.594  35.727  1.00 95.36           O  
ATOM    499  OD2 ASP A  69      87.861  82.126  37.700  1.00105.96           O1-
ATOM    500  N   TRP A  70      88.851  78.949  34.329  1.00 70.34           N  
ATOM    501  CA  TRP A  70      87.965  77.842  33.930  1.00 68.72           C  
ATOM    502  C   TRP A  70      88.896  76.705  33.533  1.00 72.17           C  
ATOM    503  O   TRP A  70      89.541  76.776  32.483  1.00 70.78           O  
ATOM    504  CB  TRP A  70      87.017  78.230  32.772  1.00 65.86           C  
ATOM    505  CG  TRP A  70      85.925  77.223  32.503  1.00 66.30           C  
ATOM    506  CD1 TRP A  70      84.719  77.136  33.137  1.00 70.47           C  
ATOM    507  CD2 TRP A  70      85.923  76.195  31.493  1.00 64.32           C  
ATOM    508  CE2 TRP A  70      84.687  75.514  31.592  1.00 68.81           C  
ATOM    509  CE3 TRP A  70      86.846  75.783  30.514  1.00 63.63           C  
ATOM    510  NE1 TRP A  70      83.969  76.114  32.595  1.00 69.15           N  
ATOM    511  CZ2 TRP A  70      84.363  74.425  30.768  1.00 66.93           C  
ATOM    512  CZ3 TRP A  70      86.518  74.713  29.692  1.00 63.89           C  
ATOM    513  CH2 TRP A  70      85.296  74.038  29.832  1.00 65.09           C  
ATOM    514  N   GLN A  71      89.059  75.711  34.420  1.00 69.89           N  
ATOM    515  CA  GLN A  71      89.976  74.599  34.166  1.00 69.29           C  
ATOM    516  C   GLN A  71      89.372  73.264  34.581  1.00 72.82           C  
ATOM    517  O   GLN A  71      89.570  72.843  35.724  1.00 73.34           O  
ATOM    518  CB  GLN A  71      91.328  74.844  34.863  1.00 71.70           C  
ATOM    519  N   PRO A  72      88.624  72.582  33.670  1.00 68.96           N  
ATOM    520  CA  PRO A  72      88.007  71.294  34.036  1.00 69.66           C  
ATOM    521  C   PRO A  72      89.044  70.234  34.393  1.00 75.86           C  
ATOM    522  O   PRO A  72      90.128  70.252  33.814  1.00 74.61           O  
ATOM    523  CB  PRO A  72      87.198  70.914  32.791  1.00 69.71           C  
ATOM    524  CG  PRO A  72      87.806  71.673  31.688  1.00 72.09           C  
ATOM    525  CD  PRO A  72      88.291  72.952  32.280  1.00 68.42           C  
ATOM    526  N   PRO A  73      88.777  69.336  35.361  1.00 76.02           N  
ATOM    527  CA  PRO A  73      89.801  68.352  35.715  1.00 77.29           C  
ATOM    528  C   PRO A  73      89.851  67.136  34.797  1.00 82.86           C  
ATOM    529  O   PRO A  73      88.856  66.421  34.645  1.00 83.39           O  
ATOM    530  CB  PRO A  73      89.471  67.995  37.166  1.00 81.28           C  
ATOM    531  CG  PRO A  73      88.015  68.311  37.328  1.00 86.11           C  
ATOM    532  CD  PRO A  73      87.556  69.161  36.176  1.00 79.62           C  
ATOM    533  N   PHE A  74      91.021  66.906  34.182  1.00 80.00           N  
ATOM    534  CA  PHE A  74      91.245  65.725  33.363  1.00 80.36           C  
ATOM    535  C   PHE A  74      92.097  64.735  34.158  1.00 84.63           C  
ATOM    536  O   PHE A  74      93.229  65.050  34.549  1.00 83.67           O  
ATOM    537  CB  PHE A  74      91.882  66.037  31.992  1.00 81.10           C  
ATOM    538  CG  PHE A  74      91.687  64.888  31.024  1.00 83.34           C  
ATOM    539  CD1 PHE A  74      92.517  63.772  31.062  1.00 88.14           C  
ATOM    540  CD2 PHE A  74      90.628  64.888  30.126  1.00 85.36           C  
ATOM    541  CE1 PHE A  74      92.295  62.684  30.213  1.00 89.27           C  
ATOM    542  CE2 PHE A  74      90.435  63.815  29.248  1.00 88.47           C  
ATOM    543  CZ  PHE A  74      91.263  62.715  29.305  1.00 87.45           C  
ATOM    544  N   ALA A  75      91.526  63.548  34.417  1.00 82.00           N  
ATOM    545  CA  ALA A  75      92.179  62.465  35.152  1.00 83.11           C  
ATOM    546  C   ALA A  75      91.728  61.123  34.591  1.00 86.42           C  
ATOM    547  O   ALA A  75      90.523  60.909  34.398  1.00 86.04           O  
ATOM    548  CB  ALA A  75      91.851  62.556  36.640  1.00 85.81           C  
ATOM    549  N   CYS A  76      92.706  60.234  34.296  1.00 82.21           N  
ATOM    550  CA  CYS A  76      92.467  58.886  33.765  1.00 82.17           C  
ATOM    551  C   CYS A  76      93.666  57.956  33.962  1.00 83.34           C  
ATOM    552  O   CYS A  76      94.807  58.424  34.062  1.00 82.36           O  
ATOM    553  CB  CYS A  76      92.044  58.935  32.299  1.00 81.14           C  
ATOM    554  SG  CYS A  76      93.340  59.516  31.172  1.00 83.45           S  
ATOM    555  N   ASP A  77      93.395  56.630  33.986  1.00 78.21           N  
ATOM    556  CA  ASP A  77      94.399  55.568  34.071  1.00 77.46           C  
ATOM    557  C   ASP A  77      94.691  55.125  32.619  1.00 74.84           C  
ATOM    558  O   ASP A  77      93.801  54.625  31.927  1.00 73.21           O  
ATOM    559  CB  ASP A  77      93.900  54.396  34.945  1.00 81.76           C  
ATOM    560  CG  ASP A  77      94.926  53.301  35.182  1.00 91.01           C  
ATOM    561  OD1 ASP A  77      95.285  52.603  34.213  1.00 91.80           O  
ATOM    562  OD2 ASP A  77      95.319  53.099  36.348  1.00 97.16           O1-
ATOM    563  N   VAL A  78      95.938  55.344  32.172  1.00 67.96           N  
ATOM    564  CA  VAL A  78      96.443  55.066  30.817  1.00 65.56           C  
ATOM    565  C   VAL A  78      96.518  53.571  30.448  1.00 68.47           C  
ATOM    566  O   VAL A  78      96.648  53.246  29.266  1.00 66.12           O  
ATOM    567  CB  VAL A  78      97.811  55.760  30.567  1.00 68.45           C  
ATOM    568  CG1 VAL A  78      97.633  57.258  30.412  1.00 66.33           C  
ATOM    569  CG2 VAL A  78      98.834  55.441  31.661  1.00 70.10           C  
ATOM    570  N   ASP A  79      96.466  52.681  31.456  1.00 67.14           N  
ATOM    571  CA  ASP A  79      96.567  51.226  31.304  1.00 68.45           C  
ATOM    572  C   ASP A  79      95.212  50.521  31.164  1.00 73.80           C  
ATOM    573  O   ASP A  79      95.159  49.406  30.637  1.00 74.62           O  
ATOM    574  CB  ASP A  79      97.369  50.630  32.474  1.00 71.91           C  
ATOM    575  CG  ASP A  79      98.766  51.206  32.620  1.00 77.86           C  
ATOM    576  OD1 ASP A  79      99.503  51.242  31.611  1.00 76.88           O  
ATOM    577  OD2 ASP A  79      99.124  51.614  33.742  1.00 83.84           O1-
ATOM    578  N   LYS A  80      94.129  51.163  31.641  1.00 70.14           N  
ATOM    579  CA  LYS A  80      92.768  50.620  31.616  1.00 70.56           C  
ATOM    580  C   LYS A  80      91.942  51.103  30.404  1.00 74.06           C  
ATOM    581  O   LYS A  80      90.882  50.536  30.121  1.00 74.56           O  
ATOM    582  CB  LYS A  80      92.058  50.887  32.956  1.00 72.81           C  
ATOM    583  CG  LYS A  80      92.616  50.016  34.083  1.00 70.95           C  
ATOM    584  CD  LYS A  80      92.108  50.394  35.466  1.00 69.44           C  
ATOM    585  CE  LYS A  80      92.754  49.523  36.518  1.00 63.94           C  
ATOM    586  NZ  LYS A  80      92.405  49.943  37.897  1.00 58.15           N1+
ATOM    587  N   LEU A  81      92.456  52.108  29.665  1.00 69.41           N  
ATOM    588  CA  LEU A  81      91.826  52.663  28.460  1.00 67.57           C  
ATOM    589  C   LEU A  81      92.406  51.996  27.192  1.00 69.54           C  
ATOM    590  O   LEU A  81      93.580  52.205  26.885  1.00 68.42           O  
ATOM    591  CB  LEU A  81      92.034  54.189  28.422  1.00 65.76           C  
ATOM    592  N  AHIS A  82      91.585  51.182  26.490  0.60 66.23           N  
ATOM    593  N  BHIS A  82      91.591  51.195  26.475  0.40 66.19           N  
ATOM    594  CA AHIS A  82      91.939  50.429  25.276  0.60 65.50           C  
ATOM    595  CA BHIS A  82      92.028  50.507  25.257  0.40 65.44           C  
ATOM    596  C  AHIS A  82      91.168  50.916  24.039  0.60 66.80           C  
ATOM    597  C  BHIS A  82      91.161  50.831  24.031  0.40 66.99           C  
ATOM    598  O  AHIS A  82      90.025  51.359  24.169  0.60 66.02           O  
ATOM    599  O  BHIS A  82      89.972  51.125  24.169  0.40 66.52           O  
ATOM    600  CB AHIS A  82      91.596  48.935  25.463  0.60 68.82           C  
ATOM    601  CB BHIS A  82      92.157  48.989  25.473  0.40 68.85           C  
ATOM    602  CG AHIS A  82      92.477  48.177  26.408  0.60 74.28           C  
ATOM    603  CG BHIS A  82      90.855  48.274  25.654  0.40 73.76           C  
ATOM    604  CD2AHIS A  82      92.489  48.166  27.761  0.60 77.35           C  
ATOM    605  CD2BHIS A  82      90.140  48.053  26.780  0.40 77.13           C  
ATOM    606  ND1AHIS A  82      93.407  47.260  25.946  0.60 77.03           N  
ATOM    607  ND1BHIS A  82      90.200  47.692  24.585  0.40 75.60           N  
ATOM    608  CE1AHIS A  82      93.967  46.742  27.026  0.60 78.45           C  
ATOM    609  CE1BHIS A  82      89.106  47.146  25.089  0.40 76.78           C  
ATOM    610  NE2AHIS A  82      93.455  47.262  28.142  0.60 79.04           N  
ATOM    611  NE2BHIS A  82      89.027  47.335  26.407  0.40 78.14           N  
ATOM    612  N   PHE A  83      91.778  50.775  22.834  1.00 61.77           N  
ATOM    613  CA  PHE A  83      91.160  51.074  21.525  1.00 59.34           C  
ATOM    614  C   PHE A  83      91.942  50.449  20.363  1.00 62.66           C  
ATOM    615  O   PHE A  83      93.140  50.189  20.498  1.00 62.08           O  
ATOM    616  CB  PHE A  83      90.954  52.589  21.292  1.00 58.42           C  
ATOM    617  CG  PHE A  83      92.210  53.421  21.178  1.00 58.50           C  
ATOM    618  CD1 PHE A  83      92.805  53.969  22.310  1.00 61.55           C  
ATOM    619  CD2 PHE A  83      92.781  53.684  19.935  1.00 59.04           C  
ATOM    620  CE1 PHE A  83      93.959  54.755  22.202  1.00 61.54           C  
ATOM    621  CE2 PHE A  83      93.939  54.459  19.830  1.00 61.03           C  
ATOM    622  CZ  PHE A  83      94.516  54.999  20.962  1.00 59.38           C  
ATOM    623  N   THR A  84      91.265  50.227  19.218  1.00 59.70           N  
ATOM    624  CA  THR A  84      91.884  49.722  17.987  1.00 60.20           C  
ATOM    625  C   THR A  84      91.915  50.916  17.002  1.00 62.67           C  
ATOM    626  O   THR A  84      90.850  51.457  16.691  1.00 62.14           O  
ATOM    627  CB  THR A  84      91.138  48.476  17.447  1.00 72.71           C  
ATOM    628  CG2 THR A  84      91.750  47.934  16.158  1.00 70.77           C  
ATOM    629  OG1 THR A  84      91.150  47.444  18.439  1.00 77.38           O  
ATOM    630  N   PRO A  85      93.097  51.395  16.545  1.00 58.06           N  
ATOM    631  CA  PRO A  85      93.107  52.572  15.660  1.00 55.69           C  
ATOM    632  C   PRO A  85      93.001  52.260  14.167  1.00 58.62           C  
ATOM    633  O   PRO A  85      93.197  51.116  13.747  1.00 59.05           O  
ATOM    634  CB  PRO A  85      94.440  53.241  16.005  1.00 56.64           C  
ATOM    635  CG  PRO A  85      95.337  52.098  16.354  1.00 62.58           C  
ATOM    636  CD  PRO A  85      94.473  50.940  16.830  1.00 60.16           C  
ATOM    637  N   ARG A  86      92.708  53.304  13.373  1.00 53.97           N  
ATOM    638  CA  ARG A  86      92.611  53.264  11.911  1.00 53.98           C  
ATOM    639  C   ARG A  86      94.002  53.545  11.312  1.00 56.06           C  
ATOM    640  O   ARG A  86      94.700  54.438  11.799  1.00 53.80           O  
ATOM    641  CB  ARG A  86      91.622  54.339  11.413  1.00 54.74           C  
ATOM    642  CG  ARG A  86      90.187  54.167  11.907  1.00 73.17           C  
ATOM    643  N   ILE A  87      94.397  52.793  10.263  1.00 53.53           N  
ATOM    644  CA  ILE A  87      95.676  52.977   9.556  1.00 53.43           C  
ATOM    645  C   ILE A  87      95.461  54.023   8.447  1.00 56.01           C  
ATOM    646  O   ILE A  87      94.515  53.902   7.672  1.00 54.67           O  
ATOM    647  CB  ILE A  87      96.244  51.625   9.012  1.00 58.72           C  
ATOM    648  CG1 ILE A  87      96.651  50.681  10.166  1.00 60.60           C  
ATOM    649  CG2 ILE A  87      97.423  51.839   8.039  1.00 59.55           C  
ATOM    650  CD1 ILE A  87      96.730  49.160   9.794  1.00 66.44           C  
ATOM    651  N   GLN A  88      96.339  55.039   8.374  1.00 53.31           N  
ATOM    652  CA  GLN A  88      96.229  56.107   7.377  1.00 52.71           C  
ATOM    653  C   GLN A  88      97.432  56.208   6.460  1.00 59.64           C  
ATOM    654  O   GLN A  88      98.552  56.369   6.942  1.00 58.75           O  
ATOM    655  CB  GLN A  88      96.009  57.475   8.044  1.00 52.08           C  
ATOM    656  CG  GLN A  88      94.674  57.653   8.742  1.00 57.48           C  
ATOM    657  CD  GLN A  88      94.471  59.083   9.183  1.00 63.71           C  
ATOM    658  NE2 GLN A  88      93.310  59.635   8.872  1.00 48.70           N  
ATOM    659  OE1 GLN A  88      95.335  59.702   9.815  1.00 54.93           O  
ATOM    660  N   ARG A  89      97.181  56.164   5.135  1.00 59.69           N  
ATOM    661  CA  ARG A  89      98.160  56.357   4.053  1.00 61.68           C  
ATOM    662  C   ARG A  89      98.088  57.861   3.752  1.00 67.41           C  
ATOM    663  O   ARG A  89      96.985  58.383   3.514  1.00 67.85           O  
ATOM    664  CB  ARG A  89      97.751  55.566   2.796  1.00 63.89           C  
ATOM    665  CG  ARG A  89      97.815  54.049   2.941  1.00 76.70           C  
ATOM    666  CD  ARG A  89      97.088  53.361   1.798  1.00 86.75           C  
ATOM    667  N  ALEU A  90      99.239  58.557   3.789  0.26 63.97           N  
ATOM    668  N  BLEU A  90      99.232  58.561   3.783  0.74 63.94           N  
ATOM    669  CA ALEU A  90      99.304  60.001   3.549  0.26 62.80           C  
ATOM    670  CA BLEU A  90      99.258  60.014   3.581  0.74 62.66           C  
ATOM    671  C  ALEU A  90      99.493  60.340   2.066  0.26 67.65           C  
ATOM    672  C  BLEU A  90      99.478  60.405   2.107  0.74 67.73           C  
ATOM    673  O  ALEU A  90     100.623  60.504   1.599  0.26 68.11           O  
ATOM    674  O  BLEU A  90     100.607  60.668   1.687  0.74 68.28           O  
ATOM    675  CB ALEU A  90     100.379  60.682   4.433  0.26 62.46           C  
ATOM    676  CB BLEU A  90     100.273  60.685   4.536  0.74 62.13           C  
ATOM    677  CG ALEU A  90     100.091  60.933   5.936  0.26 66.11           C  
ATOM    678  CG BLEU A  90     100.024  60.460   6.043  0.74 65.92           C  
ATOM    679  CD1ALEU A  90      98.711  61.547   6.184  0.26 65.16           C  
ATOM    680  CD1BLEU A  90     101.272  60.706   6.849  0.74 66.31           C  
ATOM    681  CD2ALEU A  90     100.321  59.696   6.777  0.26 68.99           C  
ATOM    682  CD2BLEU A  90      98.870  61.310   6.564  0.74 67.59           C  
ATOM    683  N   ASN A  91      98.373  60.422   1.324  1.00 64.15           N  
ATOM    684  CA  ASN A  91      98.373  60.744  -0.113  1.00 64.75           C  
ATOM    685  C   ASN A  91      97.269  61.721  -0.485  1.00 68.14           C  
ATOM    686  O   ASN A  91      96.090  61.453  -0.248  1.00 66.69           O  
ATOM    687  CB  ASN A  91      98.274  59.479  -0.982  1.00 65.12           C  
ATOM    688  CG  ASN A  91      99.411  58.509  -0.820  1.00 78.95           C  
ATOM    689  ND2 ASN A  91      99.065  57.262  -0.568  1.00 72.98           N  
ATOM    690  OD1 ASN A  91     100.593  58.850  -0.954  1.00 68.97           O  
ATOM    691  N   GLU A  92      97.668  62.852  -1.081  1.00 65.82           N  
ATOM    692  CA  GLU A  92      96.786  63.926  -1.533  1.00 65.55           C  
ATOM    693  C   GLU A  92      95.920  63.450  -2.707  1.00 71.40           C  
ATOM    694  O   GLU A  92      96.423  62.751  -3.594  1.00 72.43           O  
ATOM    695  CB  GLU A  92      97.635  65.137  -1.953  1.00 67.10           C  
ATOM    696  CG  GLU A  92      96.845  66.421  -2.106  1.00 75.72           C  
ATOM    697  CD  GLU A  92      97.629  67.658  -2.491  1.00 90.82           C  
ATOM    698  OE1 GLU A  92      98.807  67.537  -2.900  1.00 94.65           O  
ATOM    699  OE2 GLU A  92      97.041  68.758  -2.404  1.00 75.76           O1-
ATOM    700  N   LEU A  93      94.616  63.825  -2.697  1.00 68.13           N  
ATOM    701  CA  LEU A  93      93.591  63.499  -3.711  1.00 69.25           C  
ATOM    702  C   LEU A  93      93.228  61.991  -3.782  1.00 75.25           C  
ATOM    703  O   LEU A  93      92.377  61.609  -4.592  1.00 75.77           O  
ATOM    704  CB  LEU A  93      93.934  64.055  -5.120  1.00 70.37           C  
ATOM    705  CG  LEU A  93      94.187  65.569  -5.242  1.00 74.34           C  
ATOM    706  CD1 LEU A  93      94.643  65.927  -6.641  1.00 75.78           C  
ATOM    707  CD2 LEU A  93      92.958  66.389  -4.849  1.00 74.76           C  
ATOM    708  N   GLU A  94      93.826  61.153  -2.907  1.00 72.78           N  
ATOM    709  CA  GLU A  94      93.539  59.720  -2.818  1.00 73.95           C  
ATOM    710  C   GLU A  94      92.249  59.553  -1.996  1.00 78.79           C  
ATOM    711  O   GLU A  94      92.142  60.107  -0.896  1.00 77.29           O  
ATOM    712  CB  GLU A  94      94.717  58.976  -2.159  1.00 75.55           C  
ATOM    713  CG  GLU A  94      94.593  57.459  -2.135  1.00 86.51           C  
ATOM    714  CD  GLU A  94      95.515  56.775  -1.142  1.00106.48           C  
ATOM    715  OE1 GLU A  94      95.178  56.738   0.064  1.00101.76           O  
ATOM    716  OE2 GLU A  94      96.578  56.274  -1.572  1.00 99.88           O1-
ATOM    717  N   ALA A  95      91.270  58.810  -2.547  1.00 77.37           N  
ATOM    718  CA  ALA A  95      89.971  58.555  -1.920  1.00 77.38           C  
ATOM    719  C   ALA A  95      90.091  57.829  -0.585  1.00 82.46           C  
ATOM    720  O   ALA A  95      90.919  56.927  -0.431  1.00 82.70           O  
ATOM    721  CB  ALA A  95      89.072  57.774  -2.864  1.00 79.47           C  
ATOM    722  N   GLN A  96      89.279  58.261   0.386  1.00 79.49           N  
ATOM    723  CA  GLN A  96      89.221  57.708   1.739  1.00 79.60           C  
ATOM    724  C   GLN A  96      87.763  57.581   2.187  1.00 86.35           C  
ATOM    725  O   GLN A  96      86.920  58.383   1.775  1.00 85.46           O  
ATOM    726  CB  GLN A  96      90.005  58.592   2.723  1.00 79.15           C  
ATOM    727  CG  GLN A  96      91.509  58.337   2.728  1.00 84.97           C  
ATOM    728  CD  GLN A  96      92.178  59.017   3.899  1.00 94.66           C  
ATOM    729  NE2 GLN A  96      92.919  60.081   3.623  1.00 82.81           N  
ATOM    730  OE1 GLN A  96      92.045  58.600   5.057  1.00 87.06           O  
ATOM    731  N   THR A  97      87.469  56.570   3.025  1.00 85.51           N  
ATOM    732  CA  THR A  97      86.125  56.330   3.558  1.00 86.58           C  
ATOM    733  C   THR A  97      85.954  57.100   4.883  1.00 90.84           C  
ATOM    734  O   THR A  97      86.865  57.100   5.718  1.00 89.41           O  
ATOM    735  CB  THR A  97      85.834  54.815   3.660  1.00 96.76           C  
ATOM    736  CG2 THR A  97      84.364  54.517   3.906  1.00 96.73           C  
ATOM    737  OG1 THR A  97      86.243  54.162   2.453  1.00 96.70           O  
ATOM    738  N   ARG A  98      84.794  57.772   5.049  1.00 88.91           N  
ATOM    739  CA  ARG A  98      84.440  58.574   6.230  1.00 88.79           C  
ATOM    740  C   ARG A  98      84.315  57.720   7.508  1.00 94.79           C  
ATOM    741  O   ARG A  98      84.662  58.194   8.592  1.00 93.41           O  
ATOM    742  CB  ARG A  98      83.140  59.356   5.967  1.00 89.61           C  
ATOM    743  CG  ARG A  98      83.013  60.671   6.733  1.00 98.62           C  
ATOM    744  CD  ARG A  98      81.802  61.458   6.258  1.00105.73           C  
ATOM    745  NE  ARG A  98      81.655  62.755   6.928  1.00106.89           N  
ATOM    746  CZ  ARG A  98      80.818  62.997   7.935  1.00115.08           C  
ATOM    747  NH1 ARG A  98      80.053  62.027   8.422  1.00106.60           N1+
ATOM    748  NH2 ARG A  98      80.745  64.210   8.466  1.00 90.18           N  
ATOM    749  N   VAL A  99      83.832  56.464   7.367  1.00 94.38           N  
ATOM    750  CA  VAL A  99      83.659  55.506   8.464  1.00 95.89           C  
ATOM    751  C   VAL A  99      84.464  54.214   8.216  1.00101.73           C  
ATOM    752  O   VAL A  99      84.325  53.590   7.158  1.00102.36           O  
ATOM    753  CB  VAL A  99      82.164  55.214   8.738  1.00101.09           C  
ATOM    754  N   LYS A 100      85.312  53.828   9.193  1.00 98.38           N  
ATOM    755  CA  LYS A 100      86.156  52.634   9.126  1.00128.72           C  
ATOM    756  N   ALA A 374      96.094  45.740  11.771  1.00 84.18           N  
ATOM    757  CA  ALA A 374      95.756  46.628  12.886  1.00 82.51           C  
ATOM    758  C   ALA A 374      95.723  45.888  14.236  1.00 86.71           C  
ATOM    759  O   ALA A 374      95.201  44.771  14.314  1.00 89.11           O  
ATOM    760  CB  ALA A 374      94.422  47.314  12.624  1.00 81.82           C  
ATOM    761  N   ARG A 375      96.287  46.508  15.289  1.00 80.28           N  
ATOM    762  CA  ARG A 375      96.330  45.921  16.635  1.00 80.66           C  
ATOM    763  C   ARG A 375      95.608  46.784  17.691  1.00 79.38           C  
ATOM    764  O   ARG A 375      95.174  47.894  17.382  1.00 77.32           O  
ATOM    765  CB  ARG A 375      97.785  45.590  17.056  1.00 82.53           C  
ATOM    766  CG  ARG A 375      98.615  46.783  17.542  1.00 90.67           C  
ATOM    767  CD  ARG A 375      99.728  46.339  18.469  1.00 98.86           C  
ATOM    768  NE  ARG A 375     100.311  47.462  19.195  1.00102.97           N  
ATOM    769  N   ASP A 376      95.482  46.259  18.926  1.00 73.54           N  
ATOM    770  CA  ASP A 376      94.872  46.943  20.064  1.00 71.07           C  
ATOM    771  C   ASP A 376      95.962  47.685  20.857  1.00 69.63           C  
ATOM    772  O   ASP A 376      97.043  47.138  21.094  1.00 70.46           O  
ATOM    773  CB  ASP A 376      94.139  45.930  20.964  1.00 75.88           C  
ATOM    774  CG  ASP A 376      93.396  46.548  22.136  1.00 88.02           C  
ATOM    775  OD1 ASP A 376      92.267  47.051  21.925  1.00 87.95           O  
ATOM    776  OD2 ASP A 376      93.936  46.511  23.271  1.00 94.22           O1-
ATOM    777  N   TYR A 377      95.673  48.933  21.248  1.00 60.88           N  
ATOM    778  CA  TYR A 377      96.580  49.786  22.019  1.00 58.19           C  
ATOM    779  C   TYR A 377      95.902  50.250  23.296  1.00 58.87           C  
ATOM    780  O   TYR A 377      94.687  50.448  23.304  1.00 56.92           O  
ATOM    781  CB  TYR A 377      96.911  51.078  21.230  1.00 56.35           C  
ATOM    782  CG  TYR A 377      97.931  50.965  20.119  1.00 57.35           C  
ATOM    783  CD1 TYR A 377      99.298  51.037  20.388  1.00 59.12           C  
ATOM    784  CD2 TYR A 377      97.533  50.913  18.787  1.00 57.68           C  
ATOM    785  CE1 TYR A 377     100.242  50.983  19.361  1.00 58.71           C  
ATOM    786  CE2 TYR A 377      98.467  50.860  17.751  1.00 58.63           C  
ATOM    787  CZ  TYR A 377      99.820  50.898  18.042  1.00 66.43           C  
ATOM    788  OH  TYR A 377     100.724  50.853  17.010  1.00 67.65           O  
ATOM    789  N   THR A 378      96.696  50.504  24.350  1.00 54.56           N  
ATOM    790  CA  THR A 378      96.205  51.185  25.536  1.00 53.83           C  
ATOM    791  C   THR A 378      96.580  52.647  25.261  1.00 55.47           C  
ATOM    792  O   THR A 378      97.355  52.912  24.333  1.00 54.06           O  
ATOM    793  CB  THR A 378      96.818  50.668  26.866  1.00 60.64           C  
ATOM    794  CG2 THR A 378      96.477  49.217  27.161  1.00 59.39           C  
ATOM    795  OG1 THR A 378      98.231  50.890  26.904  1.00 59.60           O  
ATOM    796  N   LEU A 379      96.061  53.595  26.049  1.00 51.98           N  
ATOM    797  CA  LEU A 379      96.442  54.997  25.883  1.00 49.90           C  
ATOM    798  C   LEU A 379      97.973  55.151  26.105  1.00 51.65           C  
ATOM    799  O   LEU A 379      98.609  55.934  25.393  1.00 49.71           O  
ATOM    800  CB  LEU A 379      95.616  55.913  26.813  1.00 49.98           C  
ATOM    801  CG  LEU A 379      95.690  57.427  26.550  1.00 53.93           C  
ATOM    802  CD1 LEU A 379      95.103  57.798  25.166  1.00 52.46           C  
ATOM    803  CD2 LEU A 379      94.969  58.205  27.653  1.00 56.46           C  
ATOM    804  N   ARG A 380      98.563  54.336  27.019  1.00 48.27           N  
ATOM    805  CA  ARG A 380     100.005  54.320  27.289  1.00 48.39           C  
ATOM    806  C   ARG A 380     100.836  53.813  26.093  1.00 52.09           C  
ATOM    807  O   ARG A 380     101.784  54.496  25.691  1.00 51.00           O  
ATOM    808  CB  ARG A 380     100.355  53.527  28.569  1.00 47.77           C  
ATOM    809  CG  ARG A 380     101.835  53.686  28.946  1.00 51.97           C  
ATOM    810  CD  ARG A 380     102.356  52.715  29.995  1.00 48.77           C  
ATOM    811  NE  ARG A 380     101.739  52.915  31.304  1.00 52.39           N  
ATOM    812  CZ  ARG A 380     102.137  53.802  32.215  1.00 65.85           C  
ATOM    813  NH1 ARG A 380     103.161  54.614  31.962  1.00 54.26           N1+
ATOM    814  NH2 ARG A 380     101.510  53.890  33.380  1.00 47.25           N  
ATOM    815  N   THR A 381     100.499  52.619  25.540  1.00 49.42           N  
ATOM    816  CA  THR A 381     101.249  52.017  24.425  1.00 49.11           C  
ATOM    817  C   THR A 381     101.115  52.846  23.142  1.00 52.86           C  
ATOM    818  O   THR A 381     102.081  52.913  22.375  1.00 53.08           O  
ATOM    819  CB  THR A 381     100.925  50.523  24.222  1.00 55.26           C  
ATOM    820  CG2 THR A 381     101.255  49.667  25.451  1.00 54.09           C  
ATOM    821  OG1 THR A 381      99.558  50.358  23.854  1.00 56.20           O  
ATOM    822  N   PHE A 382      99.952  53.513  22.926  1.00 48.30           N  
ATOM    823  CA  PHE A 382      99.762  54.388  21.760  1.00 46.29           C  
ATOM    824  C   PHE A 382     100.675  55.613  21.894  1.00 49.63           C  
ATOM    825  O   PHE A 382     101.285  56.020  20.910  1.00 48.48           O  
ATOM    826  CB  PHE A 382      98.283  54.817  21.577  1.00 46.71           C  
ATOM    827  CG  PHE A 382      98.025  55.613  20.308  1.00 46.18           C  
ATOM    828  CD1 PHE A 382      98.175  57.001  20.291  1.00 47.04           C  
ATOM    829  CD2 PHE A 382      97.647  54.975  19.131  1.00 47.53           C  
ATOM    830  CE1 PHE A 382      97.976  57.728  19.114  1.00 46.43           C  
ATOM    831  CE2 PHE A 382      97.416  55.708  17.959  1.00 48.79           C  
ATOM    832  CZ  PHE A 382      97.584  57.077  17.956  1.00 45.46           C  
ATOM    833  N   GLY A 383     100.757  56.169  23.106  1.00 47.37           N  
ATOM    834  CA  GLY A 383     101.595  57.321  23.422  1.00 46.77           C  
ATOM    835  C   GLY A 383     103.078  57.064  23.231  1.00 51.20           C  
ATOM    836  O   GLY A 383     103.792  57.932  22.717  1.00 50.03           O  
ATOM    837  N   GLU A 384     103.545  55.859  23.634  1.00 48.83           N  
ATOM    838  CA  GLU A 384     104.940  55.424  23.486  1.00 49.87           C  
ATOM    839  C   GLU A 384     105.310  55.307  21.996  1.00 54.10           C  
ATOM    840  O   GLU A 384     106.350  55.820  21.593  1.00 54.20           O  
ATOM    841  CB  GLU A 384     105.205  54.114  24.247  1.00 53.26           C  
ATOM    842  CG  GLU A 384     105.140  54.268  25.760  1.00 62.45           C  
ATOM    843  CD  GLU A 384     105.168  53.010  26.616  1.00 85.17           C  
ATOM    844  OE1 GLU A 384     104.885  51.909  26.089  1.00 79.30           O  
ATOM    845  OE2 GLU A 384     105.432  53.138  27.835  1.00 78.10           O1-
ATOM    846  N   MET A 385     104.416  54.705  21.177  1.00 49.95           N  
ATOM    847  CA  MET A 385     104.556  54.545  19.728  1.00 48.69           C  
ATOM    848  C   MET A 385     104.547  55.937  19.046  1.00 52.22           C  
ATOM    849  O   MET A 385     105.373  56.192  18.166  1.00 52.18           O  
ATOM    850  CB  MET A 385     103.408  53.636  19.196  1.00 50.48           C  
ATOM    851  CG  MET A 385     103.321  53.499  17.655  1.00 52.53           C  
ATOM    852  SD  MET A 385     102.521  54.885  16.760  1.00 53.57           S  
ATOM    853  CE  MET A 385     100.864  54.753  17.337  1.00 49.69           C  
ATOM    854  N   ALA A 386     103.603  56.811  19.442  1.00 47.80           N  
ATOM    855  CA  ALA A 386     103.432  58.159  18.877  1.00 46.25           C  
ATOM    856  C   ALA A 386     104.671  59.052  19.086  1.00 50.72           C  
ATOM    857  O   ALA A 386     105.087  59.746  18.151  1.00 49.58           O  
ATOM    858  CB  ALA A 386     102.188  58.824  19.462  1.00 45.37           C  
ATOM    859  N   ASP A 387     105.246  59.026  20.307  1.00 47.66           N  
ATOM    860  CA  ASP A 387     106.438  59.791  20.694  1.00 47.51           C  
ATOM    861  C   ASP A 387     107.694  59.278  20.009  1.00 51.84           C  
ATOM    862  O   ASP A 387     108.508  60.092  19.562  1.00 51.46           O  
ATOM    863  CB  ASP A 387     106.617  59.812  22.226  1.00 49.73           C  
ATOM    864  CG  ASP A 387     105.648  60.720  22.966  1.00 56.04           C  
ATOM    865  OD1 ASP A 387     104.936  61.502  22.300  1.00 54.62           O  
ATOM    866  OD2 ASP A 387     105.617  60.661  24.212  1.00 65.14           O1-
ATOM    867  N   ALA A 388     107.855  57.939  19.924  1.00 49.23           N  
ATOM    868  CA  ALA A 388     108.987  57.306  19.243  1.00 50.81           C  
ATOM    869  C   ALA A 388     108.966  57.678  17.746  1.00 54.91           C  
ATOM    870  O   ALA A 388     110.000  58.089  17.226  1.00 55.41           O  
ATOM    871  CB  ALA A 388     108.950  55.796  19.428  1.00 52.80           C  
ATOM    872  N   PHE A 389     107.781  57.630  17.090  1.00 49.91           N  
ATOM    873  CA  PHE A 389     107.628  57.994  15.674  1.00 48.74           C  
ATOM    874  C   PHE A 389     108.105  59.425  15.382  1.00 53.44           C  
ATOM    875  O   PHE A 389     108.937  59.598  14.491  1.00 53.95           O  
ATOM    876  CB  PHE A 389     106.178  57.783  15.167  1.00 48.33           C  
ATOM    877  CG  PHE A 389     105.925  58.310  13.765  1.00 48.06           C  
ATOM    878  CD1 PHE A 389     106.180  57.519  12.651  1.00 51.16           C  
ATOM    879  CD2 PHE A 389     105.459  59.606  13.562  1.00 47.17           C  
ATOM    880  CE1 PHE A 389     105.963  58.013  11.360  1.00 50.92           C  
ATOM    881  CE2 PHE A 389     105.247  60.099  12.273  1.00 48.56           C  
ATOM    882  CZ  PHE A 389     105.483  59.295  11.183  1.00 47.92           C  
ATOM    883  N   LYS A 390     107.550  60.439  16.103  1.00 48.94           N  
ATOM    884  CA  LYS A 390     107.885  61.858  15.923  1.00 47.67           C  
ATOM    885  C   LYS A 390     109.378  62.154  16.130  1.00 54.36           C  
ATOM    886  O   LYS A 390     109.987  62.812  15.275  1.00 54.87           O  
ATOM    887  CB  LYS A 390     107.001  62.775  16.797  1.00 47.18           C  
ATOM    888  CG  LYS A 390     107.117  64.259  16.429  1.00 43.05           C  
ATOM    889  CD  LYS A 390     106.203  65.178  17.234  1.00 44.05           C  
ATOM    890  CE  LYS A 390     106.536  66.617  16.924  1.00 47.18           C  
ATOM    891  NZ  LYS A 390     105.564  67.574  17.520  1.00 45.34           N1+
ATOM    892  N   SER A 391     109.963  61.664  17.245  1.00 52.43           N  
ATOM    893  CA  SER A 391     111.374  61.890  17.564  1.00 54.34           C  
ATOM    894  C   SER A 391     112.337  61.203  16.584  1.00 58.35           C  
ATOM    895  O   SER A 391     113.418  61.733  16.348  1.00 58.51           O  
ATOM    896  CB  SER A 391     111.691  61.527  19.015  1.00 60.26           C  
ATOM    897  OG  SER A 391     111.515  60.148  19.294  1.00 73.51           O  
ATOM    898  N   ASP A 392     111.942  60.053  16.000  1.00 55.17           N  
ATOM    899  CA  ASP A 392     112.753  59.321  15.015  1.00 56.25           C  
ATOM    900  C   ASP A 392     112.658  59.941  13.626  1.00 58.97           C  
ATOM    901  O   ASP A 392     113.622  59.868  12.858  1.00 60.31           O  
ATOM    902  CB  ASP A 392     112.349  57.840  14.949  1.00 58.68           C  
ATOM    903  CG  ASP A 392     112.811  56.998  16.126  1.00 68.02           C  
ATOM    904  OD1 ASP A 392     113.403  57.568  17.076  1.00 68.56           O  
ATOM    905  OD2 ASP A 392     112.578  55.773  16.102  1.00 74.32           O1-
ATOM    906  N   TYR A 393     111.495  60.530  13.303  1.00 52.88           N  
ATOM    907  CA  TYR A 393     111.220  61.189  12.023  1.00 51.77           C  
ATOM    908  C   TYR A 393     112.078  62.453  11.871  1.00 55.15           C  
ATOM    909  O   TYR A 393     112.596  62.725  10.784  1.00 54.40           O  
ATOM    910  CB  TYR A 393     109.719  61.551  11.914  1.00 50.42           C  
ATOM    911  CG  TYR A 393     109.278  61.934  10.516  1.00 51.38           C  
ATOM    912  CD1 TYR A 393     109.384  63.248  10.062  1.00 52.70           C  
ATOM    913  CD2 TYR A 393     108.758  60.982   9.642  1.00 51.93           C  
ATOM    914  CE1 TYR A 393     109.008  63.600   8.767  1.00 52.27           C  
ATOM    915  CE2 TYR A 393     108.368  61.325   8.347  1.00 52.21           C  
ATOM    916  CZ  TYR A 393     108.493  62.636   7.915  1.00 56.74           C  
ATOM    917  OH  TYR A 393     108.102  62.982   6.648  1.00 53.40           O  
ATOM    918  N   PHE A 394     112.225  63.215  12.968  1.00 51.04           N  
ATOM    919  CA  PHE A 394     112.955  64.477  12.979  1.00 50.53           C  
ATOM    920  C   PHE A 394     114.343  64.419  13.613  1.00 55.81           C  
ATOM    921  O   PHE A 394     115.110  65.366  13.432  1.00 56.27           O  
ATOM    922  CB  PHE A 394     112.095  65.564  13.660  1.00 50.42           C  
ATOM    923  CG  PHE A 394     110.853  65.950  12.886  1.00 49.78           C  
ATOM    924  CD1 PHE A 394     110.931  66.815  11.797  1.00 52.02           C  
ATOM    925  CD2 PHE A 394     109.608  65.444  13.240  1.00 50.74           C  
ATOM    926  CE1 PHE A 394     109.788  67.158  11.070  1.00 51.48           C  
ATOM    927  CE2 PHE A 394     108.462  65.793  12.519  1.00 52.03           C  
ATOM    928  CZ  PHE A 394     108.560  66.648  11.439  1.00 49.90           C  
ATOM    929  N   ASN A 395     114.677  63.321  14.331  1.00 53.21           N  
ATOM    930  CA  ASN A 395     115.929  63.158  15.087  1.00 55.77           C  
ATOM    931  C   ASN A 395     116.124  64.343  16.062  1.00 62.48           C  
ATOM    932  O   ASN A 395     117.195  64.952  16.136  1.00 62.87           O  
ATOM    933  CB  ASN A 395     117.155  62.887  14.197  1.00 53.61           C  
ATOM    934  CG  ASN A 395     118.379  62.464  14.981  1.00 66.57           C  
ATOM    935  ND2 ASN A 395     119.539  63.006  14.627  1.00 58.10           N  
ATOM    936  OD1 ASN A 395     118.298  61.676  15.929  1.00 58.45           O  
ATOM    937  N   MET A 396     115.045  64.674  16.779  1.00 60.74           N  
ATOM    938  CA  MET A 396     114.965  65.780  17.733  1.00 62.61           C  
ATOM    939  C   MET A 396     114.088  65.398  18.917  1.00 66.74           C  
ATOM    940  O   MET A 396     113.139  64.631  18.718  1.00 64.86           O  
ATOM    941  CB  MET A 396     114.270  66.979  17.061  1.00 64.45           C  
ATOM    942  CG  MET A 396     115.150  67.792  16.146  1.00 70.59           C  
ATOM    943  SD  MET A 396     114.279  69.322  15.723  1.00 75.12           S  
ATOM    944  CE  MET A 396     113.258  68.769  14.386  1.00 70.45           C  
ATOM    945  N   PRO A 397     114.270  66.014  20.116  1.00 65.29           N  
ATOM    946  CA  PRO A 397     113.312  65.766  21.217  1.00 65.21           C  
ATOM    947  C   PRO A 397     111.911  66.203  20.768  1.00 69.61           C  
ATOM    948  O   PRO A 397     111.774  67.267  20.161  1.00 67.98           O  
ATOM    949  CB  PRO A 397     113.844  66.638  22.364  1.00 67.60           C  
ATOM    950  CG  PRO A 397     115.275  66.914  22.008  1.00 73.33           C  
ATOM    951  CD  PRO A 397     115.305  66.988  20.517  1.00 67.90           C  
ATOM    952  N   VAL A 398     110.895  65.345  21.005  1.00 68.78           N  
ATOM    953  CA  VAL A 398     109.470  65.475  20.605  1.00 68.39           C  
ATOM    954  C   VAL A 398     108.877  66.902  20.730  1.00 72.32           C  
ATOM    955  O   VAL A 398     108.130  67.332  19.845  1.00 71.64           O  
ATOM    956  CB  VAL A 398     108.584  64.451  21.365  1.00 73.08           C  
ATOM    957  CG1 VAL A 398     107.221  64.318  20.715  1.00 71.46           C  
ATOM    958  CG2 VAL A 398     109.257  63.082  21.448  1.00 74.61           C  
ATOM    959  N   HIS A 399     109.220  67.616  21.812  1.00 69.02           N  
ATOM    960  CA  HIS A 399     108.747  68.960  22.156  1.00 68.55           C  
ATOM    961  C   HIS A 399     109.517  70.121  21.511  1.00 71.17           C  
ATOM    962  O   HIS A 399     109.119  71.281  21.685  1.00 71.40           O  
ATOM    963  CB  HIS A 399     108.818  69.120  23.680  1.00 71.45           C  
ATOM    964  CG  HIS A 399     107.521  69.451  24.342  1.00 74.40           C  
ATOM    965  CD2 HIS A 399     106.279  69.553  23.817  1.00 74.99           C  
ATOM    966  ND1 HIS A 399     107.457  69.702  25.706  1.00 77.11           N  
ATOM    967  CE1 HIS A 399     106.193  69.964  25.959  1.00 75.71           C  
ATOM    968  NE2 HIS A 399     105.447  69.889  24.849  1.00 74.96           N  
ATOM    969  N   MET A 400     110.648  69.835  20.835  1.00 65.37           N  
ATOM    970  CA  MET A 400     111.465  70.868  20.203  1.00 63.70           C  
ATOM    971  C   MET A 400     111.179  71.070  18.712  1.00 63.69           C  
ATOM    972  O   MET A 400     111.778  71.959  18.100  1.00 65.15           O  
ATOM    973  CB  MET A 400     112.948  70.600  20.439  1.00 67.87           C  
ATOM    974  CG  MET A 400     113.427  71.087  21.773  1.00 72.61           C  
ATOM    975  SD  MET A 400     115.163  70.706  22.016  1.00 78.97           S  
ATOM    976  CE  MET A 400     115.896  71.886  20.926  1.00 76.08           C  
ATOM    977  N   VAL A 401     110.270  70.267  18.127  1.00 55.56           N  
ATOM    978  CA  VAL A 401     109.916  70.390  16.706  1.00 53.04           C  
ATOM    979  C   VAL A 401     108.975  71.603  16.479  1.00 53.81           C  
ATOM    980  O   VAL A 401     107.855  71.604  17.002  1.00 51.64           O  
ATOM    981  CB  VAL A 401     109.356  69.079  16.078  1.00 55.38           C  
ATOM    982  CG1 VAL A 401     109.313  69.181  14.557  1.00 54.69           C  
ATOM    983  CG2 VAL A 401     110.171  67.857  16.504  1.00 56.21           C  
ATOM    984  N   PRO A 402     109.415  72.639  15.710  1.00 50.27           N  
ATOM    985  CA  PRO A 402     108.538  73.810  15.460  1.00 48.88           C  
ATOM    986  C   PRO A 402     107.255  73.468  14.689  1.00 51.27           C  
ATOM    987  O   PRO A 402     107.300  72.611  13.807  1.00 50.12           O  
ATOM    988  CB  PRO A 402     109.440  74.769  14.663  1.00 51.87           C  
ATOM    989  CG  PRO A 402     110.874  74.276  14.917  1.00 57.38           C  
ATOM    990  CD  PRO A 402     110.730  72.795  15.044  1.00 52.49           C  
ATOM    991  N   THR A 403     106.109  74.116  15.034  1.00 47.49           N  
ATOM    992  CA  THR A 403     104.808  73.850  14.392  1.00 46.42           C  
ATOM    993  C   THR A 403     104.792  74.189  12.893  1.00 50.71           C  
ATOM    994  O   THR A 403     104.129  73.495  12.125  1.00 49.77           O  
ATOM    995  CB  THR A 403     103.630  74.518  15.136  1.00 53.87           C  
ATOM    996  CG2 THR A 403     103.445  73.999  16.562  1.00 51.71           C  
ATOM    997  OG1 THR A 403     103.779  75.931  15.120  1.00 52.65           O  
ATOM    998  N   GLU A 404     105.520  75.248  12.490  1.00 49.17           N  
ATOM    999  CA  GLU A 404     105.654  75.728  11.108  1.00 49.97           C  
ATOM   1000  C   GLU A 404     106.306  74.645  10.239  1.00 53.83           C  
ATOM   1001  O   GLU A 404     105.948  74.487   9.067  1.00 52.39           O  
ATOM   1002  CB  GLU A 404     106.512  77.018  11.062  1.00 53.31           C  
ATOM   1003  CG  GLU A 404     105.891  78.241  11.733  1.00 68.93           C  
ATOM   1004  CD  GLU A 404     105.859  78.293  13.256  1.00 97.79           C  
ATOM   1005  OE1 GLU A 404     106.600  77.521  13.911  1.00 84.28           O  
ATOM   1006  OE2 GLU A 404     105.082  79.114  13.796  1.00 97.76           O1-
ATOM   1007  N   LEU A 405     107.281  73.915  10.828  1.00 51.64           N  
ATOM   1008  CA  LEU A 405     108.015  72.824  10.189  1.00 51.25           C  
ATOM   1009  C   LEU A 405     107.119  71.601   9.977  1.00 52.34           C  
ATOM   1010  O   LEU A 405     107.113  71.063   8.871  1.00 51.79           O  
ATOM   1011  CB  LEU A 405     109.281  72.452  10.991  1.00 52.16           C  
ATOM   1012  CG  LEU A 405     110.218  71.404  10.340  1.00 57.66           C  
ATOM   1013  CD1 LEU A 405     110.956  71.979   9.130  1.00 58.09           C  
ATOM   1014  CD2 LEU A 405     111.200  70.847  11.353  1.00 62.36           C  
ATOM   1015  N   VAL A 406     106.379  71.154  11.025  1.00 47.36           N  
ATOM   1016  CA  VAL A 406     105.453  70.000  10.932  1.00 45.85           C  
ATOM   1017  C   VAL A 406     104.410  70.245   9.820  1.00 46.77           C  
ATOM   1018  O   VAL A 406     104.158  69.339   9.017  1.00 45.85           O  
ATOM   1019  CB  VAL A 406     104.790  69.639  12.297  1.00 48.68           C  
ATOM   1020  CG1 VAL A 406     103.843  68.444  12.170  1.00 47.56           C  
ATOM   1021  CG2 VAL A 406     105.841  69.364  13.367  1.00 49.17           C  
ATOM   1022  N   GLU A 407     103.861  71.490   9.752  1.00 42.52           N  
ATOM   1023  CA  GLU A 407     102.874  71.929   8.745  1.00 41.74           C  
ATOM   1024  C   GLU A 407     103.429  71.839   7.309  1.00 47.23           C  
ATOM   1025  O   GLU A 407     102.779  71.227   6.463  1.00 46.46           O  
ATOM   1026  CB  GLU A 407     102.336  73.347   9.066  1.00 42.25           C  
ATOM   1027  CG  GLU A 407     101.361  73.905   8.036  1.00 44.58           C  
ATOM   1028  CD  GLU A 407     100.823  75.298   8.309  1.00 56.70           C  
ATOM   1029  OE1 GLU A 407     101.633  76.253   8.359  1.00 52.44           O  
ATOM   1030  OE2 GLU A 407      99.587  75.443   8.445  1.00 48.08           O1-
ATOM   1031  N   LYS A 408     104.618  72.434   7.039  1.00 46.22           N  
ATOM   1032  CA  LYS A 408     105.236  72.402   5.704  1.00 47.54           C  
ATOM   1033  C   LYS A 408     105.672  70.975   5.304  1.00 52.10           C  
ATOM   1034  O   LYS A 408     105.577  70.618   4.124  1.00 52.36           O  
ATOM   1035  CB  LYS A 408     106.375  73.445   5.546  1.00 51.32           C  
ATOM   1036  CG  LYS A 408     107.703  73.109   6.210  1.00 67.51           C  
ATOM   1037  N   GLU A 409     106.089  70.155   6.296  1.00 47.38           N  
ATOM   1038  CA  GLU A 409     106.476  68.760   6.088  1.00 46.99           C  
ATOM   1039  C   GLU A 409     105.267  67.910   5.748  1.00 49.37           C  
ATOM   1040  O   GLU A 409     105.381  67.030   4.899  1.00 49.69           O  
ATOM   1041  CB  GLU A 409     107.237  68.190   7.310  1.00 48.56           C  
ATOM   1042  CG  GLU A 409     107.840  66.801   7.114  1.00 56.59           C  
ATOM   1043  CD  GLU A 409     108.645  66.537   5.850  1.00 69.59           C  
ATOM   1044  OE1 GLU A 409     109.269  67.482   5.312  1.00 64.99           O  
ATOM   1045  OE2 GLU A 409     108.682  65.363   5.419  1.00 56.32           O1-
ATOM   1046  N   PHE A 410     104.107  68.174   6.400  1.00 44.38           N  
ATOM   1047  CA  PHE A 410     102.865  67.444   6.129  1.00 42.48           C  
ATOM   1048  C   PHE A 410     102.454  67.607   4.661  1.00 47.14           C  
ATOM   1049  O   PHE A 410     102.154  66.616   4.009  1.00 47.65           O  
ATOM   1050  CB  PHE A 410     101.717  67.877   7.084  1.00 42.18           C  
ATOM   1051  CG  PHE A 410     100.395  67.189   6.801  1.00 42.14           C  
ATOM   1052  CD1 PHE A 410     100.173  65.874   7.205  1.00 43.51           C  
ATOM   1053  CD2 PHE A 410      99.393  67.836   6.077  1.00 43.31           C  
ATOM   1054  CE1 PHE A 410      98.967  65.225   6.908  1.00 43.34           C  
ATOM   1055  CE2 PHE A 410      98.186  67.183   5.780  1.00 45.14           C  
ATOM   1056  CZ  PHE A 410      97.984  65.881   6.198  1.00 42.49           C  
ATOM   1057  N   TRP A 411     102.451  68.848   4.148  1.00 44.83           N  
ATOM   1058  CA  TRP A 411     102.050  69.146   2.775  1.00 45.60           C  
ATOM   1059  C   TRP A 411     103.042  68.647   1.718  1.00 53.48           C  
ATOM   1060  O   TRP A 411     102.618  68.321   0.607  1.00 53.90           O  
ATOM   1061  CB  TRP A 411     101.726  70.632   2.613  1.00 44.18           C  
ATOM   1062  CG  TRP A 411     100.471  70.996   3.359  1.00 44.00           C  
ATOM   1063  CD1 TRP A 411     100.374  71.795   4.463  1.00 46.26           C  
ATOM   1064  CD2 TRP A 411      99.159  70.448   3.143  1.00 43.09           C  
ATOM   1065  CE2 TRP A 411      98.309  70.986   4.136  1.00 45.70           C  
ATOM   1066  CE3 TRP A 411      98.615  69.556   2.197  1.00 44.49           C  
ATOM   1067  NE1 TRP A 411      99.076  71.799   4.932  1.00 44.29           N  
ATOM   1068  CZ2 TRP A 411      96.944  70.667   4.208  1.00 44.60           C  
ATOM   1069  CZ3 TRP A 411      97.268  69.234   2.277  1.00 45.10           C  
ATOM   1070  CH2 TRP A 411      96.443  69.802   3.257  1.00 44.68           C  
ATOM   1071  N   ARG A 412     104.340  68.526   2.070  1.00 52.09           N  
ATOM   1072  CA  ARG A 412     105.354  67.995   1.169  1.00 53.29           C  
ATOM   1073  C   ARG A 412     105.151  66.477   1.012  1.00 59.17           C  
ATOM   1074  O   ARG A 412     105.111  65.973  -0.108  1.00 59.97           O  
ATOM   1075  CB  ARG A 412     106.770  68.303   1.698  1.00 52.43           C  
ATOM   1076  CG  ARG A 412     107.883  67.891   0.726  1.00 55.48           C  
ATOM   1077  CD  ARG A 412     109.246  67.746   1.378  1.00 58.53           C  
ATOM   1078  NE  ARG A 412     109.315  66.620   2.314  1.00 58.25           N  
ATOM   1079  CZ  ARG A 412     109.622  65.371   1.976  1.00 67.98           C  
ATOM   1080  NH1 ARG A 412     109.876  65.059   0.713  1.00 57.20           N1+
ATOM   1081  NH2 ARG A 412     109.665  64.420   2.900  1.00 53.34           N  
ATOM   1082  N   LEU A 413     104.998  65.770   2.138  1.00 56.28           N  
ATOM   1083  CA  LEU A 413     104.860  64.322   2.231  1.00 57.10           C  
ATOM   1084  C   LEU A 413     103.572  63.780   1.535  1.00 58.94           C  
ATOM   1085  O   LEU A 413     103.656  62.731   0.890  1.00 59.35           O  
ATOM   1086  CB  LEU A 413     105.009  63.928   3.728  1.00 57.46           C  
ATOM   1087  CG  LEU A 413     104.125  62.905   4.459  1.00 63.19           C  
ATOM   1088  CD1 LEU A 413     104.779  62.514   5.782  1.00 64.04           C  
ATOM   1089  CD2 LEU A 413     102.796  63.501   4.848  1.00 65.17           C  
ATOM   1090  N   VAL A 414     102.431  64.515   1.589  1.00 53.57           N  
ATOM   1091  CA  VAL A 414     101.161  64.094   0.950  1.00 52.73           C  
ATOM   1092  C   VAL A 414     101.208  64.223  -0.589  1.00 59.20           C  
ATOM   1093  O   VAL A 414     100.460  63.527  -1.284  1.00 59.08           O  
ATOM   1094  CB  VAL A 414      99.868  64.757   1.535  1.00 54.63           C  
ATOM   1095  CG1 VAL A 414      99.681  64.442   3.017  1.00 53.14           C  
ATOM   1096  CG2 VAL A 414      99.823  66.263   1.282  1.00 54.13           C  
ATOM   1097  N   SER A 415     102.066  65.119  -1.108  1.00 57.78           N  
ATOM   1098  CA  SER A 415     102.230  65.353  -2.543  1.00 59.51           C  
ATOM   1099  C   SER A 415     103.379  64.545  -3.192  1.00 66.48           C  
ATOM   1100  O   SER A 415     103.401  64.418  -4.417  1.00 67.75           O  
ATOM   1101  CB  SER A 415     102.377  66.846  -2.827  1.00 63.06           C  
ATOM   1102  OG  SER A 415     103.531  67.387  -2.207  1.00 71.77           O  
ATOM   1103  N   THR A 416     104.309  63.985  -2.387  1.00 67.75           N  
ATOM   1104  CA  THR A 416     105.439  63.191  -2.894  1.00 70.34           C  
ATOM   1105  C   THR A 416     105.033  61.721  -3.137  1.00 77.88           C  
ATOM   1106  O   THR A 416     104.634  61.023  -2.206  1.00 76.47           O  
ATOM   1107  CB  THR A 416     106.688  63.344  -1.989  1.00 76.16           C  
ATOM   1108  CG2 THR A 416     107.946  62.783  -2.631  1.00 77.72           C  
ATOM   1109  OG1 THR A 416     106.913  64.723  -1.689  1.00 71.71           O  
ATOM   1110  N   ILE A 417     105.161  61.263  -4.390  1.00 79.34           N  
ATOM   1111  CA  ILE A 417     104.834  59.900  -4.845  1.00 82.00           C  
ATOM   1112  C   ILE A 417     105.780  58.843  -4.220  1.00 88.49           C  
ATOM   1113  O   ILE A 417     105.317  57.790  -3.768  1.00 88.75           O  
ATOM   1114  CB  ILE A 417     104.839  59.841  -6.412  1.00 87.40           C  
ATOM   1115  CG1 ILE A 417     103.900  60.899  -7.026  1.00 86.95           C  
ATOM   1116  CG2 ILE A 417     104.501  58.448  -6.950  1.00 89.94           C  
ATOM   1117  N   GLU A 418     107.092  59.140  -4.193  1.00 86.24           N  
ATOM   1118  CA  GLU A 418     108.151  58.256  -3.685  1.00 88.16           C  
ATOM   1119  C   GLU A 418     108.163  58.090  -2.147  1.00 90.45           C  
ATOM   1120  O   GLU A 418     108.924  57.265  -1.635  1.00 91.76           O  
ATOM   1121  CB  GLU A 418     109.550  58.660  -4.213  1.00 91.57           C  
ATOM   1122  CG  GLU A 418     109.775  60.141  -4.488  1.00103.04           C  
ATOM   1123  CD  GLU A 418     109.211  60.645  -5.805  1.00129.23           C  
ATOM   1124  OE1 GLU A 418     109.741  60.259  -6.872  1.00129.20           O  
ATOM   1125  OE2 GLU A 418     108.222  61.413  -5.768  1.00123.43           O1-
ATOM   1126  N   GLU A 419     107.311  58.837  -1.424  1.00 83.92           N  
ATOM   1127  CA  GLU A 419     107.181  58.733   0.032  1.00 82.17           C  
ATOM   1128  C   GLU A 419     105.933  57.906   0.358  1.00 84.35           C  
ATOM   1129  O   GLU A 419     104.855  58.204  -0.162  1.00 83.26           O  
ATOM   1130  CB  GLU A 419     107.085  60.127   0.683  1.00 81.39           C  
ATOM   1131  CG  GLU A 419     108.395  60.903   0.689  1.00 90.71           C  
ATOM   1132  CD  GLU A 419     109.286  60.749   1.909  1.00 98.02           C  
ATOM   1133  OE1 GLU A 419     109.174  59.724   2.620  1.00 87.14           O  
ATOM   1134  OE2 GLU A 419     110.117  61.657   2.141  1.00 81.99           O1-
ATOM   1135  N   ASP A 420     106.086  56.850   1.182  1.00 80.67           N  
ATOM   1136  CA  ASP A 420     104.976  55.977   1.598  1.00 79.55           C  
ATOM   1137  C   ASP A 420     104.859  55.903   3.141  1.00 79.06           C  
ATOM   1138  O   ASP A 420     104.964  54.831   3.750  1.00 80.21           O  
ATOM   1139  CB  ASP A 420     105.049  54.588   0.925  1.00 84.22           C  
ATOM   1140  CG  ASP A 420     106.425  53.957   0.913  1.00102.06           C  
ATOM   1141  OD1 ASP A 420     106.890  53.524   1.991  1.00104.00           O  
ATOM   1142  OD2 ASP A 420     107.027  53.867  -0.181  1.00112.14           O1-
ATOM   1143  N   VAL A 421     104.639  57.074   3.758  1.00 70.07           N  
ATOM   1144  CA  VAL A 421     104.518  57.246   5.205  1.00 67.36           C  
ATOM   1145  C   VAL A 421     103.110  56.851   5.675  1.00 66.89           C  
ATOM   1146  O   VAL A 421     102.120  57.378   5.167  1.00 64.97           O  
ATOM   1147  CB  VAL A 421     104.910  58.694   5.637  1.00 69.48           C  
ATOM   1148  CG1 VAL A 421     104.697  58.916   7.137  1.00 68.16           C  
ATOM   1149  CG2 VAL A 421     106.351  59.019   5.246  1.00 70.44           C  
ATOM   1150  N   THR A 422     103.030  55.927   6.649  1.00 62.08           N  
ATOM   1151  CA  THR A 422     101.756  55.490   7.235  1.00 60.19           C  
ATOM   1152  C   THR A 422     101.707  55.786   8.739  1.00 59.36           C  
ATOM   1153  O   THR A 422     102.698  55.571   9.448  1.00 59.67           O  
ATOM   1154  CB  THR A 422     101.468  54.011   6.943  1.00 71.17           C  
ATOM   1155  CG2 THR A 422     101.311  53.718   5.453  1.00 69.47           C  
ATOM   1156  OG1 THR A 422     102.512  53.217   7.504  1.00 75.67           O  
ATOM   1157  N   VAL A 423     100.558  56.293   9.213  1.00 51.57           N  
ATOM   1158  CA  VAL A 423     100.313  56.610  10.635  1.00 49.43           C  
ATOM   1159  C   VAL A 423      99.033  55.909  11.150  1.00 52.77           C  
ATOM   1160  O   VAL A 423      98.330  55.255  10.372  1.00 52.04           O  
ATOM   1161  CB  VAL A 423     100.329  58.141  10.953  1.00 50.23           C  
ATOM   1162  CG1 VAL A 423     101.694  58.772  10.661  1.00 49.94           C  
ATOM   1163  CG2 VAL A 423      99.206  58.887  10.228  1.00 48.33           C  
ATOM   1164  N   GLU A 424      98.740  56.050  12.457  1.00 49.51           N  
ATOM   1165  CA  GLU A 424      97.548  55.488  13.109  1.00 49.11           C  
ATOM   1166  C   GLU A 424      96.777  56.569  13.867  1.00 51.44           C  
ATOM   1167  O   GLU A 424      97.387  57.498  14.395  1.00 48.36           O  
ATOM   1168  CB  GLU A 424      97.908  54.309  14.021  1.00 51.99           C  
ATOM   1169  CG  GLU A 424      98.258  53.050  13.248  1.00 60.27           C  
ATOM   1170  CD  GLU A 424      98.809  51.904  14.072  1.00 72.33           C  
ATOM   1171  OE1 GLU A 424      99.938  52.031  14.599  1.00 72.33           O  
ATOM   1172  OE2 GLU A 424      98.136  50.852  14.142  1.00 65.74           O1-
ATOM   1173  N   TYR A 425      95.435  56.456  13.901  1.00 49.83           N  
ATOM   1174  CA  TYR A 425      94.547  57.431  14.540  1.00 49.09           C  
ATOM   1175  C   TYR A 425      93.434  56.714  15.331  1.00 56.37           C  
ATOM   1176  O   TYR A 425      92.715  55.879  14.766  1.00 56.74           O  
ATOM   1177  CB  TYR A 425      93.921  58.356  13.443  1.00 48.61           C  
ATOM   1178  CG  TYR A 425      93.387  59.717  13.881  1.00 48.88           C  
ATOM   1179  CD1 TYR A 425      93.404  60.105  15.222  1.00 50.82           C  
ATOM   1180  CD2 TYR A 425      92.871  60.620  12.949  1.00 48.33           C  
ATOM   1181  CE1 TYR A 425      92.904  61.347  15.628  1.00 49.78           C  
ATOM   1182  CE2 TYR A 425      92.386  61.871  13.341  1.00 47.88           C  
ATOM   1183  CZ  TYR A 425      92.410  62.233  14.682  1.00 55.94           C  
ATOM   1184  OH  TYR A 425      91.927  63.460  15.083  1.00 55.41           O  
ATOM   1185  N   GLY A 426      93.300  57.063  16.614  1.00 53.79           N  
ATOM   1186  CA  GLY A 426      92.224  56.586  17.475  1.00 55.09           C  
ATOM   1187  C   GLY A 426      91.057  57.518  17.230  1.00 61.29           C  
ATOM   1188  O   GLY A 426      90.875  58.498  17.947  1.00 60.01           O  
ATOM   1189  N   ALA A 427      90.339  57.287  16.137  1.00 61.89           N  
ATOM   1190  CA  ALA A 427      89.275  58.169  15.682  1.00 62.14           C  
ATOM   1191  C   ALA A 427      87.895  57.624  15.918  1.00 70.49           C  
ATOM   1192  O   ALA A 427      87.687  56.405  15.918  1.00 72.30           O  
ATOM   1193  CB  ALA A 427      89.469  58.502  14.208  1.00 62.18           C  
ATOM   1194  N   ASP A 428      86.947  58.549  16.126  1.00 68.34           N  
ATOM   1195  CA  ASP A 428      85.524  58.297  16.364  1.00 69.74           C  
ATOM   1196  C   ASP A 428      85.295  57.212  17.434  1.00 74.55           C  
ATOM   1197  O   ASP A 428      84.506  56.284  17.243  1.00 76.24           O  
ATOM   1198  CB  ASP A 428      84.765  58.013  15.040  1.00 72.30           C  
ATOM   1199  CG  ASP A 428      84.973  59.069  13.961  1.00 87.31           C  
ATOM   1200  OD1 ASP A 428      84.651  60.256  14.215  1.00 87.96           O  
ATOM   1201  OD2 ASP A 428      85.460  58.711  12.863  1.00 95.25           O1-
ATOM   1202  N   ILE A 429      86.012  57.335  18.555  1.00 69.93           N  
ATOM   1203  CA  ILE A 429      85.846  56.451  19.705  1.00 71.03           C  
ATOM   1204  C   ILE A 429      84.575  56.984  20.405  1.00 74.50           C  
ATOM   1205  O   ILE A 429      84.477  58.187  20.668  1.00 70.67           O  
ATOM   1206  CB  ILE A 429      87.106  56.438  20.648  1.00 74.20           C  
ATOM   1207  CG1 ILE A 429      88.415  56.090  19.884  1.00 74.06           C  
ATOM   1208  CG2 ILE A 429      86.907  55.480  21.830  1.00 76.63           C  
ATOM   1209  CD1 ILE A 429      89.718  56.581  20.552  1.00 75.86           C  
ATOM   1210  N   ALA A 430      83.586  56.101  20.637  1.00 74.92           N  
ATOM   1211  CA  ALA A 430      82.318  56.456  21.285  1.00 75.63           C  
ATOM   1212  C   ALA A 430      82.502  56.768  22.760  1.00 80.72           C  
ATOM   1213  O   ALA A 430      83.211  56.041  23.456  1.00 81.75           O  
ATOM   1214  CB  ALA A 430      81.309  55.332  21.110  1.00 78.34           C  
ATOM   1215  N   SER A 431      81.861  57.847  23.240  1.00 77.94           N  
ATOM   1216  CA  SER A 431      81.913  58.255  24.652  1.00 79.14           C  
ATOM   1217  C   SER A 431      81.173  57.269  25.566  1.00 87.30           C  
ATOM   1218  O   SER A 431      81.448  57.244  26.765  1.00 88.04           O  
ATOM   1219  CB  SER A 431      81.335  59.655  24.837  1.00 81.32           C  
ATOM   1220  N   LYS A 432      80.229  56.475  25.007  1.00 86.26           N  
ATOM   1221  CA  LYS A 432      79.429  55.496  25.752  1.00 89.28           C  
ATOM   1222  C   LYS A 432      80.281  54.401  26.412  1.00 95.24           C  
ATOM   1223  O   LYS A 432      80.040  54.061  27.574  1.00 97.07           O  
ATOM   1224  CB  LYS A 432      78.340  54.881  24.858  1.00 92.95           C  
ATOM   1225  N   GLU A 433      81.286  53.877  25.680  1.00 90.56           N  
ATOM   1226  CA  GLU A 433      82.174  52.822  26.165  1.00 91.53           C  
ATOM   1227  C   GLU A 433      83.447  53.369  26.821  1.00 93.39           C  
ATOM   1228  O   GLU A 433      83.737  53.023  27.967  1.00 94.69           O  
ATOM   1229  CB  GLU A 433      82.511  51.844  25.029  1.00 93.36           C  
ATOM   1230  N   PHE A 434      84.198  54.222  26.093  1.00 86.44           N  
ATOM   1231  CA  PHE A 434      85.464  54.826  26.527  1.00 84.54           C  
ATOM   1232  C   PHE A 434      85.329  55.857  27.653  1.00 85.79           C  
ATOM   1233  O   PHE A 434      86.268  56.023  28.434  1.00 86.44           O  
ATOM   1234  CB  PHE A 434      86.191  55.445  25.324  1.00 84.34           C  
ATOM   1235  CG  PHE A 434      87.697  55.566  25.423  1.00 85.41           C  
ATOM   1236  CD1 PHE A 434      88.513  54.447  25.279  1.00 89.54           C  
ATOM   1237  CD2 PHE A 434      88.304  56.809  25.575  1.00 85.90           C  
ATOM   1238  CE1 PHE A 434      89.908  54.564  25.342  1.00 90.21           C  
ATOM   1239  CE2 PHE A 434      89.699  56.925  25.627  1.00 88.41           C  
ATOM   1240  CZ  PHE A 434      90.491  55.802  25.510  1.00 87.70           C  
ATOM   1241  N   GLY A 435      84.190  56.544  27.716  1.00 79.14           N  
ATOM   1242  CA  GLY A 435      83.931  57.565  28.725  1.00 77.41           C  
ATOM   1243  C   GLY A 435      84.397  58.946  28.307  1.00 75.50           C  
ATOM   1244  O   GLY A 435      85.425  59.089  27.636  1.00 74.26           O  
ATOM   1245  N   SER A 436      83.648  59.975  28.720  1.00 68.39           N  
ATOM   1246  CA  SER A 436      83.942  61.376  28.425  1.00 65.13           C  
ATOM   1247  C   SER A 436      85.190  61.887  29.173  1.00 66.76           C  
ATOM   1248  O   SER A 436      85.519  61.391  30.256  1.00 67.66           O  
ATOM   1249  CB  SER A 436      82.729  62.239  28.770  1.00 67.33           C  
ATOM   1250  OG  SER A 436      82.957  63.622  28.552  1.00 71.40           O  
ATOM   1251  N   GLY A 437      85.857  62.881  28.583  1.00 59.50           N  
ATOM   1252  CA  GLY A 437      87.001  63.560  29.185  1.00 57.76           C  
ATOM   1253  C   GLY A 437      86.555  64.550  30.249  1.00 59.37           C  
ATOM   1254  O   GLY A 437      87.345  64.948  31.108  1.00 58.31           O  
ATOM   1255  N   PHE A 438      85.264  64.950  30.194  1.00 55.76           N  
ATOM   1256  CA  PHE A 438      84.602  65.854  31.135  1.00 56.36           C  
ATOM   1257  C   PHE A 438      83.889  65.063  32.253  1.00 64.63           C  
ATOM   1258  O   PHE A 438      83.464  63.928  31.998  1.00 63.53           O  
ATOM   1259  CB  PHE A 438      83.555  66.712  30.405  1.00 56.48           C  
ATOM   1260  CG  PHE A 438      84.104  67.689  29.396  1.00 55.16           C  
ATOM   1261  CD1 PHE A 438      84.652  68.901  29.805  1.00 57.53           C  
ATOM   1262  CD2 PHE A 438      84.025  67.423  28.034  1.00 53.80           C  
ATOM   1263  CE1 PHE A 438      85.147  69.813  28.866  1.00 56.67           C  
ATOM   1264  CE2 PHE A 438      84.511  68.337  27.098  1.00 55.04           C  
ATOM   1265  CZ  PHE A 438      85.057  69.531  27.519  1.00 53.22           C  
ATOM   1266  N   PRO A 439      83.683  65.664  33.465  1.00 65.54           N  
ATOM   1267  CA  PRO A 439      82.955  64.946  34.532  1.00 68.25           C  
ATOM   1268  C   PRO A 439      81.502  64.624  34.182  1.00 74.73           C  
ATOM   1269  O   PRO A 439      80.822  65.432  33.542  1.00 72.45           O  
ATOM   1270  CB  PRO A 439      83.030  65.903  35.732  1.00 71.33           C  
ATOM   1271  CG  PRO A 439      84.136  66.853  35.411  1.00 74.46           C  
ATOM   1272  CD  PRO A 439      84.107  67.003  33.927  1.00 67.46           C  
ATOM   1273  N   VAL A 440      81.043  63.422  34.592  1.00 75.86           N  
ATOM   1274  CA  VAL A 440      79.680  62.903  34.381  1.00 78.00           C  
ATOM   1275  C   VAL A 440      79.135  62.283  35.673  1.00 87.87           C  
ATOM   1276  O   VAL A 440      79.910  61.746  36.471  1.00 88.58           O  
ATOM   1277  CB  VAL A 440      79.552  61.920  33.181  1.00 80.98           C  
ATOM   1278  CG1 VAL A 440      79.712  62.635  31.843  1.00 78.15           C  
ATOM   1279  CG2 VAL A 440      80.520  60.742  33.300  1.00 81.41           C  
ATOM   1280  N   ARG A 441      77.808  62.361  35.878  1.00 88.39           N  
ATOM   1281  CA  ARG A 441      77.151  61.786  37.055  1.00 92.46           C  
ATOM   1282  C   ARG A 441      77.138  60.253  36.970  1.00100.81           C  
ATOM   1283  O   ARG A 441      76.708  59.694  35.954  1.00 99.85           O  
ATOM   1284  CB  ARG A 441      75.729  62.343  37.226  1.00 93.17           C  
ATOM   1285  CG  ARG A 441      75.692  63.727  37.859  1.00101.37           C  
ATOM   1286  CD  ARG A 441      74.272  64.141  38.189  1.00106.35           C  
ATOM   1287  NE  ARG A 441      74.216  65.453  38.835  1.00108.39           N  
ATOM   1288  CZ  ARG A 441      74.037  66.603  38.191  1.00117.12           C  
ATOM   1289  NH1 ARG A 441      73.900  66.618  36.870  1.00 99.89           N1+
ATOM   1290  NH2 ARG A 441      73.991  67.745  38.862  1.00103.83           N  
ATOM   1291  N   ASP A 442      77.644  59.586  38.028  1.00101.22           N  
ATOM   1292  CA  ASP A 442      77.745  58.125  38.138  1.00103.42           C  
ATOM   1293  C   ASP A 442      77.361  57.663  39.549  1.00111.23           C  
ATOM   1294  O   ASP A 442      77.782  58.275  40.534  1.00111.85           O  
ATOM   1295  CB  ASP A 442      79.179  57.667  37.793  1.00104.51           C  
ATOM   1296  CG  ASP A 442      79.357  56.170  37.598  1.00117.84           C  
ATOM   1297  OD1 ASP A 442      79.339  55.431  38.609  1.00121.52           O  
ATOM   1298  OD2 ASP A 442      79.586  55.747  36.444  1.00122.17           O1-
ATOM   1299  N   GLY A 443      76.580  56.584  39.622  1.00109.75           N  
ATOM   1300  CA  GLY A 443      76.128  55.998  40.879  1.00139.32           C  
ATOM   1301  C   GLY A 443      77.054  54.915  41.393  1.00163.23           C  
ATOM   1302  O   GLY A 443      77.896  55.164  42.257  1.00122.73           O  
ATOM   1303  CA  ILE A 445      81.287  56.522  41.896  1.00112.17           C  
ATOM   1304  C   ILE A 445      81.071  57.878  42.563  1.00115.95           C  
ATOM   1305  O   ILE A 445      80.109  58.572  42.233  1.00114.92           O  
ATOM   1306  CB  ILE A 445      81.920  56.671  40.493  1.00112.09           C  
ATOM   1307  N   LYS A 446      81.964  58.251  43.504  1.00113.32           N  
ATOM   1308  CA  LYS A 446      81.907  59.528  44.225  1.00113.10           C  
ATOM   1309  C   LYS A 446      82.836  60.564  43.571  1.00114.36           C  
ATOM   1310  O   LYS A 446      84.021  60.287  43.359  1.00112.91           O  
ATOM   1311  CB  LYS A 446      82.236  59.337  45.718  1.00118.08           C  
ATOM   1312  CG  LYS A 446      81.782  60.495  46.598  1.00128.62           C  
ATOM   1313  CD  LYS A 446      82.082  60.240  48.061  1.00141.14           C  
ATOM   1314  N   LEU A 447      82.280  61.750  43.239  1.00109.79           N  
ATOM   1315  CA  LEU A 447      82.998  62.862  42.600  1.00107.05           C  
ATOM   1316  C   LEU A 447      83.486  63.906  43.622  1.00111.80           C  
ATOM   1317  O   LEU A 447      82.861  64.094  44.672  1.00113.12           O  
ATOM   1318  CB  LEU A 447      82.127  63.535  41.519  1.00105.07           C  
ATOM   1319  CG  LEU A 447      81.877  62.728  40.244  1.00107.89           C  
ATOM   1320  N   SER A 448      84.606  64.583  43.295  1.00107.09           N  
ATOM   1321  CA  SER A 448      85.230  65.622  44.123  1.00107.76           C  
ATOM   1322  C   SER A 448      84.604  67.012  43.857  1.00110.61           C  
ATOM   1323  O   SER A 448      84.113  67.227  42.743  1.00107.82           O  
ATOM   1324  CB  SER A 448      86.733  65.668  43.857  1.00109.80           C  
ATOM   1325  OG  SER A 448      87.007  65.998  42.507  1.00115.18           O  
ATOM   1326  N   PRO A 449      84.645  67.983  44.822  1.00108.74           N  
ATOM   1327  CA  PRO A 449      84.069  69.319  44.555  1.00108.01           C  
ATOM   1328  C   PRO A 449      84.553  69.998  43.267  1.00108.58           C  
ATOM   1329  O   PRO A 449      83.778  70.725  42.641  1.00107.14           O  
ATOM   1330  CB  PRO A 449      84.447  70.120  45.804  1.00112.12           C  
ATOM   1331  CG  PRO A 449      84.556  69.104  46.871  1.00118.61           C  
ATOM   1332  CD  PRO A 449      85.176  67.912  46.201  1.00112.67           C  
ATOM   1333  N   GLU A 450      85.815  69.720  42.851  1.00103.43           N  
ATOM   1334  CA  GLU A 450      86.431  70.238  41.620  1.00100.41           C  
ATOM   1335  C   GLU A 450      85.700  69.704  40.381  1.00101.01           C  
ATOM   1336  O   GLU A 450      85.598  70.414  39.387  1.00 99.52           O  
ATOM   1337  CB  GLU A 450      87.924  69.876  41.557  1.00101.24           C  
ATOM   1338  CG  GLU A 450      88.736  70.774  40.635  1.00110.95           C  
ATOM   1339  CD  GLU A 450      90.149  70.325  40.301  1.00135.72           C  
ATOM   1340  OE1 GLU A 450      90.591  69.272  40.817  1.00137.06           O  
ATOM   1341  OE2 GLU A 450      90.816  71.031  39.509  1.00127.20           O1-
ATOM   1342  N   GLU A 451      85.194  68.461  40.445  1.00 96.08           N  
ATOM   1343  CA  GLU A 451      84.440  67.842  39.350  1.00 93.12           C  
ATOM   1344  C   GLU A 451      82.970  68.291  39.384  1.00 94.42           C  
ATOM   1345  O   GLU A 451      82.340  68.342  38.328  1.00 92.56           O  
ATOM   1346  CB  GLU A 451      84.533  66.307  39.411  1.00 94.86           C  
ATOM   1347  CG  GLU A 451      85.942  65.760  39.245  1.00104.45           C  
ATOM   1348  CD  GLU A 451      86.058  64.253  39.364  1.00127.12           C  
ATOM   1349  OE1 GLU A 451      85.721  63.708  40.440  1.00124.06           O  
ATOM   1350  OE2 GLU A 451      86.511  63.618  38.384  1.00120.89           O1-
ATOM   1351  N   GLU A 452      82.439  68.630  40.593  1.00 90.70           N  
ATOM   1352  CA  GLU A 452      81.050  69.060  40.827  1.00 90.68           C  
ATOM   1353  C   GLU A 452      80.667  70.353  40.098  1.00 90.98           C  
ATOM   1354  O   GLU A 452      79.607  70.407  39.472  1.00 88.98           O  
ATOM   1355  CB  GLU A 452      80.746  69.164  42.326  1.00 95.07           C  
ATOM   1356  N   GLU A 453      81.542  71.372  40.154  1.00 87.04           N  
ATOM   1357  CA  GLU A 453      81.369  72.673  39.486  1.00 85.75           C  
ATOM   1358  C   GLU A 453      81.344  72.585  37.954  1.00 85.44           C  
ATOM   1359  O   GLU A 453      80.700  73.416  37.315  1.00 85.95           O  
ATOM   1360  CB  GLU A 453      82.426  73.695  39.955  1.00 87.78           C  
ATOM   1361  CG  GLU A 453      83.816  73.130  40.201  1.00 95.57           C  
ATOM   1362  CD  GLU A 453      84.550  73.734  41.385  1.00124.38           C  
ATOM   1363  OE1 GLU A 453      83.989  73.731  42.505  1.00126.72           O  
ATOM   1364  OE2 GLU A 453      85.707  74.177  41.199  1.00120.47           O1-
ATOM   1365  N   TYR A 454      82.024  71.578  37.373  1.00 77.49           N  
ATOM   1366  CA  TYR A 454      82.082  71.371  35.928  1.00 74.09           C  
ATOM   1367  C   TYR A 454      81.033  70.372  35.410  1.00 75.84           C  
ATOM   1368  O   TYR A 454      80.952  70.160  34.200  1.00 72.98           O  
ATOM   1369  CB  TYR A 454      83.510  70.981  35.484  1.00 73.80           C  
ATOM   1370  CG  TYR A 454      84.543  72.054  35.766  1.00 75.37           C  
ATOM   1371  CD1 TYR A 454      84.750  73.106  34.874  1.00 76.14           C  
ATOM   1372  CD2 TYR A 454      85.307  72.025  36.927  1.00 77.19           C  
ATOM   1373  CE1 TYR A 454      85.676  74.113  35.147  1.00 76.67           C  
ATOM   1374  CE2 TYR A 454      86.243  73.018  37.204  1.00 78.37           C  
ATOM   1375  CZ  TYR A 454      86.419  74.066  36.317  1.00 83.81           C  
ATOM   1376  OH  TYR A 454      87.338  75.047  36.606  1.00 84.70           O  
ATOM   1377  N   LEU A 455      80.218  69.780  36.310  1.00 73.58           N  
ATOM   1378  CA  LEU A 455      79.179  68.813  35.935  1.00 73.37           C  
ATOM   1379  C   LEU A 455      78.025  69.442  35.172  1.00 75.29           C  
ATOM   1380  O   LEU A 455      77.506  68.838  34.225  1.00 73.56           O  
ATOM   1381  CB  LEU A 455      78.616  68.095  37.172  1.00 76.26           C  
ATOM   1382  CG  LEU A 455      79.381  66.882  37.680  1.00 82.24           C  
ATOM   1383  CD1 LEU A 455      78.944  66.521  39.077  1.00 85.66           C  
ATOM   1384  CD2 LEU A 455      79.168  65.689  36.787  1.00 84.23           C  
ATOM   1385  N   ASP A 456      77.618  70.647  35.597  1.00 71.81           N  
ATOM   1386  CA  ASP A 456      76.472  71.365  35.051  1.00 71.62           C  
ATOM   1387  C   ASP A 456      76.817  72.460  34.039  1.00 71.79           C  
ATOM   1388  O   ASP A 456      75.897  73.046  33.464  1.00 72.40           O  
ATOM   1389  CB  ASP A 456      75.614  71.928  36.202  1.00 76.58           C  
ATOM   1390  CG  ASP A 456      75.076  70.847  37.122  1.00 91.24           C  
ATOM   1391  OD1 ASP A 456      74.218  70.054  36.670  1.00 92.49           O  
ATOM   1392  OD2 ASP A 456      75.540  70.770  38.282  1.00 99.81           O1-
ATOM   1393  N   SER A 457      78.116  72.712  33.791  1.00 64.81           N  
ATOM   1394  CA  SER A 457      78.575  73.717  32.825  1.00 62.22           C  
ATOM   1395  C   SER A 457      78.033  73.461  31.409  1.00 64.16           C  
ATOM   1396  O   SER A 457      77.967  72.313  30.965  1.00 61.68           O  
ATOM   1397  CB  SER A 457      80.102  73.768  32.795  1.00 62.82           C  
ATOM   1398  OG  SER A 457      80.585  74.563  31.724  1.00 63.97           O  
ATOM   1399  N   GLY A 458      77.668  74.541  30.723  1.00 61.64           N  
ATOM   1400  CA  GLY A 458      77.190  74.498  29.345  1.00 60.31           C  
ATOM   1401  C   GLY A 458      78.292  74.095  28.376  1.00 62.58           C  
ATOM   1402  O   GLY A 458      78.002  73.513  27.327  1.00 62.41           O  
ATOM   1403  N   TRP A 459      79.573  74.374  28.745  1.00 56.23           N  
ATOM   1404  CA  TRP A 459      80.779  74.053  27.967  1.00 52.76           C  
ATOM   1405  C   TRP A 459      81.280  72.618  28.197  1.00 55.76           C  
ATOM   1406  O   TRP A 459      82.193  72.189  27.504  1.00 53.96           O  
ATOM   1407  CB  TRP A 459      81.893  75.090  28.180  1.00 50.53           C  
ATOM   1408  CG  TRP A 459      81.507  76.462  27.711  1.00 51.47           C  
ATOM   1409  CD1 TRP A 459      80.825  77.407  28.421  1.00 55.97           C  
ATOM   1410  CD2 TRP A 459      81.740  77.024  26.412  1.00 50.17           C  
ATOM   1411  CE2 TRP A 459      81.182  78.323  26.411  1.00 55.00           C  
ATOM   1412  CE3 TRP A 459      82.360  76.554  25.239  1.00 50.05           C  
ATOM   1413  NE1 TRP A 459      80.632  78.531  27.651  1.00 55.31           N  
ATOM   1414  CZ2 TRP A 459      81.235  79.161  25.290  1.00 53.92           C  
ATOM   1415  CZ3 TRP A 459      82.419  77.388  24.130  1.00 51.08           C  
ATOM   1416  CH2 TRP A 459      81.864  78.674  24.162  1.00 53.02           C  
ATOM   1417  N   ASN A 460      80.657  71.864  29.132  1.00 53.84           N  
ATOM   1418  CA  ASN A 460      80.920  70.432  29.330  1.00 53.46           C  
ATOM   1419  C   ASN A 460      80.145  69.846  28.138  1.00 56.29           C  
ATOM   1420  O   ASN A 460      78.936  70.069  28.039  1.00 55.36           O  
ATOM   1421  CB  ASN A 460      80.329  69.950  30.680  1.00 54.64           C  
ATOM   1422  CG  ASN A 460      80.457  68.469  30.985  1.00 68.28           C  
ATOM   1423  ND2 ASN A 460      80.680  68.154  32.242  1.00 61.61           N  
ATOM   1424  OD1 ASN A 460      80.294  67.591  30.134  1.00 61.26           O  
ATOM   1425  N   LEU A 461      80.849  69.206  27.185  1.00 52.60           N  
ATOM   1426  CA  LEU A 461      80.248  68.749  25.923  1.00 51.82           C  
ATOM   1427  C   LEU A 461      79.148  67.660  26.079  1.00 58.82           C  
ATOM   1428  O   LEU A 461      78.361  67.477  25.149  1.00 57.87           O  
ATOM   1429  CB  LEU A 461      81.317  68.348  24.884  1.00 49.89           C  
ATOM   1430  CG  LEU A 461      82.263  69.501  24.435  1.00 52.83           C  
ATOM   1431  CD1 LEU A 461      83.132  69.103  23.259  1.00 50.03           C  
ATOM   1432  CD2 LEU A 461      81.496  70.804  24.132  1.00 54.58           C  
ATOM   1433  N   ASN A 462      79.013  67.042  27.265  1.00 58.61           N  
ATOM   1434  CA  ASN A 462      77.927  66.088  27.537  1.00 60.54           C  
ATOM   1435  C   ASN A 462      76.566  66.807  27.704  1.00 66.61           C  
ATOM   1436  O   ASN A 462      75.527  66.216  27.408  1.00 67.05           O  
ATOM   1437  CB  ASN A 462      78.218  65.279  28.798  1.00 60.57           C  
ATOM   1438  CG  ASN A 462      79.435  64.410  28.683  1.00 71.01           C  
ATOM   1439  ND2 ASN A 462      80.545  64.866  29.244  1.00 59.91           N  
ATOM   1440  OD1 ASN A 462      79.387  63.317  28.116  1.00 63.52           O  
ATOM   1441  N   ASN A 463      76.581  68.074  28.178  1.00 64.18           N  
ATOM   1442  CA  ASN A 463      75.383  68.884  28.437  1.00 65.91           C  
ATOM   1443  C   ASN A 463      74.861  69.661  27.230  1.00 72.65           C  
ATOM   1444  O   ASN A 463      73.651  69.677  27.011  1.00 72.30           O  
ATOM   1445  CB  ASN A 463      75.613  69.839  29.623  1.00 63.02           C  
ATOM   1446  CG  ASN A 463      76.037  69.158  30.901  1.00 73.12           C  
ATOM   1447  ND2 ASN A 463      76.891  69.819  31.671  1.00 64.07           N  
ATOM   1448  OD1 ASN A 463      75.604  68.046  31.221  1.00 64.58           O  
ATOM   1449  N   MET A 464      75.769  70.322  26.468  1.00 71.15           N  
ATOM   1450  CA  MET A 464      75.488  71.142  25.277  1.00 71.53           C  
ATOM   1451  C   MET A 464      74.340  70.583  24.378  1.00 76.68           C  
ATOM   1452  O   MET A 464      73.415  71.353  24.091  1.00 76.92           O  
ATOM   1453  CB  MET A 464      76.789  71.379  24.474  1.00 72.45           C  
ATOM   1454  CG  MET A 464      76.645  72.312  23.267  1.00 75.95           C  
ATOM   1455  SD  MET A 464      77.622  73.867  23.247  1.00 80.42           S  
ATOM   1456  CE  MET A 464      78.965  73.471  24.281  1.00 76.82           C  
ATOM   1457  N   PRO A 465      74.315  69.278  23.981  1.00 73.57           N  
ATOM   1458  CA  PRO A 465      73.220  68.802  23.118  1.00 74.00           C  
ATOM   1459  C   PRO A 465      71.856  68.662  23.777  1.00 80.16           C  
ATOM   1460  O   PRO A 465      70.856  68.738  23.062  1.00 81.94           O  
ATOM   1461  CB  PRO A 465      73.721  67.435  22.636  1.00 75.26           C  
ATOM   1462  CG  PRO A 465      75.188  67.437  22.916  1.00 78.27           C  
ATOM   1463  CD  PRO A 465      75.302  68.200  24.178  1.00 74.50           C  
ATOM   1464  N   VAL A 466      71.798  68.430  25.108  1.00 75.93           N  
ATOM   1465  CA  VAL A 466      70.521  68.219  25.816  1.00 76.60           C  
ATOM   1466  C   VAL A 466      69.985  69.504  26.500  1.00 78.68           C  
ATOM   1467  O   VAL A 466      69.008  69.425  27.242  1.00 79.49           O  
ATOM   1468  CB  VAL A 466      70.540  66.999  26.788  1.00 81.55           C  
ATOM   1469  CG1 VAL A 466      70.792  65.697  26.029  1.00 80.74           C  
ATOM   1470  CG2 VAL A 466      71.546  67.173  27.924  1.00 81.30           C  
ATOM   1471  N   MET A 467      70.586  70.679  26.214  1.00 73.03           N  
ATOM   1472  CA  MET A 467      70.119  71.959  26.768  1.00 73.39           C  
ATOM   1473  C   MET A 467      68.881  72.446  25.983  1.00 78.21           C  
ATOM   1474  O   MET A 467      68.673  72.005  24.849  1.00 75.58           O  
ATOM   1475  CB  MET A 467      71.243  73.005  26.762  1.00 74.16           C  
ATOM   1476  CG  MET A 467      72.324  72.731  27.800  1.00 77.16           C  
ATOM   1477  SD  MET A 467      73.711  73.889  27.729  1.00 79.49           S  
ATOM   1478  CE  MET A 467      73.035  75.270  28.631  1.00 78.46           C  
ATOM   1479  N   GLU A 468      68.058  73.339  26.587  1.00 78.21           N  
ATOM   1480  CA  GLU A 468      66.818  73.843  25.965  1.00 79.68           C  
ATOM   1481  C   GLU A 468      67.042  74.725  24.711  1.00 82.24           C  
ATOM   1482  O   GLU A 468      66.095  74.926  23.943  1.00 83.43           O  
ATOM   1483  CB  GLU A 468      65.914  74.566  26.988  1.00 83.62           C  
ATOM   1484  CG  GLU A 468      64.579  73.871  27.262  1.00 95.43           C  
ATOM   1485  CD  GLU A 468      63.644  73.593  26.091  1.00112.26           C  
ATOM   1486  OE1 GLU A 468      63.408  74.509  25.270  1.00110.09           O  
ATOM   1487  OE2 GLU A 468      63.116  72.459  26.019  1.00 98.85           O1-
ATOM   1488  N   GLN A 469      68.281  75.225  24.498  1.00 74.77           N  
ATOM   1489  CA  GLN A 469      68.638  76.070  23.350  1.00 72.31           C  
ATOM   1490  C   GLN A 469      69.042  75.255  22.100  1.00 71.11           C  
ATOM   1491  O   GLN A 469      69.114  75.816  21.004  1.00 68.43           O  
ATOM   1492  CB  GLN A 469      69.703  77.109  23.733  1.00 73.24           C  
ATOM   1493  CG  GLN A 469      69.232  78.108  24.795  1.00 85.23           C  
ATOM   1494  CD  GLN A 469      70.058  78.032  26.061  1.00 97.25           C  
ATOM   1495  NE2 GLN A 469      70.734  79.127  26.392  1.00 85.64           N  
ATOM   1496  OE1 GLN A 469      70.080  77.012  26.768  1.00 90.26           O  
ATOM   1497  N   SER A 470      69.289  73.937  22.272  1.00 66.74           N  
ATOM   1498  CA  SER A 470      69.571  72.991  21.194  1.00 65.66           C  
ATOM   1499  C   SER A 470      68.224  72.446  20.682  1.00 73.62           C  
ATOM   1500  O   SER A 470      67.304  72.227  21.492  1.00 75.25           O  
ATOM   1501  CB  SER A 470      70.422  71.837  21.703  1.00 69.11           C  
ATOM   1502  OG  SER A 470      71.084  71.186  20.627  1.00 81.68           O  
ATOM   1503  N   VAL A 471      68.076  72.272  19.351  1.00 70.10           N  
ATOM   1504  CA  VAL A 471      66.806  71.761  18.805  1.00 71.89           C  
ATOM   1505  C   VAL A 471      66.857  70.225  18.661  1.00 76.36           C  
ATOM   1506  O   VAL A 471      65.809  69.574  18.654  1.00 77.46           O  
ATOM   1507  CB  VAL A 471      66.287  72.482  17.521  1.00 75.92           C  
ATOM   1508  CG1 VAL A 471      65.982  73.953  17.791  1.00 76.75           C  
ATOM   1509  CG2 VAL A 471      67.241  72.330  16.342  1.00 73.59           C  
ATOM   1510  N   LEU A 472      68.083  69.660  18.597  1.00 71.75           N  
ATOM   1511  CA  LEU A 472      68.379  68.225  18.506  1.00 71.90           C  
ATOM   1512  C   LEU A 472      68.022  67.471  19.801  1.00 79.31           C  
ATOM   1513  O   LEU A 472      67.839  66.250  19.768  1.00 78.63           O  
ATOM   1514  CB  LEU A 472      69.876  68.042  18.194  1.00 69.87           C  
ATOM   1515  CG  LEU A 472      70.259  67.460  16.832  1.00 73.57           C  
ATOM   1516  CD1 LEU A 472      69.537  68.160  15.688  1.00 74.58           C  
ATOM   1517  CD2 LEU A 472      71.745  67.540  16.616  1.00 73.26           C  
ATOM   1518  N   ALA A 473      67.921  68.214  20.932  1.00 78.59           N  
ATOM   1519  CA  ALA A 473      67.603  67.742  22.284  1.00 80.28           C  
ATOM   1520  C   ALA A 473      66.252  67.070  22.393  1.00 86.21           C  
ATOM   1521  O   ALA A 473      66.097  66.125  23.174  1.00 87.26           O  
ATOM   1522  CB  ALA A 473      67.642  68.913  23.258  1.00 81.81           C  
ATOM   1523  N  AHIS A 474      65.282  67.577  21.626  0.57 83.01           N  
ATOM   1524  N  BHIS A 474      65.254  67.577  21.647  0.43 83.42           N  
ATOM   1525  CA AHIS A 474      63.892  67.145  21.596  0.57 84.30           C  
ATOM   1526  CA BHIS A 474      63.885  67.069  21.680  0.43 85.06           C  
ATOM   1527  C  AHIS A 474      63.653  65.868  20.778  0.57 87.84           C  
ATOM   1528  C  BHIS A 474      63.657  65.826  20.802  0.43 88.16           C  
ATOM   1529  O  AHIS A 474      62.626  65.216  20.981  0.57 89.61           O  
ATOM   1530  O  BHIS A 474      62.638  65.154  20.989  0.43 89.85           O  
ATOM   1531  CB AHIS A 474      63.008  68.305  21.109  0.57 85.62           C  
ATOM   1532  CB BHIS A 474      62.879  68.183  21.359  0.43 86.99           C  
ATOM   1533  CG AHIS A 474      63.275  69.595  21.827  0.57 88.52           C  
ATOM   1534  CG BHIS A 474      62.430  68.933  22.576  0.43 91.80           C  
ATOM   1535  CD2AHIS A 474      62.754  70.067  22.983  0.57 91.86           C  
ATOM   1536  CD2BHIS A 474      62.970  70.024  23.168  0.43 92.88           C  
ATOM   1537  ND1AHIS A 474      64.198  70.507  21.350  0.57 88.12           N  
ATOM   1538  ND1BHIS A 474      61.319  68.537  23.298  0.43 95.90           N  
ATOM   1539  CE1AHIS A 474      64.197  71.507  22.215  0.57 88.22           C  
ATOM   1540  CE1BHIS A 474      61.216  69.397  24.298  0.43 96.23           C  
ATOM   1541  NE2AHIS A 474      63.346  71.287  23.215  0.57 90.83           N  
ATOM   1542  NE2BHIS A 474      62.185  70.310  24.261  0.43 94.83           N  
ATOM   1543  N   ILE A 475      64.599  65.500  19.881  1.00 82.10           N  
ATOM   1544  CA  ILE A 475      64.512  64.295  19.026  1.00 82.49           C  
ATOM   1545  C   ILE A 475      64.549  63.028  19.909  1.00 91.39           C  
ATOM   1546  O   ILE A 475      65.498  62.829  20.675  1.00 90.12           O  
ATOM   1547  CB  ILE A 475      65.570  64.245  17.875  1.00 82.84           C  
ATOM   1548  CG1 ILE A 475      65.437  65.441  16.901  1.00 82.16           C  
ATOM   1549  CG2 ILE A 475      65.508  62.906  17.107  1.00 83.41           C  
ATOM   1550  CD1 ILE A 475      66.674  65.661  15.935  1.00 82.19           C  
ATOM   1551  N   THR A 476      63.481  62.210  19.818  1.00 93.04           N  
ATOM   1552  CA  THR A 476      63.294  60.973  20.585  1.00 95.71           C  
ATOM   1553  C   THR A 476      64.198  59.837  20.077  1.00100.75           C  
ATOM   1554  O   THR A 476      64.772  59.119  20.899  1.00101.08           O  
ATOM   1555  CB  THR A 476      61.800  60.585  20.659  1.00107.74           C  
ATOM   1556  CG2 THR A 476      61.099  60.616  19.304  1.00106.09           C  
ATOM   1557  OG1 THR A 476      61.667  59.292  21.248  1.00111.12           O  
ATOM   1558  N   ALA A 477      64.328  59.690  18.737  1.00 97.25           N  
ATOM   1559  CA  ALA A 477      65.149  58.668  18.077  1.00 96.78           C  
ATOM   1560  C   ALA A 477      66.630  58.744  18.471  1.00 99.68           C  
ATOM   1561  O   ALA A 477      67.194  59.840  18.563  1.00 97.21           O  
ATOM   1562  CB  ALA A 477      65.001  58.773  16.567  1.00 96.82           C  
ATOM   1563  N   ASP A 478      67.246  57.574  18.732  1.00 97.81           N  
ATOM   1564  CA  ASP A 478      68.659  57.491  19.102  1.00 96.39           C  
ATOM   1565  C   ASP A 478      69.494  57.598  17.827  1.00 98.24           C  
ATOM   1566  O   ASP A 478      69.814  56.583  17.194  1.00 99.22           O  
ATOM   1567  CB  ASP A 478      68.964  56.207  19.898  1.00 99.96           C  
ATOM   1568  N  AILE A 479      69.815  58.829  17.455  0.45 91.94           N  
ATOM   1569  N  BILE A 479      69.727  58.826  17.392  0.55 92.11           N  
ATOM   1570  CA AILE A 479      70.616  59.117  16.275  0.45 89.44           C  
ATOM   1571  CA BILE A 479      70.552  59.116  16.228  0.55 89.64           C  
ATOM   1572  C  AILE A 479      72.063  58.748  16.576  0.45 91.10           C  
ATOM   1573  C  BILE A 479      72.006  58.704  16.483  0.55 91.41           C  
ATOM   1574  O  AILE A 479      72.427  58.574  17.737  0.45 91.20           O  
ATOM   1575  O  BILE A 479      72.718  58.300  15.552  0.55 90.73           O  
ATOM   1576  CB AILE A 479      70.462  60.574  15.816  0.45 91.08           C  
ATOM   1577  CB BILE A 479      70.443  60.589  15.809  0.55 91.25           C  
ATOM   1578  CG1AILE A 479      70.452  61.511  17.015  0.45 90.93           C  
ATOM   1579  CG1BILE A 479      70.479  61.487  17.039  0.55 91.15           C  
ATOM   1580  CG2AILE A 479      69.161  60.743  15.058  0.45 92.79           C  
ATOM   1581  CG2BILE A 479      69.145  60.820  15.060  0.55 92.81           C  
ATOM   1582  CD1AILE A 479      69.782  62.834  16.738  0.45 95.86           C  
ATOM   1583  CD1BILE A 479      69.842  62.839  16.828  0.55 95.86           C  
ATOM   1584  N  ACYS A 480      72.895  58.657  15.542  0.45 84.86           N  
ATOM   1585  N  BCYS A 480      72.444  58.903  17.732  0.55 86.01           N  
ATOM   1586  CA ACYS A 480      74.267  58.195  15.731  0.45 82.84           C  
ATOM   1587  CA BCYS A 480      73.791  58.562  18.249  0.55 84.13           C  
ATOM   1588  C  ACYS A 480      75.233  59.235  16.273  0.45 82.84           C  
ATOM   1589  C  BCYS A 480      74.961  59.446  17.798  0.55 82.96           C  
ATOM   1590  O  ACYS A 480      76.060  59.778  15.551  0.45 80.84           O  
ATOM   1591  O  BCYS A 480      75.707  59.963  18.618  0.55 81.33           O  
ATOM   1592  CB ACYS A 480      74.814  57.696  14.402  0.45 82.54           C  
ATOM   1593  CB BCYS A 480      74.120  57.062  18.160  0.55 85.73           C  
ATOM   1594  SG ACYS A 480      73.600  57.729  13.074  0.45 88.54           S  
ATOM   1595  SG BCYS A 480      73.520  56.102  19.574  0.55 92.25           S  
ATOM   1596  N  AGLY A 481      75.093  59.527  17.556  0.45 78.22           N  
ATOM   1597  N  BGLY A 481      75.119  59.619  16.498  0.55 76.99           N  
ATOM   1598  CA AGLY A 481      75.977  60.456  18.221  0.45 76.10           C  
ATOM   1599  CA BGLY A 481      76.194  60.437  15.990  0.55 73.98           C  
ATOM   1600  C  AGLY A 481      75.866  61.915  17.832  0.45 76.55           C  
ATOM   1601  C  BGLY A 481      76.052  61.947  15.945  0.55 74.19           C  
ATOM   1602  O  AGLY A 481      76.774  62.690  18.118  0.45 75.60           O  
ATOM   1603  O  BGLY A 481      76.965  62.633  15.443  0.55 72.31           O  
ATOM   1604  N  AMET A 482      74.784  62.314  17.185  0.45 71.08           N  
ATOM   1605  N  BMET A 482      74.923  62.441  16.459  0.55 69.49           N  
ATOM   1606  CA AMET A 482      74.647  63.709  16.846  0.45 68.91           C  
ATOM   1607  CA BMET A 482      74.656  63.855  16.758  0.55 67.67           C  
ATOM   1608  C  AMET A 482      74.378  64.429  18.159  0.45 72.31           C  
ATOM   1609  C  BMET A 482      74.303  64.440  18.153  0.55 71.88           C  
ATOM   1610  O  AMET A 482      74.062  65.608  18.155  0.45 71.71           O  
ATOM   1611  O  BMET A 482      74.069  65.635  18.247  0.55 71.41           O  
ATOM   1612  CB AMET A 482      73.562  63.955  15.798  0.45 71.26           C  
ATOM   1613  CB BMET A 482      73.659  64.367  15.719  0.55 69.94           C  
ATOM   1614  CG AMET A 482      74.017  63.697  14.368  0.45 73.31           C  
ATOM   1615  CG BMET A 482      73.940  63.826  14.325  0.55 71.94           C  
ATOM   1616  SD AMET A 482      73.069  64.531  13.081  0.45 77.02           S  
ATOM   1617  SD BMET A 482      73.033  64.631  13.001  0.55 75.47           S  
ATOM   1618  CE AMET A 482      73.298  66.245  13.504  0.45 72.43           C  
ATOM   1619  CE BMET A 482      73.256  66.345  13.425  0.55 70.86           C  
ATOM   1620  N   LYS A 483      74.074  63.622  19.170  1.00 68.64           N  
ATOM   1621  CA  LYS A 483      73.791  64.122  20.527  1.00 67.88           C  
ATOM   1622  C   LYS A 483      74.872  63.619  21.515  1.00 67.33           C  
ATOM   1623  O   LYS A 483      74.968  64.133  22.633  1.00 67.07           O  
ATOM   1624  CB  LYS A 483      72.396  63.695  21.017  1.00 72.64           C  
ATOM   1625  CG  LYS A 483      71.235  64.480  20.427  1.00 85.85           C  
ATOM   1626  CD  LYS A 483      69.917  64.014  21.030  1.00 93.26           C  
ATOM   1627  N   LEU A 484      75.665  62.603  21.106  1.00 60.52           N  
ATOM   1628  CA  LEU A 484      76.703  62.002  21.951  1.00 59.45           C  
ATOM   1629  C   LEU A 484      78.118  62.439  21.564  1.00 59.99           C  
ATOM   1630  O   LEU A 484      78.415  62.527  20.373  1.00 57.90           O  
ATOM   1631  CB  LEU A 484      76.603  60.462  21.964  1.00 60.58           C  
ATOM   1632  CG  LEU A 484      75.297  59.840  22.500  1.00 66.67           C  
ATOM   1633  CD1 LEU A 484      75.292  58.355  22.278  1.00 68.16           C  
ATOM   1634  CD2 LEU A 484      75.097  60.129  23.986  1.00 68.04           C  
ATOM   1635  N   PRO A 485      79.012  62.709  22.546  1.00 56.14           N  
ATOM   1636  CA  PRO A 485      80.378  63.129  22.192  1.00 54.08           C  
ATOM   1637  C   PRO A 485      81.270  62.020  21.625  1.00 57.22           C  
ATOM   1638  O   PRO A 485      81.114  60.846  21.954  1.00 56.33           O  
ATOM   1639  CB  PRO A 485      80.935  63.704  23.505  1.00 56.15           C  
ATOM   1640  CG  PRO A 485      79.784  63.720  24.477  1.00 62.32           C  
ATOM   1641  CD  PRO A 485      78.834  62.672  24.012  1.00 58.84           C  
ATOM   1642  N   TRP A 486      82.195  62.405  20.742  1.00 54.76           N  
ATOM   1643  CA  TRP A 486      83.164  61.492  20.132  1.00 55.63           C  
ATOM   1644  C   TRP A 486      84.558  61.866  20.598  1.00 52.30           C  
ATOM   1645  O   TRP A 486      84.810  63.029  20.900  1.00 49.01           O  
ATOM   1646  CB  TRP A 486      83.023  61.451  18.598  1.00 56.17           C  
ATOM   1647  CG  TRP A 486      81.660  60.978  18.191  1.00 60.20           C  
ATOM   1648  CD1 TRP A 486      80.539  61.745  18.055  1.00 63.49           C  
ATOM   1649  CD2 TRP A 486      81.224  59.613  18.104  1.00 62.41           C  
ATOM   1650  CE2 TRP A 486      79.833  59.633  17.853  1.00 67.84           C  
ATOM   1651  CE3 TRP A 486      81.881  58.370  18.182  1.00 65.09           C  
ATOM   1652  NE1 TRP A 486      79.443  60.949  17.827  1.00 65.06           N  
ATOM   1653  CZ2 TRP A 486      79.088  58.458  17.655  1.00 69.01           C  
ATOM   1654  CZ3 TRP A 486      81.146  57.210  17.975  1.00 68.57           C  
ATOM   1655  CH2 TRP A 486      79.765  57.258  17.727  1.00 70.00           C  
ATOM   1656  N   LEU A 487      85.433  60.868  20.731  1.00 48.19           N  
ATOM   1657  CA  LEU A 487      86.804  61.025  21.224  1.00 46.81           C  
ATOM   1658  C   LEU A 487      87.850  60.727  20.154  1.00 48.00           C  
ATOM   1659  O   LEU A 487      87.695  59.770  19.387  1.00 46.40           O  
ATOM   1660  CB  LEU A 487      87.020  60.161  22.481  1.00 48.32           C  
ATOM   1661  CG  LEU A 487      86.009  60.405  23.625  1.00 54.33           C  
ATOM   1662  CD1 LEU A 487      85.686  59.131  24.355  1.00 56.19           C  
ATOM   1663  CD2 LEU A 487      86.472  61.505  24.570  1.00 56.03           C  
ATOM   1664  N   TYR A 488      88.922  61.559  20.111  1.00 43.68           N  
ATOM   1665  CA  TYR A 488      90.023  61.475  19.137  1.00 41.93           C  
ATOM   1666  C   TYR A 488      91.412  61.458  19.787  1.00 46.43           C  
ATOM   1667  O   TYR A 488      91.821  62.445  20.408  1.00 46.41           O  
ATOM   1668  CB  TYR A 488      89.924  62.620  18.112  1.00 41.33           C  
ATOM   1669  CG  TYR A 488      88.594  62.662  17.393  1.00 43.36           C  
ATOM   1670  CD1 TYR A 488      88.331  61.811  16.318  1.00 45.12           C  
ATOM   1671  CD2 TYR A 488      87.577  63.515  17.815  1.00 44.23           C  
ATOM   1672  CE1 TYR A 488      87.091  61.812  15.681  1.00 44.70           C  
ATOM   1673  CE2 TYR A 488      86.337  63.533  17.177  1.00 45.57           C  
ATOM   1674  CZ  TYR A 488      86.101  62.684  16.106  1.00 52.15           C  
ATOM   1675  OH  TYR A 488      84.878  62.699  15.482  1.00 51.74           O  
ATOM   1676  N   VAL A 489      92.133  60.335  19.638  1.00 43.33           N  
ATOM   1677  CA  VAL A 489      93.499  60.151  20.152  1.00 43.60           C  
ATOM   1678  C   VAL A 489      94.452  60.285  18.951  1.00 47.02           C  
ATOM   1679  O   VAL A 489      94.500  59.396  18.095  1.00 46.90           O  
ATOM   1680  CB  VAL A 489      93.674  58.816  20.938  1.00 48.25           C  
ATOM   1681  CG1 VAL A 489      95.102  58.666  21.464  1.00 48.58           C  
ATOM   1682  CG2 VAL A 489      92.674  58.722  22.090  1.00 48.07           C  
ATOM   1683  N   GLY A 490      95.166  61.413  18.884  1.00 42.27           N  
ATOM   1684  CA  GLY A 490      96.046  61.718  17.762  1.00 40.51           C  
ATOM   1685  C   GLY A 490      97.523  61.475  17.970  1.00 43.83           C  
ATOM   1686  O   GLY A 490      97.978  61.252  19.092  1.00 44.03           O  
ATOM   1687  N   MET A 491      98.268  61.485  16.852  1.00 39.67           N  
ATOM   1688  CA  MET A 491      99.723  61.373  16.758  1.00 39.40           C  
ATOM   1689  C   MET A 491     100.202  62.304  15.615  1.00 45.07           C  
ATOM   1690  O   MET A 491      99.367  62.835  14.866  1.00 44.00           O  
ATOM   1691  CB  MET A 491     100.175  59.911  16.549  1.00 42.25           C  
ATOM   1692  CG  MET A 491      99.939  59.373  15.153  1.00 44.81           C  
ATOM   1693  SD  MET A 491     100.654  57.736  14.883  1.00 50.41           S  
ATOM   1694  CE  MET A 491     102.322  58.174  14.449  1.00 47.02           C  
ATOM   1695  N   CYS A 492     101.510  62.446  15.435  1.00 43.12           N  
ATOM   1696  CA  CYS A 492     102.032  63.301  14.377  1.00 42.83           C  
ATOM   1697  C   CYS A 492     101.603  62.791  13.004  1.00 47.00           C  
ATOM   1698  O   CYS A 492     101.716  61.611  12.717  1.00 47.45           O  
ATOM   1699  CB  CYS A 492     103.563  63.357  14.453  1.00 43.92           C  
ATOM   1700  SG  CYS A 492     104.370  64.628  13.474  1.00 47.51           S  
ATOM   1701  N   PHE A 493     101.037  63.715  12.236  1.00 41.73           N  
ATOM   1702  CA  PHE A 493     100.574  63.557  10.859  1.00 40.74           C  
ATOM   1703  C   PHE A 493      99.202  62.900  10.679  1.00 45.65           C  
ATOM   1704  O   PHE A 493      98.702  62.829   9.571  1.00 45.03           O  
ATOM   1705  CB  PHE A 493     101.623  62.869   9.970  1.00 43.13           C  
ATOM   1706  CG  PHE A 493     102.936  63.594   9.889  1.00 44.24           C  
ATOM   1707  CD1 PHE A 493     102.984  64.954   9.726  1.00 45.81           C  
ATOM   1708  CD2 PHE A 493     104.121  62.898   9.957  1.00 45.68           C  
ATOM   1709  CE1 PHE A 493     104.189  65.610   9.648  1.00 46.51           C  
ATOM   1710  CE2 PHE A 493     105.329  63.545   9.875  1.00 47.70           C  
ATOM   1711  CZ  PHE A 493     105.363  64.902   9.724  1.00 45.45           C  
ATOM   1712  N   SER A 494      98.574  62.471  11.766  1.00 42.55           N  
ATOM   1713  CA  SER A 494      97.255  61.837  11.669  1.00 41.31           C  
ATOM   1714  C   SER A 494      96.274  62.912  11.219  1.00 43.85           C  
ATOM   1715  O   SER A 494      96.360  64.045  11.662  1.00 42.49           O  
ATOM   1716  CB  SER A 494      96.842  61.127  12.963  1.00 41.71           C  
ATOM   1717  OG  SER A 494      96.604  62.022  14.016  1.00 45.61           O  
ATOM   1718  N   SER A 495      95.331  62.571  10.351  1.00 40.22           N  
ATOM   1719  CA  SER A 495      94.482  63.630   9.808  1.00 39.03           C  
ATOM   1720  C   SER A 495      93.002  63.398   9.521  1.00 42.85           C  
ATOM   1721  O   SER A 495      92.508  62.294   9.555  1.00 43.42           O  
ATOM   1722  CB  SER A 495      95.137  64.186   8.547  1.00 42.47           C  
ATOM   1723  OG  SER A 495      95.265  63.177   7.580  1.00 51.09           O  
ATOM   1724  N   PHE A 496      92.302  64.502   9.311  1.00 38.87           N  
ATOM   1725  CA  PHE A 496      90.902  64.487   8.929  1.00 37.36           C  
ATOM   1726  C   PHE A 496      90.724  65.216   7.593  1.00 41.90           C  
ATOM   1727  O   PHE A 496      91.191  66.319   7.423  1.00 39.72           O  
ATOM   1728  CB  PHE A 496      89.950  64.978  10.046  1.00 36.85           C  
ATOM   1729  CG  PHE A 496      90.282  66.322  10.636  1.00 36.44           C  
ATOM   1730  CD1 PHE A 496      91.300  66.464  11.548  1.00 38.18           C  
ATOM   1731  CD2 PHE A 496      89.522  67.425  10.332  1.00 36.44           C  
ATOM   1732  CE1 PHE A 496      91.583  67.686  12.111  1.00 37.80           C  
ATOM   1733  CE2 PHE A 496      89.797  68.649  10.890  1.00 37.75           C  
ATOM   1734  CZ  PHE A 496      90.830  68.780  11.781  1.00 36.09           C  
ATOM   1735  N   CYS A 497      90.050  64.567   6.654  1.00 41.76           N  
ATOM   1736  CA  CYS A 497      89.806  65.082   5.303  1.00 43.12           C  
ATOM   1737  C   CYS A 497      88.761  66.178   5.203  1.00 43.05           C  
ATOM   1738  O   CYS A 497      88.003  66.380   6.123  1.00 41.45           O  
ATOM   1739  CB  CYS A 497      89.415  63.941   4.368  1.00 46.21           C  
ATOM   1740  SG  CYS A 497      90.608  62.607   4.260  1.00 52.32           S  
ATOM   1741  N   TRP A 498      88.757  66.897   4.085  1.00 38.55           N  
ATOM   1742  CA  TRP A 498      87.787  67.970   3.834  1.00 37.75           C  
ATOM   1743  C   TRP A 498      86.347  67.416   3.929  1.00 41.23           C  
ATOM   1744  O   TRP A 498      86.031  66.408   3.295  1.00 41.56           O  
ATOM   1745  CB  TRP A 498      88.018  68.605   2.442  1.00 36.51           C  
ATOM   1746  CG  TRP A 498      89.205  69.518   2.362  1.00 37.30           C  
ATOM   1747  CD1 TRP A 498      90.379  69.285   1.703  1.00 40.46           C  
ATOM   1748  CD2 TRP A 498      89.327  70.823   2.952  1.00 36.52           C  
ATOM   1749  CE2 TRP A 498      90.598  71.326   2.594  1.00 40.31           C  
ATOM   1750  CE3 TRP A 498      88.466  71.636   3.715  1.00 36.93           C  
ATOM   1751  NE1 TRP A 498      91.216  70.367   1.831  1.00 39.73           N  
ATOM   1752  CZ2 TRP A 498      91.044  72.593   2.997  1.00 39.22           C  
ATOM   1753  CZ3 TRP A 498      88.905  72.894   4.104  1.00 37.83           C  
ATOM   1754  CH2 TRP A 498      90.178  73.362   3.748  1.00 38.62           C  
ATOM   1755  N   HIS A 499      85.490  68.059   4.739  1.00 36.88           N  
ATOM   1756  CA  HIS A 499      84.086  67.634   4.927  1.00 35.76           C  
ATOM   1757  C   HIS A 499      83.239  68.730   5.572  1.00 39.64           C  
ATOM   1758  O   HIS A 499      83.767  69.703   6.103  1.00 39.63           O  
ATOM   1759  CB  HIS A 499      84.025  66.364   5.816  1.00 35.62           C  
ATOM   1760  CG  HIS A 499      84.450  66.620   7.236  1.00 37.89           C  
ATOM   1761  CD2 HIS A 499      83.705  66.719   8.357  1.00 39.09           C  
ATOM   1762  ND1 HIS A 499      85.780  66.861   7.564  1.00 39.00           N  
ATOM   1763  CE1 HIS A 499      85.798  67.090   8.864  1.00 37.84           C  
ATOM   1764  NE2 HIS A 499      84.578  67.014   9.387  1.00 38.57           N  
ATOM   1765  N   ILE A 500      81.923  68.539   5.547  1.00 38.46           N  
ATOM   1766  CA  ILE A 500      80.914  69.348   6.249  1.00 38.24           C  
ATOM   1767  C   ILE A 500      80.134  68.397   7.172  1.00 41.37           C  
ATOM   1768  O   ILE A 500      80.138  67.185   6.939  1.00 39.67           O  
ATOM   1769  CB  ILE A 500      79.988  70.201   5.329  1.00 41.44           C  
ATOM   1770  CG1 ILE A 500      79.328  69.350   4.201  1.00 42.03           C  
ATOM   1771  CG2 ILE A 500      80.742  71.418   4.789  1.00 41.05           C  
ATOM   1772  CD1 ILE A 500      78.378  70.126   3.206  1.00 40.22           C  
ATOM   1773  N   GLU A 501      79.504  68.932   8.234  1.00 39.11           N  
ATOM   1774  CA  GLU A 501      78.726  68.113   9.176  1.00 39.00           C  
ATOM   1775  C   GLU A 501      77.394  67.656   8.593  1.00 43.87           C  
ATOM   1776  O   GLU A 501      76.848  68.310   7.696  1.00 42.86           O  
ATOM   1777  CB  GLU A 501      78.505  68.851  10.515  1.00 39.94           C  
ATOM   1778  CG  GLU A 501      79.792  69.270  11.224  1.00 43.08           C  
ATOM   1779  CD  GLU A 501      80.837  68.180  11.369  1.00 50.53           C  
ATOM   1780  OE1 GLU A 501      80.523  67.128  11.968  1.00 40.07           O  
ATOM   1781  OE2 GLU A 501      81.960  68.362  10.848  1.00 48.74           O1-
ATOM   1782  N   ASP A 502      76.879  66.518   9.103  1.00 41.93           N  
ATOM   1783  CA  ASP A 502      75.578  65.962   8.724  1.00 43.46           C  
ATOM   1784  C   ASP A 502      74.479  66.988   9.027  1.00 46.10           C  
ATOM   1785  O   ASP A 502      74.532  67.633  10.078  1.00 44.07           O  
ATOM   1786  CB  ASP A 502      75.299  64.658   9.509  1.00 46.79           C  
ATOM   1787  CG  ASP A 502      76.077  63.435   9.039  1.00 59.09           C  
ATOM   1788  OD1 ASP A 502      76.555  63.438   7.877  1.00 59.55           O  
ATOM   1789  OD2 ASP A 502      76.182  62.464   9.821  1.00 65.22           O1-
ATOM   1790  N   HIS A 503      73.509  67.157   8.078  1.00 43.20           N  
ATOM   1791  CA  HIS A 503      72.379  68.101   8.136  1.00 42.19           C  
ATOM   1792  C   HIS A 503      72.839  69.593   8.250  1.00 44.59           C  
ATOM   1793  O   HIS A 503      72.051  70.460   8.642  1.00 44.84           O  
ATOM   1794  CB  HIS A 503      71.364  67.704   9.237  1.00 42.48           C  
ATOM   1795  CG  HIS A 503      70.529  66.508   8.882  1.00 45.64           C  
ATOM   1796  CD2 HIS A 503      70.874  65.203   8.808  1.00 46.40           C  
ATOM   1797  ND1 HIS A 503      69.193  66.632   8.561  1.00 48.27           N  
ATOM   1798  CE1 HIS A 503      68.769  65.408   8.290  1.00 48.22           C  
ATOM   1799  NE2 HIS A 503      69.745  64.517   8.418  1.00 47.78           N  
ATOM   1800  N   TRP A 504      74.088  69.877   7.827  1.00 40.29           N  
ATOM   1801  CA  TRP A 504      74.767  71.190   7.873  1.00 39.63           C  
ATOM   1802  C   TRP A 504      74.794  71.770   9.312  1.00 43.99           C  
ATOM   1803  O   TRP A 504      74.681  72.981   9.506  1.00 43.28           O  
ATOM   1804  CB  TRP A 504      74.201  72.208   6.835  1.00 38.70           C  
ATOM   1805  CG  TRP A 504      74.306  71.814   5.387  1.00 39.42           C  
ATOM   1806  CD1 TRP A 504      75.071  70.817   4.854  1.00 41.67           C  
ATOM   1807  CD2 TRP A 504      73.639  72.445   4.276  1.00 40.11           C  
ATOM   1808  CE2 TRP A 504      74.031  71.756   3.105  1.00 43.80           C  
ATOM   1809  CE3 TRP A 504      72.746  73.530   4.157  1.00 42.06           C  
ATOM   1810  NE1 TRP A 504      74.884  70.751   3.491  1.00 41.38           N  
ATOM   1811  CZ2 TRP A 504      73.536  72.093   1.830  1.00 44.06           C  
ATOM   1812  CZ3 TRP A 504      72.294  73.893   2.892  1.00 44.34           C  
ATOM   1813  CH2 TRP A 504      72.671  73.168   1.749  1.00 44.97           C  
ATOM   1814  N   SER A 505      74.945  70.893  10.318  1.00 41.04           N  
ATOM   1815  CA  SER A 505      74.970  71.275  11.730  1.00 41.17           C  
ATOM   1816  C   SER A 505      76.280  71.938  12.151  1.00 45.07           C  
ATOM   1817  O   SER A 505      77.269  71.901  11.413  1.00 44.39           O  
ATOM   1818  CB  SER A 505      74.701  70.056  12.609  1.00 44.95           C  
ATOM   1819  OG  SER A 505      75.723  69.080  12.495  1.00 52.42           O  
ATOM   1820  N   TYR A 506      76.280  72.551  13.341  1.00 42.11           N  
ATOM   1821  CA  TYR A 506      77.480  73.142  13.949  1.00 40.57           C  
ATOM   1822  C   TYR A 506      78.273  72.004  14.588  1.00 42.42           C  
ATOM   1823  O   TYR A 506      77.743  70.920  14.819  1.00 41.49           O  
ATOM   1824  CB  TYR A 506      77.087  74.043  15.133  1.00 42.11           C  
ATOM   1825  CG  TYR A 506      76.550  75.427  14.844  1.00 44.44           C  
ATOM   1826  CD1 TYR A 506      75.196  75.628  14.571  1.00 46.60           C  
ATOM   1827  CD2 TYR A 506      77.350  76.553  15.024  1.00 45.21           C  
ATOM   1828  CE1 TYR A 506      74.673  76.910  14.400  1.00 46.97           C  
ATOM   1829  CE2 TYR A 506      76.835  77.840  14.864  1.00 47.12           C  
ATOM   1830  CZ  TYR A 506      75.497  78.014  14.551  1.00 53.16           C  
ATOM   1831  OH  TYR A 506      74.997  79.285  14.381  1.00 54.58           O  
ATOM   1832  N   SER A 507      79.521  72.273  14.946  1.00 39.47           N  
ATOM   1833  CA  SER A 507      80.316  71.342  15.744  1.00 38.66           C  
ATOM   1834  C   SER A 507      81.167  72.141  16.725  1.00 41.28           C  
ATOM   1835  O   SER A 507      81.462  73.306  16.467  1.00 40.62           O  
ATOM   1836  CB  SER A 507      81.114  70.355  14.889  1.00 39.66           C  
ATOM   1837  OG  SER A 507      82.375  70.826  14.448  1.00 44.89           O  
ATOM   1838  N   ILE A 508      81.466  71.554  17.880  1.00 38.41           N  
ATOM   1839  CA  ILE A 508      82.303  72.148  18.931  1.00 38.54           C  
ATOM   1840  C   ILE A 508      83.317  71.083  19.343  1.00 42.60           C  
ATOM   1841  O   ILE A 508      82.924  69.945  19.631  1.00 42.73           O  
ATOM   1842  CB  ILE A 508      81.497  72.816  20.096  1.00 42.79           C  
ATOM   1843  CG1 ILE A 508      82.450  73.462  21.145  1.00 43.69           C  
ATOM   1844  CG2 ILE A 508      80.463  71.868  20.730  1.00 43.25           C  
ATOM   1845  CD1 ILE A 508      81.795  74.432  22.101  1.00 45.09           C  
ATOM   1846  N  AASN A 509      84.626  71.426  19.291  0.52 38.85           N  
ATOM   1847  N  BASN A 509      84.604  71.448  19.325  0.48 38.79           N  
ATOM   1848  CA AASN A 509      85.765  70.536  19.592  0.52 38.34           C  
ATOM   1849  CA BASN A 509      85.718  70.543  19.596  0.48 38.28           C  
ATOM   1850  C  AASN A 509      86.618  71.119  20.717  0.52 43.03           C  
ATOM   1851  C  BASN A 509      86.636  71.106  20.691  0.48 43.02           C  
ATOM   1852  O  AASN A 509      87.005  72.289  20.660  0.52 42.53           O  
ATOM   1853  O  BASN A 509      87.072  72.258  20.599  0.48 42.55           O  
ATOM   1854  CB AASN A 509      86.635  70.300  18.308  0.52 33.18           C  
ATOM   1855  CB BASN A 509      86.506  70.281  18.283  0.48 33.55           C  
ATOM   1856  CG AASN A 509      87.830  69.335  18.418  0.52 42.43           C  
ATOM   1857  CG BASN A 509      85.651  70.062  17.042  0.48 43.57           C  
ATOM   1858  ND2AASN A 509      87.884  68.337  17.520  0.52 26.21           N  
ATOM   1859  ND2BASN A 509      85.748  68.885  16.431  0.48 33.42           N  
ATOM   1860  OD1AASN A 509      88.791  69.546  19.185  0.52 29.34           O  
ATOM   1861  OD1BASN A 509      84.948  70.966  16.568  0.48 36.61           O  
ATOM   1862  N   TYR A 510      86.928  70.292  21.723  1.00 40.30           N  
ATOM   1863  CA  TYR A 510      87.790  70.679  22.854  1.00 39.93           C  
ATOM   1864  C   TYR A 510      89.036  69.800  22.910  1.00 43.82           C  
ATOM   1865  O   TYR A 510      88.917  68.572  22.876  1.00 43.01           O  
ATOM   1866  CB  TYR A 510      87.023  70.616  24.191  1.00 41.25           C  
ATOM   1867  CG  TYR A 510      87.810  71.089  25.405  1.00 42.26           C  
ATOM   1868  CD1 TYR A 510      88.095  72.441  25.594  1.00 43.74           C  
ATOM   1869  CD2 TYR A 510      88.232  70.191  26.383  1.00 42.86           C  
ATOM   1870  CE1 TYR A 510      88.785  72.885  26.720  1.00 43.47           C  
ATOM   1871  CE2 TYR A 510      88.903  70.628  27.525  1.00 44.58           C  
ATOM   1872  CZ  TYR A 510      89.179  71.977  27.690  1.00 52.53           C  
ATOM   1873  OH  TYR A 510      89.855  72.418  28.811  1.00 53.83           O  
ATOM   1874  N   LEU A 511      90.226  70.430  23.011  1.00 40.96           N  
ATOM   1875  CA  LEU A 511      91.491  69.702  23.151  1.00 40.71           C  
ATOM   1876  C   LEU A 511      91.828  69.601  24.644  1.00 45.54           C  
ATOM   1877  O   LEU A 511      92.199  70.605  25.267  1.00 45.02           O  
ATOM   1878  CB  LEU A 511      92.647  70.349  22.343  1.00 39.93           C  
ATOM   1879  CG  LEU A 511      93.899  69.468  22.150  1.00 44.23           C  
ATOM   1880  CD1 LEU A 511      93.599  68.284  21.230  1.00 43.59           C  
ATOM   1881  CD2 LEU A 511      95.070  70.278  21.584  1.00 45.15           C  
ATOM   1882  N   HIS A 512      91.659  68.396  25.222  1.00 42.94           N  
ATOM   1883  CA  HIS A 512      91.895  68.157  26.654  1.00 44.22           C  
ATOM   1884  C   HIS A 512      93.371  68.302  27.079  1.00 51.49           C  
ATOM   1885  O   HIS A 512      93.646  68.919  28.114  1.00 51.59           O  
ATOM   1886  CB  HIS A 512      91.341  66.790  27.085  1.00 44.82           C  
ATOM   1887  CG  HIS A 512      89.846  66.723  27.181  1.00 47.71           C  
ATOM   1888  CD2 HIS A 512      88.949  66.156  26.338  1.00 47.99           C  
ATOM   1889  ND1 HIS A 512      89.169  67.225  28.283  1.00 50.17           N  
ATOM   1890  CE1 HIS A 512      87.886  66.971  28.063  1.00 49.17           C  
ATOM   1891  NE2 HIS A 512      87.706  66.331  26.904  1.00 48.49           N  
ATOM   1892  N   TRP A 513      94.307  67.702  26.299  1.00 49.47           N  
ATOM   1893  CA  TRP A 513      95.750  67.712  26.564  1.00 50.84           C  
ATOM   1894  C   TRP A 513      96.586  67.289  25.346  1.00 48.67           C  
ATOM   1895  O   TRP A 513      96.051  66.711  24.391  1.00 46.35           O  
ATOM   1896  CB  TRP A 513      96.115  66.857  27.816  1.00 53.37           C  
ATOM   1897  CG  TRP A 513      95.628  65.433  27.801  1.00 56.88           C  
ATOM   1898  CD1 TRP A 513      94.529  64.930  28.442  1.00 60.70           C  
ATOM   1899  CD2 TRP A 513      96.245  64.322  27.128  1.00 57.86           C  
ATOM   1900  CE2 TRP A 513      95.452  63.178  27.395  1.00 62.61           C  
ATOM   1901  CE3 TRP A 513      97.373  64.187  26.292  1.00 59.59           C  
ATOM   1902  NE1 TRP A 513      94.418  63.576  28.205  1.00 60.87           N  
ATOM   1903  CZ2 TRP A 513      95.750  61.918  26.858  1.00 62.83           C  
ATOM   1904  CZ3 TRP A 513      97.670  62.937  25.766  1.00 61.96           C  
ATOM   1905  CH2 TRP A 513      96.864  61.821  26.049  1.00 63.24           C  
ATOM   1906  N   GLY A 514      97.894  67.559  25.424  1.00 42.47           N  
ATOM   1907  CA  GLY A 514      98.884  67.203  24.417  1.00 40.79           C  
ATOM   1908  C   GLY A 514      99.262  68.310  23.456  1.00 44.24           C  
ATOM   1909  O   GLY A 514      98.957  69.496  23.679  1.00 43.25           O  
ATOM   1910  N   GLU A 515      99.937  67.902  22.366  1.00 40.21           N  
ATOM   1911  CA  GLU A 515     100.431  68.775  21.300  1.00 39.87           C  
ATOM   1912  C   GLU A 515      99.282  69.351  20.434  1.00 43.74           C  
ATOM   1913  O   GLU A 515      98.170  68.815  20.456  1.00 42.01           O  
ATOM   1914  CB  GLU A 515     101.524  68.078  20.480  1.00 41.40           C  
ATOM   1915  CG  GLU A 515     102.760  67.871  21.340  1.00 49.40           C  
ATOM   1916  CD  GLU A 515     103.993  67.347  20.644  1.00 60.62           C  
ATOM   1917  OE1 GLU A 515     104.085  66.117  20.428  1.00 51.29           O  
ATOM   1918  OE2 GLU A 515     104.911  68.159  20.402  1.00 58.32           O1-
ATOM   1919  N   PRO A 516      99.498  70.513  19.769  1.00 40.65           N  
ATOM   1920  CA  PRO A 516      98.375  71.171  19.062  1.00 39.37           C  
ATOM   1921  C   PRO A 516      97.748  70.423  17.876  1.00 42.59           C  
ATOM   1922  O   PRO A 516      98.320  69.485  17.331  1.00 42.22           O  
ATOM   1923  CB  PRO A 516      98.975  72.516  18.610  1.00 41.44           C  
ATOM   1924  CG  PRO A 516     100.217  72.727  19.476  1.00 45.66           C  
ATOM   1925  CD  PRO A 516     100.731  71.341  19.725  1.00 41.37           C  
ATOM   1926  N   LYS A 517      96.531  70.848  17.504  1.00 38.83           N  
ATOM   1927  CA  LYS A 517      95.766  70.351  16.367  1.00 37.36           C  
ATOM   1928  C   LYS A 517      95.666  71.512  15.371  1.00 40.37           C  
ATOM   1929  O   LYS A 517      95.197  72.588  15.736  1.00 39.40           O  
ATOM   1930  CB  LYS A 517      94.371  69.872  16.810  1.00 38.59           C  
ATOM   1931  CG  LYS A 517      93.566  69.151  15.702  1.00 38.28           C  
ATOM   1932  CD  LYS A 517      92.096  68.818  16.117  1.00 39.04           C  
ATOM   1933  CE  LYS A 517      91.960  67.788  17.228  1.00 35.56           C  
ATOM   1934  NZ  LYS A 517      92.232  66.399  16.766  1.00 44.07           N1+
ATOM   1935  N   THR A 518      96.162  71.307  14.135  1.00 37.18           N  
ATOM   1936  CA  THR A 518      96.137  72.317  13.073  1.00 36.70           C  
ATOM   1937  C   THR A 518      94.863  72.139  12.233  1.00 40.45           C  
ATOM   1938  O   THR A 518      94.578  71.026  11.780  1.00 38.74           O  
ATOM   1939  CB  THR A 518      97.444  72.271  12.248  1.00 40.46           C  
ATOM   1940  CG2 THR A 518      97.442  73.259  11.082  1.00 36.42           C  
ATOM   1941  OG1 THR A 518      98.553  72.547  13.114  1.00 42.99           O  
ATOM   1942  N   TRP A 519      94.122  73.251  12.025  1.00 37.57           N  
ATOM   1943  CA  TRP A 519      92.865  73.324  11.283  1.00 37.33           C  
ATOM   1944  C   TRP A 519      92.947  74.242  10.062  1.00 40.40           C  
ATOM   1945  O   TRP A 519      93.652  75.254  10.095  1.00 38.86           O  
ATOM   1946  CB  TRP A 519      91.746  73.902  12.186  1.00 36.40           C  
ATOM   1947  CG  TRP A 519      91.326  73.064  13.366  1.00 37.46           C  
ATOM   1948  CD1 TRP A 519      92.019  72.880  14.532  1.00 40.53           C  
ATOM   1949  CD2 TRP A 519      90.042  72.450  13.560  1.00 37.12           C  
ATOM   1950  CE2 TRP A 519      90.055  71.846  14.840  1.00 41.78           C  
ATOM   1951  CE3 TRP A 519      88.887  72.323  12.759  1.00 38.43           C  
ATOM   1952  NE1 TRP A 519      91.283  72.109  15.404  1.00 40.33           N  
ATOM   1953  CZ2 TRP A 519      88.957  71.119  15.337  1.00 41.16           C  
ATOM   1954  CZ3 TRP A 519      87.786  71.642  13.268  1.00 39.87           C  
ATOM   1955  CH2 TRP A 519      87.835  71.028  14.528  1.00 40.73           C  
ATOM   1956  N   TYR A 520      92.135  73.924   9.025  1.00 37.03           N  
ATOM   1957  CA  TYR A 520      91.885  74.740   7.829  1.00 37.38           C  
ATOM   1958  C   TYR A 520      90.354  74.829   7.707  1.00 41.70           C  
ATOM   1959  O   TYR A 520      89.684  73.823   7.907  1.00 39.54           O  
ATOM   1960  CB  TYR A 520      92.551  74.168   6.555  1.00 38.30           C  
ATOM   1961  CG  TYR A 520      94.043  73.969   6.728  1.00 39.10           C  
ATOM   1962  CD1 TYR A 520      94.916  75.057   6.737  1.00 41.62           C  
ATOM   1963  CD2 TYR A 520      94.574  72.705   6.970  1.00 39.26           C  
ATOM   1964  CE1 TYR A 520      96.280  74.891   6.970  1.00 41.73           C  
ATOM   1965  CE2 TYR A 520      95.939  72.524   7.197  1.00 40.72           C  
ATOM   1966  CZ  TYR A 520      96.791  73.620   7.182  1.00 46.77           C  
ATOM   1967  OH  TYR A 520      98.142  73.446   7.357  1.00 42.49           O  
ATOM   1968  N   GLY A 521      89.824  76.040   7.499  1.00 39.83           N  
ATOM   1969  CA  GLY A 521      88.386  76.296   7.417  1.00 39.26           C  
ATOM   1970  C   GLY A 521      87.974  77.175   6.251  1.00 43.87           C  
ATOM   1971  O   GLY A 521      88.732  78.061   5.833  1.00 43.74           O  
ATOM   1972  N   VAL A 522      86.756  76.925   5.716  1.00 39.72           N  
ATOM   1973  CA  VAL A 522      86.180  77.645   4.579  1.00 39.74           C  
ATOM   1974  C   VAL A 522      84.757  78.136   4.970  1.00 44.42           C  
ATOM   1975  O   VAL A 522      83.965  77.327   5.459  1.00 42.86           O  
ATOM   1976  CB  VAL A 522      86.159  76.758   3.283  1.00 42.76           C  
ATOM   1977  CG1 VAL A 522      85.437  77.454   2.120  1.00 43.01           C  
ATOM   1978  CG2 VAL A 522      87.569  76.330   2.858  1.00 41.68           C  
ATOM   1979  N   PRO A 523      84.387  79.427   4.743  1.00 42.00           N  
ATOM   1980  CA  PRO A 523      83.015  79.866   5.093  1.00 42.04           C  
ATOM   1981  C   PRO A 523      81.893  79.144   4.333  1.00 45.48           C  
ATOM   1982  O   PRO A 523      82.101  78.638   3.220  1.00 43.64           O  
ATOM   1983  CB  PRO A 523      83.024  81.365   4.782  1.00 45.12           C  
ATOM   1984  CG  PRO A 523      84.154  81.551   3.803  1.00 49.52           C  
ATOM   1985  CD  PRO A 523      85.188  80.540   4.187  1.00 43.80           C  
ATOM   1986  N   GLY A 524      80.710  79.110   4.951  1.00 42.99           N  
ATOM   1987  CA  GLY A 524      79.514  78.485   4.390  1.00 43.01           C  
ATOM   1988  C   GLY A 524      79.101  79.002   3.027  1.00 48.69           C  
ATOM   1989  O   GLY A 524      78.578  78.230   2.216  1.00 49.33           O  
ATOM   1990  N   TYR A 525      79.357  80.302   2.747  1.00 46.04           N  
ATOM   1991  CA  TYR A 525      79.006  80.932   1.467  1.00 47.43           C  
ATOM   1992  C   TYR A 525      79.842  80.418   0.278  1.00 51.39           C  
ATOM   1993  O   TYR A 525      79.385  80.521  -0.866  1.00 52.14           O  
ATOM   1994  CB  TYR A 525      79.033  82.486   1.548  1.00 49.80           C  
ATOM   1995  CG  TYR A 525      80.399  83.147   1.645  1.00 50.95           C  
ATOM   1996  CD1 TYR A 525      81.194  83.322   0.514  1.00 53.08           C  
ATOM   1997  CD2 TYR A 525      80.835  83.716   2.839  1.00 51.61           C  
ATOM   1998  CE1 TYR A 525      82.429  83.972   0.588  1.00 53.80           C  
ATOM   1999  CE2 TYR A 525      82.060  84.382   2.922  1.00 52.62           C  
ATOM   2000  CZ  TYR A 525      82.858  84.500   1.795  1.00 58.95           C  
ATOM   2001  OH  TYR A 525      84.071  85.147   1.880  1.00 57.35           O  
ATOM   2002  N   ALA A 526      81.059  79.892   0.543  1.00 47.03           N  
ATOM   2003  CA  ALA A 526      81.981  79.384  -0.486  1.00 46.29           C  
ATOM   2004  C   ALA A 526      81.922  77.855  -0.702  1.00 48.58           C  
ATOM   2005  O   ALA A 526      82.763  77.315  -1.429  1.00 49.00           O  
ATOM   2006  CB  ALA A 526      83.409  79.829  -0.175  1.00 46.45           C  
ATOM   2007  N   ALA A 527      80.940  77.167  -0.080  1.00 43.61           N  
ATOM   2008  CA  ALA A 527      80.753  75.705  -0.156  1.00 43.12           C  
ATOM   2009  C   ALA A 527      80.677  75.132  -1.590  1.00 48.91           C  
ATOM   2010  O   ALA A 527      81.412  74.199  -1.911  1.00 47.04           O  
ATOM   2011  CB  ALA A 527      79.525  75.288   0.643  1.00 43.35           C  
ATOM   2012  N   GLU A 528      79.802  75.696  -2.441  1.00 48.79           N  
ATOM   2013  CA  GLU A 528      79.629  75.239  -3.825  1.00 50.68           C  
ATOM   2014  C   GLU A 528      80.824  75.585  -4.716  1.00 54.67           C  
ATOM   2015  O   GLU A 528      81.134  74.842  -5.648  1.00 54.26           O  
ATOM   2016  CB  GLU A 528      78.305  75.732  -4.418  1.00 53.78           C  
ATOM   2017  CG  GLU A 528      77.106  75.041  -3.785  1.00 67.73           C  
ATOM   2018  CD  GLU A 528      75.778  75.131  -4.515  1.00 93.83           C  
ATOM   2019  OE1 GLU A 528      75.702  75.827  -5.555  1.00 96.91           O  
ATOM   2020  OE2 GLU A 528      74.809  74.491  -4.045  1.00 83.68           O1-
ATOM   2021  N   GLN A 529      81.519  76.688  -4.393  1.00 51.18           N  
ATOM   2022  CA  GLN A 529      82.740  77.115  -5.068  1.00 50.73           C  
ATOM   2023  C   GLN A 529      83.855  76.059  -4.807  1.00 51.85           C  
ATOM   2024  O   GLN A 529      84.550  75.682  -5.750  1.00 52.42           O  
ATOM   2025  CB  GLN A 529      83.148  78.510  -4.558  1.00 52.41           C  
ATOM   2026  CG  GLN A 529      84.220  79.202  -5.391  1.00 66.87           C  
ATOM   2027  CD  GLN A 529      84.815  80.436  -4.742  1.00 85.30           C  
ATOM   2028  NE2 GLN A 529      85.768  81.043  -5.424  1.00 79.67           N  
ATOM   2029  OE1 GLN A 529      84.439  80.862  -3.642  1.00 80.15           O  
ATOM   2030  N   LEU A 530      83.990  75.562  -3.543  1.00 45.32           N  
ATOM   2031  CA  LEU A 530      84.977  74.533  -3.159  1.00 43.77           C  
ATOM   2032  C   LEU A 530      84.682  73.215  -3.884  1.00 49.79           C  
ATOM   2033  O   LEU A 530      85.605  72.575  -4.389  1.00 50.03           O  
ATOM   2034  CB  LEU A 530      84.991  74.311  -1.623  1.00 41.95           C  
ATOM   2035  CG  LEU A 530      85.939  73.209  -1.068  1.00 44.81           C  
ATOM   2036  CD1 LEU A 530      86.527  73.615   0.272  1.00 43.72           C  
ATOM   2037  CD2 LEU A 530      85.221  71.854  -0.925  1.00 44.98           C  
ATOM   2038  N   GLU A 531      83.398  72.804  -3.894  1.00 47.23           N  
ATOM   2039  CA  GLU A 531      82.909  71.573  -4.524  1.00 47.86           C  
ATOM   2040  C   GLU A 531      83.198  71.510  -6.029  1.00 53.87           C  
ATOM   2041  O   GLU A 531      83.589  70.450  -6.523  1.00 53.42           O  
ATOM   2042  CB  GLU A 531      81.417  71.368  -4.227  1.00 49.07           C  
ATOM   2043  CG  GLU A 531      81.139  71.004  -2.776  1.00 53.81           C  
ATOM   2044  CD  GLU A 531      79.683  71.020  -2.343  1.00 60.65           C  
ATOM   2045  OE1 GLU A 531      78.820  71.431  -3.149  1.00 59.44           O  
ATOM   2046  OE2 GLU A 531      79.406  70.638  -1.185  1.00 49.29           O1-
ATOM   2047  N   ASN A 532      83.047  72.646  -6.744  1.00 52.80           N  
ATOM   2048  CA  ASN A 532      83.339  72.743  -8.179  1.00 54.95           C  
ATOM   2049  C   ASN A 532      84.839  72.592  -8.463  1.00 60.84           C  
ATOM   2050  O   ASN A 532      85.204  71.979  -9.467  1.00 61.98           O  
ATOM   2051  CB  ASN A 532      82.810  74.053  -8.766  1.00 57.41           C  
ATOM   2052  CG  ASN A 532      81.303  74.158  -8.822  1.00 76.53           C  
ATOM   2053  ND2 ASN A 532      80.801  75.381  -8.810  1.00 67.80           N  
ATOM   2054  OD1 ASN A 532      80.574  73.161  -8.904  1.00 70.73           O  
ATOM   2055  N   VAL A 533      85.704  73.137  -7.576  1.00 57.10           N  
ATOM   2056  CA  VAL A 533      87.166  73.024  -7.698  1.00 57.42           C  
ATOM   2057  C   VAL A 533      87.566  71.547  -7.506  1.00 63.89           C  
ATOM   2058  O   VAL A 533      88.372  71.018  -8.272  1.00 64.21           O  
ATOM   2059  CB  VAL A 533      87.919  73.984  -6.720  1.00 59.37           C  
ATOM   2060  CG1 VAL A 533      89.433  73.730  -6.714  1.00 58.54           C  
ATOM   2061  CG2 VAL A 533      87.623  75.444  -7.048  1.00 59.80           C  
ATOM   2062  N   MET A 534      86.964  70.885  -6.512  1.00 62.37           N  
ATOM   2063  CA  MET A 534      87.233  69.484  -6.209  1.00 63.94           C  
ATOM   2064  C   MET A 534      86.675  68.504  -7.271  1.00 69.92           C  
ATOM   2065  O   MET A 534      87.235  67.420  -7.424  1.00 70.44           O  
ATOM   2066  CB  MET A 534      86.767  69.137  -4.790  1.00 65.83           C  
ATOM   2067  CG  MET A 534      87.730  69.667  -3.732  1.00 70.01           C  
ATOM   2068  SD  MET A 534      87.577  68.998  -2.051  1.00 74.93           S  
ATOM   2069  CE  MET A 534      87.583  67.217  -2.394  1.00 72.58           C  
ATOM   2070  N   LYS A 535      85.627  68.897  -8.031  1.00 66.88           N  
ATOM   2071  CA  LYS A 535      85.045  68.066  -9.094  1.00 68.47           C  
ATOM   2072  C   LYS A 535      85.964  68.010 -10.331  1.00 74.68           C  
ATOM   2073  O   LYS A 535      86.050  66.966 -10.983  1.00 75.18           O  
ATOM   2074  CB  LYS A 535      83.644  68.565  -9.481  1.00 71.39           C  
ATOM   2075  CG  LYS A 535      82.694  67.458  -9.908  1.00 86.71           C  
ATOM   2076  N   LYS A 536      86.647  69.128 -10.644  1.00 72.03           N  
ATOM   2077  CA  LYS A 536      87.578  69.223 -11.769  1.00 73.84           C  
ATOM   2078  C   LYS A 536      88.868  68.430 -11.511  1.00 78.69           C  
ATOM   2079  O   LYS A 536      89.328  67.716 -12.404  1.00 80.19           O  
ATOM   2080  CB  LYS A 536      87.915  70.692 -12.093  1.00 76.46           C  
ATOM   2081  CG  LYS A 536      86.767  71.480 -12.703  1.00 90.49           C  
ATOM   2082  N   LEU A 537      89.436  68.542 -10.295  1.00 74.10           N  
ATOM   2083  CA  LEU A 537      90.700  67.896  -9.927  1.00 74.52           C  
ATOM   2084  C   LEU A 537      90.561  66.457  -9.392  1.00 80.80           C  
ATOM   2085  O   LEU A 537      91.512  65.684  -9.513  1.00 81.39           O  
ATOM   2086  CB  LEU A 537      91.506  68.769  -8.938  1.00 73.08           C  
ATOM   2087  CG  LEU A 537      91.657  70.280  -9.268  1.00 77.57           C  
ATOM   2088  CD1 LEU A 537      92.471  70.982  -8.222  1.00 75.65           C  
ATOM   2089  CD2 LEU A 537      92.297  70.517 -10.635  1.00 81.93           C  
ATOM   2090  N   ALA A 538      89.401  66.096  -8.806  1.00 78.38           N  
ATOM   2091  CA  ALA A 538      89.146  64.747  -8.276  1.00 78.92           C  
ATOM   2092  C   ALA A 538      87.688  64.295  -8.586  1.00 86.03           C  
ATOM   2093  O   ALA A 538      86.840  64.293  -7.682  1.00 84.66           O  
ATOM   2094  CB  ALA A 538      89.429  64.708  -6.777  1.00 77.73           C  
ATOM   2095  N   PRO A 539      87.369  63.931  -9.863  1.00 86.05           N  
ATOM   2096  CA  PRO A 539      85.979  63.548 -10.195  1.00 87.27           C  
ATOM   2097  C   PRO A 539      85.485  62.229  -9.593  1.00 93.21           C  
ATOM   2098  O   PRO A 539      84.277  62.070  -9.405  1.00 92.34           O  
ATOM   2099  CB  PRO A 539      85.973  63.512 -11.725  1.00 91.02           C  
ATOM   2100  CG  PRO A 539      87.376  63.240 -12.101  1.00 95.82           C  
ATOM   2101  CD  PRO A 539      88.235  63.896 -11.062  1.00 89.31           C  
ATOM   2102  N   GLU A 540      86.417  61.300  -9.280  1.00 92.24           N  
ATOM   2103  CA  GLU A 540      86.148  59.977  -8.698  1.00 93.51           C  
ATOM   2104  C   GLU A 540      85.443  60.023  -7.328  1.00 98.05           C  
ATOM   2105  O   GLU A 540      84.755  59.067  -6.964  1.00 98.62           O  
ATOM   2106  CB  GLU A 540      87.444  59.157  -8.613  1.00 95.56           C  
ATOM   2107  N   LEU A 541      85.611  61.132  -6.585  1.00 94.04           N  
ATOM   2108  CA  LEU A 541      85.019  61.367  -5.263  1.00 92.87           C  
ATOM   2109  C   LEU A 541      83.521  61.699  -5.302  1.00 97.77           C  
ATOM   2110  O   LEU A 541      82.836  61.544  -4.287  1.00 96.40           O  
ATOM   2111  CB  LEU A 541      85.757  62.535  -4.590  1.00 91.14           C  
ATOM   2112  CG  LEU A 541      86.868  62.178  -3.627  1.00 95.03           C  
ATOM   2113  CD1 LEU A 541      88.199  62.027  -4.349  1.00 95.94           C  
ATOM   2114  CD2 LEU A 541      86.988  63.233  -2.571  1.00 96.42           C  
ATOM   2115  N   PHE A 542      83.027  62.187  -6.455  1.00 96.37           N  
ATOM   2116  CA  PHE A 542      81.652  62.654  -6.628  1.00 97.15           C  
ATOM   2117  C   PHE A 542      80.653  61.596  -7.164  1.00105.64           C  
ATOM   2118  O   PHE A 542      79.500  61.942  -7.433  1.00105.77           O  
ATOM   2119  CB  PHE A 542      81.648  63.924  -7.498  1.00 98.77           C  
ATOM   2120  CG  PHE A 542      82.177  65.132  -6.758  1.00 98.29           C  
ATOM   2121  CD1 PHE A 542      83.545  65.379  -6.679  1.00100.45           C  
ATOM   2122  CD2 PHE A 542      81.310  66.008  -6.113  1.00 99.27           C  
ATOM   2123  CE1 PHE A 542      84.034  66.476  -5.963  1.00 99.72           C  
ATOM   2124  CE2 PHE A 542      81.801  67.111  -5.408  1.00100.56           C  
ATOM   2125  CZ  PHE A 542      83.159  67.341  -5.342  1.00 97.88           C  
ATOM   2126  N   VAL A 543      81.065  60.313  -7.247  1.00105.40           N  
ATOM   2127  CA  VAL A 543      80.195  59.215  -7.701  1.00108.15           C  
ATOM   2128  C   VAL A 543      79.168  58.814  -6.615  1.00113.73           C  
ATOM   2129  O   VAL A 543      79.424  59.016  -5.424  1.00111.56           O  
ATOM   2130  CB  VAL A 543      80.973  57.988  -8.263  1.00113.81           C  
ATOM   2131  CG1 VAL A 543      81.768  58.357  -9.515  1.00114.46           C  
ATOM   2132  CG2 VAL A 543      81.872  57.345  -7.205  1.00112.81           C  
ATOM   2133  N   SER A 544      78.012  58.250  -7.040  1.00113.81           N  
ATOM   2134  CA  SER A 544      76.920  57.802  -6.163  1.00114.55           C  
ATOM   2135  C   SER A 544      77.354  56.646  -5.251  1.00120.08           C  
ATOM   2136  O   SER A 544      77.961  55.682  -5.724  1.00120.96           O  
ATOM   2137  CB  SER A 544      75.696  57.406  -6.985  1.00120.27           C  
ATOM   2138  N   GLN A 545      77.053  56.759  -3.943  1.00116.76           N  
ATOM   2139  CA  GLN A 545      77.439  55.771  -2.929  1.00117.40           C  
ATOM   2140  C   GLN A 545      76.262  54.914  -2.420  1.00124.45           C  
ATOM   2141  O   GLN A 545      75.128  55.405  -2.404  1.00124.27           O  
ATOM   2142  CB  GLN A 545      78.197  56.447  -1.768  1.00116.36           C  
ATOM   2143  CG  GLN A 545      79.572  57.006  -2.170  1.00126.32           C  
ATOM   2144  CD  GLN A 545      80.505  55.974  -2.773  1.00142.60           C  
ATOM   2145  NE2 GLN A 545      80.697  54.872  -2.064  1.00133.72           N  
ATOM   2146  OE1 GLN A 545      81.067  56.151  -3.862  1.00137.87           O  
ATOM   2147  N   PRO A 546      76.505  53.632  -2.016  1.00123.43           N  
ATOM   2148  CA  PRO A 546      75.388  52.767  -1.579  1.00125.45           C  
ATOM   2149  C   PRO A 546      74.656  53.201  -0.312  1.00128.64           C  
ATOM   2150  O   PRO A 546      73.453  52.957  -0.213  1.00129.73           O  
ATOM   2151  CB  PRO A 546      76.040  51.388  -1.404  1.00128.96           C  
ATOM   2152  CG  PRO A 546      77.343  51.468  -2.125  1.00132.87           C  
ATOM   2153  CD  PRO A 546      77.781  52.888  -1.999  1.00125.42           C  
ATOM   2154  N   ASP A 547      75.376  53.812   0.656  1.00123.04           N  
ATOM   2155  CA  ASP A 547      74.831  54.292   1.935  1.00121.73           C  
ATOM   2156  C   ASP A 547      75.713  55.372   2.596  1.00122.14           C  
ATOM   2157  O   ASP A 547      76.660  55.859   1.968  1.00120.66           O  
ATOM   2158  CB  ASP A 547      74.527  53.119   2.903  1.00125.29           C  
ATOM   2159  CG  ASP A 547      75.656  52.125   3.108  1.00137.37           C  
ATOM   2160  OD1 ASP A 547      76.104  51.518   2.106  1.00139.27           O  
ATOM   2161  OD2 ASP A 547      76.033  51.891   4.275  1.00143.23           O1-
ATOM   2162  N   LEU A 548      75.375  55.764   3.848  1.00117.08           N  
ATOM   2163  CA  LEU A 548      76.088  56.771   4.644  1.00114.20           C  
ATOM   2164  C   LEU A 548      77.482  56.299   5.080  1.00116.16           C  
ATOM   2165  O   LEU A 548      78.391  57.121   5.221  1.00114.14           O  
ATOM   2166  CB  LEU A 548      75.255  57.159   5.870  1.00114.03           C  
ATOM   2167  N   LEU A 549      77.646  54.975   5.281  1.00113.05           N  
ATOM   2168  CA  LEU A 549      78.901  54.330   5.689  1.00112.10           C  
ATOM   2169  C   LEU A 549      79.988  54.375   4.599  1.00113.73           C  
ATOM   2170  O   LEU A 549      81.166  54.192   4.914  1.00112.95           O  
ATOM   2171  CB  LEU A 549      78.641  52.865   6.098  1.00114.38           C  
ATOM   2172  CG  LEU A 549      77.760  52.645   7.323  1.00119.60           C  
ATOM   2173  N   HIS A 550      79.592  54.612   3.329  1.00108.93           N  
ATOM   2174  CA  HIS A 550      80.487  54.625   2.170  1.00108.07           C  
ATOM   2175  C   HIS A 550      80.838  56.032   1.617  1.00106.29           C  
ATOM   2176  O   HIS A 550      81.237  56.133   0.453  1.00106.55           O  
ATOM   2177  CB  HIS A 550      79.902  53.732   1.059  1.00111.53           C  
ATOM   2178  CG  HIS A 550      79.911  52.269   1.386  1.00117.40           C  
ATOM   2179  CD2 HIS A 550      80.578  51.255   0.788  1.00121.23           C  
ATOM   2180  ND1 HIS A 550      79.138  51.752   2.413  1.00119.98           N  
ATOM   2181  CE1 HIS A 550      79.373  50.450   2.419  1.00121.70           C  
ATOM   2182  NE2 HIS A 550      80.229  50.103   1.456  1.00122.85           N  
ATOM   2183  N   GLN A 551      80.755  57.095   2.454  1.00 97.34           N  
ATOM   2184  CA  GLN A 551      81.082  58.477   2.055  1.00 93.67           C  
ATOM   2185  C   GLN A 551      82.577  58.658   1.707  1.00 90.90           C  
ATOM   2186  O   GLN A 551      83.442  58.316   2.518  1.00 89.73           O  
ATOM   2187  CB  GLN A 551      80.660  59.486   3.142  1.00 93.77           C  
ATOM   2188  CG  GLN A 551      79.160  59.738   3.234  1.00112.03           C  
ATOM   2189  CD  GLN A 551      78.846  60.748   4.310  1.00131.24           C  
ATOM   2190  NE2 GLN A 551      78.582  60.270   5.518  1.00121.95           N  
ATOM   2191  OE1 GLN A 551      78.859  61.962   4.080  1.00126.51           O  
ATOM   2192  N   LEU A 552      82.868  59.188   0.495  1.00 83.06           N  
ATOM   2193  CA  LEU A 552      84.234  59.417   0.004  1.00 80.38           C  
ATOM   2194  C   LEU A 552      84.727  60.848   0.244  1.00 77.54           C  
ATOM   2195  O   LEU A 552      84.102  61.811  -0.207  1.00 76.39           O  
ATOM   2196  CB  LEU A 552      84.400  59.016  -1.480  1.00 81.78           C  
ATOM   2197  CG  LEU A 552      84.108  57.553  -1.880  1.00 88.06           C  
ATOM   2198  CD1 LEU A 552      84.285  57.365  -3.375  1.00 89.51           C  
ATOM   2199  CD2 LEU A 552      85.004  56.560  -1.129  1.00 90.14           C  
ATOM   2200  N   VAL A 553      85.857  60.970   0.965  1.00 69.85           N  
ATOM   2201  CA  VAL A 553      86.513  62.236   1.350  1.00 66.52           C  
ATOM   2202  C   VAL A 553      88.027  62.224   0.982  1.00 66.45           C  
ATOM   2203  O   VAL A 553      88.565  61.145   0.716  1.00 66.67           O  
ATOM   2204  CB  VAL A 553      86.257  62.594   2.854  1.00 68.51           C  
ATOM   2205  CG1 VAL A 553      84.835  63.104   3.077  1.00 67.52           C  
ATOM   2206  CG2 VAL A 553      86.569  61.418   3.781  1.00 68.63           C  
ATOM   2207  N   THR A 554      88.710  63.406   0.956  1.00 59.77           N  
ATOM   2208  CA  THR A 554      90.143  63.455   0.606  1.00 59.08           C  
ATOM   2209  C   THR A 554      90.947  64.632   1.211  1.00 59.30           C  
ATOM   2210  O   THR A 554      90.372  65.612   1.696  1.00 55.79           O  
ATOM   2211  CB  THR A 554      90.335  63.416  -0.932  1.00 66.64           C  
ATOM   2212  CG2 THR A 554      90.236  64.794  -1.601  1.00 62.54           C  
ATOM   2213  OG1 THR A 554      91.594  62.819  -1.211  1.00 67.60           O  
ATOM   2214  N   ILE A 555      92.303  64.512   1.131  1.00 56.33           N  
ATOM   2215  CA  ILE A 555      93.290  65.524   1.530  1.00 54.97           C  
ATOM   2216  C   ILE A 555      93.570  66.391   0.277  1.00 56.78           C  
ATOM   2217  O   ILE A 555      93.808  65.841  -0.800  1.00 58.02           O  
ATOM   2218  CB  ILE A 555      94.602  64.867   2.089  1.00 58.82           C  
ATOM   2219  CG1 ILE A 555      94.336  63.986   3.343  1.00 58.63           C  
ATOM   2220  CG2 ILE A 555      95.688  65.923   2.397  1.00 59.57           C  
ATOM   2221  CD1 ILE A 555      95.468  62.874   3.661  1.00 57.42           C  
ATOM   2222  N   MET A 556      93.500  67.728   0.415  1.00 50.50           N  
ATOM   2223  CA  MET A 556      93.796  68.699  -0.655  1.00 50.24           C  
ATOM   2224  C   MET A 556      94.460  69.947  -0.050  1.00 51.23           C  
ATOM   2225  O   MET A 556      93.950  70.500   0.921  1.00 49.64           O  
ATOM   2226  CB  MET A 556      92.545  69.088  -1.468  1.00 52.86           C  
ATOM   2227  CG  MET A 556      92.875  69.964  -2.671  1.00 58.17           C  
ATOM   2228  SD  MET A 556      91.484  70.784  -3.486  1.00 63.75           S  
ATOM   2229  CE  MET A 556      91.291  69.743  -4.909  1.00 62.06           C  
ATOM   2230  N   ASN A 557      95.579  70.389  -0.640  1.00 47.55           N  
ATOM   2231  CA  ASN A 557      96.356  71.549  -0.197  1.00 46.99           C  
ATOM   2232  C   ASN A 557      95.505  72.835  -0.198  1.00 48.79           C  
ATOM   2233  O   ASN A 557      94.948  73.169  -1.248  1.00 48.92           O  
ATOM   2234  CB  ASN A 557      97.592  71.727  -1.114  1.00 47.72           C  
ATOM   2235  CG  ASN A 557      98.706  72.587  -0.559  1.00 56.47           C  
ATOM   2236  ND2 ASN A 557      99.922  72.080  -0.625  1.00 46.98           N  
ATOM   2237  OD1 ASN A 557      98.507  73.719  -0.114  1.00 46.31           O  
ATOM   2238  N   PRO A 558      95.426  73.593   0.926  1.00 43.34           N  
ATOM   2239  CA  PRO A 558      94.667  74.858   0.901  1.00 42.77           C  
ATOM   2240  C   PRO A 558      95.163  75.876  -0.135  1.00 46.35           C  
ATOM   2241  O   PRO A 558      94.335  76.644  -0.618  1.00 46.05           O  
ATOM   2242  CB  PRO A 558      94.759  75.390   2.343  1.00 43.90           C  
ATOM   2243  CG  PRO A 558      95.782  74.602   3.015  1.00 48.19           C  
ATOM   2244  CD  PRO A 558      96.015  73.337   2.259  1.00 44.47           C  
ATOM   2245  N   ASN A 559      96.478  75.849  -0.528  1.00 42.72           N  
ATOM   2246  CA  ASN A 559      97.022  76.745  -1.576  1.00 44.12           C  
ATOM   2247  C   ASN A 559      96.387  76.496  -2.952  1.00 47.76           C  
ATOM   2248  O   ASN A 559      96.285  77.429  -3.737  1.00 47.97           O  
ATOM   2249  CB  ASN A 559      98.566  76.705  -1.674  1.00 44.24           C  
ATOM   2250  CG  ASN A 559      99.323  77.305  -0.504  1.00 56.82           C  
ATOM   2251  ND2 ASN A 559      98.627  77.981   0.407  1.00 43.60           N  
ATOM   2252  OD1 ASN A 559     100.546  77.159  -0.394  1.00 52.01           O  
ATOM   2253  N   THR A 560      95.941  75.255  -3.228  1.00 44.73           N  
ATOM   2254  CA  THR A 560      95.248  74.880  -4.469  1.00 45.33           C  
ATOM   2255  C   THR A 560      93.859  75.558  -4.481  1.00 49.77           C  
ATOM   2256  O   THR A 560      93.436  76.070  -5.521  1.00 51.35           O  
ATOM   2257  CB  THR A 560      95.172  73.344  -4.602  1.00 52.88           C  
ATOM   2258  CG2 THR A 560      94.464  72.894  -5.877  1.00 52.76           C  
ATOM   2259  OG1 THR A 560      96.495  72.813  -4.603  1.00 54.94           O  
ATOM   2260  N   LEU A 561      93.168  75.575  -3.321  1.00 44.93           N  
ATOM   2261  CA  LEU A 561      91.865  76.234  -3.175  1.00 44.43           C  
ATOM   2262  C   LEU A 561      92.029  77.762  -3.275  1.00 47.54           C  
ATOM   2263  O   LEU A 561      91.254  78.416  -3.973  1.00 46.93           O  
ATOM   2264  CB  LEU A 561      91.196  75.844  -1.842  1.00 43.21           C  
ATOM   2265  CG  LEU A 561      90.691  74.391  -1.711  1.00 47.12           C  
ATOM   2266  CD1 LEU A 561      90.438  74.034  -0.251  1.00 45.29           C  
ATOM   2267  CD2 LEU A 561      89.421  74.132  -2.570  1.00 48.09           C  
ATOM   2268  N   MET A 562      93.078  78.309  -2.620  1.00 44.29           N  
ATOM   2269  CA  MET A 562      93.437  79.736  -2.614  1.00 45.09           C  
ATOM   2270  C   MET A 562      93.748  80.275  -4.019  1.00 52.28           C  
ATOM   2271  O   MET A 562      93.350  81.396  -4.342  1.00 53.92           O  
ATOM   2272  CB  MET A 562      94.589  80.000  -1.644  1.00 46.44           C  
ATOM   2273  CG  MET A 562      94.162  79.963  -0.184  1.00 48.03           C  
ATOM   2274  SD  MET A 562      95.551  79.729   0.961  1.00 51.03           S  
ATOM   2275  CE  MET A 562      96.405  81.306   0.795  1.00 48.68           C  
ATOM   2276  N   THR A 563      94.407  79.452  -4.862  1.00 49.06           N  
ATOM   2277  CA  THR A 563      94.727  79.729  -6.267  1.00 50.65           C  
ATOM   2278  C   THR A 563      93.424  79.844  -7.083  1.00 56.96           C  
ATOM   2279  O   THR A 563      93.345  80.672  -7.995  1.00 57.30           O  
ATOM   2280  CB  THR A 563      95.675  78.633  -6.795  1.00 56.83           C  
ATOM   2281  CG2 THR A 563      95.908  78.700  -8.300  1.00 59.32           C  
ATOM   2282  OG1 THR A 563      96.928  78.780  -6.134  1.00 59.47           O  
ATOM   2283  N   HIS A 564      92.396  79.029  -6.728  1.00 54.20           N  
ATOM   2284  CA  HIS A 564      91.099  79.011  -7.404  1.00 55.24           C  
ATOM   2285  C   HIS A 564      90.073  79.966  -6.767  1.00 59.54           C  
ATOM   2286  O   HIS A 564      88.868  79.816  -6.972  1.00 58.93           O  
ATOM   2287  CB  HIS A 564      90.574  77.577  -7.524  1.00 55.74           C  
ATOM   2288  CG  HIS A 564      91.337  76.771  -8.526  1.00 60.66           C  
ATOM   2289  CD2 HIS A 564      91.200  76.710  -9.870  1.00 64.25           C  
ATOM   2290  ND1 HIS A 564      92.398  75.964  -8.148  1.00 62.22           N  
ATOM   2291  CE1 HIS A 564      92.864  75.436  -9.270  1.00 62.94           C  
ATOM   2292  NE2 HIS A 564      92.174  75.855 -10.329  1.00 64.65           N  
ATOM   2293  N   GLU A 565      90.575  80.975  -6.023  1.00 57.28           N  
ATOM   2294  CA  GLU A 565      89.830  82.074  -5.394  1.00 57.55           C  
ATOM   2295  C   GLU A 565      88.824  81.630  -4.306  1.00 58.03           C  
ATOM   2296  O   GLU A 565      87.849  82.345  -4.047  1.00 58.32           O  
ATOM   2297  CB  GLU A 565      89.156  82.968  -6.467  1.00 61.36           C  
ATOM   2298  CG  GLU A 565      90.169  83.647  -7.384  1.00 76.13           C  
ATOM   2299  CD  GLU A 565      89.634  84.517  -8.506  1.00104.97           C  
ATOM   2300  OE1 GLU A 565      88.614  84.144  -9.131  1.00 99.13           O  
ATOM   2301  OE2 GLU A 565      90.283  85.546  -8.802  1.00106.23           O1-
ATOM   2302  N   VAL A 566      89.110  80.505  -3.612  1.00 51.06           N  
ATOM   2303  CA  VAL A 566      88.288  80.022  -2.498  1.00 48.67           C  
ATOM   2304  C   VAL A 566      88.893  80.564  -1.176  1.00 50.81           C  
ATOM   2305  O   VAL A 566      90.064  80.295  -0.914  1.00 50.29           O  
ATOM   2306  CB  VAL A 566      88.148  78.472  -2.480  1.00 51.20           C  
ATOM   2307  CG1 VAL A 566      87.331  77.999  -1.273  1.00 49.80           C  
ATOM   2308  CG2 VAL A 566      87.542  77.945  -3.784  1.00 51.38           C  
ATOM   2309  N   PRO A 567      88.140  81.317  -0.330  1.00 46.91           N  
ATOM   2310  CA  PRO A 567      88.726  81.809   0.937  1.00 46.08           C  
ATOM   2311  C   PRO A 567      88.998  80.690   1.953  1.00 47.96           C  
ATOM   2312  O   PRO A 567      88.117  79.878   2.224  1.00 46.85           O  
ATOM   2313  CB  PRO A 567      87.682  82.814   1.454  1.00 48.26           C  
ATOM   2314  CG  PRO A 567      86.409  82.390   0.843  1.00 52.41           C  
ATOM   2315  CD  PRO A 567      86.735  81.753  -0.481  1.00 48.55           C  
ATOM   2316  N   VAL A 568      90.232  80.632   2.476  1.00 43.92           N  
ATOM   2317  CA  VAL A 568      90.699  79.628   3.441  1.00 42.54           C  
ATOM   2318  C   VAL A 568      91.390  80.339   4.625  1.00 47.74           C  
ATOM   2319  O   VAL A 568      92.170  81.277   4.420  1.00 47.64           O  
ATOM   2320  CB  VAL A 568      91.653  78.554   2.807  1.00 45.57           C  
ATOM   2321  CG1 VAL A 568      91.913  77.401   3.783  1.00 44.08           C  
ATOM   2322  CG2 VAL A 568      91.125  78.014   1.476  1.00 45.35           C  
ATOM   2323  N   TYR A 569      91.118  79.855   5.853  1.00 44.10           N  
ATOM   2324  CA  TYR A 569      91.686  80.346   7.112  1.00 43.63           C  
ATOM   2325  C   TYR A 569      92.264  79.176   7.899  1.00 46.00           C  
ATOM   2326  O   TYR A 569      91.803  78.043   7.743  1.00 44.73           O  
ATOM   2327  CB  TYR A 569      90.614  81.087   7.943  1.00 45.12           C  
ATOM   2328  CG  TYR A 569      90.056  82.291   7.216  1.00 47.64           C  
ATOM   2329  CD1 TYR A 569      90.698  83.527   7.279  1.00 50.29           C  
ATOM   2330  CD2 TYR A 569      88.921  82.182   6.413  1.00 48.12           C  
ATOM   2331  CE1 TYR A 569      90.214  84.630   6.575  1.00 51.50           C  
ATOM   2332  CE2 TYR A 569      88.444  83.270   5.685  1.00 50.29           C  
ATOM   2333  CZ  TYR A 569      89.089  84.495   5.777  1.00 57.34           C  
ATOM   2334  OH  TYR A 569      88.606  85.577   5.084  1.00 58.66           O  
ATOM   2335  N   ARG A 570      93.272  79.450   8.747  1.00 42.41           N  
ATOM   2336  CA  ARG A 570      93.940  78.436   9.568  1.00 40.60           C  
ATOM   2337  C   ARG A 570      93.942  78.791  11.068  1.00 44.04           C  
ATOM   2338  O   ARG A 570      93.639  79.929  11.446  1.00 44.38           O  
ATOM   2339  CB  ARG A 570      95.396  78.208   9.060  1.00 37.83           C  
ATOM   2340  CG  ARG A 570      96.397  79.310   9.483  1.00 44.19           C  
ATOM   2341  CD  ARG A 570      97.881  79.025   9.193  1.00 46.00           C  
ATOM   2342  NE  ARG A 570      98.394  77.775   9.780  1.00 45.25           N  
ATOM   2343  CZ  ARG A 570      98.657  77.579  11.072  1.00 54.57           C  
ATOM   2344  NH1 ARG A 570      98.444  78.547  11.957  1.00 42.55           N1+
ATOM   2345  NH2 ARG A 570      99.117  76.407  11.491  1.00 39.97           N  
ATOM   2346  N   THR A 571      94.326  77.809  11.903  1.00 39.71           N  
ATOM   2347  CA  THR A 571      94.576  77.938  13.339  1.00 39.69           C  
ATOM   2348  C   THR A 571      95.327  76.730  13.882  1.00 43.04           C  
ATOM   2349  O   THR A 571      95.205  75.620  13.353  1.00 41.52           O  
ATOM   2350  CB  THR A 571      93.307  78.276  14.176  1.00 46.06           C  
ATOM   2351  CG2 THR A 571      92.546  77.036  14.685  1.00 40.91           C  
ATOM   2352  OG1 THR A 571      93.694  79.112  15.273  1.00 44.62           O  
ATOM   2353  N   ASN A 572      96.092  76.968  14.953  1.00 41.14           N  
ATOM   2354  CA  ASN A 572      96.770  75.957  15.752  1.00 41.20           C  
ATOM   2355  C   ASN A 572      95.984  75.944  17.073  1.00 44.72           C  
ATOM   2356  O   ASN A 572      96.054  76.911  17.832  1.00 43.62           O  
ATOM   2357  CB  ASN A 572      98.244  76.331  16.016  1.00 41.73           C  
ATOM   2358  CG  ASN A 572      99.167  76.160  14.843  1.00 52.92           C  
ATOM   2359  ND2 ASN A 572     100.151  77.039  14.753  1.00 45.01           N  
ATOM   2360  OD1 ASN A 572      99.043  75.231  14.040  1.00 39.45           O  
ATOM   2361  N   GLN A 573      95.169  74.902  17.294  1.00 40.87           N  
ATOM   2362  CA  GLN A 573      94.372  74.752  18.512  1.00 40.18           C  
ATOM   2363  C   GLN A 573      95.241  74.095  19.596  1.00 45.59           C  
ATOM   2364  O   GLN A 573      95.710  72.971  19.414  1.00 44.41           O  
ATOM   2365  CB  GLN A 573      93.114  73.916  18.215  1.00 40.14           C  
ATOM   2366  CG  GLN A 573      92.226  73.610  19.434  1.00 39.93           C  
ATOM   2367  CD  GLN A 573      91.271  72.469  19.161  1.00 50.94           C  
ATOM   2368  NE2 GLN A 573      90.180  72.426  19.897  1.00 38.49           N  
ATOM   2369  OE1 GLN A 573      91.505  71.604  18.305  1.00 45.74           O  
ATOM   2370  N   CYS A 574      95.439  74.791  20.726  1.00 44.76           N  
ATOM   2371  CA  CYS A 574      96.236  74.288  21.849  1.00 45.39           C  
ATOM   2372  C   CYS A 574      95.364  73.701  22.963  1.00 47.78           C  
ATOM   2373  O   CYS A 574      94.141  73.894  22.950  1.00 45.76           O  
ATOM   2374  CB  CYS A 574      97.187  75.365  22.366  1.00 47.10           C  
ATOM   2375  SG  CYS A 574      98.347  75.975  21.114  1.00 51.55           S  
ATOM   2376  N   ALA A 575      95.996  72.949  23.904  1.00 44.71           N  
ATOM   2377  CA  ALA A 575      95.338  72.300  25.046  1.00 44.81           C  
ATOM   2378  C   ALA A 575      94.565  73.327  25.891  1.00 49.14           C  
ATOM   2379  O   ALA A 575      95.112  74.368  26.255  1.00 49.87           O  
ATOM   2380  CB  ALA A 575      96.372  71.568  25.899  1.00 46.13           C  
ATOM   2381  N   GLY A 576      93.292  73.046  26.140  1.00 45.72           N  
ATOM   2382  CA  GLY A 576      92.404  73.932  26.891  1.00 45.83           C  
ATOM   2383  C   GLY A 576      91.642  74.925  26.026  1.00 48.88           C  
ATOM   2384  O   GLY A 576      90.943  75.791  26.558  1.00 48.70           O  
ATOM   2385  N   GLU A 577      91.755  74.812  24.681  1.00 44.34           N  
ATOM   2386  CA  GLU A 577      91.040  75.708  23.756  1.00 43.70           C  
ATOM   2387  C   GLU A 577      89.934  74.982  22.981  1.00 45.53           C  
ATOM   2388  O   GLU A 577      90.032  73.768  22.744  1.00 43.27           O  
ATOM   2389  CB  GLU A 577      92.011  76.387  22.760  1.00 44.51           C  
ATOM   2390  CG  GLU A 577      93.077  77.275  23.391  1.00 49.20           C  
ATOM   2391  CD  GLU A 577      94.048  77.958  22.439  1.00 57.13           C  
ATOM   2392  OE1 GLU A 577      94.272  77.447  21.319  1.00 45.21           O  
ATOM   2393  OE2 GLU A 577      94.631  78.988  22.840  1.00 57.01           O1-
ATOM   2394  N   PHE A 578      88.886  75.737  22.580  1.00 42.42           N  
ATOM   2395  CA  PHE A 578      87.775  75.230  21.759  1.00 41.19           C  
ATOM   2396  C   PHE A 578      87.859  75.770  20.329  1.00 44.86           C  
ATOM   2397  O   PHE A 578      88.256  76.919  20.122  1.00 45.50           O  
ATOM   2398  CB  PHE A 578      86.382  75.642  22.322  1.00 43.11           C  
ATOM   2399  CG  PHE A 578      85.920  75.041  23.632  1.00 44.72           C  
ATOM   2400  CD1 PHE A 578      85.151  73.880  23.651  1.00 46.27           C  
ATOM   2401  CD2 PHE A 578      86.165  75.691  24.841  1.00 46.82           C  
ATOM   2402  CE1 PHE A 578      84.664  73.361  24.861  1.00 47.68           C  
ATOM   2403  CE2 PHE A 578      85.687  75.165  26.052  1.00 49.77           C  
ATOM   2404  CZ  PHE A 578      84.941  74.003  26.053  1.00 47.57           C  
ATOM   2405  N   VAL A 579      87.412  74.956  19.356  1.00 40.30           N  
ATOM   2406  CA  VAL A 579      87.211  75.314  17.948  1.00 38.74           C  
ATOM   2407  C   VAL A 579      85.711  75.066  17.666  1.00 42.08           C  
ATOM   2408  O   VAL A 579      85.173  74.024  18.050  1.00 40.44           O  
ATOM   2409  CB  VAL A 579      88.134  74.560  16.936  1.00 40.83           C  
ATOM   2410  CG1 VAL A 579      87.659  74.749  15.488  1.00 39.52           C  
ATOM   2411  CG2 VAL A 579      89.590  75.006  17.077  1.00 40.28           C  
ATOM   2412  N   ILE A 580      85.046  76.038  17.029  1.00 39.70           N  
ATOM   2413  CA  ILE A 580      83.641  75.946  16.628  1.00 40.28           C  
ATOM   2414  C   ILE A 580      83.588  76.012  15.087  1.00 44.41           C  
ATOM   2415  O   ILE A 580      84.245  76.863  14.488  1.00 43.97           O  
ATOM   2416  CB  ILE A 580      82.767  77.065  17.312  1.00 44.42           C  
ATOM   2417  CG1 ILE A 580      82.759  76.907  18.871  1.00 45.16           C  
ATOM   2418  CG2 ILE A 580      81.322  77.101  16.732  1.00 43.31           C  
ATOM   2419  CD1 ILE A 580      82.227  78.095  19.691  1.00 47.83           C  
ATOM   2420  N   THR A 581      82.842  75.093  14.454  1.00 40.89           N  
ATOM   2421  CA  THR A 581      82.629  75.089  12.999  1.00 39.98           C  
ATOM   2422  C   THR A 581      81.175  75.524  12.769  1.00 44.02           C  
ATOM   2423  O   THR A 581      80.277  75.093  13.499  1.00 42.51           O  
ATOM   2424  CB  THR A 581      82.985  73.736  12.328  1.00 44.19           C  
ATOM   2425  CG2 THR A 581      84.378  73.203  12.716  1.00 39.87           C  
ATOM   2426  OG1 THR A 581      81.983  72.767  12.624  1.00 43.54           O  
ATOM   2427  N   PHE A 582      80.950  76.391  11.773  1.00 42.16           N  
ATOM   2428  CA  PHE A 582      79.625  76.939  11.491  1.00 43.26           C  
ATOM   2429  C   PHE A 582      78.862  76.135  10.410  1.00 46.01           C  
ATOM   2430  O   PHE A 582      79.492  75.316   9.734  1.00 44.47           O  
ATOM   2431  CB  PHE A 582      79.752  78.446  11.166  1.00 46.38           C  
ATOM   2432  CG  PHE A 582      79.796  79.275  12.434  1.00 49.55           C  
ATOM   2433  CD1 PHE A 582      80.903  79.234  13.278  1.00 52.80           C  
ATOM   2434  CD2 PHE A 582      78.707  80.052  12.815  1.00 53.82           C  
ATOM   2435  CE1 PHE A 582      80.913  79.946  14.485  1.00 54.85           C  
ATOM   2436  CE2 PHE A 582      78.724  80.773  14.017  1.00 57.44           C  
ATOM   2437  CZ  PHE A 582      79.828  80.717  14.840  1.00 55.06           C  
ATOM   2438  N   PRO A 583      77.512  76.284  10.279  1.00 42.38           N  
ATOM   2439  CA  PRO A 583      76.776  75.511   9.258  1.00 41.91           C  
ATOM   2440  C   PRO A 583      77.294  75.622   7.812  1.00 45.96           C  
ATOM   2441  O   PRO A 583      77.491  76.729   7.288  1.00 45.24           O  
ATOM   2442  CB  PRO A 583      75.342  76.046   9.389  1.00 45.09           C  
ATOM   2443  CG  PRO A 583      75.248  76.509  10.809  1.00 49.37           C  
ATOM   2444  CD  PRO A 583      76.584  77.141  11.053  1.00 44.66           C  
ATOM   2445  N   ARG A 584      77.515  74.443   7.170  1.00 42.15           N  
ATOM   2446  CA  ARG A 584      78.000  74.261   5.791  1.00 41.30           C  
ATOM   2447  C   ARG A 584      79.460  74.760   5.581  1.00 44.19           C  
ATOM   2448  O   ARG A 584      79.912  74.941   4.434  1.00 44.14           O  
ATOM   2449  CB  ARG A 584      77.024  74.865   4.755  1.00 40.92           C  
ATOM   2450  CG  ARG A 584      76.948  74.045   3.481  1.00 43.59           C  
ATOM   2451  CD  ARG A 584      76.267  74.779   2.356  1.00 49.38           C  
ATOM   2452  NE  ARG A 584      76.214  73.941   1.158  1.00 50.43           N  
ATOM   2453  CZ  ARG A 584      75.637  74.294   0.017  1.00 59.54           C  
ATOM   2454  NH1 ARG A 584      75.071  75.487  -0.106  1.00 46.68           N1+
ATOM   2455  NH2 ARG A 584      75.623  73.461  -1.011  1.00 47.86           N  
ATOM   2456  N   ALA A 585      80.211  74.917   6.687  1.00 38.60           N  
ATOM   2457  CA  ALA A 585      81.614  75.324   6.644  1.00 37.46           C  
ATOM   2458  C   ALA A 585      82.575  74.119   6.466  1.00 40.77           C  
ATOM   2459  O   ALA A 585      82.722  73.301   7.386  1.00 38.72           O  
ATOM   2460  CB  ALA A 585      81.978  76.116   7.896  1.00 37.51           C  
ATOM   2461  N   TYR A 586      83.246  74.027   5.291  1.00 37.58           N  
ATOM   2462  CA  TYR A 586      84.224  72.961   5.034  1.00 36.49           C  
ATOM   2463  C   TYR A 586      85.444  73.101   5.944  1.00 40.40           C  
ATOM   2464  O   TYR A 586      85.929  74.212   6.164  1.00 40.00           O  
ATOM   2465  CB  TYR A 586      84.662  72.916   3.555  1.00 37.62           C  
ATOM   2466  CG  TYR A 586      83.786  72.021   2.705  1.00 39.12           C  
ATOM   2467  CD1 TYR A 586      84.017  70.649   2.632  1.00 40.55           C  
ATOM   2468  CD2 TYR A 586      82.703  72.541   1.998  1.00 40.08           C  
ATOM   2469  CE1 TYR A 586      83.182  69.814   1.884  1.00 41.66           C  
ATOM   2470  CE2 TYR A 586      81.877  71.720   1.231  1.00 40.98           C  
ATOM   2471  CZ  TYR A 586      82.116  70.357   1.182  1.00 45.68           C  
ATOM   2472  OH  TYR A 586      81.300  69.554   0.425  1.00 47.13           O  
ATOM   2473  N   HIS A 587      85.927  71.970   6.483  1.00 35.98           N  
ATOM   2474  CA  HIS A 587      87.107  71.947   7.346  1.00 34.53           C  
ATOM   2475  C   HIS A 587      87.913  70.655   7.187  1.00 37.81           C  
ATOM   2476  O   HIS A 587      87.364  69.621   6.814  1.00 37.06           O  
ATOM   2477  CB  HIS A 587      86.762  72.243   8.836  1.00 34.44           C  
ATOM   2478  CG  HIS A 587      85.683  71.375   9.419  1.00 37.76           C  
ATOM   2479  CD2 HIS A 587      85.777  70.314  10.255  1.00 39.25           C  
ATOM   2480  ND1 HIS A 587      84.335  71.623   9.162  1.00 39.89           N  
ATOM   2481  CE1 HIS A 587      83.662  70.699   9.826  1.00 39.31           C  
ATOM   2482  NE2 HIS A 587      84.479  69.888  10.504  1.00 39.46           N  
ATOM   2483  N   SER A 588      89.228  70.742   7.439  1.00 35.20           N  
ATOM   2484  CA  SER A 588      90.199  69.640   7.405  1.00 34.81           C  
ATOM   2485  C   SER A 588      91.348  69.991   8.362  1.00 39.17           C  
ATOM   2486  O   SER A 588      91.364  71.088   8.927  1.00 38.74           O  
ATOM   2487  CB  SER A 588      90.725  69.409   5.990  1.00 35.87           C  
ATOM   2488  OG  SER A 588      91.577  70.462   5.570  1.00 42.18           O  
ATOM   2489  N   GLY A 589      92.280  69.064   8.550  1.00 36.27           N  
ATOM   2490  CA  GLY A 589      93.429  69.308   9.413  1.00 36.46           C  
ATOM   2491  C   GLY A 589      94.232  68.082   9.780  1.00 40.63           C  
ATOM   2492  O   GLY A 589      93.984  66.990   9.269  1.00 40.34           O  
ATOM   2493  N   PHE A 590      95.210  68.266  10.673  1.00 37.99           N  
ATOM   2494  CA  PHE A 590      96.097  67.186  11.126  1.00 37.64           C  
ATOM   2495  C   PHE A 590      96.615  67.484  12.543  1.00 42.65           C  
ATOM   2496  O   PHE A 590      96.529  68.622  13.015  1.00 42.62           O  
ATOM   2497  CB  PHE A 590      97.263  66.953  10.115  1.00 38.66           C  
ATOM   2498  CG  PHE A 590      98.241  68.095  10.080  1.00 39.23           C  
ATOM   2499  CD1 PHE A 590      98.032  69.183   9.241  1.00 41.23           C  
ATOM   2500  CD2 PHE A 590      99.339  68.120  10.941  1.00 40.47           C  
ATOM   2501  CE1 PHE A 590      98.896  70.276   9.266  1.00 41.66           C  
ATOM   2502  CE2 PHE A 590     100.174  69.229  10.996  1.00 42.84           C  
ATOM   2503  CZ  PHE A 590      99.951  70.296  10.153  1.00 41.34           C  
ATOM   2504  N   ASN A 591      97.176  66.469  13.205  1.00 40.46           N  
ATOM   2505  CA  ASN A 591      97.735  66.613  14.548  1.00 40.57           C  
ATOM   2506  C   ASN A 591      99.251  66.795  14.514  1.00 44.75           C  
ATOM   2507  O   ASN A 591      99.924  66.190  13.674  1.00 45.08           O  
ATOM   2508  CB  ASN A 591      97.330  65.430  15.418  1.00 40.56           C  
ATOM   2509  CG  ASN A 591      95.832  65.313  15.594  1.00 50.10           C  
ATOM   2510  ND2 ASN A 591      95.248  64.235  15.092  1.00 39.31           N  
ATOM   2511  OD1 ASN A 591      95.181  66.189  16.169  1.00 44.07           O  
ATOM   2512  N   GLN A 592      99.780  67.649  15.424  1.00 41.72           N  
ATOM   2513  CA  GLN A 592     101.213  67.965  15.579  1.00 42.05           C  
ATOM   2514  C   GLN A 592     101.980  66.873  16.341  1.00 45.32           C  
ATOM   2515  O   GLN A 592     103.197  66.741  16.186  1.00 45.45           O  
ATOM   2516  CB  GLN A 592     101.388  69.308  16.319  1.00 43.23           C  
ATOM   2517  CG  GLN A 592     100.918  70.544  15.539  1.00 46.25           C  
ATOM   2518  CD  GLN A 592     101.951  71.087  14.586  1.00 56.75           C  
ATOM   2519  NE2 GLN A 592     101.488  71.707  13.507  1.00 42.25           N  
ATOM   2520  OE1 GLN A 592     103.161  71.015  14.824  1.00 56.97           O  
ATOM   2521  N   GLY A 593     101.269  66.148  17.193  1.00 40.87           N  
ATOM   2522  CA  GLY A 593     101.823  65.079  18.017  1.00 41.36           C  
ATOM   2523  C   GLY A 593     100.746  64.358  18.798  1.00 44.41           C  
ATOM   2524  O   GLY A 593      99.565  64.451  18.445  1.00 42.95           O  
ATOM   2525  N   PHE A 594     101.153  63.620  19.856  1.00 41.07           N  
ATOM   2526  CA  PHE A 594     100.276  62.859  20.747  1.00 40.64           C  
ATOM   2527  C   PHE A 594      99.315  63.810  21.491  1.00 44.40           C  
ATOM   2528  O   PHE A 594      99.769  64.759  22.124  1.00 44.10           O  
ATOM   2529  CB  PHE A 594     101.119  61.982  21.711  1.00 43.62           C  
ATOM   2530  CG  PHE A 594     100.378  61.152  22.747  1.00 45.56           C  
ATOM   2531  CD1 PHE A 594      99.235  60.430  22.403  1.00 47.62           C  
ATOM   2532  CD2 PHE A 594     100.865  61.036  24.046  1.00 48.60           C  
ATOM   2533  CE1 PHE A 594      98.575  59.639  23.351  1.00 49.40           C  
ATOM   2534  CE2 PHE A 594     100.191  60.262  25.004  1.00 51.72           C  
ATOM   2535  CZ  PHE A 594      99.061  59.559  24.645  1.00 49.62           C  
ATOM   2536  N   ASN A 595      97.988  63.606  21.328  1.00 40.55           N  
ATOM   2537  CA  ASN A 595      96.956  64.451  21.935  1.00 39.66           C  
ATOM   2538  C   ASN A 595      95.607  63.725  22.140  1.00 44.04           C  
ATOM   2539  O   ASN A 595      95.422  62.605  21.665  1.00 43.43           O  
ATOM   2540  CB  ASN A 595      96.780  65.780  21.148  1.00 37.68           C  
ATOM   2541  CG  ASN A 595      96.294  65.682  19.714  1.00 46.40           C  
ATOM   2542  ND2 ASN A 595      96.467  66.756  18.963  1.00 41.05           N  
ATOM   2543  OD1 ASN A 595      95.699  64.696  19.276  1.00 38.39           O  
ATOM   2544  N   PHE A 596      94.667  64.384  22.849  1.00 42.48           N  
ATOM   2545  CA  PHE A 596      93.344  63.858  23.187  1.00 43.14           C  
ATOM   2546  C   PHE A 596      92.285  64.959  23.046  1.00 44.40           C  
ATOM   2547  O   PHE A 596      92.349  65.978  23.745  1.00 43.22           O  
ATOM   2548  CB  PHE A 596      93.362  63.289  24.622  1.00 47.22           C  
ATOM   2549  CG  PHE A 596      92.167  62.463  25.026  1.00 51.04           C  
ATOM   2550  CD1 PHE A 596      91.018  63.067  25.529  1.00 55.03           C  
ATOM   2551  CD2 PHE A 596      92.207  61.075  24.962  1.00 55.88           C  
ATOM   2552  CE1 PHE A 596      89.907  62.302  25.904  1.00 56.97           C  
ATOM   2553  CE2 PHE A 596      91.096  60.308  25.342  1.00 60.16           C  
ATOM   2554  CZ  PHE A 596      89.952  60.928  25.808  1.00 57.64           C  
ATOM   2555  N   ALA A 597      91.298  64.730  22.157  1.00 39.69           N  
ATOM   2556  CA  ALA A 597      90.215  65.674  21.873  1.00 38.16           C  
ATOM   2557  C   ALA A 597      88.833  65.043  21.994  1.00 42.19           C  
ATOM   2558  O   ALA A 597      88.690  63.824  21.875  1.00 41.30           O  
ATOM   2559  CB  ALA A 597      90.393  66.292  20.483  1.00 37.39           C  
ATOM   2560  N   GLU A 598      87.818  65.898  22.225  1.00 38.96           N  
ATOM   2561  CA  GLU A 598      86.412  65.536  22.381  1.00 39.38           C  
ATOM   2562  C   GLU A 598      85.558  66.511  21.583  1.00 43.79           C  
ATOM   2563  O   GLU A 598      85.805  67.726  21.612  1.00 43.78           O  
ATOM   2564  CB  GLU A 598      86.012  65.540  23.864  1.00 41.55           C  
ATOM   2565  CG  GLU A 598      84.678  64.873  24.145  1.00 49.22           C  
ATOM   2566  CD  GLU A 598      84.442  64.478  25.588  1.00 63.80           C  
ATOM   2567  OE1 GLU A 598      85.370  64.626  26.416  1.00 54.08           O  
ATOM   2568  OE2 GLU A 598      83.322  64.007  25.889  1.00 59.28           O1-
ATOM   2569  N   ALA A 599      84.571  65.976  20.850  1.00 40.03           N  
ATOM   2570  CA  ALA A 599      83.705  66.775  19.988  1.00 39.70           C  
ATOM   2571  C   ALA A 599      82.252  66.298  19.940  1.00 45.07           C  
ATOM   2572  O   ALA A 599      81.969  65.109  20.110  1.00 44.90           O  
ATOM   2573  CB  ALA A 599      84.287  66.815  18.577  1.00 39.05           C  
ATOM   2574  N   VAL A 600      81.336  67.240  19.646  1.00 41.50           N  
ATOM   2575  CA  VAL A 600      79.901  66.983  19.511  1.00 40.89           C  
ATOM   2576  C   VAL A 600      79.265  67.939  18.474  1.00 44.01           C  
ATOM   2577  O   VAL A 600      79.779  69.034  18.243  1.00 42.53           O  
ATOM   2578  CB  VAL A 600      79.184  67.011  20.905  1.00 45.29           C  
ATOM   2579  CG1 VAL A 600      78.919  68.437  21.395  1.00 44.80           C  
ATOM   2580  CG2 VAL A 600      77.903  66.187  20.891  1.00 46.33           C  
ATOM   2581  N   ASN A 601      78.155  67.513  17.854  1.00 42.59           N  
ATOM   2582  CA  ASN A 601      77.379  68.336  16.924  1.00 42.84           C  
ATOM   2583  C   ASN A 601      76.289  69.023  17.724  1.00 46.81           C  
ATOM   2584  O   ASN A 601      75.903  68.513  18.783  1.00 45.96           O  
ATOM   2585  CB  ASN A 601      76.696  67.474  15.844  1.00 43.59           C  
ATOM   2586  CG  ASN A 601      77.644  66.849  14.867  1.00 54.73           C  
ATOM   2587  ND2 ASN A 601      78.262  67.661  14.022  1.00 45.29           N  
ATOM   2588  OD1 ASN A 601      77.833  65.636  14.863  1.00 48.40           O  
ATOM   2589  N   PHE A 602      75.768  70.160  17.207  1.00 43.94           N  
ATOM   2590  CA  PHE A 602      74.643  70.884  17.821  1.00 44.77           C  
ATOM   2591  C   PHE A 602      73.911  71.755  16.802  1.00 48.99           C  
ATOM   2592  O   PHE A 602      74.492  72.163  15.800  1.00 47.69           O  
ATOM   2593  CB  PHE A 602      75.049  71.675  19.101  1.00 46.04           C  
ATOM   2594  CG  PHE A 602      75.920  72.886  18.873  1.00 45.64           C  
ATOM   2595  CD1 PHE A 602      77.296  72.754  18.723  1.00 46.13           C  
ATOM   2596  CD2 PHE A 602      75.366  74.159  18.815  1.00 47.63           C  
ATOM   2597  CE1 PHE A 602      78.106  73.874  18.513  1.00 46.64           C  
ATOM   2598  CE2 PHE A 602      76.171  75.279  18.597  1.00 50.58           C  
ATOM   2599  CZ  PHE A 602      77.540  75.130  18.447  1.00 47.59           C  
ATOM   2600  N   CYS A 603      72.643  72.050  17.081  1.00 48.26           N  
ATOM   2601  CA  CYS A 603      71.769  72.843  16.229  1.00 49.65           C  
ATOM   2602  C   CYS A 603      71.063  73.944  17.035  1.00 56.48           C  
ATOM   2603  O   CYS A 603      70.378  73.642  18.010  1.00 57.56           O  
ATOM   2604  CB  CYS A 603      70.764  71.933  15.523  1.00 50.34           C  
ATOM   2605  SG  CYS A 603      71.506  70.808  14.309  1.00 52.88           S  
ATOM   2606  N   THR A 604      71.225  75.211  16.617  1.00 53.47           N  
ATOM   2607  CA  THR A 604      70.591  76.384  17.243  1.00 54.34           C  
ATOM   2608  C   THR A 604      69.334  76.758  16.445  1.00 58.88           C  
ATOM   2609  O   THR A 604      69.093  76.165  15.396  1.00 57.61           O  
ATOM   2610  CB  THR A 604      71.576  77.587  17.315  1.00 56.10           C  
ATOM   2611  CG2 THR A 604      72.912  77.231  17.941  1.00 50.29           C  
ATOM   2612  OG1 THR A 604      71.760  78.160  16.013  1.00 53.85           O  
ATOM   2613  N   VAL A 605      68.561  77.762  16.924  1.00 57.98           N  
ATOM   2614  CA  VAL A 605      67.360  78.297  16.260  1.00 59.80           C  
ATOM   2615  C   VAL A 605      67.702  78.958  14.911  1.00 65.03           C  
ATOM   2616  O   VAL A 605      66.893  78.907  13.988  1.00 66.86           O  
ATOM   2617  CB  VAL A 605      66.500  79.229  17.168  1.00 65.97           C  
ATOM   2618  CG1 VAL A 605      65.813  78.438  18.277  1.00 66.45           C  
ATOM   2619  CG2 VAL A 605      67.314  80.394  17.742  1.00 65.94           C  
ATOM   2620  N   ASP A 606      68.901  79.561  14.805  1.00 61.36           N  
ATOM   2621  CA  ASP A 606      69.454  80.197  13.601  1.00 61.40           C  
ATOM   2622  C   ASP A 606      69.622  79.171  12.452  1.00 62.53           C  
ATOM   2623  O   ASP A 606      69.464  79.530  11.280  1.00 63.82           O  
ATOM   2624  CB  ASP A 606      70.842  80.824  13.917  1.00 63.02           C  
ATOM   2625  CG  ASP A 606      70.858  81.903  14.994  1.00 83.38           C  
ATOM   2626  OD1 ASP A 606      69.817  82.587  15.174  1.00 88.17           O  
ATOM   2627  OD2 ASP A 606      71.925  82.097  15.627  1.00 89.37           O1-
ATOM   2628  N   TRP A 607      69.978  77.910  12.806  1.00 53.75           N  
ATOM   2629  CA  TRP A 607      70.213  76.787  11.897  1.00 49.82           C  
ATOM   2630  C   TRP A 607      68.923  76.243  11.222  1.00 54.10           C  
ATOM   2631  O   TRP A 607      69.017  75.757  10.093  1.00 53.33           O  
ATOM   2632  CB  TRP A 607      70.994  75.662  12.635  1.00 45.31           C  
ATOM   2633  CG  TRP A 607      70.965  74.315  11.962  1.00 43.85           C  
ATOM   2634  CD1 TRP A 607      71.855  73.840  11.042  1.00 45.12           C  
ATOM   2635  CD2 TRP A 607      69.945  73.309  12.094  1.00 43.51           C  
ATOM   2636  CE2 TRP A 607      70.286  72.251  11.220  1.00 46.08           C  
ATOM   2637  CE3 TRP A 607      68.772  73.198  12.866  1.00 45.85           C  
ATOM   2638  NE1 TRP A 607      71.458  72.600  10.596  1.00 43.93           N  
ATOM   2639  CZ2 TRP A 607      69.513  71.084  11.119  1.00 45.68           C  
ATOM   2640  CZ3 TRP A 607      67.987  72.059  12.737  1.00 47.60           C  
ATOM   2641  CH2 TRP A 607      68.363  71.016  11.878  1.00 47.40           C  
ATOM   2642  N   LEU A 608      67.749  76.290  11.907  1.00 51.76           N  
ATOM   2643  CA  LEU A 608      66.460  75.722  11.433  1.00 50.22           C  
ATOM   2644  C   LEU A 608      66.144  75.920   9.912  1.00 51.85           C  
ATOM   2645  O   LEU A 608      65.841  74.907   9.268  1.00 48.07           O  
ATOM   2646  CB  LEU A 608      65.254  76.178  12.283  1.00 50.28           C  
ATOM   2647  CG  LEU A 608      64.927  75.368  13.551  1.00 54.53           C  
ATOM   2648  CD1 LEU A 608      63.744  75.982  14.297  1.00 55.31           C  
ATOM   2649  CD2 LEU A 608      64.599  73.917  13.230  1.00 52.93           C  
ATOM   2650  N   PRO A 609      66.212  77.145   9.303  1.00 50.49           N  
ATOM   2651  CA  PRO A 609      65.944  77.248   7.846  1.00 50.63           C  
ATOM   2652  C   PRO A 609      67.014  76.565   6.978  1.00 52.87           C  
ATOM   2653  O   PRO A 609      66.680  76.048   5.911  1.00 51.85           O  
ATOM   2654  CB  PRO A 609      65.897  78.764   7.582  1.00 54.50           C  
ATOM   2655  CG  PRO A 609      65.908  79.419   8.922  1.00 59.13           C  
ATOM   2656  CD  PRO A 609      66.545  78.468   9.872  1.00 53.63           C  
ATOM   2657  N   LEU A 610      68.288  76.534   7.447  1.00 48.84           N  
ATOM   2658  CA  LEU A 610      69.398  75.872   6.742  1.00 48.53           C  
ATOM   2659  C   LEU A 610      69.234  74.350   6.778  1.00 49.89           C  
ATOM   2660  O   LEU A 610      69.560  73.673   5.802  1.00 49.33           O  
ATOM   2661  CB  LEU A 610      70.762  76.284   7.321  1.00 50.23           C  
ATOM   2662  CG  LEU A 610      71.199  77.732   7.084  1.00 57.45           C  
ATOM   2663  CD1 LEU A 610      72.402  78.083   7.946  1.00 59.15           C  
ATOM   2664  CD2 LEU A 610      71.528  77.988   5.606  1.00 60.33           C  
ATOM   2665  N   GLY A 611      68.683  73.841   7.884  1.00 44.66           N  
ATOM   2666  CA  GLY A 611      68.386  72.427   8.071  1.00 42.51           C  
ATOM   2667  C   GLY A 611      67.380  71.897   7.069  1.00 45.76           C  
ATOM   2668  O   GLY A 611      67.535  70.772   6.579  1.00 45.34           O  
ATOM   2669  N   ARG A 612      66.333  72.713   6.760  1.00 41.88           N  
ATOM   2670  CA  ARG A 612      65.292  72.415   5.760  1.00 40.36           C  
ATOM   2671  C   ARG A 612      65.915  72.448   4.334  1.00 43.91           C  
ATOM   2672  O   ARG A 612      65.632  71.556   3.531  1.00 42.72           O  
ATOM   2673  CB  ARG A 612      64.072  73.376   5.891  1.00 39.19           C  
ATOM   2674  CG  ARG A 612      63.008  73.216   4.768  1.00 41.96           C  
ATOM   2675  CD  ARG A 612      61.665  73.878   5.054  1.00 41.75           C  
ATOM   2676  NE  ARG A 612      61.109  73.444   6.340  1.00 42.22           N  
ATOM   2677  CZ  ARG A 612      60.453  72.306   6.548  1.00 48.89           C  
ATOM   2678  NH1 ARG A 612      60.191  71.486   5.538  1.00 42.51           N1+
ATOM   2679  NH2 ARG A 612      60.045  71.985   7.763  1.00 36.03           N  
ATOM   2680  N  AGLN A 613      66.765  73.458   4.049  0.48 42.37           N  
ATOM   2681  N  BGLN A 613      66.767  73.459   4.047  0.52 42.44           N  
ATOM   2682  CA AGLN A 613      67.469  73.630   2.768  0.48 43.73           C  
ATOM   2683  CA BGLN A 613      67.478  73.635   2.770  0.52 43.84           C  
ATOM   2684  C  AGLN A 613      68.441  72.465   2.493  0.48 48.81           C  
ATOM   2685  C  BGLN A 613      68.419  72.442   2.495  0.52 48.84           C  
ATOM   2686  O  AGLN A 613      68.636  72.089   1.332  0.48 49.24           O  
ATOM   2687  O  BGLN A 613      68.576  72.032   1.340  0.52 49.20           O  
ATOM   2688  CB AGLN A 613      68.216  74.972   2.736  0.48 46.93           C  
ATOM   2689  CB BGLN A 613      68.279  74.950   2.787  0.52 47.06           C  
ATOM   2690  CG AGLN A 613      67.299  76.193   2.607  0.48 56.65           C  
ATOM   2691  CG BGLN A 613      68.783  75.403   1.412  0.52 59.62           C  
ATOM   2692  CD AGLN A 613      67.970  77.508   2.951  0.48 71.04           C  
ATOM   2693  CD BGLN A 613      69.821  76.503   1.466  0.52 74.66           C  
ATOM   2694  NE2AGLN A 613      67.172  78.554   3.093  0.48 62.77           N  
ATOM   2695  NE2BGLN A 613      70.717  76.503   0.497  0.52 65.04           N  
ATOM   2696  OE1AGLN A 613      69.194  77.613   3.088  0.48 66.20           O  
ATOM   2697  OE1BGLN A 613      69.806  77.386   2.331  0.52 70.87           O  
ATOM   2698  N   CYS A 614      69.029  71.888   3.566  1.00 44.95           N  
ATOM   2699  CA  CYS A 614      69.944  70.744   3.487  1.00 44.08           C  
ATOM   2700  C   CYS A 614      69.231  69.477   3.011  1.00 45.75           C  
ATOM   2701  O   CYS A 614      69.768  68.778   2.159  1.00 46.06           O  
ATOM   2702  CB  CYS A 614      70.655  70.511   4.819  1.00 43.53           C  
ATOM   2703  SG  CYS A 614      71.835  69.135   4.782  1.00 47.52           S  
ATOM   2704  N   VAL A 615      68.054  69.164   3.593  1.00 40.86           N  
ATOM   2705  CA  VAL A 615      67.228  67.994   3.260  1.00 39.66           C  
ATOM   2706  C   VAL A 615      66.768  68.050   1.775  1.00 44.46           C  
ATOM   2707  O   VAL A 615      66.726  67.014   1.098  1.00 43.44           O  
ATOM   2708  CB  VAL A 615      66.066  67.809   4.285  1.00 42.21           C  
ATOM   2709  CG1 VAL A 615      65.033  66.768   3.818  1.00 41.02           C  
ATOM   2710  CG2 VAL A 615      66.621  67.428   5.654  1.00 41.85           C  
ATOM   2711  N   GLU A 616      66.463  69.261   1.278  1.00 42.12           N  
ATOM   2712  CA  GLU A 616      66.090  69.508  -0.113  1.00 44.30           C  
ATOM   2713  C   GLU A 616      67.318  69.223  -1.020  1.00 49.95           C  
ATOM   2714  O   GLU A 616      67.166  68.631  -2.083  1.00 50.06           O  
ATOM   2715  CB  GLU A 616      65.602  70.961  -0.253  1.00 47.13           C  
ATOM   2716  CG  GLU A 616      65.263  71.416  -1.668  1.00 63.41           C  
ATOM   2717  CD  GLU A 616      64.910  72.889  -1.808  1.00 93.33           C  
ATOM   2718  OE1 GLU A 616      64.968  73.627  -0.797  1.00 86.77           O  
ATOM   2719  OE2 GLU A 616      64.574  73.306  -2.940  1.00 95.05           O1-
ATOM   2720  N   HIS A 617      68.534  69.585  -0.553  1.00 47.53           N  
ATOM   2721  CA  HIS A 617      69.797  69.352  -1.252  1.00 48.66           C  
ATOM   2722  C   HIS A 617      70.154  67.853  -1.286  1.00 51.00           C  
ATOM   2723  O   HIS A 617      70.647  67.371  -2.309  1.00 51.20           O  
ATOM   2724  CB  HIS A 617      70.912  70.187  -0.609  1.00 50.98           C  
ATOM   2725  CG  HIS A 617      72.125  70.340  -1.461  1.00 57.11           C  
ATOM   2726  CD2 HIS A 617      72.318  71.103  -2.561  1.00 61.14           C  
ATOM   2727  ND1 HIS A 617      73.296  69.659  -1.176  1.00 60.22           N  
ATOM   2728  CE1 HIS A 617      74.162  70.026  -2.105  1.00 62.06           C  
ATOM   2729  NE2 HIS A 617      73.617  70.885  -2.969  1.00 63.20           N  
ATOM   2730  N   TYR A 618      69.881  67.115  -0.180  1.00 46.13           N  
ATOM   2731  CA  TYR A 618      70.081  65.656  -0.075  1.00 45.59           C  
ATOM   2732  C   TYR A 618      69.203  64.924  -1.116  1.00 49.67           C  
ATOM   2733  O   TYR A 618      69.677  63.992  -1.772  1.00 49.31           O  
ATOM   2734  CB  TYR A 618      69.755  65.131   1.356  1.00 44.49           C  
ATOM   2735  CG  TYR A 618      70.819  65.356   2.422  1.00 46.45           C  
ATOM   2736  CD1 TYR A 618      72.066  65.897   2.099  1.00 49.25           C  
ATOM   2737  CD2 TYR A 618      70.580  65.023   3.755  1.00 45.86           C  
ATOM   2738  CE1 TYR A 618      73.044  66.103   3.074  1.00 48.74           C  
ATOM   2739  CE2 TYR A 618      71.549  65.232   4.740  1.00 46.66           C  
ATOM   2740  CZ  TYR A 618      72.783  65.764   4.394  1.00 51.87           C  
ATOM   2741  OH  TYR A 618      73.737  65.974   5.365  1.00 46.34           O  
ATOM   2742  N   ARG A 619      67.939  65.373  -1.272  1.00 46.73           N  
ATOM   2743  CA  ARG A 619      66.955  64.818  -2.217  1.00 47.15           C  
ATOM   2744  C   ARG A 619      67.443  64.914  -3.678  1.00 54.66           C  
ATOM   2745  O   ARG A 619      67.387  63.918  -4.397  1.00 54.64           O  
ATOM   2746  CB  ARG A 619      65.557  65.456  -2.000  1.00 44.21           C  
ATOM   2747  CG  ARG A 619      64.522  65.161  -3.099  1.00 51.59           C  
ATOM   2748  CD  ARG A 619      63.074  65.438  -2.706  1.00 52.75           C  
ATOM   2749  NE  ARG A 619      62.864  66.743  -2.064  1.00 57.57           N  
ATOM   2750  CZ  ARG A 619      62.762  67.904  -2.710  1.00 68.80           C  
ATOM   2751  NH1 ARG A 619      62.866  67.950  -4.036  1.00 51.41           N1+
ATOM   2752  NH2 ARG A 619      62.560  69.027  -2.035  1.00 54.40           N  
ATOM   2753  N   LEU A 620      67.972  66.085  -4.088  1.00 54.76           N  
ATOM   2754  CA  LEU A 620      68.510  66.318  -5.444  1.00 57.31           C  
ATOM   2755  C   LEU A 620      69.742  65.465  -5.746  1.00 61.62           C  
ATOM   2756  O   LEU A 620      69.964  65.096  -6.899  1.00 62.65           O  
ATOM   2757  CB  LEU A 620      68.831  67.811  -5.685  1.00 59.31           C  
ATOM   2758  CG  LEU A 620      67.710  68.835  -5.391  1.00 64.19           C  
ATOM   2759  CD1 LEU A 620      68.156  70.238  -5.745  1.00 66.45           C  
ATOM   2760  CD2 LEU A 620      66.389  68.486  -6.114  1.00 66.52           C  
ATOM   2761  N   LEU A 621      70.525  65.144  -4.708  1.00 57.62           N  
ATOM   2762  CA  LEU A 621      71.737  64.336  -4.803  1.00 58.70           C  
ATOM   2763  C   LEU A 621      71.512  62.842  -4.521  1.00 59.75           C  
ATOM   2764  O   LEU A 621      72.442  62.054  -4.699  1.00 60.21           O  
ATOM   2765  CB  LEU A 621      72.810  64.914  -3.862  1.00 59.98           C  
ATOM   2766  CG  LEU A 621      73.873  65.807  -4.518  1.00 68.81           C  
ATOM   2767  CD1 LEU A 621      73.320  67.195  -4.861  1.00 69.84           C  
ATOM   2768  CD2 LEU A 621      75.072  65.955  -3.617  1.00 72.97           C  
ATOM   2769  N   HIS A 622      70.280  62.452  -4.094  1.00 53.07           N  
ATOM   2770  CA  HIS A 622      69.896  61.073  -3.741  1.00 51.35           C  
ATOM   2771  C   HIS A 622      70.716  60.557  -2.533  1.00 55.33           C  
ATOM   2772  O   HIS A 622      71.139  59.402  -2.509  1.00 56.20           O  
ATOM   2773  CB  HIS A 622      69.969  60.098  -4.956  1.00 53.10           C  
ATOM   2774  CG  HIS A 622      69.059  60.413  -6.112  1.00 56.31           C  
ATOM   2775  CD2 HIS A 622      68.230  61.466  -6.317  1.00 57.14           C  
ATOM   2776  ND1 HIS A 622      68.994  59.577  -7.221  1.00 59.30           N  
ATOM   2777  CE1 HIS A 622      68.123  60.136  -8.046  1.00 58.50           C  
ATOM   2778  NE2 HIS A 622      67.641  61.276  -7.552  1.00 57.75           N  
ATOM   2779  N   ARG A 623      70.937  61.424  -1.535  1.00 51.22           N  
ATOM   2780  CA  ARG A 623      71.704  61.079  -0.344  1.00 51.67           C  
ATOM   2781  C   ARG A 623      70.815  60.791   0.869  1.00 54.10           C  
ATOM   2782  O   ARG A 623      69.813  61.474   1.078  1.00 51.62           O  
ATOM   2783  CB  ARG A 623      72.751  62.169  -0.025  1.00 54.35           C  
ATOM   2784  CG  ARG A 623      73.946  62.136  -0.970  1.00 72.12           C  
ATOM   2785  CD  ARG A 623      75.061  63.057  -0.521  1.00 87.36           C  
ATOM   2786  NE  ARG A 623      76.281  62.856  -1.299  1.00 98.22           N  
ATOM   2787  N   TYR A 624      71.199  59.787   1.670  1.00 52.23           N  
ATOM   2788  CA  TYR A 624      70.488  59.393   2.885  1.00 51.90           C  
ATOM   2789  C   TYR A 624      70.498  60.494   3.950  1.00 53.08           C  
ATOM   2790  O   TYR A 624      71.451  61.264   4.030  1.00 52.79           O  
ATOM   2791  CB  TYR A 624      71.093  58.101   3.467  1.00 55.40           C  
ATOM   2792  CG  TYR A 624      70.833  56.884   2.609  1.00 60.03           C  
ATOM   2793  CD1 TYR A 624      69.637  56.176   2.710  1.00 61.21           C  
ATOM   2794  CD2 TYR A 624      71.772  56.449   1.681  1.00 63.61           C  
ATOM   2795  CE1 TYR A 624      69.388  55.058   1.913  1.00 63.34           C  
ATOM   2796  CE2 TYR A 624      71.525  55.346   0.863  1.00 65.59           C  
ATOM   2797  CZ  TYR A 624      70.339  54.643   0.995  1.00 72.57           C  
ATOM   2798  OH  TYR A 624      70.112  53.545   0.202  1.00 76.74           O  
ATOM   2799  N   CYS A 625      69.408  60.581   4.729  1.00 47.06           N  
ATOM   2800  CA  CYS A 625      69.233  61.524   5.845  1.00 44.91           C  
ATOM   2801  C   CYS A 625      69.632  60.783   7.120  1.00 46.99           C  
ATOM   2802  O   CYS A 625      69.511  59.558   7.175  1.00 47.03           O  
ATOM   2803  CB  CYS A 625      67.777  61.997   5.934  1.00 42.92           C  
ATOM   2804  SG  CYS A 625      67.181  62.924   4.493  1.00 46.38           S  
ATOM   2805  N   VAL A 626      70.024  61.513   8.168  1.00 42.39           N  
ATOM   2806  CA  VAL A 626      70.344  60.909   9.463  1.00 41.68           C  
ATOM   2807  C   VAL A 626      69.016  60.815  10.246  1.00 44.09           C  
ATOM   2808  O   VAL A 626      68.782  59.851  10.980  1.00 44.25           O  
ATOM   2809  CB  VAL A 626      71.474  61.698  10.202  1.00 46.06           C  
ATOM   2810  CG1 VAL A 626      71.677  61.215  11.641  1.00 45.87           C  
ATOM   2811  CG2 VAL A 626      72.790  61.612   9.427  1.00 46.91           C  
ATOM   2812  N   PHE A 627      68.135  61.808  10.035  1.00 39.12           N  
ATOM   2813  CA  PHE A 627      66.809  61.941  10.655  1.00 37.11           C  
ATOM   2814  C   PHE A 627      65.858  62.721   9.735  1.00 39.35           C  
ATOM   2815  O   PHE A 627      66.309  63.348   8.773  1.00 38.70           O  
ATOM   2816  CB  PHE A 627      66.920  62.633  12.042  1.00 38.67           C  
ATOM   2817  CG  PHE A 627      67.427  64.064  12.045  1.00 39.94           C  
ATOM   2818  CD1 PHE A 627      68.787  64.337  12.164  1.00 42.58           C  
ATOM   2819  CD2 PHE A 627      66.538  65.138  11.994  1.00 40.32           C  
ATOM   2820  CE1 PHE A 627      69.253  65.658  12.187  1.00 43.79           C  
ATOM   2821  CE2 PHE A 627      67.003  66.457  12.012  1.00 43.07           C  
ATOM   2822  CZ  PHE A 627      68.357  66.709  12.112  1.00 42.65           C  
ATOM   2823  N   SER A 628      64.545  62.691  10.045  1.00 35.82           N  
ATOM   2824  CA  SER A 628      63.521  63.463   9.334  1.00 34.16           C  
ATOM   2825  C   SER A 628      63.392  64.840  10.001  1.00 37.41           C  
ATOM   2826  O   SER A 628      63.103  64.909  11.196  1.00 37.32           O  
ATOM   2827  CB  SER A 628      62.180  62.723   9.342  1.00 36.10           C  
ATOM   2828  OG  SER A 628      61.102  63.560   8.955  1.00 39.14           O  
ATOM   2829  N   HIS A 629      63.632  65.929   9.236  1.00 34.97           N  
ATOM   2830  CA  HIS A 629      63.535  67.324   9.707  1.00 33.98           C  
ATOM   2831  C   HIS A 629      62.079  67.657  10.110  1.00 37.00           C  
ATOM   2832  O   HIS A 629      61.852  68.236  11.181  1.00 38.18           O  
ATOM   2833  CB  HIS A 629      64.086  68.303   8.629  1.00 34.67           C  
ATOM   2834  CG  HIS A 629      64.105  69.751   9.039  1.00 37.97           C  
ATOM   2835  CD2 HIS A 629      63.131  70.693   8.949  1.00 38.25           C  
ATOM   2836  ND1 HIS A 629      65.243  70.337   9.604  1.00 40.02           N  
ATOM   2837  CE1 HIS A 629      64.917  71.600   9.839  1.00 39.17           C  
ATOM   2838  NE2 HIS A 629      63.658  71.863   9.467  1.00 38.76           N  
ATOM   2839  N   ASP A 630      61.100  67.248   9.275  1.00 32.29           N  
ATOM   2840  CA  ASP A 630      59.661  67.453   9.509  1.00 31.42           C  
ATOM   2841  C   ASP A 630      59.160  66.749  10.769  1.00 35.51           C  
ATOM   2842  O   ASP A 630      58.340  67.309  11.490  1.00 35.75           O  
ATOM   2843  CB  ASP A 630      58.840  67.035   8.282  1.00 32.43           C  
ATOM   2844  CG  ASP A 630      58.998  67.937   7.067  1.00 41.39           C  
ATOM   2845  OD1 ASP A 630      59.529  69.075   7.225  1.00 41.70           O  
ATOM   2846  OD2 ASP A 630      58.564  67.524   5.960  1.00 45.40           O1-
ATOM   2847  N   GLU A 631      59.672  65.543  11.047  1.00 33.16           N  
ATOM   2848  CA  GLU A 631      59.345  64.765  12.245  1.00 33.56           C  
ATOM   2849  C   GLU A 631      59.808  65.523  13.514  1.00 40.44           C  
ATOM   2850  O   GLU A 631      59.070  65.555  14.501  1.00 41.19           O  
ATOM   2851  CB  GLU A 631      60.000  63.367  12.174  1.00 34.38           C  
ATOM   2852  CG  GLU A 631      59.592  62.428  13.300  1.00 40.19           C  
ATOM   2853  CD  GLU A 631      60.166  61.026  13.275  1.00 50.61           C  
ATOM   2854  OE1 GLU A 631      60.618  60.569  12.200  1.00 45.30           O  
ATOM   2855  OE2 GLU A 631      60.136  60.368  14.340  1.00 45.74           O1-
ATOM   2856  N   MET A 632      61.012  66.143  13.469  1.00 37.54           N  
ATOM   2857  CA  MET A 632      61.587  66.933  14.571  1.00 38.35           C  
ATOM   2858  C   MET A 632      60.705  68.160  14.867  1.00 40.99           C  
ATOM   2859  O   MET A 632      60.392  68.407  16.030  1.00 40.55           O  
ATOM   2860  CB  MET A 632      63.054  67.330  14.244  1.00 41.94           C  
ATOM   2861  CG  MET A 632      63.662  68.375  15.188  1.00 47.18           C  
ATOM   2862  SD  MET A 632      65.075  69.264  14.463  1.00 53.72           S  
ATOM   2863  CE  MET A 632      64.260  70.180  13.144  1.00 49.69           C  
ATOM   2864  N   ILE A 633      60.294  68.900  13.804  1.00 38.25           N  
ATOM   2865  CA  ILE A 633      59.415  70.081  13.853  1.00 38.72           C  
ATOM   2866  C   ILE A 633      58.058  69.743  14.523  1.00 40.49           C  
ATOM   2867  O   ILE A 633      57.636  70.458  15.436  1.00 38.91           O  
ATOM   2868  CB  ILE A 633      59.245  70.705  12.419  1.00 42.11           C  
ATOM   2869  CG1 ILE A 633      60.565  71.328  11.906  1.00 43.33           C  
ATOM   2870  CG2 ILE A 633      58.078  71.716  12.331  1.00 43.00           C  
ATOM   2871  CD1 ILE A 633      61.190  72.449  12.805  1.00 47.42           C  
ATOM   2872  N   CYS A 634      57.400  68.652  14.068  1.00 36.30           N  
ATOM   2873  CA  CYS A 634      56.117  68.183  14.598  1.00 36.07           C  
ATOM   2874  C   CYS A 634      56.229  67.673  16.048  1.00 40.78           C  
ATOM   2875  O   CYS A 634      55.293  67.863  16.833  1.00 40.61           O  
ATOM   2876  CB  CYS A 634      55.474  67.156  13.667  1.00 35.69           C  
ATOM   2877  SG  CYS A 634      54.899  67.856  12.093  1.00 39.74           S  
ATOM   2878  N   LYS A 635      57.395  67.088  16.420  1.00 37.89           N  
ATOM   2879  CA  LYS A 635      57.650  66.637  17.796  1.00 38.06           C  
ATOM   2880  C   LYS A 635      57.683  67.846  18.761  1.00 43.24           C  
ATOM   2881  O   LYS A 635      57.078  67.786  19.838  1.00 42.86           O  
ATOM   2882  CB  LYS A 635      58.950  65.810  17.891  1.00 39.39           C  
ATOM   2883  CG  LYS A 635      59.270  65.265  19.304  1.00 48.88           C  
ATOM   2884  CD  LYS A 635      58.219  64.260  19.831  1.00 54.30           C  
ATOM   2885  CE  LYS A 635      58.534  63.785  21.227  1.00 60.13           C  
ATOM   2886  N   MET A 636      58.386  68.928  18.365  1.00 40.63           N  
ATOM   2887  CA  MET A 636      58.477  70.173  19.139  1.00 41.84           C  
ATOM   2888  C   MET A 636      57.097  70.847  19.260  1.00 45.03           C  
ATOM   2889  O   MET A 636      56.730  71.253  20.359  1.00 45.35           O  
ATOM   2890  CB  MET A 636      59.519  71.122  18.533  1.00 44.90           C  
ATOM   2891  CG  MET A 636      60.942  70.582  18.639  1.00 49.75           C  
ATOM   2892  SD  MET A 636      62.195  71.632  17.858  1.00 55.64           S  
ATOM   2893  CE  MET A 636      62.567  72.604  19.153  1.00 53.33           C  
ATOM   2894  N   ALA A 637      56.305  70.887  18.162  1.00 40.85           N  
ATOM   2895  CA  ALA A 637      54.939  71.456  18.155  1.00 41.18           C  
ATOM   2896  C   ALA A 637      54.017  70.719  19.148  1.00 46.47           C  
ATOM   2897  O   ALA A 637      53.201  71.357  19.807  1.00 46.96           O  
ATOM   2898  CB  ALA A 637      54.345  71.409  16.745  1.00 40.70           C  
ATOM   2899  N   SER A 638      54.186  69.385  19.283  1.00 44.03           N  
ATOM   2900  CA  SER A 638      53.409  68.547  20.208  1.00 44.83           C  
ATOM   2901  C   SER A 638      53.789  68.794  21.689  1.00 49.65           C  
ATOM   2902  O   SER A 638      53.072  68.353  22.588  1.00 50.70           O  
ATOM   2903  CB  SER A 638      53.547  67.069  19.845  1.00 47.54           C  
ATOM   2904  OG  SER A 638      54.752  66.523  20.363  1.00 56.88           O  
ATOM   2905  N   LYS A 639      54.914  69.490  21.928  1.00 45.54           N  
ATOM   2906  CA  LYS A 639      55.419  69.851  23.256  1.00 45.94           C  
ATOM   2907  C   LYS A 639      55.492  71.392  23.401  1.00 50.17           C  
ATOM   2908  O   LYS A 639      56.319  71.889  24.175  1.00 50.91           O  
ATOM   2909  CB  LYS A 639      56.833  69.243  23.468  1.00 48.19           C  
ATOM   2910  CG  LYS A 639      56.919  67.711  23.444  1.00 65.22           C  
ATOM   2911  CD  LYS A 639      56.515  67.058  24.767  1.00 78.26           C  
ATOM   2912  CE  LYS A 639      56.595  65.553  24.695  1.00 89.26           C  
ATOM   2913  N   ALA A 640      54.652  72.146  22.649  1.00 45.87           N  
ATOM   2914  CA  ALA A 640      54.656  73.620  22.649  1.00 47.00           C  
ATOM   2915  C   ALA A 640      54.584  74.258  24.042  1.00 53.54           C  
ATOM   2916  O   ALA A 640      55.296  75.229  24.289  1.00 52.45           O  
ATOM   2917  CB  ALA A 640      53.550  74.169  21.759  1.00 47.17           C  
ATOM   2918  N   ASP A 641      53.771  73.672  24.956  1.00 52.34           N  
ATOM   2919  CA  ASP A 641      53.563  74.148  26.333  1.00 54.34           C  
ATOM   2920  C   ASP A 641      54.820  74.144  27.220  1.00 61.40           C  
ATOM   2921  O   ASP A 641      54.866  74.913  28.177  1.00 63.87           O  
ATOM   2922  CB  ASP A 641      52.420  73.374  27.019  1.00 56.21           C  
ATOM   2923  CG  ASP A 641      52.588  71.864  27.147  1.00 63.46           C  
ATOM   2924  OD1 ASP A 641      53.373  71.278  26.364  1.00 60.36           O  
ATOM   2925  OD2 ASP A 641      51.880  71.259  27.982  1.00 70.81           O1-
ATOM   2926  N   VAL A 642      55.838  73.321  26.907  1.00 57.84           N  
ATOM   2927  CA  VAL A 642      57.070  73.245  27.720  1.00 58.79           C  
ATOM   2928  C   VAL A 642      58.336  73.787  27.001  1.00 62.50           C  
ATOM   2929  O   VAL A 642      59.429  73.741  27.581  1.00 64.92           O  
ATOM   2930  CB  VAL A 642      57.318  71.814  28.295  1.00 62.47           C  
ATOM   2931  CG1 VAL A 642      56.231  71.418  29.294  1.00 63.14           C  
ATOM   2932  CG2 VAL A 642      57.456  70.766  27.190  1.00 60.30           C  
ATOM   2933  N  ALEU A 643      58.184  74.300  25.766  0.64 56.91           N  
ATOM   2934  N  BLEU A 643      58.176  74.298  25.774  0.36 57.57           N  
ATOM   2935  CA ALEU A 643      59.293  74.836  24.971  0.64 56.45           C  
ATOM   2936  CA BLEU A 643      59.251  74.822  24.933  0.36 57.17           C  
ATOM   2937  C  ALEU A 643      59.707  76.223  25.408  0.64 62.80           C  
ATOM   2938  C  BLEU A 643      59.667  76.238  25.324  0.36 63.01           C  
ATOM   2939  O  ALEU A 643      58.901  76.966  25.959  0.64 63.81           O  
ATOM   2940  O  BLEU A 643      58.832  77.002  25.806  0.36 63.73           O  
ATOM   2941  CB ALEU A 643      58.927  74.894  23.473  0.64 54.89           C  
ATOM   2942  CB BLEU A 643      58.773  74.802  23.469  0.36 55.73           C  
ATOM   2943  CG ALEU A 643      59.067  73.639  22.628  0.64 57.04           C  
ATOM   2944  CG BLEU A 643      59.712  74.233  22.411  0.36 58.97           C  
ATOM   2945  CD1ALEU A 643      58.514  73.890  21.248  0.64 55.96           C  
ATOM   2946  CD1BLEU A 643      60.027  72.761  22.665  0.36 60.20           C  
ATOM   2947  CD2ALEU A 643      60.523  73.207  22.496  0.64 58.49           C  
ATOM   2948  CD2BLEU A 643      59.101  74.380  21.034  0.36 57.93           C  
ATOM   2949  N   ASP A 644      60.952  76.597  25.089  1.00 60.25           N  
ATOM   2950  CA  ASP A 644      61.501  77.935  25.350  1.00 61.68           C  
ATOM   2951  C   ASP A 644      60.789  78.880  24.356  1.00 64.12           C  
ATOM   2952  O   ASP A 644      60.512  78.470  23.224  1.00 62.94           O  
ATOM   2953  CB  ASP A 644      63.022  77.929  25.119  1.00 64.33           C  
ATOM   2954  CG  ASP A 644      63.681  79.292  25.146  1.00 78.82           C  
ATOM   2955  OD1 ASP A 644      63.878  79.833  26.254  1.00 82.70           O  
ATOM   2956  OD2 ASP A 644      64.020  79.808  24.059  1.00 83.76           O1-
ATOM   2957  N   VAL A 645      60.437  80.092  24.802  1.00 60.68           N  
ATOM   2958  CA  VAL A 645      59.662  81.078  24.027  1.00 60.00           C  
ATOM   2959  C   VAL A 645      60.335  81.483  22.694  1.00 62.32           C  
ATOM   2960  O   VAL A 645      59.632  81.629  21.692  1.00 60.85           O  
ATOM   2961  CB  VAL A 645      59.238  82.322  24.861  1.00 65.37           C  
ATOM   2962  CG1 VAL A 645      58.222  81.938  25.932  1.00 65.00           C  
ATOM   2963  CG2 VAL A 645      60.438  83.034  25.484  1.00 66.95           C  
ATOM   2964  N   VAL A 646      61.674  81.645  22.683  1.00 59.12           N  
ATOM   2965  CA  VAL A 646      62.450  82.012  21.486  1.00 59.11           C  
ATOM   2966  C   VAL A 646      62.420  80.834  20.499  1.00 59.83           C  
ATOM   2967  O   VAL A 646      62.257  81.036  19.291  1.00 59.53           O  
ATOM   2968  CB  VAL A 646      63.909  82.438  21.831  1.00 65.07           C  
ATOM   2969  CG1 VAL A 646      64.620  83.015  20.608  1.00 65.72           C  
ATOM   2970  CG2 VAL A 646      63.943  83.434  22.989  1.00 67.02           C  
ATOM   2971  N   VAL A 647      62.549  79.608  21.038  1.00 53.49           N  
ATOM   2972  CA  VAL A 647      62.507  78.355  20.289  1.00 51.14           C  
ATOM   2973  C   VAL A 647      61.117  78.179  19.636  1.00 52.79           C  
ATOM   2974  O   VAL A 647      61.058  77.892  18.439  1.00 51.82           O  
ATOM   2975  CB  VAL A 647      62.907  77.147  21.187  1.00 54.28           C  
ATOM   2976  CG1 VAL A 647      62.630  75.816  20.495  1.00 52.08           C  
ATOM   2977  CG2 VAL A 647      64.372  77.235  21.626  1.00 55.10           C  
ATOM   2978  N   ALA A 648      60.015  78.382  20.412  1.00 47.81           N  
ATOM   2979  CA  ALA A 648      58.626  78.256  19.934  1.00 46.14           C  
ATOM   2980  C   ALA A 648      58.335  79.197  18.763  1.00 47.97           C  
ATOM   2981  O   ALA A 648      57.736  78.770  17.786  1.00 46.08           O  
ATOM   2982  CB  ALA A 648      57.638  78.499  21.075  1.00 47.44           C  
ATOM   2983  N   SER A 649      58.819  80.448  18.841  1.00 46.23           N  
ATOM   2984  CA  SER A 649      58.679  81.482  17.809  1.00 46.88           C  
ATOM   2985  C   SER A 649      59.359  81.093  16.472  1.00 49.93           C  
ATOM   2986  O   SER A 649      58.756  81.271  15.410  1.00 49.17           O  
ATOM   2987  CB  SER A 649      59.231  82.808  18.325  1.00 51.81           C  
ATOM   2988  OG  SER A 649      59.089  83.835  17.359  1.00 61.76           O  
ATOM   2989  N   THR A 650      60.595  80.545  16.539  1.00 46.20           N  
ATOM   2990  CA  THR A 650      61.388  80.111  15.379  1.00 45.49           C  
ATOM   2991  C   THR A 650      60.811  78.832  14.739  1.00 47.80           C  
ATOM   2992  O   THR A 650      60.723  78.759  13.511  1.00 47.13           O  
ATOM   2993  CB  THR A 650      62.883  79.998  15.749  1.00 51.01           C  
ATOM   2994  CG2 THR A 650      63.781  79.918  14.527  1.00 49.17           C  
ATOM   2995  OG1 THR A 650      63.260  81.146  16.508  1.00 54.62           O  
ATOM   2996  N   VAL A 651      60.410  77.836  15.567  1.00 43.60           N  
ATOM   2997  CA  VAL A 651      59.789  76.583  15.100  1.00 41.73           C  
ATOM   2998  C   VAL A 651      58.485  76.896  14.342  1.00 45.83           C  
ATOM   2999  O   VAL A 651      58.215  76.297  13.296  1.00 44.54           O  
ATOM   3000  CB  VAL A 651      59.586  75.551  16.254  1.00 44.66           C  
ATOM   3001  CG1 VAL A 651      58.805  74.318  15.782  1.00 42.84           C  
ATOM   3002  CG2 VAL A 651      60.930  75.128  16.851  1.00 44.78           C  
ATOM   3003  N   GLN A 652      57.700  77.860  14.861  1.00 44.04           N  
ATOM   3004  CA  GLN A 652      56.440  78.297  14.263  1.00 44.50           C  
ATOM   3005  C   GLN A 652      56.628  78.784  12.800  1.00 47.73           C  
ATOM   3006  O   GLN A 652      55.833  78.411  11.931  1.00 45.24           O  
ATOM   3007  CB  GLN A 652      55.778  79.375  15.145  1.00 47.33           C  
ATOM   3008  CG  GLN A 652      54.340  79.688  14.753  1.00 59.86           C  
ATOM   3009  CD  GLN A 652      54.192  81.149  14.448  1.00 90.23           C  
ATOM   3010  NE2 GLN A 652      54.235  81.489  13.168  1.00 88.03           N  
ATOM   3011  OE1 GLN A 652      54.070  81.986  15.350  1.00 88.26           O  
ATOM   3012  N   LYS A 653      57.696  79.582  12.544  1.00 45.48           N  
ATOM   3013  CA  LYS A 653      58.039  80.106  11.218  1.00 46.42           C  
ATOM   3014  C   LYS A 653      58.422  79.001  10.217  1.00 49.55           C  
ATOM   3015  O   LYS A 653      58.020  79.088   9.059  1.00 49.75           O  
ATOM   3016  CB  LYS A 653      59.140  81.177  11.307  1.00 51.00           C  
ATOM   3017  CG  LYS A 653      58.639  82.527  11.817  1.00 63.75           C  
ATOM   3018  CD  LYS A 653      59.775  83.535  11.980  1.00 75.51           C  
ATOM   3019  N   ASP A 654      59.189  77.973  10.652  1.00 45.08           N  
ATOM   3020  CA  ASP A 654      59.571  76.843   9.790  1.00 44.07           C  
ATOM   3021  C   ASP A 654      58.341  75.975   9.474  1.00 47.28           C  
ATOM   3022  O   ASP A 654      58.183  75.520   8.336  1.00 46.75           O  
ATOM   3023  CB  ASP A 654      60.697  75.989  10.422  1.00 45.18           C  
ATOM   3024  CG  ASP A 654      61.375  75.008   9.455  1.00 53.51           C  
ATOM   3025  OD1 ASP A 654      61.870  75.457   8.398  1.00 55.08           O  
ATOM   3026  OD2 ASP A 654      61.447  73.809   9.779  1.00 55.80           O1-
ATOM   3027  N   MET A 655      57.453  75.783  10.480  1.00 42.85           N  
ATOM   3028  CA  MET A 655      56.224  75.005  10.349  1.00 40.98           C  
ATOM   3029  C   MET A 655      55.246  75.593   9.321  1.00 44.73           C  
ATOM   3030  O   MET A 655      54.598  74.831   8.607  1.00 43.31           O  
ATOM   3031  CB  MET A 655      55.560  74.793  11.712  1.00 42.95           C  
ATOM   3032  CG  MET A 655      54.689  73.587  11.734  1.00 45.50           C  
ATOM   3033  SD  MET A 655      53.955  73.213  13.324  1.00 49.29           S  
ATOM   3034  CE  MET A 655      52.883  71.923  12.842  1.00 44.86           C  
ATOM   3035  N   ALA A 656      55.170  76.934   9.227  1.00 43.38           N  
ATOM   3036  CA  ALA A 656      54.335  77.659   8.260  1.00 44.61           C  
ATOM   3037  C   ALA A 656      54.760  77.347   6.818  1.00 49.27           C  
ATOM   3038  O   ALA A 656      53.891  77.147   5.970  1.00 48.96           O  
ATOM   3039  CB  ALA A 656      54.411  79.160   8.522  1.00 47.11           C  
ATOM   3040  N   ILE A 657      56.095  77.278   6.557  1.00 46.38           N  
ATOM   3041  CA  ILE A 657      56.684  76.928   5.253  1.00 46.24           C  
ATOM   3042  C   ILE A 657      56.374  75.449   4.917  1.00 48.21           C  
ATOM   3043  O   ILE A 657      55.898  75.157   3.820  1.00 48.21           O  
ATOM   3044  CB  ILE A 657      58.206  77.294   5.197  1.00 49.76           C  
ATOM   3045  CG1 ILE A 657      58.380  78.825   5.100  1.00 51.84           C  
ATOM   3046  CG2 ILE A 657      58.943  76.589   4.028  1.00 49.81           C  
ATOM   3047  CD1 ILE A 657      59.694  79.370   5.655  1.00 60.84           C  
ATOM   3048  N   MET A 658      56.597  74.538   5.887  1.00 42.50           N  
ATOM   3049  CA  MET A 658      56.313  73.108   5.764  1.00 39.95           C  
ATOM   3050  C   MET A 658      54.847  72.860   5.330  1.00 45.47           C  
ATOM   3051  O   MET A 658      54.623  72.101   4.383  1.00 45.71           O  
ATOM   3052  CB  MET A 658      56.615  72.402   7.101  1.00 40.31           C  
ATOM   3053  CG  MET A 658      56.423  70.892   7.070  1.00 41.07           C  
ATOM   3054  SD  MET A 658      56.556  70.140   8.710  1.00 43.14           S  
ATOM   3055  CE  MET A 658      54.936  70.601   9.430  1.00 40.25           C  
ATOM   3056  N   ILE A 659      53.869  73.521   5.998  1.00 41.91           N  
ATOM   3057  CA  ILE A 659      52.434  73.363   5.731  1.00 41.71           C  
ATOM   3058  C   ILE A 659      52.064  73.842   4.311  1.00 47.95           C  
ATOM   3059  O   ILE A 659      51.367  73.120   3.590  1.00 47.76           O  
ATOM   3060  CB  ILE A 659      51.549  74.001   6.848  1.00 44.41           C  
ATOM   3061  CG1 ILE A 659      51.762  73.265   8.206  1.00 42.70           C  
ATOM   3062  CG2 ILE A 659      50.044  74.027   6.452  1.00 44.18           C  
ATOM   3063  CD1 ILE A 659      51.238  74.032   9.490  1.00 42.77           C  
ATOM   3064  N   GLU A 660      52.561  75.020   3.903  1.00 45.77           N  
ATOM   3065  CA  GLU A 660      52.309  75.556   2.565  1.00 46.83           C  
ATOM   3066  C   GLU A 660      52.928  74.689   1.462  1.00 49.48           C  
ATOM   3067  O   GLU A 660      52.287  74.492   0.438  1.00 49.71           O  
ATOM   3068  CB  GLU A 660      52.728  77.034   2.452  1.00 49.99           C  
ATOM   3069  CG  GLU A 660      51.810  77.981   3.220  1.00 64.46           C  
ATOM   3070  CD  GLU A 660      50.312  77.856   2.960  1.00 87.24           C  
ATOM   3071  OE1 GLU A 660      49.871  78.204   1.839  1.00 77.89           O  
ATOM   3072  OE2 GLU A 660      49.582  77.415   3.881  1.00 70.95           O1-
ATOM   3073  N   ASP A 661      54.135  74.126   1.687  1.00 44.85           N  
ATOM   3074  CA  ASP A 661      54.761  73.224   0.714  1.00 44.19           C  
ATOM   3075  C   ASP A 661      53.997  71.896   0.618  1.00 47.80           C  
ATOM   3076  O   ASP A 661      53.861  71.363  -0.486  1.00 49.17           O  
ATOM   3077  CB  ASP A 661      56.243  72.962   1.040  1.00 45.10           C  
ATOM   3078  CG  ASP A 661      57.188  74.142   0.878  1.00 57.24           C  
ATOM   3079  OD1 ASP A 661      56.735  75.212   0.409  1.00 59.26           O  
ATOM   3080  OD2 ASP A 661      58.378  74.001   1.238  1.00 63.23           O1-
ATOM   3081  N   GLU A 662      53.506  71.367   1.769  1.00 42.21           N  
ATOM   3082  CA  GLU A 662      52.746  70.113   1.849  1.00 41.21           C  
ATOM   3083  C   GLU A 662      51.394  70.236   1.135  1.00 46.31           C  
ATOM   3084  O   GLU A 662      50.998  69.323   0.412  1.00 45.98           O  
ATOM   3085  CB  GLU A 662      52.589  69.649   3.318  1.00 41.51           C  
ATOM   3086  CG  GLU A 662      51.984  68.257   3.512  1.00 46.17           C  
ATOM   3087  CD  GLU A 662      52.730  67.060   2.941  1.00 52.39           C  
ATOM   3088  OE1 GLU A 662      53.944  67.167   2.661  1.00 47.36           O  
ATOM   3089  OE2 GLU A 662      52.095  65.994   2.801  1.00 45.19           O1-
ATOM   3090  N   LYS A 663      50.720  71.387   1.302  1.00 43.67           N  
ATOM   3091  CA  LYS A 663      49.449  71.718   0.663  1.00 44.15           C  
ATOM   3092  C   LYS A 663      49.597  71.692  -0.884  1.00 49.16           C  
ATOM   3093  O   LYS A 663      48.776  71.070  -1.561  1.00 49.50           O  
ATOM   3094  CB  LYS A 663      48.970  73.095   1.166  1.00 47.14           C  
ATOM   3095  CG  LYS A 663      47.570  73.499   0.726  1.00 57.84           C  
ATOM   3096  CD  LYS A 663      47.170  74.839   1.326  1.00 67.10           C  
ATOM   3097  CE  LYS A 663      45.856  75.336   0.772  1.00 80.67           C  
ATOM   3098  N   ALA A 664      50.662  72.321  -1.422  1.00 46.21           N  
ATOM   3099  CA  ALA A 664      50.960  72.366  -2.864  1.00 47.35           C  
ATOM   3100  C   ALA A 664      51.248  70.971  -3.454  1.00 50.61           C  
ATOM   3101  O   ALA A 664      50.750  70.656  -4.537  1.00 50.88           O  
ATOM   3102  CB  ALA A 664      52.128  73.305  -3.135  1.00 48.84           C  
ATOM   3103  N   LEU A 665      52.042  70.144  -2.734  1.00 45.89           N  
ATOM   3104  CA  LEU A 665      52.396  68.775  -3.131  1.00 44.59           C  
ATOM   3105  C   LEU A 665      51.186  67.844  -3.170  1.00 46.22           C  
ATOM   3106  O   LEU A 665      51.094  67.041  -4.091  1.00 46.12           O  
ATOM   3107  CB  LEU A 665      53.484  68.184  -2.213  1.00 43.22           C  
ATOM   3108  CG  LEU A 665      54.932  68.661  -2.446  1.00 47.86           C  
ATOM   3109  CD1 LEU A 665      55.836  68.226  -1.293  1.00 45.87           C  
ATOM   3110  CD2 LEU A 665      55.501  68.135  -3.777  1.00 50.29           C  
ATOM   3111  N   ARG A 666      50.267  67.943  -2.178  1.00 41.90           N  
ATOM   3112  CA  ARG A 666      49.050  67.115  -2.113  1.00 41.82           C  
ATOM   3113  C   ARG A 666      48.076  67.420  -3.260  1.00 47.02           C  
ATOM   3114  O   ARG A 666      47.463  66.491  -3.785  1.00 47.47           O  
ATOM   3115  CB  ARG A 666      48.357  67.196  -0.735  1.00 39.95           C  
ATOM   3116  CG  ARG A 666      49.134  66.478   0.364  1.00 42.06           C  
ATOM   3117  CD  ARG A 666      48.410  66.448   1.709  1.00 45.58           C  
ATOM   3118  NE  ARG A 666      49.331  66.038   2.778  1.00 45.29           N  
ATOM   3119  CZ  ARG A 666      49.001  65.822   4.049  1.00 52.99           C  
ATOM   3120  NH1 ARG A 666      47.742  65.955   4.450  1.00 37.84           N1+
ATOM   3121  NH2 ARG A 666      49.927  65.461   4.929  1.00 40.08           N  
ATOM   3122  N   GLU A 667      47.972  68.704  -3.673  1.00 44.23           N  
ATOM   3123  CA  GLU A 667      47.128  69.157  -4.790  1.00 46.03           C  
ATOM   3124  C   GLU A 667      47.636  68.615  -6.137  1.00 50.80           C  
ATOM   3125  O   GLU A 667      46.823  68.222  -6.975  1.00 51.26           O  
ATOM   3126  CB  GLU A 667      47.037  70.695  -4.831  1.00 48.99           C  
ATOM   3127  CG  GLU A 667      46.151  71.273  -3.737  1.00 64.30           C  
ATOM   3128  CD  GLU A 667      46.249  72.764  -3.470  1.00 94.09           C  
ATOM   3129  OE1 GLU A 667      47.081  73.445  -4.114  1.00 98.68           O  
ATOM   3130  OE2 GLU A 667      45.495  73.249  -2.594  1.00 87.99           O1-
ATOM   3131  N   THR A 668      48.978  68.583  -6.324  1.00 47.67           N  
ATOM   3132  CA  THR A 668      49.665  68.073  -7.518  1.00 48.41           C  
ATOM   3133  C   THR A 668      49.432  66.558  -7.692  1.00 51.48           C  
ATOM   3134  O   THR A 668      49.128  66.131  -8.806  1.00 52.92           O  
ATOM   3135  CB  THR A 668      51.168  68.441  -7.482  1.00 54.58           C  
ATOM   3136  CG2 THR A 668      51.936  67.925  -8.691  1.00 51.12           C  
ATOM   3137  OG1 THR A 668      51.310  69.858  -7.415  1.00 58.22           O  
ATOM   3138  N   VAL A 669      49.577  65.755  -6.604  1.00 46.06           N  
ATOM   3139  CA  VAL A 669      49.389  64.292  -6.656  1.00 44.89           C  
ATOM   3140  C   VAL A 669      47.899  63.936  -6.878  1.00 47.74           C  
ATOM   3141  O   VAL A 669      47.622  62.933  -7.534  1.00 48.91           O  
ATOM   3142  CB  VAL A 669      50.047  63.498  -5.484  1.00 46.97           C  
ATOM   3143  CG1 VAL A 669      51.497  63.921  -5.291  1.00 46.12           C  
ATOM   3144  CG2 VAL A 669      49.272  63.616  -4.175  1.00 45.81           C  
ATOM   3145  N   ARG A 670      46.956  64.779  -6.390  1.00 42.43           N  
ATOM   3146  CA  ARG A 670      45.519  64.592  -6.627  1.00 42.93           C  
ATOM   3147  C   ARG A 670      45.180  64.819  -8.126  1.00 47.90           C  
ATOM   3148  O   ARG A 670      44.341  64.102  -8.683  1.00 48.24           O  
ATOM   3149  CB  ARG A 670      44.664  65.513  -5.719  1.00 42.28           C  
ATOM   3150  CG  ARG A 670      43.135  65.440  -5.967  1.00 48.81           C  
ATOM   3151  CD  ARG A 670      42.573  64.040  -5.718  1.00 49.04           C  
ATOM   3152  NE  ARG A 670      41.165  63.910  -6.087  1.00 50.97           N  
ATOM   3153  CZ  ARG A 670      40.732  63.559  -7.296  1.00 62.34           C  
ATOM   3154  NH1 ARG A 670      41.594  63.326  -8.278  1.00 47.71           N1+
ATOM   3155  NH2 ARG A 670      39.434  63.466  -7.538  1.00 50.19           N  
ATOM   3156  N   LYS A 671      45.855  65.790  -8.775  1.00 44.96           N  
ATOM   3157  CA  LYS A 671      45.656  66.088 -10.197  1.00 47.16           C  
ATOM   3158  C   LYS A 671      46.224  64.980 -11.099  1.00 51.34           C  
ATOM   3159  O   LYS A 671      45.822  64.871 -12.255  1.00 51.94           O  
ATOM   3160  CB  LYS A 671      46.207  67.476 -10.569  1.00 50.35           C  
ATOM   3161  CG  LYS A 671      45.306  68.620 -10.128  1.00 57.78           C  
ATOM   3162  CD  LYS A 671      45.987  69.967 -10.354  1.00 70.15           C  
ATOM   3163  CE  LYS A 671      45.092  71.140 -10.033  1.00 79.56           C  
ATOM   3164  N   LEU A 672      47.125  64.136 -10.547  1.00 47.41           N  
ATOM   3165  CA  LEU A 672      47.726  62.993 -11.239  1.00 47.67           C  
ATOM   3166  C   LEU A 672      46.816  61.733 -11.208  1.00 51.98           C  
ATOM   3167  O   LEU A 672      47.086  60.762 -11.926  1.00 52.43           O  
ATOM   3168  CB  LEU A 672      49.142  62.687 -10.680  1.00 46.21           C  
ATOM   3169  CG  LEU A 672      50.240  63.741 -10.921  1.00 51.00           C  
ATOM   3170  CD1 LEU A 672      51.511  63.385 -10.169  1.00 50.06           C  
ATOM   3171  CD2 LEU A 672      50.536  63.943 -12.419  1.00 54.16           C  
ATOM   3172  N   GLY A 673      45.732  61.785 -10.423  1.00 47.56           N  
ATOM   3173  CA  GLY A 673      44.756  60.702 -10.320  1.00 47.28           C  
ATOM   3174  C   GLY A 673      44.818  59.842  -9.068  1.00 50.04           C  
ATOM   3175  O   GLY A 673      44.172  58.791  -9.027  1.00 50.54           O  
ATOM   3176  N   VAL A 674      45.590  60.262  -8.034  1.00 44.28           N  
ATOM   3177  CA  VAL A 674      45.662  59.525  -6.761  1.00 42.17           C  
ATOM   3178  C   VAL A 674      44.455  59.990  -5.927  1.00 46.81           C  
ATOM   3179  O   VAL A 674      44.385  61.157  -5.534  1.00 45.90           O  
ATOM   3180  CB  VAL A 674      47.020  59.667  -6.003  1.00 43.17           C  
ATOM   3181  CG1 VAL A 674      47.048  58.782  -4.750  1.00 41.21           C  
ATOM   3182  CG2 VAL A 674      48.205  59.338  -6.909  1.00 43.05           C  
ATOM   3183  N   ILE A 675      43.491  59.096  -5.705  1.00 45.88           N  
ATOM   3184  CA  ILE A 675      42.262  59.440  -4.989  1.00 47.35           C  
ATOM   3185  C   ILE A 675      42.192  58.821  -3.595  1.00 52.07           C  
ATOM   3186  O   ILE A 675      41.835  59.527  -2.641  1.00 52.94           O  
ATOM   3187  CB  ILE A 675      40.997  59.126  -5.823  1.00 53.04           C  
ATOM   3188  CG1 ILE A 675      41.065  59.753  -7.243  1.00 54.77           C  
ATOM   3189  CG2 ILE A 675      39.757  59.612  -5.083  1.00 56.15           C  
ATOM   3190  CD1 ILE A 675      40.165  59.085  -8.293  1.00 62.17           C  
ATOM   3191  N   ASP A 676      42.509  57.518  -3.471  1.00 47.71           N  
ATOM   3192  CA  ASP A 676      42.467  56.830  -2.180  1.00 46.87           C  
ATOM   3193  C   ASP A 676      43.541  57.327  -1.221  1.00 47.05           C  
ATOM   3194  O   ASP A 676      44.609  57.752  -1.656  1.00 45.06           O  
ATOM   3195  CB  ASP A 676      42.539  55.308  -2.355  1.00 50.48           C  
ATOM   3196  CG  ASP A 676      41.809  54.519  -1.278  1.00 69.57           C  
ATOM   3197  OD1 ASP A 676      40.671  54.910  -0.914  1.00 72.44           O  
ATOM   3198  OD2 ASP A 676      42.351  53.490  -0.828  1.00 78.00           O1-
ATOM   3199  N   SER A 677      43.238  57.312   0.086  1.00 42.92           N  
ATOM   3200  CA  SER A 677      44.160  57.761   1.123  1.00 41.06           C  
ATOM   3201  C   SER A 677      43.906  57.064   2.471  1.00 44.12           C  
ATOM   3202  O   SER A 677      42.795  56.607   2.727  1.00 44.40           O  
ATOM   3203  CB  SER A 677      44.117  59.286   1.265  1.00 43.62           C  
ATOM   3204  OG  SER A 677      42.899  59.739   1.837  1.00 48.07           O  
ATOM   3205  N   GLU A 678      44.947  56.978   3.324  1.00 39.22           N  
ATOM   3206  CA  GLU A 678      44.853  56.392   4.665  1.00 38.96           C  
ATOM   3207  C   GLU A 678      45.917  56.997   5.577  1.00 40.43           C  
ATOM   3208  O   GLU A 678      47.042  57.206   5.130  1.00 38.21           O  
ATOM   3209  CB  GLU A 678      44.990  54.853   4.626  1.00 41.15           C  
ATOM   3210  CG  GLU A 678      44.468  54.187   5.893  1.00 54.87           C  
ATOM   3211  CD  GLU A 678      44.763  52.714   6.110  1.00 78.16           C  
ATOM   3212  OE1 GLU A 678      45.006  51.994   5.113  1.00 75.45           O  
ATOM   3213  OE2 GLU A 678      44.697  52.269   7.281  1.00 68.20           O1-
ATOM   3214  N   ARG A 679      45.583  57.280   6.829  1.00 37.69           N  
ATOM   3215  CA  ARG A 679      46.539  57.824   7.786  1.00 36.75           C  
ATOM   3216  C   ARG A 679      47.581  56.780   8.168  1.00 39.07           C  
ATOM   3217  O   ARG A 679      47.252  55.628   8.327  1.00 38.38           O  
ATOM   3218  CB  ARG A 679      45.828  58.331   9.042  1.00 38.23           C  
ATOM   3219  CG  ARG A 679      46.764  58.911  10.086  1.00 47.50           C  
ATOM   3220  CD  ARG A 679      46.089  59.223  11.410  1.00 54.93           C  
ATOM   3221  NE  ARG A 679      45.000  60.176  11.258  1.00 64.42           N  
ATOM   3222  CZ  ARG A 679      45.080  61.477  11.510  1.00 71.61           C  
ATOM   3223  NH1 ARG A 679      46.203  62.015  11.947  1.00 43.95           N1+
ATOM   3224  NH2 ARG A 679      44.019  62.239  11.325  1.00 59.11           N  
ATOM   3225  N   MET A 680      48.840  57.184   8.282  1.00 35.27           N  
ATOM   3226  CA  MET A 680      49.917  56.272   8.653  1.00 34.74           C  
ATOM   3227  C   MET A 680      50.875  56.880   9.677  1.00 38.32           C  
ATOM   3228  O   MET A 680      51.318  57.993   9.498  1.00 36.92           O  
ATOM   3229  CB  MET A 680      50.684  55.849   7.402  1.00 36.58           C  
ATOM   3230  CG  MET A 680      51.549  54.621   7.574  1.00 40.86           C  
ATOM   3231  SD  MET A 680      52.334  54.041   6.073  1.00 45.92           S  
ATOM   3232  CE  MET A 680      53.694  55.164   5.933  1.00 42.01           C  
ATOM   3233  N   ASP A 681      51.215  56.135  10.725  1.00 35.62           N  
ATOM   3234  CA  ASP A 681      52.147  56.594  11.759  1.00 34.13           C  
ATOM   3235  C   ASP A 681      53.588  56.285  11.359  1.00 38.08           C  
ATOM   3236  O   ASP A 681      54.177  55.342  11.839  1.00 38.93           O  
ATOM   3237  CB  ASP A 681      51.843  55.937  13.104  1.00 35.66           C  
ATOM   3238  CG  ASP A 681      50.519  56.369  13.693  1.00 41.62           C  
ATOM   3239  OD1 ASP A 681      50.032  57.452  13.370  1.00 42.92           O  
ATOM   3240  OD2 ASP A 681      49.960  55.622  14.497  1.00 43.32           O1-
ATOM   3241  N   PHE A 682      54.139  57.117  10.491  1.00 34.15           N  
ATOM   3242  CA  PHE A 682      55.496  56.981   9.930  1.00 33.82           C  
ATOM   3243  C   PHE A 682      56.619  56.824  10.966  1.00 38.73           C  
ATOM   3244  O   PHE A 682      57.592  56.099  10.696  1.00 38.70           O  
ATOM   3245  CB  PHE A 682      55.824  58.154   8.991  1.00 34.59           C  
ATOM   3246  CG  PHE A 682      55.172  58.130   7.625  1.00 35.58           C  
ATOM   3247  CD1 PHE A 682      53.910  58.687   7.426  1.00 37.33           C  
ATOM   3248  CD2 PHE A 682      55.845  57.610   6.522  1.00 37.14           C  
ATOM   3249  CE1 PHE A 682      53.322  58.696   6.157  1.00 38.03           C  
ATOM   3250  CE2 PHE A 682      55.258  57.626   5.252  1.00 39.57           C  
ATOM   3251  CZ  PHE A 682      54.002  58.169   5.077  1.00 37.54           C  
ATOM   3252  N   GLU A 683      56.497  57.505  12.137  1.00 34.55           N  
ATOM   3253  CA  GLU A 683      57.522  57.475  13.203  1.00 35.06           C  
ATOM   3254  C   GLU A 683      57.747  56.075  13.814  1.00 39.48           C  
ATOM   3255  O   GLU A 683      58.791  55.848  14.422  1.00 40.49           O  
ATOM   3256  CB  GLU A 683      57.250  58.533  14.304  1.00 36.18           C  
ATOM   3257  CG  GLU A 683      56.059  58.264  15.226  1.00 39.22           C  
ATOM   3258  CD  GLU A 683      54.667  58.594  14.721  1.00 50.85           C  
ATOM   3259  OE1 GLU A 683      54.510  58.920  13.521  1.00 38.99           O  
ATOM   3260  OE2 GLU A 683      53.726  58.548  15.544  1.00 49.59           O1-
ATOM   3261  N   LEU A 684      56.786  55.147  13.636  1.00 35.83           N  
ATOM   3262  CA  LEU A 684      56.872  53.765  14.137  1.00 35.93           C  
ATOM   3263  C   LEU A 684      57.699  52.863  13.222  1.00 40.96           C  
ATOM   3264  O   LEU A 684      58.187  51.818  13.663  1.00 42.06           O  
ATOM   3265  CB  LEU A 684      55.465  53.156  14.355  1.00 35.42           C  
ATOM   3266  CG  LEU A 684      54.532  53.878  15.350  1.00 38.89           C  
ATOM   3267  CD1 LEU A 684      53.162  53.221  15.375  1.00 39.26           C  
ATOM   3268  CD2 LEU A 684      55.134  53.939  16.769  1.00 37.39           C  
ATOM   3269  N   LEU A 685      57.856  53.248  11.954  1.00 38.14           N  
ATOM   3270  CA  LEU A 685      58.633  52.431  11.014  1.00 39.31           C  
ATOM   3271  C   LEU A 685      60.137  52.629  11.189  1.00 46.17           C  
ATOM   3272  O   LEU A 685      60.572  53.780  11.266  1.00 45.83           O  
ATOM   3273  CB  LEU A 685      58.273  52.757   9.551  1.00 38.15           C  
ATOM   3274  CG  LEU A 685      56.957  52.236   8.977  1.00 41.75           C  
ATOM   3275  CD1 LEU A 685      56.586  53.014   7.722  1.00 39.98           C  
ATOM   3276  CD2 LEU A 685      57.039  50.734   8.645  1.00 43.99           C  
ATOM   3277  N   PRO A 686      60.970  51.556  11.140  1.00 45.32           N  
ATOM   3278  CA  PRO A 686      62.432  51.770  11.108  1.00 45.97           C  
ATOM   3279  C   PRO A 686      62.768  52.610   9.861  1.00 49.54           C  
ATOM   3280  O   PRO A 686      62.022  52.554   8.882  1.00 46.46           O  
ATOM   3281  CB  PRO A 686      62.997  50.351  10.963  1.00 49.15           C  
ATOM   3282  CG  PRO A 686      61.899  49.442  11.410  1.00 54.15           C  
ATOM   3283  CD  PRO A 686      60.636  50.125  10.987  1.00 48.21           C  
ATOM   3284  N   ASP A 687      63.839  53.426   9.918  1.00 49.72           N  
ATOM   3285  CA  ASP A 687      64.262  54.326   8.832  1.00 50.35           C  
ATOM   3286  C   ASP A 687      64.413  53.646   7.480  1.00 55.71           C  
ATOM   3287  O   ASP A 687      63.844  54.132   6.493  1.00 54.11           O  
ATOM   3288  CB  ASP A 687      65.546  55.083   9.203  1.00 53.66           C  
ATOM   3289  CG  ASP A 687      65.349  56.304  10.094  1.00 66.71           C  
ATOM   3290  OD1 ASP A 687      64.211  56.518  10.580  1.00 65.01           O  
ATOM   3291  OD2 ASP A 687      66.326  57.048  10.300  1.00 77.13           O1-
ATOM   3292  N   ASP A 688      65.112  52.483   7.442  1.00 54.36           N  
ATOM   3293  CA  ASP A 688      65.328  51.719   6.206  1.00 55.01           C  
ATOM   3294  C   ASP A 688      64.019  51.182   5.598  1.00 56.68           C  
ATOM   3295  O   ASP A 688      64.031  50.723   4.451  1.00 57.31           O  
ATOM   3296  CB  ASP A 688      66.396  50.605   6.387  1.00 59.46           C  
ATOM   3297  CG  ASP A 688      66.114  49.486   7.384  1.00 75.01           C  
ATOM   3298  OD1 ASP A 688      65.175  49.631   8.201  1.00 75.41           O  
ATOM   3299  OD2 ASP A 688      66.863  48.484   7.374  1.00 84.95           O1-
ATOM   3300  N   GLU A 689      62.884  51.312   6.334  1.00 49.99           N  
ATOM   3301  CA  GLU A 689      61.550  50.915   5.872  1.00 48.88           C  
ATOM   3302  C   GLU A 689      60.677  52.109   5.397  1.00 48.92           C  
ATOM   3303  O   GLU A 689      59.531  51.895   5.001  1.00 48.08           O  
ATOM   3304  CB  GLU A 689      60.817  50.077   6.940  1.00 50.74           C  
ATOM   3305  CG  GLU A 689      61.304  48.638   7.023  1.00 61.02           C  
ATOM   3306  CD  GLU A 689      60.628  47.767   8.064  1.00 77.73           C  
ATOM   3307  OE1 GLU A 689      59.380  47.794   8.157  1.00 64.51           O  
ATOM   3308  OE2 GLU A 689      61.350  47.017   8.758  1.00 80.42           O1-
ATOM   3309  N   ARG A 690      61.212  53.349   5.408  1.00 43.72           N  
ATOM   3310  CA  ARG A 690      60.423  54.513   4.978  1.00 42.25           C  
ATOM   3311  C   ARG A 690      61.237  55.527   4.124  1.00 44.01           C  
ATOM   3312  O   ARG A 690      61.020  56.736   4.197  1.00 42.82           O  
ATOM   3313  CB  ARG A 690      59.696  55.192   6.173  1.00 41.87           C  
ATOM   3314  CG  ARG A 690      60.564  55.520   7.395  1.00 44.92           C  
ATOM   3315  CD  ARG A 690      59.828  56.506   8.286  1.00 43.94           C  
ATOM   3316  NE  ARG A 690      60.419  56.605   9.621  1.00 44.03           N  
ATOM   3317  CZ  ARG A 690      60.494  57.726  10.339  1.00 50.41           C  
ATOM   3318  NH1 ARG A 690      60.049  58.877   9.841  1.00 29.81           N1+
ATOM   3319  NH2 ARG A 690      61.034  57.709  11.547  1.00 33.81           N  
ATOM   3320  N   GLN A 691      62.113  55.015   3.266  1.00 41.01           N  
ATOM   3321  CA  GLN A 691      62.906  55.833   2.344  1.00 41.02           C  
ATOM   3322  C   GLN A 691      62.309  55.819   0.941  1.00 43.87           C  
ATOM   3323  O   GLN A 691      61.842  54.768   0.503  1.00 44.94           O  
ATOM   3324  CB  GLN A 691      64.370  55.355   2.312  1.00 43.16           C  
ATOM   3325  CG  GLN A 691      65.134  55.804   3.561  1.00 57.90           C  
ATOM   3326  CD  GLN A 691      66.262  54.893   3.988  1.00 79.20           C  
ATOM   3327  NE2 GLN A 691      67.153  55.427   4.810  1.00 75.82           N  
ATOM   3328  OE1 GLN A 691      66.324  53.706   3.644  1.00 73.13           O  
ATOM   3329  N   CYS A 692      62.322  56.976   0.237  1.00 38.20           N  
ATOM   3330  CA  CYS A 692      61.860  57.088  -1.154  1.00 37.13           C  
ATOM   3331  C   CYS A 692      62.760  56.181  -2.031  1.00 45.36           C  
ATOM   3332  O   CYS A 692      63.987  56.219  -1.898  1.00 46.18           O  
ATOM   3333  CB  CYS A 692      61.892  58.547  -1.622  1.00 36.08           C  
ATOM   3334  SG  CYS A 692      61.490  58.799  -3.385  1.00 40.10           S  
ATOM   3335  N   VAL A 693      62.144  55.327  -2.869  1.00 43.78           N  
ATOM   3336  CA  VAL A 693      62.815  54.394  -3.794  1.00 46.29           C  
ATOM   3337  C   VAL A 693      63.769  55.160  -4.760  1.00 50.92           C  
ATOM   3338  O   VAL A 693      64.852  54.670  -5.086  1.00 51.33           O  
ATOM   3339  CB  VAL A 693      61.743  53.513  -4.533  1.00 51.75           C  
ATOM   3340  CG1 VAL A 693      62.249  52.952  -5.855  1.00 53.29           C  
ATOM   3341  CG2 VAL A 693      61.250  52.383  -3.635  1.00 51.57           C  
ATOM   3342  N   LYS A 694      63.381  56.388  -5.147  1.00 47.02           N  
ATOM   3343  CA  LYS A 694      64.141  57.240  -6.056  1.00 46.86           C  
ATOM   3344  C   LYS A 694      65.228  58.101  -5.385  1.00 49.14           C  
ATOM   3345  O   LYS A 694      66.395  57.949  -5.728  1.00 49.53           O  
ATOM   3346  CB  LYS A 694      63.178  58.127  -6.885  1.00 48.47           C  
ATOM   3347  CG  LYS A 694      63.847  58.934  -8.016  1.00 61.13           C  
ATOM   3348  CD  LYS A 694      64.309  58.065  -9.200  1.00 67.68           C  
ATOM   3349  CE  LYS A 694      64.900  58.884 -10.323  1.00 76.82           C  
ATOM   3350  N   CYS A 695      64.850  59.030  -4.475  1.00 44.32           N  
ATOM   3351  CA  CYS A 695      65.773  60.005  -3.900  1.00 44.20           C  
ATOM   3352  C   CYS A 695      66.347  59.643  -2.522  1.00 47.73           C  
ATOM   3353  O   CYS A 695      67.213  60.380  -2.032  1.00 47.27           O  
ATOM   3354  CB  CYS A 695      65.130  61.385  -3.882  1.00 44.20           C  
ATOM   3355  SG  CYS A 695      63.871  61.589  -2.604  1.00 46.69           S  
ATOM   3356  N   LYS A 696      65.868  58.538  -1.892  1.00 43.19           N  
ATOM   3357  CA  LYS A 696      66.324  58.022  -0.583  1.00 42.44           C  
ATOM   3358  C   LYS A 696      65.955  58.905   0.629  1.00 45.03           C  
ATOM   3359  O   LYS A 696      66.477  58.662   1.722  1.00 44.11           O  
ATOM   3360  CB  LYS A 696      67.855  57.699  -0.564  1.00 45.88           C  
ATOM   3361  CG  LYS A 696      68.389  56.934  -1.785  1.00 53.42           C  
ATOM   3362  CD  LYS A 696      67.727  55.574  -2.005  1.00 58.29           C  
ATOM   3363  CE  LYS A 696      68.078  55.006  -3.362  1.00 69.60           C  
ATOM   3364  NZ  LYS A 696      67.336  53.748  -3.636  1.00 79.85           N1+
ATOM   3365  N   THR A 697      65.045  59.889   0.461  1.00 41.28           N  
ATOM   3366  CA  THR A 697      64.612  60.753   1.568  1.00 40.15           C  
ATOM   3367  C   THR A 697      63.811  59.955   2.626  1.00 42.95           C  
ATOM   3368  O   THR A 697      63.103  59.008   2.274  1.00 42.54           O  
ATOM   3369  CB  THR A 697      63.857  61.998   1.035  1.00 46.20           C  
ATOM   3370  CG2 THR A 697      62.349  61.732   0.735  1.00 41.08           C  
ATOM   3371  OG1 THR A 697      63.978  63.061   1.979  1.00 42.61           O  
ATOM   3372  N   THR A 698      63.948  60.324   3.907  1.00 38.48           N  
ATOM   3373  CA  THR A 698      63.208  59.705   5.008  1.00 37.33           C  
ATOM   3374  C   THR A 698      61.806  60.338   5.019  1.00 38.82           C  
ATOM   3375  O   THR A 698      61.683  61.543   5.250  1.00 36.91           O  
ATOM   3376  CB  THR A 698      63.973  59.865   6.341  1.00 39.95           C  
ATOM   3377  CG2 THR A 698      63.216  59.270   7.544  1.00 37.56           C  
ATOM   3378  OG1 THR A 698      65.212  59.194   6.213  1.00 43.02           O  
ATOM   3379  N   CYS A 699      60.785  59.556   4.706  1.00 35.54           N  
ATOM   3380  CA  CYS A 699      59.418  60.058   4.653  1.00 34.41           C  
ATOM   3381  C   CYS A 699      58.756  60.226   6.025  1.00 35.98           C  
ATOM   3382  O   CYS A 699      58.966  59.423   6.903  1.00 35.59           O  
ATOM   3383  CB  CYS A 699      58.563  59.159   3.745  1.00 35.59           C  
ATOM   3384  SG  CYS A 699      59.027  59.102   1.999  1.00 40.60           S  
ATOM   3385  N   PHE A 700      58.033  61.324   6.216  1.00 31.66           N  
ATOM   3386  CA  PHE A 700      57.272  61.565   7.442  1.00 30.06           C  
ATOM   3387  C   PHE A 700      55.866  62.130   7.219  1.00 35.17           C  
ATOM   3388  O   PHE A 700      54.893  61.560   7.666  1.00 36.00           O  
ATOM   3389  CB  PHE A 700      58.014  62.406   8.478  1.00 30.73           C  
ATOM   3390  CG  PHE A 700      57.214  62.639   9.723  1.00 30.26           C  
ATOM   3391  CD1 PHE A 700      57.044  61.633  10.641  1.00 31.68           C  
ATOM   3392  CD2 PHE A 700      56.594  63.846   9.948  1.00 29.44           C  
ATOM   3393  CE1 PHE A 700      56.289  61.828  11.770  1.00 31.49           C  
ATOM   3394  CE2 PHE A 700      55.840  64.050  11.075  1.00 31.17           C  
ATOM   3395  CZ  PHE A 700      55.686  63.040  11.989  1.00 29.54           C  
ATOM   3396  N   MET A 701      55.783  63.285   6.572  1.00 32.79           N  
ATOM   3397  CA  MET A 701      54.509  63.938   6.296  1.00 31.81           C  
ATOM   3398  C   MET A 701      53.582  63.146   5.386  1.00 35.22           C  
ATOM   3399  O   MET A 701      52.405  63.069   5.638  1.00 35.19           O  
ATOM   3400  CB  MET A 701      54.723  65.338   5.729  1.00 34.46           C  
ATOM   3401  CG  MET A 701      55.258  66.347   6.726  1.00 39.43           C  
ATOM   3402  SD  MET A 701      54.101  66.974   7.948  1.00 44.62           S  
ATOM   3403  CE  MET A 701      53.251  68.166   6.955  1.00 41.89           C  
ATOM   3404  N   SER A 702      54.135  62.561   4.335  1.00 32.40           N  
ATOM   3405  CA  SER A 702      53.377  61.750   3.374  1.00 33.58           C  
ATOM   3406  C   SER A 702      54.244  60.945   2.390  1.00 38.16           C  
ATOM   3407  O   SER A 702      55.438  61.213   2.228  1.00 37.31           O  
ATOM   3408  CB  SER A 702      52.371  62.608   2.603  1.00 37.61           C  
ATOM   3409  OG  SER A 702      53.044  63.639   1.906  1.00 45.20           O  
ATOM   3410  N   ALA A 703      53.618  59.948   1.736  1.00 35.36           N  
ATOM   3411  CA  ALA A 703      54.256  59.058   0.758  1.00 35.50           C  
ATOM   3412  C   ALA A 703      53.175  58.372  -0.095  1.00 39.39           C  
ATOM   3413  O   ALA A 703      51.989  58.465   0.232  1.00 38.46           O  
ATOM   3414  CB  ALA A 703      55.113  58.007   1.472  1.00 35.58           C  
ATOM   3415  N   ILE A 704      53.591  57.694  -1.188  1.00 36.72           N  
ATOM   3416  CA  ILE A 704      52.697  56.957  -2.083  1.00 36.95           C  
ATOM   3417  C   ILE A 704      53.036  55.450  -2.053  1.00 41.39           C  
ATOM   3418  O   ILE A 704      54.207  55.076  -2.127  1.00 39.41           O  
ATOM   3419  CB  ILE A 704      52.709  57.531  -3.537  1.00 40.78           C  
ATOM   3420  CG1 ILE A 704      52.387  59.057  -3.587  1.00 40.96           C  
ATOM   3421  CG2 ILE A 704      51.791  56.724  -4.485  1.00 41.95           C  
ATOM   3422  CD1 ILE A 704      50.868  59.504  -3.336  1.00 45.43           C  
ATOM   3423  N   SER A 705      51.998  54.593  -1.955  1.00 39.61           N  
ATOM   3424  CA  SER A 705      52.172  53.142  -1.998  1.00 40.17           C  
ATOM   3425  C   SER A 705      51.243  52.504  -3.044  1.00 46.77           C  
ATOM   3426  O   SER A 705      50.256  53.118  -3.453  1.00 46.67           O  
ATOM   3427  CB  SER A 705      51.956  52.519  -0.619  1.00 40.76           C  
ATOM   3428  OG  SER A 705      50.637  52.701  -0.138  1.00 44.47           O  
ATOM   3429  N   CYS A 706      51.579  51.287  -3.487  1.00 45.41           N  
ATOM   3430  CA  CYS A 706      50.769  50.474  -4.395  1.00 46.76           C  
ATOM   3431  C   CYS A 706      50.801  49.021  -3.933  1.00 53.88           C  
ATOM   3432  O   CYS A 706      51.859  48.534  -3.519  1.00 53.86           O  
ATOM   3433  CB  CYS A 706      51.216  50.612  -5.846  1.00 47.34           C  
ATOM   3434  SG  CYS A 706      50.138  49.753  -7.028  1.00 52.89           S  
ATOM   3435  N  ASER A 707      49.648  48.336  -4.016  0.48 52.34           N  
ATOM   3436  N  BSER A 707      49.650  48.328  -4.002  0.51 52.40           N  
ATOM   3437  CA ASER A 707      49.459  46.931  -3.633  0.48 53.73           C  
ATOM   3438  CA BSER A 707      49.507  46.921  -3.603  0.51 53.80           C  
ATOM   3439  C  ASER A 707      50.377  45.952  -4.390  0.48 59.88           C  
ATOM   3440  C  BSER A 707      50.425  45.959  -4.373  0.51 59.89           C  
ATOM   3441  O  ASER A 707      50.695  44.887  -3.856  0.48 60.47           O  
ATOM   3442  O  BSER A 707      50.789  44.913  -3.831  0.51 60.46           O  
ATOM   3443  CB ASER A 707      47.995  46.525  -3.794  0.48 57.37           C  
ATOM   3444  CB BSER A 707      48.052  46.471  -3.712  0.51 57.53           C  
ATOM   3445  OG ASER A 707      47.518  46.791  -5.104  0.48 64.79           O  
ATOM   3446  OG BSER A 707      47.383  46.629  -2.474  0.51 63.83           O  
ATOM   3447  N   CYS A 708      50.810  46.323  -5.615  1.00 57.32           N  
ATOM   3448  CA  CYS A 708      51.698  45.514  -6.464  1.00 59.78           C  
ATOM   3449  C   CYS A 708      53.162  45.473  -5.977  1.00 63.31           C  
ATOM   3450  O   CYS A 708      53.902  44.577  -6.387  1.00 63.88           O  
ATOM   3451  CB  CYS A 708      51.609  45.962  -7.919  1.00 61.94           C  
ATOM   3452  SG  CYS A 708      52.747  47.301  -8.354  1.00 65.28           S  
ATOM   3453  N   LYS A 709      53.589  46.462  -5.151  1.00 58.43           N  
ATOM   3454  CA  LYS A 709      54.948  46.556  -4.596  1.00 57.31           C  
ATOM   3455  C   LYS A 709      54.850  46.640  -3.057  1.00 60.91           C  
ATOM   3456  O   LYS A 709      55.001  47.735  -2.502  1.00 59.20           O  
ATOM   3457  CB  LYS A 709      55.694  47.780  -5.173  1.00 58.31           C  
ATOM   3458  CG  LYS A 709      55.911  47.767  -6.683  1.00 62.27           C  
ATOM   3459  CD  LYS A 709      57.145  46.993  -7.098  1.00 64.48           C  
ATOM   3460  CE  LYS A 709      57.379  47.062  -8.586  1.00 73.75           C  
ATOM   3461  NZ  LYS A 709      57.947  48.372  -9.008  1.00 81.35           N1+
ATOM   3462  N   PRO A 710      54.559  45.517  -2.344  1.00 59.28           N  
ATOM   3463  CA  PRO A 710      54.403  45.599  -0.877  1.00 58.28           C  
ATOM   3464  C   PRO A 710      55.638  46.091  -0.128  1.00 60.56           C  
ATOM   3465  O   PRO A 710      56.738  45.593  -0.356  1.00 62.16           O  
ATOM   3466  CB  PRO A 710      54.011  44.172  -0.465  1.00 61.81           C  
ATOM   3467  CG  PRO A 710      53.588  43.492  -1.720  1.00 67.83           C  
ATOM   3468  CD  PRO A 710      54.350  44.134  -2.827  1.00 63.13           C  
ATOM   3469  N   GLY A 711      55.439  47.086   0.732  1.00 53.82           N  
ATOM   3470  CA  GLY A 711      56.504  47.673   1.537  1.00 52.32           C  
ATOM   3471  C   GLY A 711      57.245  48.846   0.918  1.00 54.07           C  
ATOM   3472  O   GLY A 711      57.897  49.596   1.645  1.00 52.94           O  
ATOM   3473  N   LEU A 712      57.169  49.020  -0.422  1.00 49.84           N  
ATOM   3474  CA  LEU A 712      57.870  50.117  -1.105  1.00 48.25           C  
ATOM   3475  C   LEU A 712      57.122  51.453  -1.039  1.00 48.92           C  
ATOM   3476  O   LEU A 712      55.894  51.473  -1.050  1.00 48.45           O  
ATOM   3477  CB  LEU A 712      58.228  49.755  -2.561  1.00 49.19           C  
ATOM   3478  CG  LEU A 712      59.182  48.559  -2.768  1.00 55.15           C  
ATOM   3479  CD1 LEU A 712      59.376  48.271  -4.245  1.00 56.07           C  
ATOM   3480  CD2 LEU A 712      60.545  48.782  -2.094  1.00 56.46           C  
ATOM   3481  N   LEU A 713      57.873  52.566  -0.978  1.00 43.44           N  
ATOM   3482  CA  LEU A 713      57.331  53.927  -0.911  1.00 42.08           C  
ATOM   3483  C   LEU A 713      58.099  54.907  -1.815  1.00 45.85           C  
ATOM   3484  O   LEU A 713      59.293  54.735  -2.056  1.00 45.38           O  
ATOM   3485  CB  LEU A 713      57.407  54.471   0.548  1.00 40.96           C  
ATOM   3486  CG  LEU A 713      56.580  53.783   1.649  1.00 45.12           C  
ATOM   3487  CD1 LEU A 713      56.962  54.326   3.020  1.00 44.36           C  
ATOM   3488  CD2 LEU A 713      55.070  53.977   1.430  1.00 46.04           C  
ATOM   3489  N   VAL A 714      57.403  55.961  -2.273  1.00 41.29           N  
ATOM   3490  CA  VAL A 714      57.975  57.097  -2.992  1.00 40.06           C  
ATOM   3491  C   VAL A 714      57.531  58.378  -2.263  1.00 43.12           C  
ATOM   3492  O   VAL A 714      56.436  58.397  -1.702  1.00 42.19           O  
ATOM   3493  CB  VAL A 714      57.697  57.165  -4.524  1.00 43.38           C  
ATOM   3494  CG1 VAL A 714      58.527  56.138  -5.293  1.00 43.90           C  
ATOM   3495  CG2 VAL A 714      56.209  57.056  -4.859  1.00 42.59           C  
ATOM   3496  N   CYS A 715      58.368  59.441  -2.265  1.00 39.86           N  
ATOM   3497  CA  CYS A 715      57.970  60.733  -1.689  1.00 38.62           C  
ATOM   3498  C   CYS A 715      57.040  61.396  -2.724  1.00 40.57           C  
ATOM   3499  O   CYS A 715      56.925  60.875  -3.838  1.00 39.83           O  
ATOM   3500  CB  CYS A 715      59.179  61.609  -1.327  1.00 38.78           C  
ATOM   3501  SG  CYS A 715      60.031  62.367  -2.736  1.00 44.41           S  
ATOM   3502  N   LEU A 716      56.377  62.508  -2.378  1.00 37.17           N  
ATOM   3503  CA  LEU A 716      55.414  63.141  -3.290  1.00 38.50           C  
ATOM   3504  C   LEU A 716      56.053  63.807  -4.527  1.00 44.07           C  
ATOM   3505  O   LEU A 716      55.326  64.166  -5.453  1.00 45.14           O  
ATOM   3506  CB  LEU A 716      54.453  64.110  -2.566  1.00 38.39           C  
ATOM   3507  CG  LEU A 716      53.545  63.556  -1.425  1.00 42.05           C  
ATOM   3508  CD1 LEU A 716      52.324  64.437  -1.221  1.00 42.63           C  
ATOM   3509  CD2 LEU A 716      53.075  62.143  -1.676  1.00 42.46           C  
ATOM   3510  N   HIS A 717      57.392  63.921  -4.571  1.00 41.11           N  
ATOM   3511  CA  HIS A 717      58.109  64.453  -5.732  1.00 42.29           C  
ATOM   3512  C   HIS A 717      58.320  63.360  -6.778  1.00 47.37           C  
ATOM   3513  O   HIS A 717      58.525  63.678  -7.946  1.00 49.39           O  
ATOM   3514  CB  HIS A 717      59.486  65.009  -5.321  1.00 43.01           C  
ATOM   3515  CG  HIS A 717      59.415  66.273  -4.536  1.00 46.03           C  
ATOM   3516  CD2 HIS A 717      59.249  67.547  -4.963  1.00 48.51           C  
ATOM   3517  ND1 HIS A 717      59.511  66.270  -3.156  1.00 46.47           N  
ATOM   3518  CE1 HIS A 717      59.391  67.536  -2.786  1.00 45.82           C  
ATOM   3519  NE2 HIS A 717      59.236  68.341  -3.838  1.00 47.54           N  
ATOM   3520  N   HIS A 718      58.286  62.079  -6.365  1.00 43.14           N  
ATOM   3521  CA  HIS A 718      58.580  60.958  -7.259  1.00 43.74           C  
ATOM   3522  C   HIS A 718      57.434  59.940  -7.447  1.00 48.23           C  
ATOM   3523  O   HIS A 718      57.694  58.739  -7.573  1.00 48.45           O  
ATOM   3524  CB  HIS A 718      59.870  60.272  -6.773  1.00 43.95           C  
ATOM   3525  CG  HIS A 718      61.046  61.200  -6.799  1.00 47.81           C  
ATOM   3526  CD2 HIS A 718      61.662  61.785  -7.853  1.00 50.93           C  
ATOM   3527  ND1 HIS A 718      61.628  61.660  -5.633  1.00 48.57           N  
ATOM   3528  CE1 HIS A 718      62.588  62.484  -6.016  1.00 49.02           C  
ATOM   3529  NE2 HIS A 718      62.648  62.586  -7.339  1.00 50.92           N  
ATOM   3530  N   VAL A 719      56.184  60.435  -7.558  1.00 45.49           N  
ATOM   3531  CA  VAL A 719      54.958  59.640  -7.769  1.00 45.83           C  
ATOM   3532  C   VAL A 719      55.059  58.731  -9.020  1.00 51.54           C  
ATOM   3533  O   VAL A 719      54.614  57.580  -8.972  1.00 50.74           O  
ATOM   3534  CB  VAL A 719      53.692  60.551  -7.790  1.00 50.33           C  
ATOM   3535  CG1 VAL A 719      52.405  59.744  -7.959  1.00 50.13           C  
ATOM   3536  CG2 VAL A 719      53.612  61.383  -6.521  1.00 49.37           C  
ATOM   3537  N   LYS A 720      55.688  59.230 -10.108  1.00 49.36           N  
ATOM   3538  CA  LYS A 720      55.864  58.490 -11.368  1.00 50.93           C  
ATOM   3539  C   LYS A 720      56.964  57.397 -11.331  1.00 54.94           C  
ATOM   3540  O   LYS A 720      57.124  56.674 -12.317  1.00 56.30           O  
ATOM   3541  CB  LYS A 720      56.121  59.471 -12.531  1.00 55.65           C  
ATOM   3542  CG  LYS A 720      54.990  60.482 -12.744  1.00 73.59           C  
ATOM   3543  CD  LYS A 720      55.362  61.579 -13.740  1.00 82.65           C  
ATOM   3544  CE  LYS A 720      54.295  62.644 -13.837  1.00 85.26           C  
ATOM   3545  N   GLU A 721      57.690  57.255 -10.201  1.00 49.74           N  
ATOM   3546  CA  GLU A 721      58.816  56.311 -10.051  1.00 49.86           C  
ATOM   3547  C   GLU A 721      58.523  55.005  -9.282  1.00 52.45           C  
ATOM   3548  O   GLU A 721      59.451  54.222  -9.064  1.00 51.91           O  
ATOM   3549  CB  GLU A 721      60.027  57.018  -9.384  1.00 50.65           C  
ATOM   3550  CG  GLU A 721      60.439  58.350  -9.991  1.00 61.20           C  
ATOM   3551  CD  GLU A 721      60.998  58.323 -11.401  1.00 82.43           C  
ATOM   3552  OE1 GLU A 721      61.613  57.302 -11.789  1.00 77.26           O  
ATOM   3553  OE2 GLU A 721      60.839  59.341 -12.111  1.00 75.74           O1-
ATOM   3554  N   LEU A 722      57.273  54.779  -8.842  1.00 48.86           N  
ATOM   3555  CA  LEU A 722      56.949  53.593  -8.037  1.00 48.11           C  
ATOM   3556  C   LEU A 722      56.748  52.300  -8.864  1.00 54.04           C  
ATOM   3557  O   LEU A 722      57.440  51.313  -8.604  1.00 53.69           O  
ATOM   3558  CB  LEU A 722      55.744  53.876  -7.124  1.00 46.48           C  
ATOM   3559  CG  LEU A 722      55.322  52.795  -6.109  1.00 50.14           C  
ATOM   3560  CD1 LEU A 722      56.338  52.647  -4.977  1.00 49.01           C  
ATOM   3561  CD2 LEU A 722      53.959  53.119  -5.531  1.00 50.93           C  
ATOM   3562  N   CYS A 723      55.799  52.300  -9.830  1.00 51.63           N  
ATOM   3563  CA  CYS A 723      55.466  51.133 -10.658  1.00 52.77           C  
ATOM   3564  C   CYS A 723      54.718  51.539 -11.935  1.00 57.02           C  
ATOM   3565  O   CYS A 723      54.469  52.726 -12.143  1.00 56.01           O  
ATOM   3566  CB  CYS A 723      54.667  50.116  -9.843  1.00 53.02           C  
ATOM   3567  SG  CYS A 723      53.041  50.709  -9.304  1.00 55.90           S  
ATOM   3568  N   SER A 724      54.343  50.550 -12.773  1.00 55.39           N  
ATOM   3569  CA  SER A 724      53.643  50.759 -14.046  1.00 57.11           C  
ATOM   3570  C   SER A 724      52.100  50.809 -13.929  1.00 61.61           C  
ATOM   3571  O   SER A 724      51.434  51.061 -14.936  1.00 62.63           O  
ATOM   3572  CB  SER A 724      54.076  49.713 -15.071  1.00 62.16           C  
ATOM   3573  N   CYS A 725      51.539  50.598 -12.711  1.00 56.58           N  
ATOM   3574  CA  CYS A 725      50.090  50.640 -12.447  1.00 56.33           C  
ATOM   3575  C   CYS A 725      49.506  52.037 -12.703  1.00 60.66           C  
ATOM   3576  O   CYS A 725      50.208  53.020 -12.464  1.00 59.78           O  
ATOM   3577  CB  CYS A 725      49.787  50.196 -11.017  1.00 55.16           C  
ATOM   3578  SG  CYS A 725      49.951  48.419 -10.728  1.00 60.12           S  
ATOM   3579  N   PRO A 726      48.216  52.174 -13.106  1.00 58.73           N  
ATOM   3580  CA  PRO A 726      47.647  53.530 -13.230  1.00 58.51           C  
ATOM   3581  C   PRO A 726      47.471  54.160 -11.838  1.00 60.34           C  
ATOM   3582  O   PRO A 726      47.178  53.429 -10.885  1.00 58.80           O  
ATOM   3583  CB  PRO A 726      46.309  53.304 -13.942  1.00 61.80           C  
ATOM   3584  CG  PRO A 726      45.964  51.894 -13.684  1.00 66.38           C  
ATOM   3585  CD  PRO A 726      47.217  51.129 -13.423  1.00 61.31           C  
ATOM   3586  N   PRO A 727      47.660  55.494 -11.686  1.00 56.50           N  
ATOM   3587  CA  PRO A 727      47.577  56.113 -10.341  1.00 54.24           C  
ATOM   3588  C   PRO A 727      46.287  55.898  -9.522  1.00 56.00           C  
ATOM   3589  O   PRO A 727      46.334  56.131  -8.309  1.00 54.63           O  
ATOM   3590  CB  PRO A 727      47.822  57.599 -10.616  1.00 56.33           C  
ATOM   3591  CG  PRO A 727      48.639  57.617 -11.882  1.00 61.96           C  
ATOM   3592  CD  PRO A 727      48.084  56.482 -12.705  1.00 58.87           C  
ATOM   3593  N   TYR A 728      45.179  55.389 -10.113  1.00 52.24           N  
ATOM   3594  CA  TYR A 728      43.974  55.124  -9.310  1.00 51.10           C  
ATOM   3595  C   TYR A 728      44.142  53.915  -8.363  1.00 52.82           C  
ATOM   3596  O   TYR A 728      43.350  53.757  -7.432  1.00 52.32           O  
ATOM   3597  CB  TYR A 728      42.687  55.015 -10.155  1.00 54.07           C  
ATOM   3598  CG  TYR A 728      42.614  53.873 -11.148  1.00 56.14           C  
ATOM   3599  CD1 TYR A 728      42.240  52.593 -10.746  1.00 57.05           C  
ATOM   3600  CD2 TYR A 728      42.793  54.098 -12.509  1.00 58.78           C  
ATOM   3601  CE1 TYR A 728      42.147  51.544 -11.662  1.00 57.92           C  
ATOM   3602  CE2 TYR A 728      42.635  53.073 -13.441  1.00 61.49           C  
ATOM   3603  CZ  TYR A 728      42.330  51.794 -13.012  1.00 67.05           C  
ATOM   3604  OH  TYR A 728      42.207  50.787 -13.940  1.00 70.49           O  
ATOM   3605  N   LYS A 729      45.180  53.087  -8.589  1.00 48.21           N  
ATOM   3606  CA  LYS A 729      45.507  51.913  -7.767  1.00 47.44           C  
ATOM   3607  C   LYS A 729      46.378  52.311  -6.550  1.00 49.45           C  
ATOM   3608  O   LYS A 729      46.581  51.499  -5.637  1.00 49.12           O  
ATOM   3609  CB  LYS A 729      46.245  50.856  -8.620  1.00 51.03           C  
ATOM   3610  CG  LYS A 729      45.427  50.275  -9.778  1.00 60.40           C  
ATOM   3611  CD  LYS A 729      44.766  48.959  -9.409  1.00 69.89           C  
ATOM   3612  CE  LYS A 729      44.204  48.253 -10.616  1.00 80.89           C  
ATOM   3613  N   TYR A 730      46.880  53.562  -6.537  1.00 44.41           N  
ATOM   3614  CA  TYR A 730      47.757  54.086  -5.486  1.00 42.51           C  
ATOM   3615  C   TYR A 730      47.000  54.555  -4.250  1.00 45.27           C  
ATOM   3616  O   TYR A 730      45.802  54.828  -4.305  1.00 43.78           O  
ATOM   3617  CB  TYR A 730      48.644  55.240  -6.014  1.00 42.75           C  
ATOM   3618  CG  TYR A 730      49.613  54.913  -7.139  1.00 45.43           C  
ATOM   3619  CD1 TYR A 730      49.742  53.612  -7.628  1.00 48.55           C  
ATOM   3620  CD2 TYR A 730      50.403  55.907  -7.715  1.00 46.03           C  
ATOM   3621  CE1 TYR A 730      50.621  53.312  -8.670  1.00 50.60           C  
ATOM   3622  CE2 TYR A 730      51.306  55.614  -8.739  1.00 47.69           C  
ATOM   3623  CZ  TYR A 730      51.409  54.315  -9.214  1.00 56.06           C  
ATOM   3624  OH  TYR A 730      52.297  54.022 -10.215  1.00 56.15           O  
ATOM   3625  N   LYS A 731      47.723  54.669  -3.134  1.00 41.74           N  
ATOM   3626  CA  LYS A 731      47.168  55.184  -1.889  1.00 41.16           C  
ATOM   3627  C   LYS A 731      48.081  56.290  -1.377  1.00 42.51           C  
ATOM   3628  O   LYS A 731      49.305  56.120  -1.359  1.00 42.07           O  
ATOM   3629  CB  LYS A 731      47.062  54.066  -0.835  1.00 43.86           C  
ATOM   3630  CG  LYS A 731      45.694  53.949  -0.202  1.00 57.80           C  
ATOM   3631  CD  LYS A 731      45.598  52.745   0.725  1.00 66.52           C  
ATOM   3632  CE  LYS A 731      44.890  51.567   0.102  1.00 74.40           C  
ATOM   3633  N   LEU A 732      47.497  57.417  -0.961  1.00 37.63           N  
ATOM   3634  CA  LEU A 732      48.265  58.475  -0.318  1.00 36.24           C  
ATOM   3635  C   LEU A 732      48.313  58.133   1.182  1.00 38.60           C  
ATOM   3636  O   LEU A 732      47.263  58.030   1.809  1.00 38.07           O  
ATOM   3637  CB  LEU A 732      47.662  59.886  -0.547  1.00 36.49           C  
ATOM   3638  CG  LEU A 732      48.231  61.008   0.364  1.00 40.78           C  
ATOM   3639  CD1 LEU A 732      49.669  61.400  -0.030  1.00 40.40           C  
ATOM   3640  CD2 LEU A 732      47.307  62.228   0.409  1.00 42.23           C  
ATOM   3641  N   ARG A 733      49.521  57.922   1.737  1.00 35.27           N  
ATOM   3642  CA  ARG A 733      49.733  57.652   3.169  1.00 34.38           C  
ATOM   3643  C   ARG A 733      50.148  58.966   3.798  1.00 37.21           C  
ATOM   3644  O   ARG A 733      51.081  59.580   3.309  1.00 38.33           O  
ATOM   3645  CB  ARG A 733      50.821  56.578   3.387  1.00 36.07           C  
ATOM   3646  CG  ARG A 733      50.552  55.238   2.684  1.00 42.93           C  
ATOM   3647  CD  ARG A 733      49.354  54.500   3.251  1.00 48.21           C  
ATOM   3648  NE  ARG A 733      49.116  53.260   2.513  1.00 65.93           N  
ATOM   3649  CZ  ARG A 733      48.594  52.160   3.046  1.00 83.33           C  
ATOM   3650  NH1 ARG A 733      48.261  52.130   4.330  1.00 67.36           N1+
ATOM   3651  NH2 ARG A 733      48.408  51.078   2.299  1.00 71.09           N  
ATOM   3652  N   TYR A 734      49.456  59.426   4.842  1.00 33.21           N  
ATOM   3653  CA  TYR A 734      49.749  60.737   5.452  1.00 32.68           C  
ATOM   3654  C   TYR A 734      49.775  60.687   6.965  1.00 35.17           C  
ATOM   3655  O   TYR A 734      48.995  59.938   7.546  1.00 34.34           O  
ATOM   3656  CB  TYR A 734      48.724  61.810   4.965  1.00 33.53           C  
ATOM   3657  CG  TYR A 734      47.288  61.491   5.340  1.00 34.55           C  
ATOM   3658  CD1 TYR A 734      46.494  60.687   4.522  1.00 36.40           C  
ATOM   3659  CD2 TYR A 734      46.735  61.959   6.532  1.00 34.85           C  
ATOM   3660  CE1 TYR A 734      45.186  60.356   4.881  1.00 36.49           C  
ATOM   3661  CE2 TYR A 734      45.437  61.615   6.913  1.00 36.45           C  
ATOM   3662  CZ  TYR A 734      44.662  60.823   6.078  1.00 43.83           C  
ATOM   3663  OH  TYR A 734      43.376  60.496   6.439  1.00 46.51           O  
ATOM   3664  N   ARG A 735      50.637  61.498   7.609  1.00 31.88           N  
ATOM   3665  CA  ARG A 735      50.680  61.533   9.080  1.00 32.23           C  
ATOM   3666  C   ARG A 735      49.519  62.364   9.674  1.00 37.77           C  
ATOM   3667  O   ARG A 735      48.875  61.920  10.627  1.00 38.44           O  
ATOM   3668  CB  ARG A 735      52.055  62.023   9.618  1.00 31.40           C  
ATOM   3669  CG  ARG A 735      52.225  61.930  11.148  1.00 36.46           C  
ATOM   3670  CD  ARG A 735      52.057  60.503  11.663  1.00 36.03           C  
ATOM   3671  NE  ARG A 735      52.153  60.367  13.117  1.00 38.61           N  
ATOM   3672  CZ  ARG A 735      51.153  60.571  13.976  1.00 48.30           C  
ATOM   3673  NH1 ARG A 735      49.974  60.999  13.546  1.00 33.14           N1+
ATOM   3674  NH2 ARG A 735      51.336  60.372  15.274  1.00 34.79           N  
ATOM   3675  N   TYR A 736      49.282  63.573   9.123  1.00 34.09           N  
ATOM   3676  CA  TYR A 736      48.267  64.516   9.587  1.00 33.87           C  
ATOM   3677  C   TYR A 736      47.467  65.094   8.438  1.00 40.68           C  
ATOM   3678  O   TYR A 736      48.006  65.279   7.340  1.00 40.66           O  
ATOM   3679  CB  TYR A 736      48.936  65.719  10.293  1.00 33.72           C  
ATOM   3680  CG  TYR A 736      49.816  65.394  11.478  1.00 34.13           C  
ATOM   3681  CD1 TYR A 736      49.263  64.994  12.696  1.00 35.75           C  
ATOM   3682  CD2 TYR A 736      51.195  65.579  11.416  1.00 33.76           C  
ATOM   3683  CE1 TYR A 736      50.071  64.686  13.787  1.00 34.39           C  
ATOM   3684  CE2 TYR A 736      52.011  65.294  12.510  1.00 34.15           C  
ATOM   3685  CZ  TYR A 736      51.445  64.849  13.693  1.00 40.32           C  
ATOM   3686  OH  TYR A 736      52.253  64.577  14.769  1.00 42.41           O  
ATOM   3687  N   THR A 737      46.206  65.476   8.717  1.00 39.36           N  
ATOM   3688  CA  THR A 737      45.367  66.216   7.764  1.00 41.14           C  
ATOM   3689  C   THR A 737      45.777  67.705   7.969  1.00 47.64           C  
ATOM   3690  O   THR A 737      46.363  68.042   9.009  1.00 45.65           O  
ATOM   3691  CB  THR A 737      43.854  66.045   8.063  1.00 45.81           C  
ATOM   3692  CG2 THR A 737      43.384  64.579   8.062  1.00 41.84           C  
ATOM   3693  OG1 THR A 737      43.546  66.658   9.310  1.00 46.90           O  
ATOM   3694  N   LEU A 738      45.447  68.589   7.014  1.00 47.94           N  
ATOM   3695  CA  LEU A 738      45.736  70.024   7.156  1.00 49.56           C  
ATOM   3696  C   LEU A 738      45.023  70.613   8.387  1.00 54.37           C  
ATOM   3697  O   LEU A 738      45.601  71.457   9.070  1.00 54.39           O  
ATOM   3698  CB  LEU A 738      45.423  70.812   5.867  1.00 51.01           C  
ATOM   3699  CG  LEU A 738      46.290  70.449   4.656  1.00 55.86           C  
ATOM   3700  CD1 LEU A 738      45.621  70.842   3.367  1.00 57.75           C  
ATOM   3701  CD2 LEU A 738      47.686  71.063   4.749  1.00 59.24           C  
ATOM   3702  N   ASP A 739      43.829  70.071   8.726  1.00 51.34           N  
ATOM   3703  CA  ASP A 739      43.035  70.421   9.908  1.00 52.28           C  
ATOM   3704  C   ASP A 739      43.710  70.042  11.231  1.00 54.90           C  
ATOM   3705  O   ASP A 739      43.412  70.662  12.244  1.00 56.06           O  
ATOM   3706  CB  ASP A 739      41.623  69.799   9.835  1.00 55.75           C  
ATOM   3707  CG  ASP A 739      40.607  70.550   8.977  1.00 71.59           C  
ATOM   3708  OD1 ASP A 739      41.028  71.391   8.146  1.00 72.79           O  
ATOM   3709  OD2 ASP A 739      39.393  70.264   9.105  1.00 80.66           O1-
ATOM   3710  N   ASP A 740      44.574  69.008  11.251  1.00 49.51           N  
ATOM   3711  CA  ASP A 740      45.308  68.629  12.467  1.00 47.69           C  
ATOM   3712  C   ASP A 740      46.487  69.594  12.674  1.00 48.37           C  
ATOM   3713  O   ASP A 740      46.825  69.915  13.812  1.00 48.37           O  
ATOM   3714  CB  ASP A 740      45.891  67.201  12.367  1.00 48.47           C  
ATOM   3715  CG  ASP A 740      44.921  66.039  12.248  1.00 58.04           C  
ATOM   3716  OD1 ASP A 740      43.760  66.173  12.726  1.00 60.89           O  
ATOM   3717  OD2 ASP A 740      45.341  64.966  11.731  1.00 57.25           O1-
ATOM   3718  N   LEU A 741      47.121  70.024  11.564  1.00 42.17           N  
ATOM   3719  CA  LEU A 741      48.334  70.845  11.547  1.00 40.68           C  
ATOM   3720  C   LEU A 741      48.164  72.302  12.000  1.00 47.34           C  
ATOM   3721  O   LEU A 741      49.043  72.808  12.701  1.00 47.05           O  
ATOM   3722  CB  LEU A 741      48.994  70.796  10.160  1.00 39.32           C  
ATOM   3723  CG  LEU A 741      49.625  69.452   9.754  1.00 41.40           C  
ATOM   3724  CD1 LEU A 741      49.780  69.357   8.232  1.00 41.01           C  
ATOM   3725  CD2 LEU A 741      50.965  69.196  10.480  1.00 39.60           C  
ATOM   3726  N   TYR A 742      47.076  72.984  11.586  1.00 46.54           N  
ATOM   3727  CA  TYR A 742      46.824  74.394  11.942  1.00 48.10           C  
ATOM   3728  C   TYR A 742      46.708  74.624  13.495  1.00 52.74           C  
ATOM   3729  O   TYR A 742      47.421  75.508  13.972  1.00 53.03           O  
ATOM   3730  CB  TYR A 742      45.642  74.987  11.143  1.00 50.24           C  
ATOM   3731  CG  TYR A 742      46.000  75.258   9.689  1.00 51.95           C  
ATOM   3732  CD1 TYR A 742      46.972  76.200   9.351  1.00 53.86           C  
ATOM   3733  CD2 TYR A 742      45.370  74.571   8.652  1.00 52.87           C  
ATOM   3734  CE1 TYR A 742      47.318  76.441   8.019  1.00 54.22           C  
ATOM   3735  CE2 TYR A 742      45.716  74.795   7.316  1.00 53.98           C  
ATOM   3736  CZ  TYR A 742      46.686  75.738   7.004  1.00 61.37           C  
ATOM   3737  OH  TYR A 742      47.030  75.979   5.691  1.00 62.01           O  
ATOM   3738  N   PRO A 743      45.983  73.804  14.317  1.00 49.19           N  
ATOM   3739  CA  PRO A 743      46.010  74.018  15.783  1.00 49.15           C  
ATOM   3740  C   PRO A 743      47.379  73.759  16.439  1.00 52.74           C  
ATOM   3741  O   PRO A 743      47.679  74.391  17.456  1.00 53.69           O  
ATOM   3742  CB  PRO A 743      44.947  73.040  16.310  1.00 50.91           C  
ATOM   3743  CG  PRO A 743      44.119  72.677  15.129  1.00 55.46           C  
ATOM   3744  CD  PRO A 743      45.068  72.699  13.974  1.00 50.46           C  
ATOM   3745  N   MET A 744      48.215  72.855  15.861  1.00 47.42           N  
ATOM   3746  CA  MET A 744      49.578  72.554  16.350  1.00 46.34           C  
ATOM   3747  C   MET A 744      50.463  73.807  16.246  1.00 50.12           C  
ATOM   3748  O   MET A 744      51.209  74.124  17.175  1.00 49.63           O  
ATOM   3749  CB  MET A 744      50.226  71.391  15.564  1.00 47.37           C  
ATOM   3750  CG  MET A 744      49.607  70.024  15.842  1.00 51.09           C  
ATOM   3751  SD  MET A 744      50.197  68.692  14.728  1.00 54.46           S  
ATOM   3752  CE  MET A 744      51.878  68.477  15.331  1.00 50.37           C  
ATOM   3753  N   MET A 745      50.350  74.530  15.121  1.00 47.03           N  
ATOM   3754  CA  MET A 745      51.087  75.766  14.882  1.00 47.59           C  
ATOM   3755  C   MET A 745      50.535  76.910  15.750  1.00 51.70           C  
ATOM   3756  O   MET A 745      51.312  77.766  16.172  1.00 52.52           O  
ATOM   3757  CB  MET A 745      51.053  76.124  13.394  1.00 50.46           C  
ATOM   3758  CG  MET A 745      52.131  77.095  13.000  1.00 55.33           C  
ATOM   3759  SD  MET A 745      52.174  77.417  11.234  1.00 60.54           S  
ATOM   3760  CE  MET A 745      50.752  78.460  11.050  1.00 59.00           C  
ATOM   3761  N   ASN A 746      49.206  76.907  16.041  1.00 47.21           N  
ATOM   3762  CA  ASN A 746      48.567  77.900  16.911  1.00 48.11           C  
ATOM   3763  C   ASN A 746      49.029  77.795  18.368  1.00 50.50           C  
ATOM   3764  O   ASN A 746      49.113  78.816  19.047  1.00 52.03           O  
ATOM   3765  CB  ASN A 746      47.037  77.825  16.826  1.00 52.39           C  
ATOM   3766  CG  ASN A 746      46.441  78.595  15.676  1.00 79.58           C  
ATOM   3767  ND2 ASN A 746      45.300  78.125  15.184  1.00 72.13           N  
ATOM   3768  OD1 ASN A 746      46.967  79.627  15.237  1.00 76.42           O  
ATOM   3769  N   ALA A 747      49.308  76.567  18.850  1.00 45.38           N  
ATOM   3770  CA  ALA A 747      49.833  76.304  20.201  1.00 44.96           C  
ATOM   3771  C   ALA A 747      51.209  76.962  20.342  1.00 47.93           C  
ATOM   3772  O   ALA A 747      51.476  77.576  21.374  1.00 49.09           O  
ATOM   3773  CB  ALA A 747      49.947  74.799  20.443  1.00 44.29           C  
ATOM   3774  N   LEU A 748      52.063  76.861  19.289  1.00 42.89           N  
ATOM   3775  CA  LEU A 748      53.402  77.473  19.238  1.00 42.58           C  
ATOM   3776  C   LEU A 748      53.307  79.002  19.298  1.00 46.34           C  
ATOM   3777  O   LEU A 748      54.093  79.636  20.007  1.00 46.21           O  
ATOM   3778  CB  LEU A 748      54.172  77.045  17.965  1.00 41.16           C  
ATOM   3779  CG  LEU A 748      54.739  75.633  17.910  1.00 43.27           C  
ATOM   3780  CD1 LEU A 748      55.047  75.239  16.476  1.00 41.80           C  
ATOM   3781  CD2 LEU A 748      56.003  75.494  18.780  1.00 44.61           C  
ATOM   3782  N   LYS A 749      52.337  79.584  18.564  1.00 43.74           N  
ATOM   3783  CA  LYS A 749      52.082  81.025  18.538  1.00 46.41           C  
ATOM   3784  C   LYS A 749      51.690  81.548  19.938  1.00 52.02           C  
ATOM   3785  O   LYS A 749      52.223  82.575  20.364  1.00 52.70           O  
ATOM   3786  CB  LYS A 749      50.998  81.375  17.501  1.00 49.76           C  
ATOM   3787  CG  LYS A 749      50.881  82.879  17.232  1.00 65.72           C  
ATOM   3788  CD  LYS A 749      49.623  83.225  16.457  1.00 79.37           C  
ATOM   3789  N   LEU A 750      50.785  80.835  20.651  1.00 49.20           N  
ATOM   3790  CA  LEU A 750      50.356  81.218  22.006  1.00 51.55           C  
ATOM   3791  C   LEU A 750      51.534  81.211  22.994  1.00 56.60           C  
ATOM   3792  O   LEU A 750      51.652  82.139  23.793  1.00 58.14           O  
ATOM   3793  CB  LEU A 750      49.212  80.324  22.521  1.00 51.43           C  
ATOM   3794  CG  LEU A 750      47.822  80.535  21.910  1.00 57.57           C  
ATOM   3795  CD1 LEU A 750      46.842  79.474  22.403  1.00 57.85           C  
ATOM   3796  CD2 LEU A 750      47.268  81.924  22.214  1.00 60.41           C  
ATOM   3797  N   ARG A 751      52.409  80.182  22.909  1.00 52.27           N  
ATOM   3798  CA  ARG A 751      53.620  80.030  23.723  1.00 53.16           C  
ATOM   3799  C   ARG A 751      54.634  81.154  23.433  1.00 60.51           C  
ATOM   3800  O   ARG A 751      55.230  81.690  24.367  1.00 61.48           O  
ATOM   3801  CB  ARG A 751      54.266  78.642  23.496  1.00 51.00           C  
ATOM   3802  CG  ARG A 751      55.575  78.409  24.274  1.00 59.10           C  
ATOM   3803  CD  ARG A 751      55.373  78.171  25.764  1.00 63.30           C  
ATOM   3804  NE  ARG A 751      56.574  78.522  26.522  1.00 75.73           N  
ATOM   3805  CZ  ARG A 751      56.776  78.230  27.804  1.00 95.71           C  
ATOM   3806  NH1 ARG A 751      55.871  77.537  28.485  1.00 88.23           N1+
ATOM   3807  NH2 ARG A 751      57.903  78.593  28.402  1.00 83.05           N  
ATOM   3808  N   ALA A 752      54.819  81.504  22.145  1.00 58.68           N  
ATOM   3809  CA  ALA A 752      55.732  82.562  21.704  1.00 60.56           C  
ATOM   3810  C   ALA A 752      55.231  83.963  22.072  1.00 70.54           C  
ATOM   3811  O   ALA A 752      56.052  84.847  22.313  1.00 72.01           O  
ATOM   3812  CB  ALA A 752      55.953  82.471  20.203  1.00 60.16           C  
ATOM   3813  N   GLU A 753      53.895  84.174  22.093  1.00 70.38           N  
ATOM   3814  CA  GLU A 753      53.289  85.469  22.436  1.00 74.19           C  
ATOM   3815  C   GLU A 753      53.201  85.706  23.952  1.00 83.66           C  
ATOM   3816  O   GLU A 753      52.932  86.832  24.379  1.00 86.03           O  
ATOM   3817  CB  GLU A 753      51.918  85.637  21.761  1.00 75.86           C  
ATOM   3818  CG  GLU A 753      52.005  85.979  20.280  1.00 87.41           C  
ATOM   3819  CD  GLU A 753      50.702  86.040  19.499  1.00113.09           C  
ATOM   3820  OE1 GLU A 753      49.618  85.857  20.101  1.00112.55           O  
ATOM   3821  OE2 GLU A 753      50.771  86.269  18.270  1.00108.37           O1-
ATOM   3822  N   SER A 754      53.446  84.650  24.757  1.00 82.10           N  
ATOM   3823  CA  SER A 754      53.439  84.668  26.225  1.00 84.60           C  
ATOM   3824  C   SER A 754      54.632  85.488  26.779  1.00 92.34           C  
ATOM   3825  O   SER A 754      55.795  85.169  26.496  1.00 91.78           O  
ATOM   3826  CB  SER A 754      53.457  83.236  26.764  1.00 87.20           C  
ATOM   3827  OG  SER A 754      53.613  83.168  28.173  1.00 98.84           O  
ATOM   3828  N   TYR A 755      54.328  86.554  27.549  1.00 91.75           N  
ATOM   3829  CA  TYR A 755      55.321  87.448  28.156  1.00125.08           C  
ATOM   3830  C   TYR A 755      54.857  87.935  29.526  1.00152.11           C  
ATOM   3831  CB  TYR A 755      55.608  88.643  27.236  1.00127.56           C  
TER   
HETATM 3832 MN    MN A 803      83.978  67.737  11.392  1.00 40.36          MN  
HETATM 3833 MN    MN A 803      83.978  67.737  11.392  1.00 40.36          MN  
ATOM   3834  N   GLN A  88      96.339  55.039   8.374  1.00 53.31           N  
ATOM   3835  CA  GLN A  88      96.229  56.107   7.377  1.00 52.71           C  
ATOM   3836  C   GLN A  88      97.432  56.208   6.460  1.00 59.64           C  
ATOM   3837  O   GLN A  88      98.552  56.369   6.942  1.00 58.75           O  
ATOM   3838  CB  GLN A  88      96.009  57.475   8.044  1.00 52.08           C  
ATOM   3839  CG  GLN A  88      94.674  57.653   8.742  1.00 57.48           C  
ATOM   3840  CD  GLN A  88      94.471  59.083   9.183  1.00 63.71           C  
ATOM   3841  NE2 GLN A  88      93.310  59.635   8.872  1.00 48.70           N  
ATOM   3842  OE1 GLN A  88      95.335  59.702   9.815  1.00 54.93           O  
ATOM   3843  N   GLN A  96      89.279  58.261   0.386  1.00 79.49           N  
ATOM   3844  CA  GLN A  96      89.221  57.708   1.739  1.00 79.60           C  
ATOM   3845  C   GLN A  96      87.763  57.581   2.187  1.00 86.35           C  
ATOM   3846  O   GLN A  96      86.920  58.383   1.775  1.00 85.46           O  
ATOM   3847  CB  GLN A  96      90.005  58.592   2.723  1.00 79.15           C  
ATOM   3848  CG  GLN A  96      91.509  58.337   2.728  1.00 84.97           C  
ATOM   3849  CD  GLN A  96      92.178  59.017   3.899  1.00 94.66           C  
ATOM   3850  NE2 GLN A  96      92.919  60.081   3.623  1.00 82.81           N  
ATOM   3851  OE1 GLN A  96      92.045  58.600   5.057  1.00 87.06           O  
ATOM   3852  N   THR A  97      87.469  56.570   3.025  1.00 85.51           N  
ATOM   3853  CA  THR A  97      86.125  56.330   3.558  1.00 86.58           C  
ATOM   3854  C   THR A  97      85.954  57.100   4.883  1.00 90.84           C  
ATOM   3855  O   THR A  97      86.865  57.100   5.718  1.00 89.41           O  
ATOM   3856  CB  THR A  97      85.834  54.815   3.660  1.00 96.76           C  
ATOM   3857  CG2 THR A  97      84.364  54.517   3.906  1.00 96.73           C  
ATOM   3858  OG1 THR A  97      86.243  54.162   2.453  1.00 96.70           O  
ATOM   3859  N   ARG A  98      84.794  57.772   5.049  1.00 88.91           N  
ATOM   3860  CA  ARG A  98      84.440  58.574   6.230  1.00 88.79           C  
ATOM   3861  C   ARG A  98      84.315  57.720   7.508  1.00 94.79           C  
ATOM   3862  O   ARG A  98      84.662  58.194   8.592  1.00 93.41           O  
ATOM   3863  CB  ARG A  98      83.140  59.356   5.967  1.00 89.61           C  
ATOM   3864  CG  ARG A  98      83.013  60.671   6.733  1.00 98.62           C  
ATOM   3865  CD  ARG A  98      81.802  61.458   6.258  1.00105.73           C  
ATOM   3866  NE  ARG A  98      81.655  62.755   6.928  1.00106.89           N  
ATOM   3867  CZ  ARG A  98      80.818  62.997   7.935  1.00115.08           C  
ATOM   3868  NH1 ARG A  98      80.053  62.027   8.422  1.00106.60           N1+
ATOM   3869  NH2 ARG A  98      80.745  64.210   8.466  1.00 90.18           N  
ATOM   3870  N   VAL A  99      83.832  56.464   7.367  1.00 94.38           N  
ATOM   3871  CA  VAL A  99      83.659  55.506   8.464  1.00 95.89           C  
ATOM   3872  C   VAL A  99      84.464  54.214   8.216  1.00101.73           C  
ATOM   3873  O   VAL A  99      84.325  53.590   7.158  1.00102.36           O  
ATOM   3874  CB  VAL A  99      82.164  55.214   8.738  1.00101.09           C  
ATOM   3875  N   TYR A 425      95.435  56.456  13.901  1.00 49.83           N  
ATOM   3876  CA  TYR A 425      94.547  57.431  14.540  1.00 49.09           C  
ATOM   3877  C   TYR A 425      93.434  56.714  15.331  1.00 56.37           C  
ATOM   3878  O   TYR A 425      92.715  55.879  14.766  1.00 56.74           O  
ATOM   3879  CB  TYR A 425      93.921  58.356  13.443  1.00 48.61           C  
ATOM   3880  CG  TYR A 425      93.387  59.717  13.881  1.00 48.88           C  
ATOM   3881  CD1 TYR A 425      93.404  60.105  15.222  1.00 50.82           C  
ATOM   3882  CD2 TYR A 425      92.871  60.620  12.949  1.00 48.33           C  
ATOM   3883  CE1 TYR A 425      92.904  61.347  15.628  1.00 49.78           C  
ATOM   3884  CE2 TYR A 425      92.386  61.871  13.341  1.00 47.88           C  
ATOM   3885  CZ  TYR A 425      92.410  62.233  14.682  1.00 55.94           C  
ATOM   3886  OH  TYR A 425      91.927  63.460  15.083  1.00 55.41           O  
ATOM   3887  N   ALA A 427      90.339  57.287  16.137  1.00 61.89           N  
ATOM   3888  CA  ALA A 427      89.275  58.169  15.682  1.00 62.14           C  
ATOM   3889  C   ALA A 427      87.895  57.624  15.918  1.00 70.49           C  
ATOM   3890  O   ALA A 427      87.687  56.405  15.918  1.00 72.30           O  
ATOM   3891  CB  ALA A 427      89.469  58.502  14.208  1.00 62.18           C  
ATOM   3892  N   ASP A 428      86.947  58.549  16.126  1.00 68.34           N  
ATOM   3893  CA  ASP A 428      85.524  58.297  16.364  1.00 69.74           C  
ATOM   3894  C   ASP A 428      85.295  57.212  17.434  1.00 74.55           C  
ATOM   3895  O   ASP A 428      84.506  56.284  17.243  1.00 76.24           O  
ATOM   3896  CB  ASP A 428      84.765  58.013  15.040  1.00 72.30           C  
ATOM   3897  CG  ASP A 428      84.973  59.069  13.961  1.00 87.31           C  
ATOM   3898  OD1 ASP A 428      84.651  60.256  14.215  1.00 87.96           O  
ATOM   3899  OD2 ASP A 428      85.460  58.711  12.863  1.00 95.25           O1-
ATOM   3900  N  ACYS A 480      72.895  58.657  15.542  0.45 84.86           N  
ATOM   3901  N  BCYS A 480      72.444  58.903  17.732  0.55 86.01           N  
ATOM   3902  CA ACYS A 480      74.267  58.195  15.731  0.45 82.84           C  
ATOM   3903  CA BCYS A 480      73.791  58.562  18.249  0.55 84.13           C  
ATOM   3904  C  ACYS A 480      75.233  59.235  16.273  0.45 82.84           C  
ATOM   3905  C  BCYS A 480      74.961  59.446  17.798  0.55 82.96           C  
ATOM   3906  O  ACYS A 480      76.060  59.778  15.551  0.45 80.84           O  
ATOM   3907  O  BCYS A 480      75.707  59.963  18.618  0.55 81.33           O  
ATOM   3908  CB ACYS A 480      74.814  57.696  14.402  0.45 82.54           C  
ATOM   3909  CB BCYS A 480      74.120  57.062  18.160  0.55 85.73           C  
ATOM   3910  SG ACYS A 480      73.600  57.729  13.074  0.45 88.54           S  
ATOM   3911  SG BCYS A 480      73.520  56.102  19.574  0.55 92.25           S  
ATOM   3912  N  AGLY A 481      75.093  59.527  17.556  0.45 78.22           N  
ATOM   3913  N  BGLY A 481      75.119  59.619  16.498  0.55 76.99           N  
ATOM   3914  CA AGLY A 481      75.977  60.456  18.221  0.45 76.10           C  
ATOM   3915  CA BGLY A 481      76.194  60.437  15.990  0.55 73.98           C  
ATOM   3916  C  AGLY A 481      75.866  61.915  17.832  0.45 76.55           C  
ATOM   3917  C  BGLY A 481      76.052  61.947  15.945  0.55 74.19           C  
ATOM   3918  O  AGLY A 481      76.774  62.690  18.118  0.45 75.60           O  
ATOM   3919  O  BGLY A 481      76.965  62.633  15.443  0.55 72.31           O  
ATOM   3920  N   TRP A 486      82.195  62.405  20.742  1.00 54.76           N  
ATOM   3921  CA  TRP A 486      83.164  61.492  20.132  1.00 55.63           C  
ATOM   3922  C   TRP A 486      84.558  61.866  20.598  1.00 52.30           C  
ATOM   3923  O   TRP A 486      84.810  63.029  20.900  1.00 49.01           O  
ATOM   3924  CB  TRP A 486      83.023  61.451  18.598  1.00 56.17           C  
ATOM   3925  CG  TRP A 486      81.660  60.978  18.191  1.00 60.20           C  
ATOM   3926  CD1 TRP A 486      80.539  61.745  18.055  1.00 63.49           C  
ATOM   3927  CD2 TRP A 486      81.224  59.613  18.104  1.00 62.41           C  
ATOM   3928  CE2 TRP A 486      79.833  59.633  17.853  1.00 67.84           C  
ATOM   3929  CE3 TRP A 486      81.881  58.370  18.182  1.00 65.09           C  
ATOM   3930  NE1 TRP A 486      79.443  60.949  17.827  1.00 65.06           N  
ATOM   3931  CZ2 TRP A 486      79.088  58.458  17.655  1.00 69.01           C  
ATOM   3932  CZ3 TRP A 486      81.146  57.210  17.975  1.00 68.57           C  
ATOM   3933  CH2 TRP A 486      79.765  57.258  17.727  1.00 70.00           C  
ATOM   3934  N   TYR A 488      88.922  61.559  20.111  1.00 43.68           N  
ATOM   3935  CA  TYR A 488      90.023  61.475  19.137  1.00 41.93           C  
ATOM   3936  C   TYR A 488      91.412  61.458  19.787  1.00 46.43           C  
ATOM   3937  O   TYR A 488      91.821  62.445  20.408  1.00 46.41           O  
ATOM   3938  CB  TYR A 488      89.924  62.620  18.112  1.00 41.33           C  
ATOM   3939  CG  TYR A 488      88.594  62.662  17.393  1.00 43.36           C  
ATOM   3940  CD1 TYR A 488      88.331  61.811  16.318  1.00 45.12           C  
ATOM   3941  CD2 TYR A 488      87.577  63.515  17.815  1.00 44.23           C  
ATOM   3942  CE1 TYR A 488      87.091  61.812  15.681  1.00 44.70           C  
ATOM   3943  CE2 TYR A 488      86.337  63.533  17.177  1.00 45.57           C  
ATOM   3944  CZ  TYR A 488      86.101  62.684  16.106  1.00 52.15           C  
ATOM   3945  OH  TYR A 488      84.878  62.699  15.482  1.00 51.74           O  
ATOM   3946  N   SER A 495      95.331  62.571  10.351  1.00 40.22           N  
ATOM   3947  CA  SER A 495      94.482  63.630   9.808  1.00 39.03           C  
ATOM   3948  C   SER A 495      93.002  63.398   9.521  1.00 42.85           C  
ATOM   3949  O   SER A 495      92.508  62.294   9.555  1.00 43.42           O  
ATOM   3950  CB  SER A 495      95.137  64.186   8.547  1.00 42.47           C  
ATOM   3951  OG  SER A 495      95.265  63.177   7.580  1.00 51.09           O  
ATOM   3952  N   PHE A 496      92.302  64.502   9.311  1.00 38.87           N  
ATOM   3953  CA  PHE A 496      90.902  64.487   8.929  1.00 37.36           C  
ATOM   3954  C   PHE A 496      90.724  65.216   7.593  1.00 41.90           C  
ATOM   3955  O   PHE A 496      91.191  66.319   7.423  1.00 39.72           O  
ATOM   3956  CB  PHE A 496      89.950  64.978  10.046  1.00 36.85           C  
ATOM   3957  CG  PHE A 496      90.282  66.322  10.636  1.00 36.44           C  
ATOM   3958  CD1 PHE A 496      91.300  66.464  11.548  1.00 38.18           C  
ATOM   3959  CD2 PHE A 496      89.522  67.425  10.332  1.00 36.44           C  
ATOM   3960  CE1 PHE A 496      91.583  67.686  12.111  1.00 37.80           C  
ATOM   3961  CE2 PHE A 496      89.797  68.649  10.890  1.00 37.75           C  
ATOM   3962  CZ  PHE A 496      90.830  68.780  11.781  1.00 36.09           C  
ATOM   3963  N   CYS A 497      90.050  64.567   6.654  1.00 41.76           N  
ATOM   3964  CA  CYS A 497      89.806  65.082   5.303  1.00 43.12           C  
ATOM   3965  C   CYS A 497      88.761  66.178   5.203  1.00 43.05           C  
ATOM   3966  O   CYS A 497      88.003  66.380   6.123  1.00 41.45           O  
ATOM   3967  CB  CYS A 497      89.415  63.941   4.368  1.00 46.21           C  
ATOM   3968  SG  CYS A 497      90.608  62.607   4.260  1.00 52.32           S  
ATOM   3969  N   HIS A 499      85.490  68.059   4.739  1.00 36.88           N  
ATOM   3970  CA  HIS A 499      84.086  67.634   4.927  1.00 35.76           C  
ATOM   3971  C   HIS A 499      83.239  68.730   5.572  1.00 39.64           C  
ATOM   3972  O   HIS A 499      83.767  69.703   6.103  1.00 39.63           O  
ATOM   3973  CB  HIS A 499      84.025  66.364   5.816  1.00 35.62           C  
ATOM   3974  CG  HIS A 499      84.450  66.620   7.236  1.00 37.89           C  
ATOM   3975  CD2 HIS A 499      83.705  66.719   8.357  1.00 39.09           C  
ATOM   3976  ND1 HIS A 499      85.780  66.861   7.564  1.00 39.00           N  
ATOM   3977  CE1 HIS A 499      85.798  67.090   8.864  1.00 37.84           C  
ATOM   3978  NE2 HIS A 499      84.578  67.014   9.387  1.00 38.57           N  
ATOM   3979  N   GLU A 501      79.504  68.932   8.234  1.00 39.11           N  
ATOM   3980  CA  GLU A 501      78.726  68.113   9.176  1.00 39.00           C  
ATOM   3981  C   GLU A 501      77.394  67.656   8.593  1.00 43.87           C  
ATOM   3982  O   GLU A 501      76.848  68.310   7.696  1.00 42.86           O  
ATOM   3983  CB  GLU A 501      78.505  68.851  10.515  1.00 39.94           C  
ATOM   3984  CG  GLU A 501      79.792  69.270  11.224  1.00 43.08           C  
ATOM   3985  CD  GLU A 501      80.837  68.180  11.369  1.00 50.53           C  
ATOM   3986  OE1 GLU A 501      80.523  67.128  11.968  1.00 40.07           O  
ATOM   3987  OE2 GLU A 501      81.960  68.362  10.848  1.00 48.74           O1-
ATOM   3988  N   SER A 507      79.521  72.273  14.946  1.00 39.47           N  
ATOM   3989  CA  SER A 507      80.316  71.342  15.744  1.00 38.66           C  
ATOM   3990  C   SER A 507      81.167  72.141  16.725  1.00 41.28           C  
ATOM   3991  O   SER A 507      81.462  73.306  16.467  1.00 40.62           O  
ATOM   3992  CB  SER A 507      81.114  70.355  14.889  1.00 39.66           C  
ATOM   3993  OG  SER A 507      82.375  70.826  14.448  1.00 44.89           O  
ATOM   3994  N  AASN A 509      84.626  71.426  19.291  0.52 38.85           N  
ATOM   3995  N  BASN A 509      84.604  71.448  19.325  0.48 38.79           N  
ATOM   3996  CA AASN A 509      85.765  70.536  19.592  0.52 38.34           C  
ATOM   3997  CA BASN A 509      85.718  70.543  19.596  0.48 38.28           C  
ATOM   3998  C  AASN A 509      86.618  71.119  20.717  0.52 43.03           C  
ATOM   3999  C  BASN A 509      86.636  71.106  20.691  0.48 43.02           C  
ATOM   4000  O  AASN A 509      87.005  72.289  20.660  0.52 42.53           O  
ATOM   4001  O  BASN A 509      87.072  72.258  20.599  0.48 42.55           O  
ATOM   4002  CB AASN A 509      86.635  70.300  18.308  0.52 33.18           C  
ATOM   4003  CB BASN A 509      86.506  70.281  18.283  0.48 33.55           C  
ATOM   4004  CG AASN A 509      87.830  69.335  18.418  0.52 42.43           C  
ATOM   4005  CG BASN A 509      85.651  70.062  17.042  0.48 43.57           C  
ATOM   4006  ND2AASN A 509      87.884  68.337  17.520  0.52 26.21           N  
ATOM   4007  ND2BASN A 509      85.748  68.885  16.431  0.48 33.42           N  
ATOM   4008  OD1AASN A 509      88.791  69.546  19.185  0.52 29.34           O  
ATOM   4009  OD1BASN A 509      84.948  70.966  16.568  0.48 36.61           O  
ATOM   4010  N   LYS A 517      96.531  70.848  17.504  1.00 38.83           N  
ATOM   4011  CA  LYS A 517      95.766  70.351  16.367  1.00 37.36           C  
ATOM   4012  C   LYS A 517      95.666  71.512  15.371  1.00 40.37           C  
ATOM   4013  O   LYS A 517      95.197  72.588  15.736  1.00 39.40           O  
ATOM   4014  CB  LYS A 517      94.371  69.872  16.810  1.00 38.59           C  
ATOM   4015  CG  LYS A 517      93.566  69.151  15.702  1.00 38.28           C  
ATOM   4016  CD  LYS A 517      92.096  68.818  16.117  1.00 39.04           C  
ATOM   4017  CE  LYS A 517      91.960  67.788  17.228  1.00 35.56           C  
ATOM   4018  NZ  LYS A 517      92.232  66.399  16.766  1.00 44.07           N1+
ATOM   4019  N   TRP A 519      94.122  73.251  12.025  1.00 37.57           N  
ATOM   4020  CA  TRP A 519      92.865  73.324  11.283  1.00 37.33           C  
ATOM   4021  C   TRP A 519      92.947  74.242  10.062  1.00 40.40           C  
ATOM   4022  O   TRP A 519      93.652  75.254  10.095  1.00 38.86           O  
ATOM   4023  CB  TRP A 519      91.746  73.902  12.186  1.00 36.40           C  
ATOM   4024  CG  TRP A 519      91.326  73.064  13.366  1.00 37.46           C  
ATOM   4025  CD1 TRP A 519      92.019  72.880  14.532  1.00 40.53           C  
ATOM   4026  CD2 TRP A 519      90.042  72.450  13.560  1.00 37.12           C  
ATOM   4027  CE2 TRP A 519      90.055  71.846  14.840  1.00 41.78           C  
ATOM   4028  CE3 TRP A 519      88.887  72.323  12.759  1.00 38.43           C  
ATOM   4029  NE1 TRP A 519      91.283  72.109  15.404  1.00 40.33           N  
ATOM   4030  CZ2 TRP A 519      88.957  71.119  15.337  1.00 41.16           C  
ATOM   4031  CZ3 TRP A 519      87.786  71.642  13.268  1.00 39.87           C  
ATOM   4032  CH2 TRP A 519      87.835  71.028  14.528  1.00 40.73           C  
ATOM   4033  N   VAL A 553      85.857  60.970   0.965  1.00 69.85           N  
ATOM   4034  CA  VAL A 553      86.513  62.236   1.350  1.00 66.52           C  
ATOM   4035  C   VAL A 553      88.027  62.224   0.982  1.00 66.45           C  
ATOM   4036  O   VAL A 553      88.565  61.145   0.716  1.00 66.67           O  
ATOM   4037  CB  VAL A 553      86.257  62.594   2.854  1.00 68.51           C  
ATOM   4038  CG1 VAL A 553      84.835  63.104   3.077  1.00 67.52           C  
ATOM   4039  CG2 VAL A 553      86.569  61.418   3.781  1.00 68.63           C  
ATOM   4040  N   HIS A 587      85.927  71.970   6.483  1.00 35.98           N  
ATOM   4041  CA  HIS A 587      87.107  71.947   7.346  1.00 34.53           C  
ATOM   4042  C   HIS A 587      87.913  70.655   7.187  1.00 37.81           C  
ATOM   4043  O   HIS A 587      87.364  69.621   6.814  1.00 37.06           O  
ATOM   4044  CB  HIS A 587      86.762  72.243   8.836  1.00 34.44           C  
ATOM   4045  CG  HIS A 587      85.683  71.375   9.419  1.00 37.76           C  
ATOM   4046  CD2 HIS A 587      85.777  70.314  10.255  1.00 39.25           C  
ATOM   4047  ND1 HIS A 587      84.335  71.623   9.162  1.00 39.89           N  
ATOM   4048  CE1 HIS A 587      83.662  70.699   9.826  1.00 39.31           C  
ATOM   4049  NE2 HIS A 587      84.479  69.888  10.504  1.00 39.46           N  
ATOM   4050  N   ALA A 599      84.571  65.976  20.850  1.00 40.03           N  
ATOM   4051  CA  ALA A 599      83.705  66.775  19.988  1.00 39.70           C  
ATOM   4052  C   ALA A 599      82.252  66.298  19.940  1.00 45.07           C  
ATOM   4053  O   ALA A 599      81.969  65.109  20.110  1.00 44.90           O  
ATOM   4054  CB  ALA A 599      84.287  66.815  18.577  1.00 39.05           C  
ATOM   4055  N   VAL A 600      81.336  67.240  19.646  1.00 41.50           N  
ATOM   4056  CA  VAL A 600      79.901  66.983  19.511  1.00 40.89           C  
ATOM   4057  C   VAL A 600      79.265  67.939  18.474  1.00 44.01           C  
ATOM   4058  O   VAL A 600      79.779  69.034  18.243  1.00 42.53           O  
ATOM   4059  CB  VAL A 600      79.184  67.011  20.905  1.00 45.29           C  
ATOM   4060  CG1 VAL A 600      78.919  68.437  21.395  1.00 44.80           C  
ATOM   4061  CG2 VAL A 600      77.903  66.187  20.891  1.00 46.33           C  
ATOM   4062  N   ASN A 601      78.155  67.513  17.854  1.00 42.59           N  
ATOM   4063  CA  ASN A 601      77.379  68.336  16.924  1.00 42.84           C  
ATOM   4064  C   ASN A 601      76.289  69.023  17.724  1.00 46.81           C  
ATOM   4065  O   ASN A 601      75.903  68.513  18.783  1.00 45.96           O  
ATOM   4066  CB  ASN A 601      76.696  67.474  15.844  1.00 43.59           C  
ATOM   4067  CG  ASN A 601      77.644  66.849  14.867  1.00 54.73           C  
ATOM   4068  ND2 ASN A 601      78.262  67.661  14.022  1.00 45.29           N  
ATOM   4069  OD1 ASN A 601      77.833  65.636  14.863  1.00 48.40           O  
TER   
HETATM 4070 MN    MN A 803      83.978  67.737  11.392  1.00 40.36          MN  
CONECT    1    7    8    3
CONECT    2    3    4   10
CONECT    3    2    1    5
CONECT    4    2    6    9
CONECT    5    3
CONECT    6    4    7
CONECT    7    1    6
CONECT    8    1
CONECT    9    4
CONECT   10    2
CONECT   11   12   18
CONECT   12   11   13
CONECT   13   12   19   39
CONECT   14   27   33   26
CONECT   15   33   28
CONECT   16   35   38   34
CONECT   17   47   52   46
CONECT   18   11   19   20
CONECT   19   13   18
CONECT   20   18   21   25
CONECT   21   20   22
CONECT   22   21   23
CONECT   23   22   24   26
CONECT   24   23   25
CONECT   25   20   24
CONECT   26   23   14
CONECT   27   14   28   29
CONECT   28   27   15   30
CONECT   29   27   32
CONECT   30   28   31
CONECT   31   30   32
CONECT   32   29   31
CONECT   33   14   15   34
CONECT   34   33   16
CONECT   35   16   36
CONECT   36   35   37
CONECT   37   36   38
CONECT   38   16   37
CONECT   39   13   40
CONECT   40   39   41
CONECT   41   40   42
CONECT   42   41   43
CONECT   43   42   44
CONECT   44   43   45
CONECT   45   44   46
CONECT   46   45   17
CONECT   47   17   48   49
CONECT   48   47
CONECT   49   47   50   54
CONECT   50   49   51   53
CONECT   51   50   52
CONECT   52   17   51
CONECT   53   50
CONECT   54   49
CONECT   55   75   80   74
CONECT   56   82   88   81
CONECT   57   88   83
CONECT   58   90   93   89
CONECT   59   60   64   81
CONECT   60   59   61
CONECT   61   60   62
CONECT   62   61   63   65
CONECT   63   62   64
CONECT   64   59   63
CONECT   65   62   66
CONECT   66   65   67
CONECT   67   66   68
CONECT   68   67   69
CONECT   69   68   70
CONECT   70   69   71
CONECT   71   70   72
CONECT   72   71   73
CONECT   73   72   74
CONECT   74   73   55
CONECT   75   55   76   77
CONECT   76   75
CONECT   77   75   78   95
CONECT   78   77   79   94
CONECT   79   78   80
CONECT   80   55   79
CONECT   81   59   56
CONECT   82   56   83   84
CONECT   83   82   57   85
CONECT   84   82   87
CONECT   85   83   86
CONECT   86   85   87
CONECT   87   84   86
CONECT   88   56   57   89
CONECT   89   88   58
CONECT   90   58   91
CONECT   91   90   92
CONECT   92   91   93
CONECT   93   58   92
CONECT   94   78
CONECT   95   77
CONECT   96   97  109
CONECT   97   96   98
CONECT   98   97  110  111
CONECT   99  115  120  114
CONECT  100  122  128  121
CONECT  101  128  123
CONECT  102  130  133  129
CONECT  103  104  108  121
CONECT  104  103  105
CONECT  105  104  106
CONECT  106  105  107  109
CONECT  107  106  108
CONECT  108  103  107
CONECT  109  106   96  110
CONECT  110   98  109
CONECT  111   98  112
CONECT  112  111  113
CONECT  113  112  114
CONECT  114  113   99
CONECT  115   99  116  117
CONECT  116  115
CONECT  117  115  118  135
CONECT  118  117  119  134
CONECT  119  118  120
CONECT  120   99  119
CONECT  121  103  100
CONECT  122  100  123  124
CONECT  123  122  101  125
CONECT  124  122  127
CONECT  125  123  126
CONECT  126  125  127
CONECT  127  124  126
CONECT  128  100  101  129
CONECT  129  128  102
CONECT  130  102  131
CONECT  131  130  132
CONECT  132  131  133
CONECT  133  102  132
CONECT  134  118
CONECT  135  117
END
