# Supplementary material for: Repositioning Antihistamine for Cancer Therapy: Clemizole as a Template for the Design of Liver Tissue-Targeting Epigenetic-Modifying Agents
Source: J Med Chem. 2026 Jan 28;69(3):2238–57. doi: 10.1021/acs.jmedchem.5c02018 (PMC12910654; doi:10.1021/acs.jmedchem.5c02018)
Supplement: Supplementary file 2 [file jm5c02018_si_002.zip › Docking PDBs/KDM6A-3AVR-Docked.pdb]

CRYST1   78.905   83.081   95.057  90.00  90.00  90.00 P 21 21 21    0
ATOM      1  N   SER A 886      21.058  17.666 -23.095  1.00 75.68           N  
ATOM      2  CA  SER A 886      19.811  17.391 -22.388  1.00 74.43           C  
ATOM      3  C   SER A 886      19.165  18.699 -21.926  1.00 68.00           C  
ATOM      4  O   SER A 886      19.740  19.439 -21.124  1.00 66.58           O  
ATOM      5  CB  SER A 886      20.077  16.476 -21.193  1.00 76.42           C  
ATOM      6  OG  SER A 886      20.741  17.177 -20.154  1.00 78.95           O  
ATOM      7  N   VAL A 887      17.968  18.981 -22.432  1.00 52.11           N  
ATOM      8  CA  VAL A 887      17.341  20.287 -22.215  1.00 40.23           C  
ATOM      9  C   VAL A 887      16.286  20.278 -21.106  1.00 39.11           C  
ATOM     10  O   VAL A 887      15.365  19.458 -21.112  1.00 35.71           O  
ATOM     11  CB  VAL A 887      16.692  20.813 -23.507  1.00 36.29           C  
ATOM     12  CG1 VAL A 887      15.957  22.113 -23.229  1.00 30.09           C  
ATOM     13  CG2 VAL A 887      17.754  21.006 -24.577  1.00 35.72           C  
ATOM     14  N   SER A 888      16.432  21.206 -20.164  1.00 26.63           N  
ATOM     15  CA  SER A 888      15.447  21.406 -19.108  1.00 31.97           C  
ATOM     16  C   SER A 888      14.434  22.457 -19.549  1.00 31.12           C  
ATOM     17  O   SER A 888      14.820  23.529 -20.023  1.00 30.29           O  
ATOM     18  CB  SER A 888      16.142  21.865 -17.823  1.00 43.58           C  
ATOM     19  OG  SER A 888      15.190  22.210 -16.831  1.00 62.21           O  
ATOM     20  N   ILE A 889      13.143  22.166 -19.407  1.00 25.20           N  
ATOM     21  CA  ILE A 889      12.113  23.142 -19.778  1.00 20.08           C  
ATOM     22  C   ILE A 889      11.390  23.653 -18.525  1.00 23.86           C  
ATOM     23  O   ILE A 889      10.475  24.468 -18.610  1.00 22.12           O  
ATOM     24  CB  ILE A 889      11.083  22.566 -20.760  1.00 21.01           C  
ATOM     25  CG1 ILE A 889      10.343  21.366 -20.164  1.00 21.65           C  
ATOM     26  CG2 ILE A 889      11.760  22.156 -22.088  1.00 20.38           C  
ATOM     27  CD1 ILE A 889       9.221  20.854 -21.084  1.00 23.84           C  
ATOM     28  N   TYR A 890      11.804  23.167 -17.364  1.00 23.29           N  
ATOM     29  CA  TYR A 890      11.149  23.550 -16.125  1.00 20.51           C  
ATOM     30  C   TYR A 890      12.076  24.394 -15.255  1.00 24.49           C  
ATOM     31  O   TYR A 890      13.284  24.164 -15.231  1.00 25.59           O  
ATOM     32  CB  TYR A 890      10.682  22.292 -15.378  1.00 21.72           C  
ATOM     33  CG  TYR A 890       9.596  21.541 -16.134  1.00 22.78           C  
ATOM     34  CD1 TYR A 890       8.337  22.100 -16.315  1.00 20.99           C  
ATOM     35  CD2 TYR A 890       9.834  20.287 -16.675  1.00 21.47           C  
ATOM     36  CE1 TYR A 890       7.333  21.423 -17.016  1.00 22.94           C  
ATOM     37  CE2 TYR A 890       8.839  19.602 -17.385  1.00 22.26           C  
ATOM     38  CZ  TYR A 890       7.590  20.173 -17.549  1.00 28.86           C  
ATOM     39  OH  TYR A 890       6.593  19.496 -18.247  1.00 24.47           O  
ATOM     40  N   PRO A 891      11.513  25.382 -14.537  1.00 24.65           N  
ATOM     41  CA  PRO A 891      12.357  26.200 -13.656  1.00 22.84           C  
ATOM     42  C   PRO A 891      12.821  25.398 -12.442  1.00 24.44           C  
ATOM     43  O   PRO A 891      12.224  24.374 -12.124  1.00 24.25           O  
ATOM     44  CB  PRO A 891      11.413  27.329 -13.212  1.00 23.96           C  
ATOM     45  CG  PRO A 891      10.053  26.712 -13.247  1.00 23.50           C  
ATOM     46  CD  PRO A 891      10.093  25.771 -14.459  1.00 23.23           C  
ATOM     47  N   SER A 892      13.880  25.854 -11.781  1.00 26.56           N  
ATOM     48  CA  SER A 892      14.333  25.219 -10.546  1.00 27.24           C  
ATOM     49  C   SER A 892      13.382  25.538  -9.399  1.00 24.93           C  
ATOM     50  O   SER A 892      12.588  26.478  -9.480  1.00 23.53           O  
ATOM     51  CB  SER A 892      15.721  25.729 -10.190  1.00 32.28           C  
ATOM     52  OG  SER A 892      15.649  27.111  -9.882  1.00 26.78           O  
ATOM     53  N   SER A 893      13.481  24.767  -8.320  1.00 23.86           N  
ATOM     54  CA  SER A 893      12.637  24.987  -7.155  1.00 23.81           C  
ATOM     55  C   SER A 893      12.893  26.386  -6.592  1.00 28.55           C  
ATOM     56  O   SER A 893      11.971  27.062  -6.146  1.00 26.05           O  
ATOM     57  CB  SER A 893      12.908  23.925  -6.087  1.00 24.62           C  
ATOM     58  OG  SER A 893      14.196  24.099  -5.517  1.00 26.94           O  
ATOM     59  N   ALA A 894      14.148  26.822  -6.628  1.00 26.38           N  
ATOM     60  CA  ALA A 894      14.497  28.143  -6.119  1.00 35.17           C  
ATOM     61  C   ALA A 894      13.815  29.241  -6.939  1.00 33.69           C  
ATOM     62  O   ALA A 894      13.332  30.232  -6.379  1.00 29.54           O  
ATOM     63  CB  ALA A 894      16.009  28.336  -6.124  1.00 38.32           C  
ATOM     64  N   GLU A 895      13.778  29.068  -8.259  1.00 28.76           N  
ATOM     65  CA  GLU A 895      13.099  30.024  -9.135  1.00 30.12           C  
ATOM     66  C   GLU A 895      11.588  30.031  -8.900  1.00 27.94           C  
ATOM     67  O   GLU A 895      10.951  31.083  -8.961  1.00 28.81           O  
ATOM     68  CB  GLU A 895      13.398  29.716 -10.604  1.00 29.97           C  
ATOM     69  CG  GLU A 895      14.820  30.052 -10.998  1.00 38.12           C  
ATOM     70  CD  GLU A 895      15.230  29.482 -12.351  1.00 42.37           C  
ATOM     71  OE1 GLU A 895      14.566  28.550 -12.861  1.00 34.51           O  
ATOM     72  OE2 GLU A 895      16.237  29.968 -12.904  1.00 43.47           O1-
ATOM     73  N   VAL A 896      11.012  28.857  -8.657  1.00 25.12           N  
ATOM     74  CA  VAL A 896       9.585  28.768  -8.376  1.00 27.27           C  
ATOM     75  C   VAL A 896       9.278  29.545  -7.102  1.00 30.02           C  
ATOM     76  O   VAL A 896       8.340  30.340  -7.043  1.00 27.26           O  
ATOM     77  CB  VAL A 896       9.133  27.304  -8.212  1.00 24.45           C  
ATOM     78  CG1 VAL A 896       7.655  27.237  -7.851  1.00 31.20           C  
ATOM     79  CG2 VAL A 896       9.394  26.536  -9.502  1.00 30.49           C  
ATOM     80  N   LEU A 897      10.086  29.315  -6.077  1.00 26.26           N  
ATOM     81  CA  LEU A 897       9.862  29.951  -4.790  1.00 37.59           C  
ATOM     82  C   LEU A 897       9.981  31.472  -4.898  1.00 38.44           C  
ATOM     83  O   LEU A 897       9.129  32.199  -4.388  1.00 31.46           O  
ATOM     84  CB  LEU A 897      10.841  29.400  -3.757  1.00 45.81           C  
ATOM     85  CG  LEU A 897      10.671  29.946  -2.341  1.00 60.82           C  
ATOM     86  CD1 LEU A 897       9.259  29.697  -1.830  1.00 71.49           C  
ATOM     87  CD2 LEU A 897      11.700  29.310  -1.429  1.00 61.82           C  
ATOM     88  N   LYS A 898      11.009  31.960  -5.586  1.00 32.95           N  
ATOM     89  CA  LYS A 898      11.184  33.406  -5.692  1.00 37.28           C  
ATOM     90  C   LYS A 898      10.047  34.017  -6.512  1.00 43.95           C  
ATOM     91  O   LYS A 898       9.647  35.154  -6.273  1.00 38.86           O  
ATOM     92  CB  LYS A 898      12.576  33.795  -6.227  1.00 51.22           C  
ATOM     93  CG  LYS A 898      13.018  33.112  -7.508  1.00 82.71           C  
ATOM     94  CD  LYS A 898      14.392  33.616  -7.973  1.00101.77           C  
ATOM     95  CE  LYS A 898      14.540  33.464  -9.489  1.00 77.94           C  
ATOM     96  NZ  LYS A 898      15.949  33.280  -9.936  1.00 66.59           N1+
ATOM     97  N   ALA A 899       9.493  33.254  -7.452  1.00 43.94           N  
ATOM     98  CA  ALA A 899       8.336  33.730  -8.203  1.00 39.67           C  
ATOM     99  C   ALA A 899       7.139  33.932  -7.275  1.00 40.74           C  
ATOM    100  O   ALA A 899       6.405  34.907  -7.410  1.00 43.48           O  
ATOM    101  CB  ALA A 899       7.974  32.762  -9.328  1.00 35.47           C  
ATOM    102  N   CYS A 900       6.944  33.016  -6.328  1.00 33.08           N  
ATOM    103  CA  CYS A 900       5.794  33.100  -5.429  1.00 37.43           C  
ATOM    104  C   CYS A 900       5.927  34.237  -4.423  1.00 55.51           C  
ATOM    105  O   CYS A 900       4.934  34.676  -3.843  1.00 64.34           O  
ATOM    106  CB  CYS A 900       5.600  31.782  -4.677  1.00 26.97           C  
ATOM    107  SG  CYS A 900       5.184  30.411  -5.760  1.00 39.58           S  
ATOM    108  N   ARG A 901       7.150  34.711  -4.211  1.00 57.52           N  
ATOM    109  CA  ARG A 901       7.395  35.687  -3.153  1.00 74.28           C  
ATOM    110  C   ARG A 901       6.844  37.080  -3.483  1.00 93.48           C  
ATOM    111  O   ARG A 901       6.694  37.913  -2.589  1.00 99.48           O  
ATOM    112  CB  ARG A 901       8.879  35.729  -2.787  1.00 74.99           C  
ATOM    113  CG  ARG A 901       9.313  34.529  -1.949  1.00 80.06           C  
ATOM    114  CD  ARG A 901      10.779  34.597  -1.570  1.00 92.29           C  
ATOM    115  NE  ARG A 901      11.084  33.725  -0.437  1.00 97.54           N  
ATOM    116  CZ  ARG A 901      11.955  32.717  -0.463  1.00100.74           C  
ATOM    117  NH1 ARG A 901      12.636  32.431  -1.569  1.00 98.63           N1+
ATOM    118  NH2 ARG A 901      12.155  31.991   0.633  1.00 99.11           N  
ATOM    119  N   ASN A 902       6.530  37.324  -4.756  1.00103.57           N  
ATOM    120  CA  ASN A 902       5.679  38.460  -5.128  1.00109.30           C  
ATOM    121  C   ASN A 902       4.272  37.974  -5.451  1.00105.83           C  
ATOM    122  O   ASN A 902       3.288  38.556  -4.997  1.00101.73           O  
ATOM    123  CB  ASN A 902       6.231  39.258  -6.320  1.00112.07           C  
ATOM    124  CG  ASN A 902       7.141  38.439  -7.213  1.00116.64           C  
ATOM    125  ND2 ASN A 902       6.631  38.039  -8.377  1.00113.97           N  
ATOM    126  OD1 ASN A 902       8.299  38.189  -6.871  1.00118.44           O  
ATOM    127  N   ASN A 910       6.048  42.134 -12.710  1.00 73.39           N  
ATOM    128  CA  ASN A 910       7.116  41.356 -13.332  1.00 78.38           C  
ATOM    129  C   ASN A 910       6.594  40.062 -13.979  1.00 51.96           C  
ATOM    130  O   ASN A 910       5.399  39.772 -13.924  1.00 34.41           O  
ATOM    131  CB  ASN A 910       8.215  41.058 -12.309  1.00 84.13           C  
ATOM    132  CG  ASN A 910       7.683  40.369 -11.069  1.00 87.74           C  
ATOM    133  ND2 ASN A 910       8.229  40.725  -9.911  1.00 78.90           N  
ATOM    134  OD1 ASN A 910       6.782  39.534 -11.150  1.00 91.21           O  
ATOM    135  N   SER A 911       7.493  39.283 -14.577  1.00 40.68           N  
ATOM    136  CA  SER A 911       7.090  38.204 -15.486  1.00 40.26           C  
ATOM    137  C   SER A 911       6.552  36.951 -14.777  1.00 37.12           C  
ATOM    138  O   SER A 911       6.891  36.683 -13.633  1.00 32.90           O  
ATOM    139  CB  SER A 911       8.257  37.828 -16.414  1.00 31.78           C  
ATOM    140  OG  SER A 911       9.411  37.461 -15.675  1.00 27.94           O  
ATOM    141  N   SER A 912       5.713  36.192 -15.482  1.00 32.73           N  
ATOM    142  CA  SER A 912       5.112  34.963 -14.959  1.00 43.52           C  
ATOM    143  C   SER A 912       6.029  33.779 -15.249  1.00 41.72           C  
ATOM    144  O   SER A 912       6.823  33.832 -16.181  1.00 43.34           O  
ATOM    145  CB  SER A 912       3.770  34.720 -15.653  1.00 55.15           C  
ATOM    146  OG  SER A 912       3.057  35.930 -15.852  1.00 51.54           O  
ATOM    147  N   ILE A 913       5.939  32.700 -14.478  1.00 26.46           N  
ATOM    148  CA  ILE A 913       6.719  31.516 -14.853  1.00 27.07           C  
ATOM    149  C   ILE A 913       5.864  30.520 -15.621  1.00 29.39           C  
ATOM    150  O   ILE A 913       6.376  29.818 -16.495  1.00 27.02           O  
ATOM    151  CB  ILE A 913       7.449  30.820 -13.671  1.00 43.41           C  
ATOM    152  CG1 ILE A 913       6.461  30.201 -12.689  1.00 51.16           C  
ATOM    153  CG2 ILE A 913       8.397  31.797 -12.979  1.00 44.30           C  
ATOM    154  CD1 ILE A 913       7.127  29.231 -11.728  1.00 52.27           C  
ATOM    155  N   LEU A 914       4.571  30.449 -15.305  1.00 24.14           N  
ATOM    156  CA  LEU A 914       3.653  29.673 -16.144  1.00 31.14           C  
ATOM    157  C   LEU A 914       2.183  30.116 -16.064  1.00 30.23           C  
ATOM    158  O   LEU A 914       1.783  30.834 -15.158  1.00 33.52           O  
ATOM    159  CB  LEU A 914       3.813  28.162 -15.912  1.00 43.86           C  
ATOM    160  CG  LEU A 914       3.675  27.468 -14.555  1.00 51.68           C  
ATOM    161  CD1 LEU A 914       3.169  28.383 -13.465  1.00 49.91           C  
ATOM    162  CD2 LEU A 914       2.765  26.251 -14.733  1.00 52.69           C  
ATOM    163  N   LEU A 915       1.399  29.717 -17.061  1.00 34.52           N  
ATOM    164  CA  LEU A 915       0.021  30.187 -17.206  1.00 49.48           C  
ATOM    165  C   LEU A 915      -0.873  29.896 -15.986  1.00 68.62           C  
ATOM    166  O   LEU A 915      -1.506  30.814 -15.455  1.00 75.53           O  
ATOM    167  CB  LEU A 915      -0.581  29.616 -18.491  1.00 45.28           C  
ATOM    168  CG  LEU A 915      -1.979  30.065 -18.917  1.00 44.12           C  
ATOM    169  CD1 LEU A 915      -2.267  31.515 -18.531  1.00 41.58           C  
ATOM    170  CD2 LEU A 915      -2.116  29.862 -20.412  1.00 44.02           C  
ATOM    171  N   ASP A 916      -0.942  28.637 -15.559  1.00 74.61           N  
ATOM    172  CA  ASP A 916      -1.632  28.265 -14.315  1.00 93.75           C  
ATOM    173  C   ASP A 916      -3.135  28.079 -14.541  1.00104.30           C  
ATOM    174  O   ASP A 916      -3.801  27.338 -13.815  1.00104.48           O  
ATOM    175  CB  ASP A 916      -1.342  29.287 -13.191  1.00 95.89           C  
ATOM    176  CG  ASP A 916      -2.606  29.864 -12.557  1.00100.34           C  
ATOM    177  OD1 ASP A 916      -3.625  30.047 -13.258  1.00 97.68           O  
ATOM    178  OD2 ASP A 916      -2.566  30.155 -11.342  1.00104.91           O1-
ATOM    179  N   LYS A 917      -3.651  28.750 -15.564  1.00110.77           N  
ATOM    180  CA  LYS A 917      -5.048  28.646 -15.946  1.00105.08           C  
ATOM    181  C   LYS A 917      -5.040  27.617 -17.065  1.00103.11           C  
ATOM    182  O   LYS A 917      -4.134  27.611 -17.899  1.00109.92           O  
ATOM    183  CB  LYS A 917      -5.568  30.012 -16.412  1.00 95.85           C  
ATOM    184  CG  LYS A 917      -7.034  30.081 -16.825  1.00 90.95           C  
ATOM    185  CD  LYS A 917      -7.963  29.341 -15.875  1.00 93.87           C  
ATOM    186  CE  LYS A 917      -9.323  29.110 -16.523  1.00 95.96           C  
ATOM    187  NZ  LYS A 917      -9.771  30.299 -17.301  1.00 96.62           N1+
ATOM    188  N   CYS A 918      -6.031  26.738 -17.087  1.00 87.58           N  
ATOM    189  CA  CYS A 918      -5.923  25.522 -17.880  1.00 72.39           C  
ATOM    190  C   CYS A 918      -7.283  25.106 -18.415  1.00 59.64           C  
ATOM    191  O   CYS A 918      -8.284  25.169 -17.694  1.00 64.05           O  
ATOM    192  CB  CYS A 918      -5.334  24.395 -17.022  1.00 72.78           C  
ATOM    193  SG  CYS A 918      -3.554  24.539 -16.697  1.00 99.12           S  
ATOM    194  N   PRO A 919      -7.335  24.683 -19.686  1.00 54.41           N  
ATOM    195  CA  PRO A 919      -8.638  24.242 -20.186  1.00 62.55           C  
ATOM    196  C   PRO A 919      -9.274  23.249 -19.197  1.00 59.91           C  
ATOM    197  O   PRO A 919      -8.599  22.316 -18.759  1.00 54.72           O  
ATOM    198  CB  PRO A 919      -8.298  23.583 -21.535  1.00 55.72           C  
ATOM    199  CG  PRO A 919      -6.821  23.335 -21.497  1.00 48.98           C  
ATOM    200  CD  PRO A 919      -6.257  24.427 -20.655  1.00 48.98           C  
ATOM    201  N   PRO A 920     -10.539  23.481 -18.809  1.00 64.85           N  
ATOM    202  CA  PRO A 920     -11.248  22.550 -17.923  1.00 63.52           C  
ATOM    203  C   PRO A 920     -11.452  21.185 -18.563  1.00 50.53           C  
ATOM    204  O   PRO A 920     -11.846  21.108 -19.727  1.00 44.87           O  
ATOM    205  CB  PRO A 920     -12.610  23.221 -17.718  1.00 69.81           C  
ATOM    206  CG  PRO A 920     -12.746  24.196 -18.876  1.00 75.26           C  
ATOM    207  CD  PRO A 920     -11.351  24.670 -19.117  1.00 72.29           C  
ATOM    208  N   PRO A 921     -11.214  20.113 -17.799  1.00 46.88           N  
ATOM    209  CA  PRO A 921     -11.501  18.756 -18.277  1.00 42.79           C  
ATOM    210  C   PRO A 921     -12.946  18.680 -18.793  1.00 46.05           C  
ATOM    211  O   PRO A 921     -13.808  19.387 -18.268  1.00 43.62           O  
ATOM    212  CB  PRO A 921     -11.313  17.900 -17.016  1.00 40.92           C  
ATOM    213  CG  PRO A 921     -11.544  18.848 -15.887  1.00 37.73           C  
ATOM    214  CD  PRO A 921     -10.951  20.139 -16.350  1.00 43.30           C  
ATOM    215  N   ARG A 922     -13.197  17.851 -19.804  1.00 40.03           N  
ATOM    216  CA  ARG A 922     -14.512  17.757 -20.435  1.00 34.61           C  
ATOM    217  C   ARG A 922     -14.645  16.374 -21.097  1.00 42.06           C  
ATOM    218  O   ARG A 922     -13.629  15.732 -21.362  1.00 40.73           O  
ATOM    219  CB  ARG A 922     -14.656  18.847 -21.489  1.00 40.92           C  
ATOM    220  CG  ARG A 922     -16.086  19.072 -21.930  1.00 62.73           C  
ATOM    221  CD  ARG A 922     -16.147  20.001 -23.112  1.00 86.13           C  
ATOM    222  NE  ARG A 922     -15.083  19.714 -24.068  1.00 93.05           N  
ATOM    223  CZ  ARG A 922     -14.485  20.632 -24.819  1.00 91.77           C  
ATOM    224  NH1 ARG A 922     -14.842  21.908 -24.731  1.00 85.05           N1+
ATOM    225  NH2 ARG A 922     -13.526  20.271 -25.662  1.00 91.46           N  
ATOM    226  N   PRO A 923     -15.886  15.901 -21.354  1.00 35.98           N  
ATOM    227  CA  PRO A 923     -16.017  14.573 -21.975  1.00 28.26           C  
ATOM    228  C   PRO A 923     -15.874  14.648 -23.487  1.00 35.13           C  
ATOM    229  O   PRO A 923     -16.470  15.531 -24.104  1.00 40.98           O  
ATOM    230  CB  PRO A 923     -17.446  14.144 -21.613  1.00 31.27           C  
ATOM    231  CG  PRO A 923     -17.964  15.190 -20.651  1.00 38.12           C  
ATOM    232  CD  PRO A 923     -17.201  16.432 -20.967  1.00 37.19           C  
ATOM    233  N   PRO A 924     -15.099  13.730 -24.081  1.00 33.58           N  
ATOM    234  CA  PRO A 924     -14.809  13.840 -25.518  1.00 35.58           C  
ATOM    235  C   PRO A 924     -16.068  13.665 -26.368  1.00 34.70           C  
ATOM    236  O   PRO A 924     -16.995  12.963 -25.976  1.00 33.47           O  
ATOM    237  CB  PRO A 924     -13.815  12.701 -25.763  1.00 27.16           C  
ATOM    238  CG  PRO A 924     -14.109  11.690 -24.676  1.00 25.10           C  
ATOM    239  CD  PRO A 924     -14.536  12.511 -23.480  1.00 26.02           C  
ATOM    240  N   SER A 925     -16.114  14.314 -27.520  1.00 32.96           N  
ATOM    241  CA  SER A 925     -17.215  14.100 -28.444  1.00 30.95           C  
ATOM    242  C   SER A 925     -16.995  12.748 -29.092  1.00 34.58           C  
ATOM    243  O   SER A 925     -15.926  12.156 -28.941  1.00 31.74           O  
ATOM    244  CB  SER A 925     -17.235  15.191 -29.510  1.00 52.49           C  
ATOM    245  OG  SER A 925     -16.001  15.207 -30.206  1.00 50.49           O  
ATOM    246  N   SER A 926     -17.996  12.253 -29.812  1.00 40.48           N  
ATOM    247  CA  SER A 926     -17.866  10.958 -30.473  1.00 41.04           C  
ATOM    248  C   SER A 926     -16.579  10.932 -31.296  1.00 32.72           C  
ATOM    249  O   SER A 926     -16.270  11.891 -32.004  1.00 31.82           O  
ATOM    250  CB  SER A 926     -19.068  10.695 -31.379  1.00 59.18           C  
ATOM    251  OG  SER A 926     -19.172   9.314 -31.673  1.00 60.78           O  
ATOM    252  N   PRO A 927     -15.811   9.844 -31.187  1.00 25.99           N  
ATOM    253  CA  PRO A 927     -14.539   9.770 -31.899  1.00 25.70           C  
ATOM    254  C   PRO A 927     -14.684   9.948 -33.397  1.00 34.26           C  
ATOM    255  O   PRO A 927     -15.688   9.567 -34.002  1.00 28.21           O  
ATOM    256  CB  PRO A 927     -14.048   8.357 -31.587  1.00 29.16           C  
ATOM    257  CG  PRO A 927     -14.620   8.064 -30.242  1.00 36.25           C  
ATOM    258  CD  PRO A 927     -15.964   8.746 -30.216  1.00 27.64           C  
ATOM    259  N   TYR A 928     -13.659  10.543 -33.979  1.00 24.92           N  
ATOM    260  CA  TYR A 928     -13.544  10.645 -35.421  1.00 32.03           C  
ATOM    261  C   TYR A 928     -12.285   9.888 -35.829  1.00 38.83           C  
ATOM    262  O   TYR A 928     -11.280   9.946 -35.132  1.00 39.03           O  
ATOM    263  CB  TYR A 928     -13.450  12.104 -35.834  1.00 32.56           C  
ATOM    264  CG  TYR A 928     -13.306  12.266 -37.323  1.00 33.44           C  
ATOM    265  CD1 TYR A 928     -14.417  12.475 -38.128  1.00 32.15           C  
ATOM    266  CD2 TYR A 928     -12.061  12.179 -37.926  1.00 33.57           C  
ATOM    267  CE1 TYR A 928     -14.290  12.606 -39.499  1.00 33.00           C  
ATOM    268  CE2 TYR A 928     -11.921  12.314 -39.295  1.00 32.96           C  
ATOM    269  CZ  TYR A 928     -13.039  12.523 -40.073  1.00 35.20           C  
ATOM    270  OH  TYR A 928     -12.900  12.651 -41.429  1.00 32.37           O  
ATOM    271  N   PRO A 929     -12.330   9.156 -36.950  1.00 35.60           N  
ATOM    272  CA  PRO A 929     -13.455   8.980 -37.875  1.00 36.09           C  
ATOM    273  C   PRO A 929     -14.528   8.056 -37.302  1.00 27.85           C  
ATOM    274  O   PRO A 929     -14.219   7.187 -36.481  1.00 26.31           O  
ATOM    275  CB  PRO A 929     -12.797   8.314 -39.094  1.00 37.23           C  
ATOM    276  CG  PRO A 929     -11.655   7.539 -38.510  1.00 42.68           C  
ATOM    277  CD  PRO A 929     -11.136   8.410 -37.389  1.00 33.05           C  
ATOM    278  N   PRO A 930     -15.781   8.230 -37.740  1.00 27.43           N  
ATOM    279  CA  PRO A 930     -16.838   7.334 -37.264  1.00 29.00           C  
ATOM    280  C   PRO A 930     -16.628   5.929 -37.817  1.00 26.28           C  
ATOM    281  O   PRO A 930     -16.065   5.768 -38.900  1.00 26.04           O  
ATOM    282  CB  PRO A 930     -18.114   7.955 -37.843  1.00 26.84           C  
ATOM    283  CG  PRO A 930     -17.650   8.661 -39.088  1.00 27.79           C  
ATOM    284  CD  PRO A 930     -16.248   9.137 -38.806  1.00 24.83           C  
ATOM    285  N   LEU A 931     -17.064   4.926 -37.069  1.00 28.31           N  
ATOM    286  CA  LEU A 931     -16.975   3.540 -37.514  1.00 26.29           C  
ATOM    287  C   LEU A 931     -18.268   3.171 -38.214  1.00 27.16           C  
ATOM    288  O   LEU A 931     -19.345   3.530 -37.748  1.00 25.01           O  
ATOM    289  CB  LEU A 931     -16.791   2.614 -36.312  1.00 22.88           C  
ATOM    290  CG  LEU A 931     -15.492   2.789 -35.525  1.00 25.44           C  
ATOM    291  CD1 LEU A 931     -15.475   1.852 -34.292  1.00 21.28           C  
ATOM    292  CD2 LEU A 931     -14.310   2.535 -36.431  1.00 28.21           C  
ATOM    293  N   PRO A 932     -18.173   2.439 -39.326  1.00 23.93           N  
ATOM    294  CA  PRO A 932     -19.376   1.905 -39.966  1.00 26.34           C  
ATOM    295  C   PRO A 932     -19.960   0.741 -39.187  1.00 26.38           C  
ATOM    296  O   PRO A 932     -19.300   0.190 -38.296  1.00 22.84           O  
ATOM    297  CB  PRO A 932     -18.854   1.413 -41.316  1.00 32.82           C  
ATOM    298  CG  PRO A 932     -17.444   1.001 -41.020  1.00 29.58           C  
ATOM    299  CD  PRO A 932     -16.943   2.022 -40.020  1.00 29.85           C  
ATOM    300  N   LYS A 933     -21.179   0.344 -39.528  1.00 25.71           N  
ATOM    301  CA  LYS A 933     -21.868  -0.699 -38.765  1.00 31.92           C  
ATOM    302  C   LYS A 933     -21.096  -2.017 -38.732  1.00 28.55           C  
ATOM    303  O   LYS A 933     -21.189  -2.768 -37.760  1.00 29.85           O  
ATOM    304  CB  LYS A 933     -23.256  -0.953 -39.350  1.00 40.90           C  
ATOM    305  CG  LYS A 933     -24.158   0.252 -39.325  1.00 33.68           C  
ATOM    306  CD  LYS A 933     -24.427   0.707 -37.906  1.00 30.12           C  
ATOM    307  CE  LYS A 933     -25.537   1.742 -37.862  1.00 35.87           C  
ATOM    308  NZ  LYS A 933     -25.561   2.479 -36.579  1.00 36.98           N1+
ATOM    309  N   ASP A 934     -20.331  -2.295 -39.781  1.00 24.65           N  
ATOM    310  CA  ASP A 934     -19.641  -3.584 -39.888  1.00 27.75           C  
ATOM    311  C   ASP A 934     -18.435  -3.656 -38.958  1.00 31.59           C  
ATOM    312  O   ASP A 934     -17.817  -4.709 -38.811  1.00 29.65           O  
ATOM    313  CB  ASP A 934     -19.206  -3.853 -41.334  1.00 31.49           C  
ATOM    314  CG  ASP A 934     -18.346  -2.738 -41.905  1.00 43.44           C  
ATOM    315  OD1 ASP A 934     -17.108  -2.802 -41.753  1.00 48.91           O  
ATOM    316  OD2 ASP A 934     -18.906  -1.797 -42.509  1.00 39.90           O1-
ATOM    317  N   LYS A 935     -18.107  -2.543 -38.313  1.00 22.65           N  
ATOM    318  CA  LYS A 935     -16.994  -2.530 -37.368  1.00 21.57           C  
ATOM    319  C   LYS A 935     -17.413  -2.318 -35.907  1.00 27.88           C  
ATOM    320  O   LYS A 935     -16.574  -2.002 -35.066  1.00 26.05           O  
ATOM    321  CB  LYS A 935     -15.993  -1.452 -37.793  1.00 28.16           C  
ATOM    322  CG  LYS A 935     -15.143  -1.859 -38.986  1.00 39.11           C  
ATOM    323  CD  LYS A 935     -14.329  -0.693 -39.523  1.00 45.38           C  
ATOM    324  CE  LYS A 935     -13.485  -1.100 -40.730  1.00 55.71           C  
ATOM    325  NZ  LYS A 935     -12.718   0.055 -41.283  1.00 61.16           N1+
ATOM    326  N   LEU A 936     -18.691  -2.522 -35.591  1.00 20.11           N  
ATOM    327  CA  LEU A 936     -19.185  -2.230 -34.243  1.00 18.65           C  
ATOM    328  C   LEU A 936     -19.171  -3.450 -33.330  1.00 23.04           C  
ATOM    329  O   LEU A 936     -19.567  -3.360 -32.174  1.00 21.00           O  
ATOM    330  CB  LEU A 936     -20.604  -1.656 -34.294  1.00 25.06           C  
ATOM    331  CG  LEU A 936     -20.744  -0.362 -35.109  1.00 21.36           C  
ATOM    332  CD1 LEU A 936     -22.176   0.113 -35.087  1.00 27.52           C  
ATOM    333  CD2 LEU A 936     -19.804   0.720 -34.565  1.00 19.71           C  
ATOM    334  N   ASN A 937     -18.730  -4.588 -33.855  1.00 22.88           N  
ATOM    335  CA  ASN A 937     -18.677  -5.809 -33.056  1.00 26.26           C  
ATOM    336  C   ASN A 937     -17.322  -6.502 -33.210  1.00 26.14           C  
ATOM    337  O   ASN A 937     -17.244  -7.655 -33.626  1.00 24.50           O  
ATOM    338  CB  ASN A 937     -19.836  -6.735 -33.447  1.00 32.36           C  
ATOM    339  CG  ASN A 937     -21.197  -6.168 -33.045  1.00 47.84           C  
ATOM    340  ND2 ASN A 937     -21.921  -5.611 -34.011  1.00 43.71           N  
ATOM    341  OD1 ASN A 937     -21.587  -6.230 -31.879  1.00 57.46           O  
ATOM    342  N   PRO A 938     -16.242  -5.791 -32.862  1.00 24.19           N  
ATOM    343  CA  PRO A 938     -14.882  -6.276 -33.115  1.00 19.35           C  
ATOM    344  C   PRO A 938     -14.504  -7.468 -32.241  1.00 17.87           C  
ATOM    345  O   PRO A 938     -15.024  -7.613 -31.133  1.00 19.77           O  
ATOM    346  CB  PRO A 938     -14.006  -5.068 -32.766  1.00 24.74           C  
ATOM    347  CG  PRO A 938     -14.802  -4.333 -31.703  1.00 23.72           C  
ATOM    348  CD  PRO A 938     -16.244  -4.478 -32.187  1.00 22.99           C  
ATOM    349  N   PRO A 939     -13.600  -8.320 -32.739  1.00 19.51           N  
ATOM    350  CA  PRO A 939     -13.109  -9.451 -31.938  1.00 19.07           C  
ATOM    351  C   PRO A 939     -12.211  -8.963 -30.818  1.00 23.89           C  
ATOM    352  O   PRO A 939     -11.578  -7.916 -30.953  1.00 17.94           O  
ATOM    353  CB  PRO A 939     -12.273 -10.248 -32.939  1.00 20.36           C  
ATOM    354  CG  PRO A 939     -11.810  -9.215 -33.930  1.00 27.45           C  
ATOM    355  CD  PRO A 939     -12.954  -8.254 -34.059  1.00 25.27           C  
ATOM    356  N   THR A 940     -12.136  -9.722 -29.732  1.00 18.58           N  
ATOM    357  CA  THR A 940     -11.369  -9.297 -28.570  1.00 16.32           C  
ATOM    358  C   THR A 940      -9.900  -9.691 -28.706  1.00 17.40           C  
ATOM    359  O   THR A 940      -9.578 -10.851 -29.023  1.00 19.51           O  
ATOM    360  CB  THR A 940     -11.953  -9.907 -27.285  1.00 27.88           C  
ATOM    361  CG2 THR A 940     -11.102  -9.536 -26.079  1.00 23.83           C  
ATOM    362  OG1 THR A 940     -13.281  -9.400 -27.097  1.00 25.57           O  
ATOM    363  N   PRO A 941      -9.003  -8.735 -28.464  1.00 15.14           N  
ATOM    364  CA  PRO A 941      -7.573  -9.036 -28.530  1.00 16.76           C  
ATOM    365  C   PRO A 941      -7.267 -10.166 -27.561  1.00 17.51           C  
ATOM    366  O   PRO A 941      -7.674 -10.091 -26.400  1.00 20.02           O  
ATOM    367  CB  PRO A 941      -6.925  -7.718 -28.091  1.00 18.94           C  
ATOM    368  CG  PRO A 941      -7.927  -6.665 -28.522  1.00 15.86           C  
ATOM    369  CD  PRO A 941      -9.249  -7.301 -28.193  1.00 17.21           C  
ATOM    370  N   SER A 942      -6.585 -11.201 -28.039  1.00 16.18           N  
ATOM    371  CA  SER A 942      -6.448 -12.428 -27.261  1.00 17.63           C  
ATOM    372  C   SER A 942      -5.024 -12.930 -27.223  1.00 21.22           C  
ATOM    373  O   SER A 942      -4.287 -12.826 -28.199  1.00 23.53           O  
ATOM    374  CB  SER A 942      -7.331 -13.522 -27.856  1.00 19.48           C  
ATOM    375  OG  SER A 942      -8.687 -13.134 -27.848  1.00 19.47           O  
ATOM    376  N   ILE A 943      -4.654 -13.513 -26.089  1.00 20.13           N  
ATOM    377  CA  ILE A 943      -3.361 -14.157 -25.947  1.00 22.17           C  
ATOM    378  C   ILE A 943      -3.603 -15.601 -25.554  1.00 21.34           C  
ATOM    379  O   ILE A 943      -4.405 -15.867 -24.664  1.00 19.41           O  
ATOM    380  CB  ILE A 943      -2.546 -13.438 -24.884  1.00 21.76           C  
ATOM    381  CG1 ILE A 943      -2.206 -12.042 -25.420  1.00 22.15           C  
ATOM    382  CG2 ILE A 943      -1.292 -14.249 -24.534  1.00 26.05           C  
ATOM    383  CD1 ILE A 943      -1.993 -11.046 -24.368  1.00 36.78           C  
ATOM    384  N   TYR A 944      -2.949 -16.538 -26.243  1.00 16.91           N  
ATOM    385  CA  TYR A 944      -3.200 -17.957 -25.993  1.00 20.89           C  
ATOM    386  C   TYR A 944      -1.980 -18.622 -25.342  1.00 24.07           C  
ATOM    387  O   TYR A 944      -1.017 -18.963 -26.024  1.00 25.30           O  
ATOM    388  CB  TYR A 944      -3.577 -18.644 -27.312  1.00 25.15           C  
ATOM    389  CG  TYR A 944      -4.787 -18.008 -27.993  1.00 21.76           C  
ATOM    390  CD1 TYR A 944      -6.089 -18.309 -27.577  1.00 20.04           C  
ATOM    391  CD2 TYR A 944      -4.627 -17.096 -29.027  1.00 21.70           C  
ATOM    392  CE1 TYR A 944      -7.192 -17.724 -28.189  1.00 21.93           C  
ATOM    393  CE2 TYR A 944      -5.720 -16.513 -29.645  1.00 23.26           C  
ATOM    394  CZ  TYR A 944      -6.995 -16.827 -29.230  1.00 21.57           C  
ATOM    395  OH  TYR A 944      -8.081 -16.238 -29.858  1.00 20.69           O  
ATOM    396  N   LEU A 945      -2.018 -18.783 -24.019  1.00 18.28           N  
ATOM    397  CA  LEU A 945      -0.872 -19.311 -23.280  1.00 17.02           C  
ATOM    398  C   LEU A 945      -0.942 -20.825 -23.242  1.00 19.97           C  
ATOM    399  O   LEU A 945      -2.024 -21.396 -23.140  1.00 22.28           O  
ATOM    400  CB  LEU A 945      -0.860 -18.785 -21.835  1.00 16.51           C  
ATOM    401  CG  LEU A 945      -0.760 -17.262 -21.701  1.00 18.76           C  
ATOM    402  CD1 LEU A 945      -0.621 -16.896 -20.223  1.00 23.60           C  
ATOM    403  CD2 LEU A 945       0.416 -16.703 -22.521  1.00 23.49           C  
ATOM    404  N   GLU A 946       0.220 -21.459 -23.315  1.00 20.04           N  
ATOM    405  CA  GLU A 946       0.322 -22.915 -23.235  1.00 28.52           C  
ATOM    406  C   GLU A 946       1.321 -23.324 -22.154  1.00 36.35           C  
ATOM    407  O   GLU A 946       1.063 -24.234 -21.365  1.00 37.03           O  
ATOM    408  CB  GLU A 946       0.752 -23.482 -24.592  1.00 29.32           C  
ATOM    409  CG  GLU A 946      -0.230 -23.144 -25.719  1.00 38.55           C  
ATOM    410  CD  GLU A 946       0.189 -23.658 -27.096  1.00 58.45           C  
ATOM    411  OE1 GLU A 946       1.328 -23.369 -27.550  1.00 43.84           O  
ATOM    412  OE2 GLU A 946      -0.646 -24.347 -27.729  1.00 38.35           O1-
ATOM    413  N   ASN A 947       2.456 -22.634 -22.127  1.00 29.48           N  
ATOM    414  CA  ASN A 947       3.561 -22.958 -21.233  1.00 38.26           C  
ATOM    415  C   ASN A 947       3.808 -21.825 -20.242  1.00 30.38           C  
ATOM    416  O   ASN A 947       3.430 -20.685 -20.486  1.00 26.11           O  
ATOM    417  CB  ASN A 947       4.839 -23.180 -22.046  1.00 35.92           C  
ATOM    418  CG  ASN A 947       4.658 -24.190 -23.168  1.00 51.79           C  
ATOM    419  ND2 ASN A 947       4.809 -23.729 -24.401  1.00 41.10           N  
ATOM    420  OD1 ASN A 947       4.406 -25.371 -22.930  1.00 46.09           O  
ATOM    421  N   LYS A 948       4.465 -22.132 -19.132  1.00 29.53           N  
ATOM    422  CA  LYS A 948       4.825 -21.105 -18.166  1.00 29.19           C  
ATOM    423  C   LYS A 948       5.646 -20.001 -18.836  1.00 26.98           C  
ATOM    424  O   LYS A 948       5.430 -18.822 -18.586  1.00 27.93           O  
ATOM    425  CB  LYS A 948       5.605 -21.729 -17.008  1.00 40.08           C  
ATOM    426  CG  LYS A 948       6.136 -20.739 -15.988  1.00 46.24           C  
ATOM    427  CD  LYS A 948       6.822 -21.480 -14.844  1.00 71.43           C  
ATOM    428  CE  LYS A 948       7.645 -20.548 -13.980  1.00 91.07           C  
ATOM    429  NZ  LYS A 948       6.775 -19.622 -13.232  1.00 99.29           N1+
ATOM    430  N   ARG A 949       6.570 -20.380 -19.711  1.00 26.19           N  
ATOM    431  CA  ARG A 949       7.423 -19.396 -20.369  1.00 44.07           C  
ATOM    432  C   ARG A 949       6.600 -18.409 -21.188  1.00 38.70           C  
ATOM    433  O   ARG A 949       6.979 -17.248 -21.319  1.00 29.18           O  
ATOM    434  CB  ARG A 949       8.501 -20.064 -21.243  1.00 58.52           C  
ATOM    435  CG  ARG A 949       8.008 -20.922 -22.414  1.00 77.25           C  
ATOM    436  CD  ARG A 949       9.209 -21.516 -23.163  1.00 93.87           C  
ATOM    437  NE  ARG A 949       8.846 -22.382 -24.287  1.00102.37           N  
ATOM    438  CZ  ARG A 949       8.565 -23.681 -24.183  1.00100.76           C  
ATOM    439  NH1 ARG A 949       8.582 -24.281 -22.996  1.00106.41           N1+
ATOM    440  NH2 ARG A 949       8.255 -24.385 -25.269  1.00 91.39           N  
ATOM    441  N   ASP A 950       5.473 -18.863 -21.730  1.00 27.89           N  
ATOM    442  CA  ASP A 950       4.617 -17.989 -22.533  1.00 26.26           C  
ATOM    443  C   ASP A 950       4.161 -16.770 -21.738  1.00 24.99           C  
ATOM    444  O   ASP A 950       4.061 -15.671 -22.279  1.00 24.43           O  
ATOM    445  CB  ASP A 950       3.373 -18.732 -23.029  1.00 30.75           C  
ATOM    446  CG  ASP A 950       3.699 -19.845 -24.001  1.00 37.68           C  
ATOM    447  OD1 ASP A 950       4.819 -19.862 -24.541  1.00 39.89           O  
ATOM    448  OD2 ASP A 950       2.820 -20.698 -24.234  1.00 28.79           O1-
ATOM    449  N   ALA A 951       3.854 -16.977 -20.459  1.00 25.19           N  
ATOM    450  CA  ALA A 951       3.317 -15.909 -19.618  1.00 27.28           C  
ATOM    451  C   ALA A 951       4.353 -14.821 -19.340  1.00 28.34           C  
ATOM    452  O   ALA A 951       3.996 -13.664 -19.109  1.00 26.09           O  
ATOM    453  CB  ALA A 951       2.801 -16.485 -18.317  1.00 28.64           C  
ATOM    454  N   PHE A 952       5.631 -15.190 -19.381  1.00 26.74           N  
ATOM    455  CA  PHE A 952       6.715 -14.255 -19.068  1.00 35.90           C  
ATOM    456  C   PHE A 952       7.380 -13.692 -20.330  1.00 40.67           C  
ATOM    457  O   PHE A 952       8.426 -13.053 -20.265  1.00 40.70           O  
ATOM    458  CB  PHE A 952       7.740 -14.939 -18.152  1.00 31.76           C  
ATOM    459  CG  PHE A 952       7.186 -15.281 -16.794  1.00 29.17           C  
ATOM    460  CD1 PHE A 952       7.399 -14.447 -15.705  1.00 26.53           C  
ATOM    461  CD2 PHE A 952       6.415 -16.415 -16.617  1.00 39.83           C  
ATOM    462  CE1 PHE A 952       6.868 -14.753 -14.467  1.00 28.92           C  
ATOM    463  CE2 PHE A 952       5.885 -16.727 -15.378  1.00 42.61           C  
ATOM    464  CZ  PHE A 952       6.110 -15.899 -14.303  1.00 32.19           C  
ATOM    465  N   PHE A 953       6.756 -13.935 -21.477  1.00 33.58           N  
ATOM    466  CA  PHE A 953       7.210 -13.376 -22.746  1.00 34.60           C  
ATOM    467  C   PHE A 953       7.041 -11.854 -22.706  1.00 33.34           C  
ATOM    468  O   PHE A 953       5.924 -11.358 -22.571  1.00 33.23           O  
ATOM    469  CB  PHE A 953       6.365 -13.978 -23.867  1.00 38.28           C  
ATOM    470  CG  PHE A 953       6.862 -13.679 -25.252  1.00 38.03           C  
ATOM    471  CD1 PHE A 953       8.205 -13.798 -25.572  1.00 41.94           C  
ATOM    472  CD2 PHE A 953       5.966 -13.325 -26.251  1.00 30.98           C  
ATOM    473  CE1 PHE A 953       8.652 -13.537 -26.864  1.00 41.21           C  
ATOM    474  CE2 PHE A 953       6.405 -13.066 -27.539  1.00 37.83           C  
ATOM    475  CZ  PHE A 953       7.751 -13.175 -27.844  1.00 39.73           C  
ATOM    476  N   PRO A 954       8.148 -11.103 -22.813  1.00 34.39           N  
ATOM    477  CA  PRO A 954       8.087  -9.641 -22.654  1.00 29.95           C  
ATOM    478  C   PRO A 954       7.057  -8.896 -23.519  1.00 35.07           C  
ATOM    479  O   PRO A 954       6.385  -8.013 -22.988  1.00 35.72           O  
ATOM    480  CB  PRO A 954       9.512  -9.200 -23.003  1.00 35.48           C  
ATOM    481  CG  PRO A 954      10.348 -10.356 -22.578  1.00 40.52           C  
ATOM    482  CD  PRO A 954       9.539 -11.575 -22.945  1.00 37.82           C  
ATOM    483  N   PRO A 955       6.939  -9.222 -24.817  1.00 32.59           N  
ATOM    484  CA  PRO A 955       5.960  -8.509 -25.657  1.00 31.90           C  
ATOM    485  C   PRO A 955       4.511  -8.635 -25.188  1.00 37.68           C  
ATOM    486  O   PRO A 955       3.629  -7.935 -25.688  1.00 32.45           O  
ATOM    487  CB  PRO A 955       6.119  -9.180 -27.020  1.00 38.40           C  
ATOM    488  CG  PRO A 955       7.531  -9.639 -27.040  1.00 37.15           C  
ATOM    489  CD  PRO A 955       7.829 -10.077 -25.627  1.00 34.39           C  
ATOM    490  N   LEU A 956       4.260  -9.531 -24.248  1.00 29.19           N  
ATOM    491  CA  LEU A 956       2.918  -9.723 -23.738  1.00 29.52           C  
ATOM    492  C   LEU A 956       2.479  -8.454 -23.007  1.00 25.91           C  
ATOM    493  O   LEU A 956       1.360  -7.947 -23.179  1.00 23.36           O  
ATOM    494  CB  LEU A 956       2.934 -10.937 -22.810  1.00 39.20           C  
ATOM    495  CG  LEU A 956       1.676 -11.336 -22.062  1.00 41.50           C  
ATOM    496  CD1 LEU A 956       0.499 -11.320 -22.973  1.00 40.43           C  
ATOM    497  CD2 LEU A 956       1.859 -12.725 -21.474  1.00 32.96           C  
ATOM    498  N   HIS A 957       3.391  -7.931 -22.202  1.00 25.12           N  
ATOM    499  CA  HIS A 957       3.177  -6.697 -21.475  1.00 30.20           C  
ATOM    500  C   HIS A 957       2.816  -5.555 -22.432  1.00 27.97           C  
ATOM    501  O   HIS A 957       1.864  -4.802 -22.198  1.00 23.61           O  
ATOM    502  CB  HIS A 957       4.465  -6.370 -20.719  1.00 43.78           C  
ATOM    503  CG  HIS A 957       4.359  -5.186 -19.816  1.00 45.59           C  
ATOM    504  CD2 HIS A 957       3.291  -4.452 -19.425  1.00 49.78           C  
ATOM    505  ND1 HIS A 957       5.456  -4.632 -19.193  1.00 51.31           N  
ATOM    506  CE1 HIS A 957       5.069  -3.607 -18.456  1.00 52.90           C  
ATOM    507  NE2 HIS A 957       3.759  -3.476 -18.579  1.00 52.41           N  
ATOM    508  N   GLN A 958       3.564  -5.436 -23.524  1.00 27.96           N  
ATOM    509  CA  GLN A 958       3.346  -4.320 -24.440  1.00 31.01           C  
ATOM    510  C   GLN A 958       2.044  -4.494 -25.232  1.00 25.87           C  
ATOM    511  O   GLN A 958       1.394  -3.518 -25.576  1.00 23.10           O  
ATOM    512  CB  GLN A 958       4.567  -4.088 -25.350  1.00 42.63           C  
ATOM    513  CG  GLN A 958       4.976  -5.250 -26.241  1.00 68.41           C  
ATOM    514  CD  GLN A 958       6.418  -5.116 -26.742  1.00 83.86           C  
ATOM    515  NE2 GLN A 958       6.616  -5.274 -28.045  1.00 86.47           N  
ATOM    516  OE1 GLN A 958       7.336  -4.864 -25.958  1.00 78.87           O  
ATOM    517  N   PHE A 959       1.655  -5.739 -25.501  1.00 23.11           N  
ATOM    518  CA  PHE A 959       0.385  -6.018 -26.169  1.00 21.48           C  
ATOM    519  C   PHE A 959      -0.796  -5.539 -25.308  1.00 20.62           C  
ATOM    520  O   PHE A 959      -1.729  -4.901 -25.808  1.00 21.26           O  
ATOM    521  CB  PHE A 959       0.264  -7.525 -26.460  1.00 24.75           C  
ATOM    522  CG  PHE A 959      -0.956  -7.912 -27.269  1.00 18.62           C  
ATOM    523  CD1 PHE A 959      -0.888  -8.016 -28.655  1.00 25.08           C  
ATOM    524  CD2 PHE A 959      -2.166  -8.196 -26.642  1.00 20.86           C  
ATOM    525  CE1 PHE A 959      -2.000  -8.377 -29.391  1.00 28.91           C  
ATOM    526  CE2 PHE A 959      -3.281  -8.564 -27.374  1.00 24.77           C  
ATOM    527  CZ  PHE A 959      -3.196  -8.657 -28.753  1.00 27.47           C  
ATOM    528  N   CYS A 960      -0.753  -5.837 -24.012  1.00 19.63           N  
ATOM    529  CA  CYS A 960      -1.842  -5.472 -23.117  1.00 19.19           C  
ATOM    530  C   CYS A 960      -1.962  -3.957 -22.914  1.00 22.69           C  
ATOM    531  O   CYS A 960      -3.067  -3.429 -22.825  1.00 19.13           O  
ATOM    532  CB  CYS A 960      -1.647  -6.130 -21.759  1.00 17.11           C  
ATOM    533  SG  CYS A 960      -1.919  -7.922 -21.831  1.00 20.93           S  
ATOM    534  N   THR A 961      -0.829  -3.273 -22.830  1.00 19.73           N  
ATOM    535  CA  THR A 961      -0.838  -1.826 -22.584  1.00 23.94           C  
ATOM    536  C   THR A 961      -1.024  -0.977 -23.843  1.00 26.71           C  
ATOM    537  O   THR A 961      -1.279   0.224 -23.755  1.00 26.88           O  
ATOM    538  CB  THR A 961       0.455  -1.372 -21.891  1.00 32.93           C  
ATOM    539  CG2 THR A 961       0.615  -2.080 -20.564  1.00 25.72           C  
ATOM    540  OG1 THR A 961       1.583  -1.651 -22.730  1.00 27.64           O  
ATOM    541  N   ASN A 962      -0.877  -1.589 -25.010  1.00 22.73           N  
ATOM    542  CA  ASN A 962      -1.114  -0.899 -26.279  1.00 24.12           C  
ATOM    543  C   ASN A 962      -2.470  -0.178 -26.257  1.00 24.06           C  
ATOM    544  O   ASN A 962      -3.496  -0.807 -26.064  1.00 22.37           O  
ATOM    545  CB  ASN A 962      -1.069  -1.933 -27.416  1.00 24.14           C  
ATOM    546  CG  ASN A 962      -1.217  -1.315 -28.796  1.00 37.51           C  
ATOM    547  ND2 ASN A 962      -0.783  -2.051 -29.817  1.00 37.90           N  
ATOM    548  OD1 ASN A 962      -1.717  -0.202 -28.948  1.00 29.03           O  
ATOM    549  N   PRO A 963      -2.483   1.153 -26.450  1.00 28.36           N  
ATOM    550  CA  PRO A 963      -3.767   1.867 -26.359  1.00 26.44           C  
ATOM    551  C   PRO A 963      -4.813   1.428 -27.374  1.00 26.78           C  
ATOM    552  O   PRO A 963      -5.998   1.629 -27.137  1.00 28.26           O  
ATOM    553  CB  PRO A 963      -3.383   3.332 -26.613  1.00 31.96           C  
ATOM    554  CG  PRO A 963      -1.948   3.419 -26.273  1.00 41.58           C  
ATOM    555  CD  PRO A 963      -1.341   2.077 -26.577  1.00 31.16           C  
ATOM    556  N   ASN A 964      -4.396   0.855 -28.496  1.00 21.78           N  
ATOM    557  CA  ASN A 964      -5.359   0.374 -29.478  1.00 29.04           C  
ATOM    558  C   ASN A 964      -6.111  -0.882 -29.035  1.00 24.05           C  
ATOM    559  O   ASN A 964      -7.088  -1.274 -29.672  1.00 22.73           O  
ATOM    560  CB  ASN A 964      -4.667   0.128 -30.815  1.00 32.43           C  
ATOM    561  CG  ASN A 964      -4.106   1.405 -31.411  1.00 46.34           C  
ATOM    562  ND2 ASN A 964      -2.860   1.354 -31.858  1.00 40.83           N  
ATOM    563  OD1 ASN A 964      -4.779   2.434 -31.437  1.00 44.52           O  
ATOM    564  N   ASN A 965      -5.648  -1.512 -27.957  1.00 19.82           N  
ATOM    565  CA  ASN A 965      -6.304  -2.696 -27.413  1.00 17.65           C  
ATOM    566  C   ASN A 965      -7.035  -2.346 -26.119  1.00 17.90           C  
ATOM    567  O   ASN A 965      -6.401  -2.225 -25.073  1.00 17.85           O  
ATOM    568  CB  ASN A 965      -5.276  -3.794 -27.128  1.00 17.78           C  
ATOM    569  CG  ASN A 965      -4.706  -4.389 -28.401  1.00 24.89           C  
ATOM    570  ND2 ASN A 965      -3.462  -4.839 -28.349  1.00 26.94           N  
ATOM    571  OD1 ASN A 965      -5.383  -4.429 -29.423  1.00 24.58           O  
ATOM    572  N   PRO A 966      -8.362  -2.167 -26.190  1.00 17.30           N  
ATOM    573  CA  PRO A 966      -9.088  -1.704 -24.995  1.00 19.04           C  
ATOM    574  C   PRO A 966      -9.127  -2.746 -23.896  1.00 15.81           C  
ATOM    575  O   PRO A 966      -9.227  -2.388 -22.724  1.00 14.75           O  
ATOM    576  CB  PRO A 966     -10.507  -1.453 -25.517  1.00 20.78           C  
ATOM    577  CG  PRO A 966     -10.329  -1.228 -27.005  1.00 29.86           C  
ATOM    578  CD  PRO A 966      -9.225  -2.175 -27.387  1.00 22.51           C  
ATOM    579  N   VAL A 967      -9.085  -4.016 -24.291  1.00 16.00           N  
ATOM    580  CA  VAL A 967      -9.123  -5.139 -23.357  1.00 11.95           C  
ATOM    581  C   VAL A 967      -8.271  -6.235 -24.000  1.00 17.37           C  
ATOM    582  O   VAL A 967      -8.159  -6.304 -25.228  1.00 17.07           O  
ATOM    583  CB  VAL A 967     -10.580  -5.622 -23.131  1.00 14.49           C  
ATOM    584  CG1 VAL A 967     -11.242  -5.977 -24.476  1.00 15.45           C  
ATOM    585  CG2 VAL A 967     -10.657  -6.805 -22.149  1.00 14.43           C  
ATOM    586  N   THR A 968      -7.660  -7.076 -23.174  1.00 14.69           N  
ATOM    587  CA  THR A 968      -6.966  -8.255 -23.671  1.00 14.14           C  
ATOM    588  C   THR A 968      -7.414  -9.431 -22.805  1.00 16.43           C  
ATOM    589  O   THR A 968      -7.423  -9.323 -21.585  1.00 15.82           O  
ATOM    590  CB  THR A 968      -5.430  -8.098 -23.569  1.00 18.39           C  
ATOM    591  CG2 THR A 968      -4.729  -9.418 -23.929  1.00 16.38           C  
ATOM    592  OG1 THR A 968      -4.979  -7.075 -24.471  1.00 18.90           O  
ATOM    593  N   VAL A 969      -7.802 -10.546 -23.416  1.00 14.79           N  
ATOM    594  CA  VAL A 969      -8.105 -11.728 -22.621  1.00 13.73           C  
ATOM    595  C   VAL A 969      -6.933 -12.688 -22.783  1.00 16.96           C  
ATOM    596  O   VAL A 969      -6.531 -13.006 -23.905  1.00 15.51           O  
ATOM    597  CB  VAL A 969      -9.449 -12.388 -23.027  1.00 15.99           C  
ATOM    598  CG1 VAL A 969      -9.429 -12.853 -24.493  1.00 20.10           C  
ATOM    599  CG2 VAL A 969      -9.763 -13.564 -22.082  1.00 14.47           C  
ATOM    600  N   ILE A 970      -6.352 -13.089 -21.659  1.00 17.24           N  
ATOM    601  CA  ILE A 970      -5.204 -13.994 -21.634  1.00 16.54           C  
ATOM    602  C   ILE A 970      -5.712 -15.393 -21.293  1.00 18.64           C  
ATOM    603  O   ILE A 970      -6.027 -15.695 -20.140  1.00 19.13           O  
ATOM    604  CB  ILE A 970      -4.155 -13.536 -20.589  1.00 17.12           C  
ATOM    605  CG1 ILE A 970      -3.726 -12.091 -20.891  1.00 16.88           C  
ATOM    606  CG2 ILE A 970      -2.935 -14.463 -20.611  1.00 18.36           C  
ATOM    607  CD1 ILE A 970      -2.523 -11.602 -20.076  1.00 20.93           C  
ATOM    608  N   ARG A 971      -5.832 -16.225 -22.318  1.00 19.38           N  
ATOM    609  CA  ARG A 971      -6.403 -17.557 -22.174  1.00 20.49           C  
ATOM    610  C   ARG A 971      -5.404 -18.525 -21.558  1.00 21.09           C  
ATOM    611  O   ARG A 971      -4.223 -18.496 -21.884  1.00 18.36           O  
ATOM    612  CB  ARG A 971      -6.840 -18.079 -23.546  1.00 16.80           C  
ATOM    613  CG  ARG A 971      -7.813 -17.143 -24.300  1.00 21.29           C  
ATOM    614  CD  ARG A 971      -9.174 -17.045 -23.591  1.00 19.92           C  
ATOM    615  NE  ARG A 971     -10.143 -16.304 -24.398  1.00 18.22           N  
ATOM    616  CZ  ARG A 971     -11.423 -16.155 -24.080  1.00 19.95           C  
ATOM    617  NH1 ARG A 971     -11.890 -16.695 -22.962  1.00 17.68           N1+
ATOM    618  NH2 ARG A 971     -12.232 -15.475 -24.884  1.00 19.00           N  
ATOM    619  N   GLY A 972      -5.892 -19.396 -20.680  1.00 19.16           N  
ATOM    620  CA  GLY A 972      -5.073 -20.455 -20.121  1.00 19.55           C  
ATOM    621  C   GLY A 972      -3.998 -19.971 -19.157  1.00 20.53           C  
ATOM    622  O   GLY A 972      -3.001 -20.665 -18.945  1.00 22.42           O  
ATOM    623  N   LEU A 973      -4.198 -18.797 -18.567  1.00 18.48           N  
ATOM    624  CA  LEU A 973      -3.188 -18.221 -17.674  1.00 17.63           C  
ATOM    625  C   LEU A 973      -2.963 -19.080 -16.421  1.00 17.59           C  
ATOM    626  O   LEU A 973      -1.824 -19.391 -16.076  1.00 22.61           O  
ATOM    627  CB  LEU A 973      -3.557 -16.792 -17.257  1.00 19.78           C  
ATOM    628  CG  LEU A 973      -2.609 -16.284 -16.159  1.00 32.95           C  
ATOM    629  CD1 LEU A 973      -1.316 -15.718 -16.737  1.00 25.67           C  
ATOM    630  CD2 LEU A 973      -3.289 -15.284 -15.263  1.00 52.46           C  
ATOM    631  N   ALA A 974      -4.035 -19.458 -15.734  1.00 19.62           N  
ATOM    632  CA  ALA A 974      -3.886 -20.253 -14.516  1.00 22.78           C  
ATOM    633  C   ALA A 974      -3.182 -21.568 -14.823  1.00 24.77           C  
ATOM    634  O   ALA A 974      -2.282 -21.993 -14.092  1.00 23.15           O  
ATOM    635  CB  ALA A 974      -5.243 -20.522 -13.867  1.00 24.62           C  
ATOM    636  N   GLY A 975      -3.599 -22.218 -15.903  1.00 23.02           N  
ATOM    637  CA  GLY A 975      -3.040 -23.510 -16.268  1.00 25.89           C  
ATOM    638  C   GLY A 975      -1.582 -23.397 -16.681  1.00 29.68           C  
ATOM    639  O   GLY A 975      -0.786 -24.288 -16.404  1.00 26.91           O  
ATOM    640  N   ALA A 976      -1.223 -22.301 -17.345  1.00 24.52           N  
ATOM    641  CA  ALA A 976       0.164 -22.096 -17.767  1.00 28.05           C  
ATOM    642  C   ALA A 976       1.076 -21.951 -16.555  1.00 31.14           C  
ATOM    643  O   ALA A 976       2.199 -22.453 -16.548  1.00 29.16           O  
ATOM    644  CB  ALA A 976       0.287 -20.863 -18.662  1.00 28.92           C  
ATOM    645  N   LEU A 977       0.587 -21.265 -15.527  1.00 21.82           N  
ATOM    646  CA  LEU A 977       1.399 -20.995 -14.348  1.00 24.42           C  
ATOM    647  C   LEU A 977       1.209 -22.073 -13.282  1.00 31.72           C  
ATOM    648  O   LEU A 977       1.890 -22.066 -12.259  1.00 27.79           O  
ATOM    649  CB  LEU A 977       1.034 -19.624 -13.765  1.00 25.09           C  
ATOM    650  CG  LEU A 977       1.335 -18.424 -14.668  1.00 32.04           C  
ATOM    651  CD1 LEU A 977       0.845 -17.116 -14.028  1.00 27.09           C  
ATOM    652  CD2 LEU A 977       2.825 -18.352 -14.978  1.00 29.66           C  
ATOM    653  N   LYS A 978       0.289 -23.000 -13.527  1.00 24.85           N  
ATOM    654  CA  LYS A 978      -0.092 -23.982 -12.518  1.00 25.62           C  
ATOM    655  C   LYS A 978      -0.542 -23.300 -11.219  1.00 40.80           C  
ATOM    656  O   LYS A 978      -0.167 -23.706 -10.118  1.00 31.89           O  
ATOM    657  CB  LYS A 978       1.059 -24.976 -12.291  1.00 30.04           C  
ATOM    658  CG  LYS A 978       1.390 -25.739 -13.570  1.00 31.12           C  
ATOM    659  CD  LYS A 978       2.376 -26.887 -13.384  1.00 63.16           C  
ATOM    660  CE  LYS A 978       2.741 -27.488 -14.741  1.00 75.75           C  
ATOM    661  NZ  LYS A 978       1.533 -27.900 -15.516  1.00 76.98           N1+
ATOM    662  N   LEU A 979      -1.345 -22.247 -11.358  1.00 28.99           N  
ATOM    663  CA  LEU A 979      -1.950 -21.594 -10.201  1.00 26.40           C  
ATOM    664  C   LEU A 979      -2.996 -22.497  -9.573  1.00 35.09           C  
ATOM    665  O   LEU A 979      -3.814 -23.085 -10.276  1.00 39.05           O  
ATOM    666  CB  LEU A 979      -2.651 -20.301 -10.603  1.00 30.91           C  
ATOM    667  CG  LEU A 979      -1.841 -19.147 -11.171  1.00 37.31           C  
ATOM    668  CD1 LEU A 979      -2.657 -17.871 -11.009  1.00 41.07           C  
ATOM    669  CD2 LEU A 979      -0.503 -19.016 -10.475  1.00 34.89           C  
ATOM    670  N   ASP A 980      -2.991 -22.584  -8.250  1.00 32.28           N  
ATOM    671  CA  ASP A 980      -4.005 -23.353  -7.543  1.00 27.74           C  
ATOM    672  C   ASP A 980      -5.217 -22.466  -7.329  1.00 30.00           C  
ATOM    673  O   ASP A 980      -5.314 -21.760  -6.315  1.00 26.87           O  
ATOM    674  CB  ASP A 980      -3.486 -23.843  -6.196  1.00 30.25           C  
ATOM    675  CG  ASP A 980      -4.449 -24.807  -5.524  1.00 37.35           C  
ATOM    676  OD1 ASP A 980      -5.557 -25.021  -6.069  1.00 36.73           O  
ATOM    677  OD2 ASP A 980      -4.097 -25.355  -4.459  1.00 41.68           O1-
ATOM    678  N   LEU A 981      -6.127 -22.477  -8.299  1.00 29.54           N  
ATOM    679  CA  LEU A 981      -7.357 -21.696  -8.196  1.00 25.74           C  
ATOM    680  C   LEU A 981      -8.204 -22.208  -7.038  1.00 27.39           C  
ATOM    681  O   LEU A 981      -9.061 -21.494  -6.528  1.00 25.45           O  
ATOM    682  CB  LEU A 981      -8.168 -21.776  -9.494  1.00 25.94           C  
ATOM    683  CG  LEU A 981      -7.529 -21.214 -10.765  1.00 36.50           C  
ATOM    684  CD1 LEU A 981      -8.489 -21.390 -11.943  1.00 33.28           C  
ATOM    685  CD2 LEU A 981      -7.158 -19.748 -10.584  1.00 30.61           C  
ATOM    686  N   GLY A 982      -7.967 -23.451  -6.633  1.00 24.43           N  
ATOM    687  CA  GLY A 982      -8.686 -24.035  -5.518  1.00 24.68           C  
ATOM    688  C   GLY A 982      -8.493 -23.247  -4.237  1.00 22.54           C  
ATOM    689  O   GLY A 982      -9.317 -23.320  -3.331  1.00 25.73           O  
ATOM    690  N   LEU A 983      -7.404 -22.492  -4.153  1.00 23.93           N  
ATOM    691  CA  LEU A 983      -7.178 -21.635  -2.993  1.00 25.35           C  
ATOM    692  C   LEU A 983      -8.243 -20.541  -2.878  1.00 25.46           C  
ATOM    693  O   LEU A 983      -8.426 -19.961  -1.807  1.00 26.61           O  
ATOM    694  CB  LEU A 983      -5.787 -21.003  -3.052  1.00 26.80           C  
ATOM    695  CG  LEU A 983      -4.634 -21.948  -2.716  1.00 30.72           C  
ATOM    696  CD1 LEU A 983      -3.315 -21.302  -3.067  1.00 29.92           C  
ATOM    697  CD2 LEU A 983      -4.674 -22.334  -1.238  1.00 30.55           C  
ATOM    698  N   PHE A 984      -8.948 -20.274  -3.976  1.00 23.40           N  
ATOM    699  CA  PHE A 984     -10.002 -19.261  -3.996  1.00 21.62           C  
ATOM    700  C   PHE A 984     -11.386 -19.869  -4.206  1.00 28.35           C  
ATOM    701  O   PHE A 984     -12.342 -19.147  -4.489  1.00 20.86           O  
ATOM    702  CB  PHE A 984      -9.711 -18.226  -5.101  1.00 18.86           C  
ATOM    703  CG  PHE A 984      -8.399 -17.512  -4.918  1.00 20.18           C  
ATOM    704  CD1 PHE A 984      -8.323 -16.353  -4.150  1.00 19.55           C  
ATOM    705  CD2 PHE A 984      -7.239 -18.006  -5.496  1.00 19.67           C  
ATOM    706  CE1 PHE A 984      -7.112 -15.693  -3.975  1.00 21.99           C  
ATOM    707  CE2 PHE A 984      -6.027 -17.349  -5.324  1.00 19.49           C  
ATOM    708  CZ  PHE A 984      -5.963 -16.196  -4.561  1.00 22.56           C  
ATOM    709  N   SER A 985     -11.509 -21.187  -4.054  1.00 20.89           N  
ATOM    710  CA  SER A 985     -12.828 -21.810  -4.121  1.00 22.79           C  
ATOM    711  C   SER A 985     -13.647 -21.339  -2.931  1.00 23.95           C  
ATOM    712  O   SER A 985     -13.098 -20.992  -1.887  1.00 23.13           O  
ATOM    713  CB  SER A 985     -12.735 -23.339  -4.095  1.00 23.16           C  
ATOM    714  OG  SER A 985     -12.292 -23.787  -2.823  1.00 24.60           O  
ATOM    715  N   THR A 986     -14.964 -21.348  -3.070  1.00 22.01           N  
ATOM    716  CA  THR A 986     -15.828 -20.945  -1.959  1.00 25.24           C  
ATOM    717  C   THR A 986     -15.561 -21.803  -0.713  1.00 28.30           C  
ATOM    718  O   THR A 986     -15.491 -21.287   0.403  1.00 24.50           O  
ATOM    719  CB  THR A 986     -17.312 -20.996  -2.378  1.00 23.33           C  
ATOM    720  CG2 THR A 986     -18.237 -20.686  -1.189  1.00 22.67           C  
ATOM    721  OG1 THR A 986     -17.525 -20.019  -3.410  1.00 22.21           O  
ATOM    722  N   LYS A 987     -15.378 -23.103  -0.915  1.00 25.23           N  
ATOM    723  CA  LYS A 987     -15.114 -24.033   0.182  1.00 26.73           C  
ATOM    724  C   LYS A 987     -13.857 -23.640   0.960  1.00 24.76           C  
ATOM    725  O   LYS A 987     -13.850 -23.619   2.193  1.00 26.00           O  
ATOM    726  CB  LYS A 987     -14.963 -25.450  -0.384  1.00 28.52           C  
ATOM    727  CG  LYS A 987     -14.479 -26.495   0.621  1.00 53.13           C  
ATOM    728  CD  LYS A 987     -14.172 -27.819  -0.080  1.00 69.79           C  
ATOM    729  CE  LYS A 987     -13.689 -28.890   0.889  1.00 83.35           C  
ATOM    730  NZ  LYS A 987     -14.762 -29.344   1.813  1.00 87.31           N1+
ATOM    731  N   THR A 988     -12.788 -23.330   0.235  1.00 23.10           N  
ATOM    732  CA  THR A 988     -11.509 -22.999   0.858  1.00 29.01           C  
ATOM    733  C   THR A 988     -11.587 -21.658   1.586  1.00 29.27           C  
ATOM    734  O   THR A 988     -11.006 -21.498   2.657  1.00 23.45           O  
ATOM    735  CB  THR A 988     -10.364 -22.939  -0.189  1.00 31.73           C  
ATOM    736  CG2 THR A 988      -9.087 -22.388   0.436  1.00 33.79           C  
ATOM    737  OG1 THR A 988     -10.109 -24.252  -0.710  1.00 27.39           O  
ATOM    738  N   LEU A 989     -12.293 -20.694   0.998  1.00 23.80           N  
ATOM    739  CA  LEU A 989     -12.376 -19.352   1.573  1.00 23.65           C  
ATOM    740  C   LEU A 989     -13.170 -19.363   2.879  1.00 27.08           C  
ATOM    741  O   LEU A 989     -12.807 -18.694   3.846  1.00 28.66           O  
ATOM    742  CB  LEU A 989     -13.003 -18.368   0.570  1.00 24.16           C  
ATOM    743  CG  LEU A 989     -12.190 -18.145  -0.706  1.00 31.07           C  
ATOM    744  CD1 LEU A 989     -12.995 -17.363  -1.750  1.00 34.62           C  
ATOM    745  CD2 LEU A 989     -10.860 -17.438  -0.410  1.00 28.35           C  
ATOM    746  N   VAL A 990     -14.252 -20.126   2.902  1.00 28.81           N  
ATOM    747  CA  VAL A 990     -15.089 -20.233   4.088  1.00 37.34           C  
ATOM    748  C   VAL A 990     -14.320 -20.892   5.227  1.00 38.82           C  
ATOM    749  O   VAL A 990     -14.385 -20.452   6.379  1.00 33.36           O  
ATOM    750  CB  VAL A 990     -16.362 -21.036   3.781  1.00 35.90           C  
ATOM    751  CG1 VAL A 990     -17.045 -21.471   5.060  1.00 41.67           C  
ATOM    752  CG2 VAL A 990     -17.306 -20.202   2.913  1.00 35.29           C  
ATOM    753  N   GLU A 991     -13.571 -21.935   4.902  1.00 31.29           N  
ATOM    754  CA  GLU A 991     -12.759 -22.603   5.907  1.00 35.29           C  
ATOM    755  C   GLU A 991     -11.704 -21.670   6.493  1.00 38.12           C  
ATOM    756  O   GLU A 991     -11.379 -21.768   7.675  1.00 40.33           O  
ATOM    757  CB  GLU A 991     -12.106 -23.838   5.307  1.00 34.05           C  
ATOM    758  CG  GLU A 991     -13.103 -24.954   5.089  1.00 61.69           C  
ATOM    759  CD  GLU A 991     -12.545 -26.087   4.257  1.00 77.35           C  
ATOM    760  OE1 GLU A 991     -11.382 -25.989   3.807  1.00 71.75           O  
ATOM    761  OE2 GLU A 991     -13.277 -27.079   4.057  1.00 81.90           O1-
ATOM    762  N   ALA A 992     -11.190 -20.752   5.674  1.00 28.21           N  
ATOM    763  CA  ALA A 992     -10.128 -19.841   6.102  1.00 28.51           C  
ATOM    764  C   ALA A 992     -10.639 -18.778   7.067  1.00 32.54           C  
ATOM    765  O   ALA A 992     -10.034 -18.532   8.112  1.00 33.38           O  
ATOM    766  CB  ALA A 992      -9.485 -19.171   4.880  1.00 30.83           C  
ATOM    767  N   ASN A 993     -11.751 -18.143   6.708  1.00 32.30           N  
ATOM    768  CA  ASN A 993     -12.277 -17.013   7.467  1.00 30.29           C  
ATOM    769  C   ASN A 993     -13.795 -16.992   7.373  1.00 33.08           C  
ATOM    770  O   ASN A 993     -14.375 -16.173   6.664  1.00 27.45           O  
ATOM    771  CB  ASN A 993     -11.704 -15.694   6.927  1.00 30.45           C  
ATOM    772  CG  ASN A 993     -10.201 -15.600   7.088  1.00 37.43           C  
ATOM    773  ND2 ASN A 993      -9.473 -15.888   6.015  1.00 30.67           N  
ATOM    774  OD1 ASN A 993      -9.697 -15.281   8.168  1.00 34.41           O  
ATOM    775  N   ASN A 994     -14.418 -17.896   8.119  1.00 27.31           N  
ATOM    776  CA  ASN A 994     -15.850 -18.149   8.067  1.00 34.64           C  
ATOM    777  C   ASN A 994     -16.709 -16.903   8.241  1.00 32.71           C  
ATOM    778  O   ASN A 994     -17.794 -16.807   7.674  1.00 34.61           O  
ATOM    779  CB  ASN A 994     -16.199 -19.136   9.188  1.00 55.31           C  
ATOM    780  CG  ASN A 994     -17.563 -19.776   9.010  1.00 74.21           C  
ATOM    781  ND2 ASN A 994     -18.489 -19.474   9.918  1.00 73.42           N  
ATOM    782  OD1 ASN A 994     -17.776 -20.554   8.080  1.00 81.18           O  
ATOM    783  N   GLU A 995     -16.232 -15.970   9.060  1.00 27.13           N  
ATOM    784  CA  GLU A 995     -17.020 -14.806   9.462  1.00 25.79           C  
ATOM    785  C   GLU A 995     -16.682 -13.547   8.666  1.00 29.44           C  
ATOM    786  O   GLU A 995     -17.148 -12.452   8.992  1.00 26.72           O  
ATOM    787  CB  GLU A 995     -16.794 -14.517  10.950  1.00 31.50           C  
ATOM    788  CG  GLU A 995     -17.364 -15.582  11.850  1.00 47.42           C  
ATOM    789  CD  GLU A 995     -18.866 -15.711  11.693  1.00 67.27           C  
ATOM    790  OE1 GLU A 995     -19.318 -16.690  11.058  1.00 64.75           O  
ATOM    791  OE2 GLU A 995     -19.595 -14.829  12.199  1.00 82.58           O1-
ATOM    792  N   HIS A 996     -15.877 -13.700   7.622  1.00 23.95           N  
ATOM    793  CA  HIS A 996     -15.407 -12.539   6.860  1.00 22.47           C  
ATOM    794  C   HIS A 996     -16.552 -11.705   6.262  1.00 25.83           C  
ATOM    795  O   HIS A 996     -17.512 -12.243   5.723  1.00 24.93           O  
ATOM    796  CB  HIS A 996     -14.460 -12.991   5.741  1.00 20.61           C  
ATOM    797  CG  HIS A 996     -13.538 -11.915   5.268  1.00 23.88           C  
ATOM    798  CD2 HIS A 996     -13.488 -11.226   4.103  1.00 25.39           C  
ATOM    799  ND1 HIS A 996     -12.518 -11.410   6.052  1.00 28.32           N  
ATOM    800  CE1 HIS A 996     -11.875 -10.472   5.382  1.00 28.92           C  
ATOM    801  NE2 HIS A 996     -12.444 -10.340   4.195  1.00 24.71           N  
ATOM    802  N   MET A 997     -16.424 -10.386   6.355  1.00 22.40           N  
ATOM    803  CA  MET A 997     -17.405  -9.449   5.819  1.00 26.33           C  
ATOM    804  C   MET A 997     -17.575  -9.578   4.301  1.00 23.78           C  
ATOM    805  O   MET A 997     -16.592  -9.569   3.560  1.00 21.80           O  
ATOM    806  CB  MET A 997     -16.946  -8.020   6.135  1.00 28.24           C  
ATOM    807  CG  MET A 997     -17.767  -6.948   5.472  1.00 30.11           C  
ATOM    808  SD  MET A 997     -19.449  -6.952   6.114  1.00 41.46           S  
ATOM    809  CE  MET A 997     -19.306  -5.667   7.345  1.00 26.52           C  
ATOM    810  N   VAL A 998     -18.822  -9.679   3.849  1.00 21.16           N  
ATOM    811  CA  VAL A 998     -19.135  -9.681   2.415  1.00 23.46           C  
ATOM    812  C   VAL A 998     -20.204  -8.642   2.106  1.00 20.08           C  
ATOM    813  O   VAL A 998     -21.328  -8.741   2.577  1.00 21.04           O  
ATOM    814  CB  VAL A 998     -19.642 -11.058   1.949  1.00 20.99           C  
ATOM    815  CG1 VAL A 998     -20.129 -11.003   0.484  1.00 18.79           C  
ATOM    816  CG2 VAL A 998     -18.550 -12.091   2.114  1.00 20.81           C  
ATOM    817  N   GLU A 999     -19.849  -7.643   1.313  1.00 19.11           N  
ATOM    818  CA  GLU A 999     -20.827  -6.675   0.842  1.00 21.42           C  
ATOM    819  C   GLU A 999     -21.641  -7.328  -0.279  1.00 23.74           C  
ATOM    820  O   GLU A 999     -21.101  -8.057  -1.105  1.00 21.70           O  
ATOM    821  CB  GLU A 999     -20.120  -5.400   0.343  1.00 23.05           C  
ATOM    822  CG  GLU A 999     -21.070  -4.361  -0.246  1.00 26.79           C  
ATOM    823  CD  GLU A 999     -20.400  -3.023  -0.556  1.00 26.19           C  
ATOM    824  OE1 GLU A 999     -19.153  -2.961  -0.601  1.00 26.32           O  
ATOM    825  OE2 GLU A 999     -21.134  -2.031  -0.765  1.00 24.09           O1-
ATOM    826  N   VAL A1000     -22.936  -7.055  -0.311  1.00 22.96           N  
ATOM    827  CA  VAL A1000     -23.850  -7.739  -1.216  1.00 26.99           C  
ATOM    828  C   VAL A1000     -24.584  -6.727  -2.091  1.00 27.82           C  
ATOM    829  O   VAL A1000     -24.859  -5.615  -1.649  1.00 24.15           O  
ATOM    830  CB  VAL A1000     -24.882  -8.534  -0.414  1.00 28.23           C  
ATOM    831  CG1 VAL A1000     -25.960  -9.121  -1.331  1.00 26.15           C  
ATOM    832  CG2 VAL A1000     -24.183  -9.629   0.402  1.00 25.13           C  
ATOM    833  N   ARG A1001     -24.873  -7.109  -3.333  1.00 24.58           N  
ATOM    834  CA  ARG A1001     -25.817  -6.379  -4.161  1.00 18.36           C  
ATOM    835  C   ARG A1001     -26.963  -7.330  -4.471  1.00 20.64           C  
ATOM    836  O   ARG A1001     -26.737  -8.450  -4.933  1.00 23.53           O  
ATOM    837  CB  ARG A1001     -25.172  -5.921  -5.479  1.00 16.72           C  
ATOM    838  CG  ARG A1001     -24.176  -4.768  -5.322  1.00 20.55           C  
ATOM    839  CD  ARG A1001     -24.843  -3.538  -4.707  1.00 23.56           C  
ATOM    840  NE  ARG A1001     -23.899  -2.433  -4.535  1.00 24.14           N  
ATOM    841  CZ  ARG A1001     -23.102  -2.293  -3.480  1.00 30.05           C  
ATOM    842  NH1 ARG A1001     -23.130  -3.190  -2.499  1.00 24.70           N1+
ATOM    843  NH2 ARG A1001     -22.273  -1.261  -3.406  1.00 24.03           N  
ATOM    844  N   THR A1002     -28.186  -6.884  -4.222  1.00 18.98           N  
ATOM    845  CA  THR A1002     -29.366  -7.660  -4.577  1.00 22.87           C  
ATOM    846  C   THR A1002     -29.914  -7.061  -5.862  1.00 23.00           C  
ATOM    847  O   THR A1002     -30.106  -5.856  -5.957  1.00 23.27           O  
ATOM    848  CB  THR A1002     -30.435  -7.612  -3.477  1.00 26.10           C  
ATOM    849  CG2 THR A1002     -31.712  -8.315  -3.936  1.00 29.73           C  
ATOM    850  OG1 THR A1002     -29.929  -8.265  -2.307  1.00 26.26           O  
ATOM    851  N   GLN A1003     -30.166  -7.916  -6.840  1.00 21.01           N  
ATOM    852  CA  GLN A1003     -30.446  -7.475  -8.201  1.00 19.72           C  
ATOM    853  C   GLN A1003     -31.574  -8.326  -8.771  1.00 25.55           C  
ATOM    854  O   GLN A1003     -31.932  -9.346  -8.201  1.00 25.70           O  
ATOM    855  CB  GLN A1003     -29.184  -7.632  -9.065  1.00 20.02           C  
ATOM    856  CG  GLN A1003     -28.013  -6.748  -8.647  1.00 20.64           C  
ATOM    857  CD  GLN A1003     -26.719  -7.060  -9.405  1.00 24.69           C  
ATOM    858  NE2 GLN A1003     -25.768  -6.140  -9.349  1.00 20.02           N  
ATOM    859  OE1 GLN A1003     -26.582  -8.116 -10.024  1.00 24.87           O  
ATOM    860  N   LEU A1004     -32.141  -7.899  -9.887  1.00 27.38           N  
ATOM    861  CA  LEU A1004     -33.087  -8.728 -10.619  1.00 30.86           C  
ATOM    862  C   LEU A1004     -32.348  -9.554 -11.664  1.00 31.08           C  
ATOM    863  O   LEU A1004     -31.408  -9.078 -12.300  1.00 31.46           O  
ATOM    864  CB  LEU A1004     -34.125  -7.850 -11.305  1.00 32.35           C  
ATOM    865  CG  LEU A1004     -34.986  -6.989 -10.386  1.00 38.70           C  
ATOM    866  CD1 LEU A1004     -35.709  -5.933 -11.208  1.00 39.22           C  
ATOM    867  CD2 LEU A1004     -35.970  -7.851  -9.609  1.00 46.37           C  
ATOM    868  N   LEU A1005     -32.771 -10.799 -11.841  1.00 29.57           N  
ATOM    869  CA  LEU A1005     -32.162 -11.674 -12.827  1.00 29.26           C  
ATOM    870  C   LEU A1005     -32.711 -11.304 -14.195  1.00 36.65           C  
ATOM    871  O   LEU A1005     -33.866 -11.588 -14.507  1.00 34.20           O  
ATOM    872  CB  LEU A1005     -32.479 -13.135 -12.511  1.00 33.25           C  
ATOM    873  CG  LEU A1005     -31.932 -14.157 -13.505  1.00 37.47           C  
ATOM    874  CD1 LEU A1005     -30.419 -14.066 -13.600  1.00 31.66           C  
ATOM    875  CD2 LEU A1005     -32.365 -15.564 -13.111  1.00 33.84           C  
ATOM    876  N   GLN A1006     -31.876 -10.661 -15.001  1.00 23.57           N  
ATOM    877  CA  GLN A1006     -32.290 -10.152 -16.297  1.00 23.33           C  
ATOM    878  C   GLN A1006     -31.934 -11.145 -17.402  1.00 26.08           C  
ATOM    879  O   GLN A1006     -30.969 -11.894 -17.291  1.00 27.05           O  
ATOM    880  CB  GLN A1006     -31.593  -8.819 -16.569  1.00 24.39           C  
ATOM    881  CG  GLN A1006     -31.968  -7.716 -15.586  1.00 25.26           C  
ATOM    882  CD  GLN A1006     -33.320  -7.104 -15.905  1.00 29.42           C  
ATOM    883  NE2 GLN A1006     -33.891  -6.378 -14.946  1.00 32.44           N  
ATOM    884  OE1 GLN A1006     -33.844  -7.279 -17.006  1.00 27.61           O  
ATOM    885  N   PRO A1007     -32.706 -11.132 -18.491  1.00 26.86           N  
ATOM    886  CA  PRO A1007     -32.441 -12.045 -19.608  1.00 32.95           C  
ATOM    887  C   PRO A1007     -31.254 -11.610 -20.463  1.00 28.50           C  
ATOM    888  O   PRO A1007     -31.118 -10.426 -20.774  1.00 26.51           O  
ATOM    889  CB  PRO A1007     -33.738 -11.986 -20.422  1.00 33.72           C  
ATOM    890  CG  PRO A1007     -34.297 -10.626 -20.143  1.00 37.54           C  
ATOM    891  CD  PRO A1007     -33.872 -10.263 -18.732  1.00 27.65           C  
ATOM    892  N   ALA A1008     -30.408 -12.571 -20.821  1.00 23.57           N  
ATOM    893  CA  ALA A1008     -29.299 -12.346 -21.744  1.00 27.74           C  
ATOM    894  C   ALA A1008     -28.509 -11.071 -21.423  1.00 25.35           C  
ATOM    895  O   ALA A1008     -28.030 -10.900 -20.300  1.00 26.28           O  
ATOM    896  CB  ALA A1008     -29.811 -12.324 -23.178  1.00 28.93           C  
ATOM    897  N   ASP A1009     -28.369 -10.186 -22.408  1.00 22.77           N  
ATOM    898  CA  ASP A1009     -27.537  -8.990 -22.268  1.00 21.92           C  
ATOM    899  C   ASP A1009     -28.391  -7.739 -22.082  1.00 25.82           C  
ATOM    900  O   ASP A1009     -27.916  -6.616 -22.266  1.00 29.70           O  
ATOM    901  CB  ASP A1009     -26.645  -8.828 -23.506  1.00 26.28           C  
ATOM    902  CG  ASP A1009     -27.428  -8.901 -24.816  1.00 38.45           C  
ATOM    903  OD1 ASP A1009     -28.641  -8.627 -24.816  1.00 31.36           O  
ATOM    904  OD2 ASP A1009     -26.830  -9.235 -25.856  1.00 40.83           O1-
ATOM    905  N   GLU A1010     -29.647  -7.950 -21.708  1.00 23.49           N  
ATOM    906  CA  GLU A1010     -30.645  -6.886 -21.665  1.00 22.65           C  
ATOM    907  C   GLU A1010     -30.913  -6.459 -20.241  1.00 25.78           C  
ATOM    908  O   GLU A1010     -30.541  -7.143 -19.289  1.00 26.61           O  
ATOM    909  CB  GLU A1010     -31.961  -7.378 -22.273  1.00 24.66           C  
ATOM    910  CG  GLU A1010     -31.826  -7.804 -23.733  1.00 29.41           C  
ATOM    911  CD  GLU A1010     -33.022  -8.588 -24.249  1.00 33.59           C  
ATOM    912  OE1 GLU A1010     -33.989  -8.795 -23.488  1.00 29.43           O  
ATOM    913  OE2 GLU A1010     -32.984  -8.996 -25.429  1.00 41.29           O1-
ATOM    914  N   ASN A1011     -31.588  -5.329 -20.102  1.00 25.71           N  
ATOM    915  CA  ASN A1011     -31.991  -4.849 -18.795  1.00 22.22           C  
ATOM    916  C   ASN A1011     -33.355  -4.194 -18.932  1.00 24.83           C  
ATOM    917  O   ASN A1011     -33.506  -3.205 -19.644  1.00 26.40           O  
ATOM    918  CB  ASN A1011     -30.954  -3.871 -18.236  1.00 22.91           C  
ATOM    919  CG  ASN A1011     -31.290  -3.414 -16.836  1.00 27.89           C  
ATOM    920  ND2 ASN A1011     -31.691  -2.159 -16.710  1.00 25.90           N  
ATOM    921  OD1 ASN A1011     -31.197  -4.180 -15.874  1.00 26.90           O  
ATOM    922  N   TRP A1012     -34.340  -4.768 -18.248  1.00 30.06           N  
ATOM    923  CA  TRP A1012     -35.727  -4.336 -18.342  1.00 30.22           C  
ATOM    924  C   TRP A1012     -36.183  -3.703 -17.039  1.00 33.09           C  
ATOM    925  O   TRP A1012     -35.673  -4.031 -15.968  1.00 29.12           O  
ATOM    926  CB  TRP A1012     -36.612  -5.544 -18.635  1.00 31.65           C  
ATOM    927  CG  TRP A1012     -36.379  -6.141 -19.966  1.00 35.05           C  
ATOM    928  CD1 TRP A1012     -35.371  -6.980 -20.320  1.00 31.41           C  
ATOM    929  CD2 TRP A1012     -37.178  -5.950 -21.140  1.00 31.88           C  
ATOM    930  CE2 TRP A1012     -36.590  -6.702 -22.169  1.00 33.41           C  
ATOM    931  CE3 TRP A1012     -38.333  -5.212 -21.417  1.00 41.14           C  
ATOM    932  NE1 TRP A1012     -35.492  -7.327 -21.642  1.00 36.45           N  
ATOM    933  CZ2 TRP A1012     -37.118  -6.745 -23.457  1.00 37.53           C  
ATOM    934  CZ3 TRP A1012     -38.856  -5.253 -22.694  1.00 36.23           C  
ATOM    935  CH2 TRP A1012     -38.249  -6.014 -23.699  1.00 43.56           C  
ATOM    936  N   ASP A1013     -37.160  -2.807 -17.123  1.00 30.17           N  
ATOM    937  CA  ASP A1013     -37.740  -2.245 -15.921  1.00 31.76           C  
ATOM    938  C   ASP A1013     -38.411  -3.397 -15.184  1.00 40.68           C  
ATOM    939  O   ASP A1013     -38.682  -4.438 -15.783  1.00 40.26           O  
ATOM    940  CB  ASP A1013     -38.749  -1.159 -16.270  1.00 44.21           C  
ATOM    941  CG  ASP A1013     -40.108  -1.720 -16.591  1.00 46.72           C  
ATOM    942  OD1 ASP A1013     -40.967  -1.736 -15.685  1.00 51.03           O  
ATOM    943  OD2 ASP A1013     -40.315  -2.144 -17.743  1.00 48.91           O1-
ATOM    944  N   PRO A1014     -38.675  -3.225 -13.882  1.00 50.02           N  
ATOM    945  CA  PRO A1014     -39.172  -4.335 -13.055  1.00 53.62           C  
ATOM    946  C   PRO A1014     -40.456  -4.982 -13.583  1.00 55.09           C  
ATOM    947  O   PRO A1014     -40.657  -6.180 -13.374  1.00 56.17           O  
ATOM    948  CB  PRO A1014     -39.413  -3.675 -11.693  1.00 54.52           C  
ATOM    949  CG  PRO A1014     -38.486  -2.496 -11.680  1.00 49.23           C  
ATOM    950  CD  PRO A1014     -38.481  -1.995 -13.096  1.00 43.46           C  
ATOM    951  N   THR A1015     -41.303  -4.208 -14.255  1.00 46.11           N  
ATOM    952  CA  THR A1015     -42.550  -4.733 -14.803  1.00 48.95           C  
ATOM    953  C   THR A1015     -42.337  -5.496 -16.110  1.00 54.51           C  
ATOM    954  O   THR A1015     -43.276  -6.071 -16.659  1.00 58.31           O  
ATOM    955  CB  THR A1015     -43.566  -3.606 -15.063  1.00 51.60           C  
ATOM    956  CG2 THR A1015     -43.748  -2.752 -13.818  1.00 50.39           C  
ATOM    957  OG1 THR A1015     -43.111  -2.787 -16.149  1.00 49.88           O  
ATOM    958  N   GLY A1016     -41.104  -5.497 -16.607  1.00 44.47           N  
ATOM    959  CA  GLY A1016     -40.769  -6.217 -17.823  1.00 38.58           C  
ATOM    960  C   GLY A1016     -41.414  -5.596 -19.047  1.00 43.54           C  
ATOM    961  O   GLY A1016     -41.679  -6.271 -20.041  1.00 43.43           O  
ATOM    962  N   THR A1017     -41.658  -4.293 -18.976  1.00 40.66           N  
ATOM    963  CA  THR A1017     -42.333  -3.579 -20.052  1.00 48.88           C  
ATOM    964  C   THR A1017     -41.375  -3.025 -21.107  1.00 49.58           C  
ATOM    965  O   THR A1017     -41.624  -3.154 -22.306  1.00 42.70           O  
ATOM    966  CB  THR A1017     -43.147  -2.402 -19.490  1.00 56.40           C  
ATOM    967  CG2 THR A1017     -43.847  -1.654 -20.617  1.00 59.99           C  
ATOM    968  OG1 THR A1017     -44.115  -2.892 -18.554  1.00 55.22           O  
ATOM    969  N   LYS A1018     -40.289  -2.401 -20.657  1.00 41.36           N  
ATOM    970  CA  LYS A1018     -39.363  -1.717 -21.554  1.00 34.42           C  
ATOM    971  C   LYS A1018     -37.926  -1.879 -21.071  1.00 31.12           C  
ATOM    972  O   LYS A1018     -37.680  -2.009 -19.873  1.00 32.38           O  
ATOM    973  CB  LYS A1018     -39.706  -0.227 -21.637  1.00 46.67           C  
ATOM    974  CG  LYS A1018     -39.676   0.518 -20.297  1.00 56.13           C  
ATOM    975  CD  LYS A1018     -40.028   1.998 -20.482  1.00 68.02           C  
ATOM    976  CE  LYS A1018     -39.627   2.877 -19.290  1.00 73.68           C  
ATOM    977  NZ  LYS A1018     -39.855   2.268 -17.947  1.00 76.68           N1+
ATOM    978  N   LYS A1019     -36.978  -1.870 -22.002  1.00 33.20           N  
ATOM    979  CA  LYS A1019     -35.573  -1.891 -21.630  1.00 35.28           C  
ATOM    980  C   LYS A1019     -35.205  -0.512 -21.101  1.00 32.42           C  
ATOM    981  O   LYS A1019     -35.633   0.502 -21.649  1.00 33.99           O  
ATOM    982  CB  LYS A1019     -34.686  -2.256 -22.824  1.00 29.54           C  
ATOM    983  CG  LYS A1019     -35.013  -3.587 -23.465  1.00 35.53           C  
ATOM    984  CD  LYS A1019     -34.245  -3.755 -24.775  1.00 48.00           C  
ATOM    985  CE  LYS A1019     -34.406  -5.150 -25.351  1.00 54.52           C  
ATOM    986  NZ  LYS A1019     -33.729  -5.290 -26.670  1.00 65.14           N1+
ATOM    987  N   ILE A1020     -34.421  -0.481 -20.030  1.00 27.48           N  
ATOM    988  CA  ILE A1020     -33.965   0.770 -19.438  1.00 22.29           C  
ATOM    989  C   ILE A1020     -32.484   0.661 -19.066  1.00 27.41           C  
ATOM    990  O   ILE A1020     -31.946  -0.436 -18.976  1.00 25.77           O  
ATOM    991  CB  ILE A1020     -34.771   1.094 -18.177  1.00 31.01           C  
ATOM    992  CG1 ILE A1020     -34.658  -0.048 -17.168  1.00 26.94           C  
ATOM    993  CG2 ILE A1020     -36.236   1.334 -18.527  1.00 39.77           C  
ATOM    994  CD1 ILE A1020     -35.234   0.301 -15.798  1.00 36.00           C  
ATOM    995  N   TRP A1021     -31.826   1.793 -18.849  1.00 22.48           N  
ATOM    996  CA  TRP A1021     -30.413   1.779 -18.470  1.00 25.07           C  
ATOM    997  C   TRP A1021     -30.238   1.585 -16.961  1.00 24.38           C  
ATOM    998  O   TRP A1021     -29.233   1.035 -16.513  1.00 22.82           O  
ATOM    999  CB  TRP A1021     -29.728   3.076 -18.917  1.00 26.37           C  
ATOM   1000  CG  TRP A1021     -29.331   3.071 -20.375  1.00 25.82           C  
ATOM   1001  CD1 TRP A1021     -30.154   2.880 -21.455  1.00 31.96           C  
ATOM   1002  CD2 TRP A1021     -28.015   3.278 -20.906  1.00 23.24           C  
ATOM   1003  CE2 TRP A1021     -28.113   3.191 -22.314  1.00 25.92           C  
ATOM   1004  CE3 TRP A1021     -26.762   3.525 -20.326  1.00 19.78           C  
ATOM   1005  NE1 TRP A1021     -29.426   2.946 -22.620  1.00 24.20           N  
ATOM   1006  CZ2 TRP A1021     -27.005   3.340 -23.151  1.00 25.21           C  
ATOM   1007  CZ3 TRP A1021     -25.662   3.670 -21.158  1.00 21.13           C  
ATOM   1008  CH2 TRP A1021     -25.792   3.578 -22.558  1.00 22.32           C  
ATOM   1009  N   HIS A1022     -31.213   2.027 -16.172  1.00 24.42           N  
ATOM   1010  CA  HIS A1022     -31.071   1.951 -14.721  1.00 25.89           C  
ATOM   1011  C   HIS A1022     -30.974   0.501 -14.262  1.00 25.07           C  
ATOM   1012  O   HIS A1022     -31.843  -0.312 -14.558  1.00 26.53           O  
ATOM   1013  CB  HIS A1022     -32.240   2.630 -14.011  1.00 28.95           C  
ATOM   1014  CG  HIS A1022     -32.202   2.481 -12.522  1.00 37.72           C  
ATOM   1015  CD2 HIS A1022     -31.525   3.170 -11.572  1.00 38.90           C  
ATOM   1016  ND1 HIS A1022     -32.910   1.504 -11.853  1.00 43.70           N  
ATOM   1017  CE1 HIS A1022     -32.681   1.606 -10.557  1.00 49.24           C  
ATOM   1018  NE2 HIS A1022     -31.842   2.609 -10.359  1.00 49.53           N  
ATOM   1019  N   CYS A1023     -29.924   0.202 -13.511  1.00 23.23           N  
ATOM   1020  CA  CYS A1023     -29.637  -1.158 -13.065  1.00 24.69           C  
ATOM   1021  C   CYS A1023     -29.878  -1.256 -11.560  1.00 24.91           C  
ATOM   1022  O   CYS A1023     -29.100  -0.730 -10.758  1.00 24.80           O  
ATOM   1023  CB  CYS A1023     -28.183  -1.523 -13.418  1.00 23.27           C  
ATOM   1024  SG  CYS A1023     -27.619  -3.139 -12.768  1.00 28.47           S  
ATOM   1025  N  AGLU A1024     -30.959  -1.926 -11.173  0.53 25.64           N  
ATOM   1026  N  BGLU A1024     -30.975  -1.911 -11.189  0.47 25.75           N  
ATOM   1027  CA AGLU A1024     -31.328  -2.036  -9.764  0.53 23.99           C  
ATOM   1028  CA BGLU A1024     -31.319  -2.106  -9.788  0.47 24.52           C  
ATOM   1029  C  AGLU A1024     -30.357  -2.949  -9.016  0.53 23.48           C  
ATOM   1030  C  BGLU A1024     -30.226  -2.911  -9.107  0.47 22.56           C  
ATOM   1031  O  AGLU A1024     -30.227  -4.123  -9.336  0.53 22.34           O  
ATOM   1032  O  BGLU A1024     -29.864  -3.984  -9.574  0.47 25.01           O  
ATOM   1033  CB AGLU A1024     -32.761  -2.559  -9.623  0.53 31.04           C  
ATOM   1034  CB BGLU A1024     -32.652  -2.848  -9.656  0.47 31.14           C  
ATOM   1035  CG AGLU A1024     -33.338  -2.398  -8.222  0.53 34.36           C  
ATOM   1036  CG BGLU A1024     -33.093  -3.047  -8.208  0.47 35.05           C  
ATOM   1037  CD AGLU A1024     -33.691  -0.960  -7.895  0.53 39.05           C  
ATOM   1038  CD BGLU A1024     -34.379  -3.850  -8.084  0.47 42.73           C  
ATOM   1039  OE1AGLU A1024     -34.464  -0.342  -8.660  0.53 38.79           O  
ATOM   1040  OE1BGLU A1024     -35.364  -3.511  -8.774  0.47 51.19           O  
ATOM   1041  OE2AGLU A1024     -33.193  -0.446  -6.873  0.53 47.49           O1-
ATOM   1042  OE2BGLU A1024     -34.404  -4.817  -7.292  0.47 42.07           O1-
ATOM   1043  N   SER A1025     -29.697  -2.401  -8.001  1.00 21.63           N  
ATOM   1044  CA  SER A1025     -28.594  -3.078  -7.337  1.00 22.17           C  
ATOM   1045  C   SER A1025     -28.464  -2.559  -5.911  1.00 26.23           C  
ATOM   1046  O   SER A1025     -27.747  -1.594  -5.664  1.00 24.53           O  
ATOM   1047  CB  SER A1025     -27.315  -2.805  -8.141  1.00 26.04           C  
ATOM   1048  OG  SER A1025     -26.253  -3.656  -7.765  1.00 23.40           O  
ATOM   1049  N   ASN A1026     -29.168  -3.199  -4.980  1.00 23.99           N  
ATOM   1050  CA  ASN A1026     -29.306  -2.680  -3.613  1.00 29.19           C  
ATOM   1051  C   ASN A1026     -28.280  -3.278  -2.652  1.00 27.63           C  
ATOM   1052  O   ASN A1026     -27.990  -4.470  -2.711  1.00 26.80           O  
ATOM   1053  CB  ASN A1026     -30.730  -2.942  -3.113  1.00 33.33           C  
ATOM   1054  CG  ASN A1026     -31.789  -2.319  -4.022  1.00 45.32           C  
ATOM   1055  ND2 ASN A1026     -32.850  -3.066  -4.303  1.00 43.10           N  
ATOM   1056  OD1 ASN A1026     -31.640  -1.185  -4.475  1.00 41.84           O  
ATOM   1057  N   ARG A1027     -27.751  -2.444  -1.759  1.00 24.88           N  
ATOM   1058  CA  ARG A1027     -26.638  -2.817  -0.880  1.00 31.32           C  
ATOM   1059  C   ARG A1027     -27.082  -3.472   0.428  1.00 30.91           C  
ATOM   1060  O   ARG A1027     -28.049  -3.040   1.062  1.00 27.13           O  
ATOM   1061  CB  ARG A1027     -25.801  -1.573  -0.548  1.00 37.05           C  
ATOM   1062  CG  ARG A1027     -24.532  -1.860   0.262  1.00 38.60           C  
ATOM   1063  CD  ARG A1027     -23.658  -0.607   0.459  1.00 41.85           C  
ATOM   1064  NE  ARG A1027     -24.046   0.156   1.646  1.00 73.45           N  
ATOM   1065  CZ  ARG A1027     -23.215   0.551   2.613  1.00 67.20           C  
ATOM   1066  NH1 ARG A1027     -21.915   0.274   2.566  1.00 46.54           N1+
ATOM   1067  NH2 ARG A1027     -23.690   1.235   3.643  1.00 75.87           N  
ATOM   1068  N   SER A1028     -26.359  -4.513   0.834  1.00 26.78           N  
ATOM   1069  CA  SER A1028     -26.506  -5.088   2.173  1.00 30.54           C  
ATOM   1070  C   SER A1028     -25.189  -5.764   2.531  1.00 30.47           C  
ATOM   1071  O   SER A1028     -24.243  -5.728   1.749  1.00 26.44           O  
ATOM   1072  CB  SER A1028     -27.663  -6.090   2.216  1.00 27.15           C  
ATOM   1073  OG  SER A1028     -27.393  -7.204   1.381  1.00 29.95           O  
ATOM   1074  N   HIS A1029     -25.119  -6.386   3.698  1.00 23.72           N  
ATOM   1075  CA  HIS A1029     -23.890  -7.041   4.114  1.00 25.82           C  
ATOM   1076  C   HIS A1029     -24.180  -8.383   4.773  1.00 28.74           C  
ATOM   1077  O   HIS A1029     -25.170  -8.545   5.480  1.00 26.18           O  
ATOM   1078  CB  HIS A1029     -23.103  -6.138   5.072  1.00 26.88           C  
ATOM   1079  CG  HIS A1029     -22.592  -4.890   4.424  1.00 24.26           C  
ATOM   1080  CD2 HIS A1029     -21.394  -4.606   3.863  1.00 25.71           C  
ATOM   1081  ND1 HIS A1029     -23.371  -3.766   4.266  1.00 25.59           N  
ATOM   1082  CE1 HIS A1029     -22.669  -2.833   3.643  1.00 26.72           C  
ATOM   1083  NE2 HIS A1029     -21.470  -3.320   3.386  1.00 28.17           N  
ATOM   1084  N   THR A1030     -23.291  -9.339   4.548  1.00 23.28           N  
ATOM   1085  CA  THR A1030     -23.456 -10.676   5.090  1.00 25.57           C  
ATOM   1086  C   THR A1030     -22.072 -11.212   5.458  1.00 23.89           C  
ATOM   1087  O   THR A1030     -21.104 -10.446   5.509  1.00 24.33           O  
ATOM   1088  CB  THR A1030     -24.160 -11.588   4.062  1.00 27.77           C  
ATOM   1089  CG2 THR A1030     -23.290 -11.762   2.826  1.00 28.92           C  
ATOM   1090  OG1 THR A1030     -24.448 -12.864   4.652  1.00 27.35           O  
ATOM   1091  N   THR A1031     -21.982 -12.502   5.757  1.00 25.77           N  
ATOM   1092  CA  THR A1031     -20.694 -13.140   6.015  1.00 24.94           C  
ATOM   1093  C   THR A1031     -20.366 -14.081   4.868  1.00 26.29           C  
ATOM   1094  O   THR A1031     -21.248 -14.488   4.116  1.00 23.54           O  
ATOM   1095  CB  THR A1031     -20.693 -13.958   7.315  1.00 28.76           C  
ATOM   1096  CG2 THR A1031     -21.089 -13.095   8.520  1.00 31.65           C  
ATOM   1097  OG1 THR A1031     -21.599 -15.059   7.195  1.00 27.92           O  
ATOM   1098  N   ILE A1032     -19.099 -14.442   4.738  1.00 21.14           N  
ATOM   1099  CA  ILE A1032     -18.703 -15.319   3.643  1.00 22.50           C  
ATOM   1100  C   ILE A1032     -19.357 -16.695   3.831  1.00 23.99           C  
ATOM   1101  O   ILE A1032     -19.767 -17.330   2.858  1.00 25.16           O  
ATOM   1102  CB  ILE A1032     -17.160 -15.393   3.513  1.00 28.07           C  
ATOM   1103  CG1 ILE A1032     -16.764 -16.096   2.220  1.00 39.66           C  
ATOM   1104  CG2 ILE A1032     -16.534 -16.087   4.733  1.00 29.71           C  
ATOM   1105  CD1 ILE A1032     -15.360 -15.748   1.757  1.00 34.40           C  
ATOM   1106  N   ALA A1033     -19.495 -17.142   5.078  1.00 25.79           N  
ATOM   1107  CA  ALA A1033     -20.175 -18.408   5.359  1.00 26.17           C  
ATOM   1108  C   ALA A1033     -21.618 -18.385   4.856  1.00 27.05           C  
ATOM   1109  O   ALA A1033     -22.101 -19.355   4.275  1.00 27.61           O  
ATOM   1110  CB  ALA A1033     -20.144 -18.719   6.869  1.00 32.51           C  
ATOM   1111  N   LYS A1034     -22.317 -17.279   5.081  1.00 24.28           N  
ATOM   1112  CA  LYS A1034     -23.715 -17.209   4.674  1.00 24.84           C  
ATOM   1113  C   LYS A1034     -23.860 -17.024   3.166  1.00 24.27           C  
ATOM   1114  O   LYS A1034     -24.728 -17.636   2.548  1.00 27.65           O  
ATOM   1115  CB  LYS A1034     -24.439 -16.095   5.420  1.00 30.18           C  
ATOM   1116  CG  LYS A1034     -24.640 -16.409   6.902  1.00 37.02           C  
ATOM   1117  CD  LYS A1034     -26.072 -16.179   7.313  1.00 45.02           C  
ATOM   1118  CE  LYS A1034     -26.257 -16.360   8.807  1.00 57.06           C  
ATOM   1119  NZ  LYS A1034     -27.641 -16.019   9.224  1.00 71.33           N1+
ATOM   1120  N   TYR A1035     -23.018 -16.193   2.559  1.00 24.16           N  
ATOM   1121  CA  TYR A1035     -23.118 -16.041   1.118  1.00 24.42           C  
ATOM   1122  C   TYR A1035     -22.770 -17.388   0.476  1.00 25.83           C  
ATOM   1123  O   TYR A1035     -23.424 -17.809  -0.475  1.00 23.39           O  
ATOM   1124  CB  TYR A1035     -22.250 -14.904   0.542  1.00 23.35           C  
ATOM   1125  CG  TYR A1035     -22.602 -14.732  -0.905  1.00 21.58           C  
ATOM   1126  CD1 TYR A1035     -23.738 -14.021  -1.289  1.00 23.83           C  
ATOM   1127  CD2 TYR A1035     -21.875 -15.386  -1.885  1.00 16.61           C  
ATOM   1128  CE1 TYR A1035     -24.100 -13.923  -2.631  1.00 27.00           C  
ATOM   1129  CE2 TYR A1035     -22.227 -15.300  -3.209  1.00 17.81           C  
ATOM   1130  CZ  TYR A1035     -23.332 -14.569  -3.579  1.00 26.52           C  
ATOM   1131  OH  TYR A1035     -23.650 -14.514  -4.913  1.00 21.56           O  
ATOM   1132  N   ALA A1036     -21.783 -18.091   1.033  1.00 24.24           N  
ATOM   1133  CA  ALA A1036     -21.404 -19.408   0.513  1.00 25.65           C  
ATOM   1134  C   ALA A1036     -22.577 -20.384   0.497  1.00 25.21           C  
ATOM   1135  O   ALA A1036     -22.730 -21.143  -0.460  1.00 25.26           O  
ATOM   1136  CB  ALA A1036     -20.238 -20.000   1.308  1.00 24.79           C  
ATOM   1137  N   GLN A1037     -23.399 -20.383   1.548  1.00 26.84           N  
ATOM   1138  CA  GLN A1037     -24.549 -21.298   1.601  1.00 29.64           C  
ATOM   1139  C   GLN A1037     -25.537 -20.954   0.520  1.00 31.75           C  
ATOM   1140  O   GLN A1037     -26.170 -21.828  -0.068  1.00 25.81           O  
ATOM   1141  CB  GLN A1037     -25.301 -21.183   2.927  1.00 32.25           C  
ATOM   1142  CG  GLN A1037     -24.626 -21.801   4.112  1.00 65.85           C  
ATOM   1143  CD  GLN A1037     -25.240 -21.294   5.399  1.00 97.44           C  
ATOM   1144  NE2 GLN A1037     -24.482 -21.353   6.481  1.00102.69           N  
ATOM   1145  OE1 GLN A1037     -26.387 -20.841   5.413  1.00103.09           O  
ATOM   1146  N   TYR A1038     -25.701 -19.658   0.297  1.00 27.47           N  
ATOM   1147  CA  TYR A1038     -26.597 -19.173  -0.735  1.00 28.75           C  
ATOM   1148  C   TYR A1038     -26.113 -19.585  -2.128  1.00 29.22           C  
ATOM   1149  O   TYR A1038     -26.887 -20.089  -2.944  1.00 23.77           O  
ATOM   1150  CB  TYR A1038     -26.714 -17.651  -0.638  1.00 26.85           C  
ATOM   1151  CG  TYR A1038     -27.364 -17.048  -1.853  1.00 28.05           C  
ATOM   1152  CD1 TYR A1038     -28.732 -17.170  -2.057  1.00 38.80           C  
ATOM   1153  CD2 TYR A1038     -26.609 -16.392  -2.819  1.00 28.73           C  
ATOM   1154  CE1 TYR A1038     -29.334 -16.638  -3.169  1.00 34.19           C  
ATOM   1155  CE2 TYR A1038     -27.206 -15.856  -3.937  1.00 28.73           C  
ATOM   1156  CZ  TYR A1038     -28.567 -15.982  -4.104  1.00 31.02           C  
ATOM   1157  OH  TYR A1038     -29.163 -15.449  -5.216  1.00 28.32           O  
ATOM   1158  N   GLN A1039     -24.825 -19.385  -2.399  1.00 20.07           N  
ATOM   1159  CA  GLN A1039     -24.254 -19.724  -3.701  1.00 22.61           C  
ATOM   1160  C   GLN A1039     -24.326 -21.230  -3.959  1.00 28.48           C  
ATOM   1161  O   GLN A1039     -24.738 -21.670  -5.035  1.00 25.33           O  
ATOM   1162  CB  GLN A1039     -22.803 -19.257  -3.754  1.00 19.99           C  
ATOM   1163  CG  GLN A1039     -22.117 -19.416  -5.103  1.00 20.61           C  
ATOM   1164  CD  GLN A1039     -20.635 -19.125  -4.992  1.00 25.62           C  
ATOM   1165  NE2 GLN A1039     -20.131 -18.214  -5.834  1.00 20.09           N  
ATOM   1166  OE1 GLN A1039     -19.950 -19.697  -4.142  1.00 23.01           O  
ATOM   1167  N   ALA A1040     -23.928 -22.007  -2.957  1.00 26.86           N  
ATOM   1168  CA  ALA A1040     -23.849 -23.458  -3.077  1.00 35.06           C  
ATOM   1169  C   ALA A1040     -25.230 -24.070  -3.250  1.00 38.64           C  
ATOM   1170  O   ALA A1040     -25.411 -24.962  -4.073  1.00 34.70           O  
ATOM   1171  CB  ALA A1040     -23.149 -24.061  -1.853  1.00 40.22           C  
ATOM   1172  N   SER A1041     -26.200 -23.594  -2.475  1.00 40.64           N  
ATOM   1173  CA  SER A1041     -27.564 -24.110  -2.563  1.00 60.51           C  
ATOM   1174  C   SER A1041     -28.226 -23.666  -3.867  1.00 54.66           C  
ATOM   1175  O   SER A1041     -29.031 -24.392  -4.438  1.00 48.72           O  
ATOM   1176  CB  SER A1041     -28.399 -23.663  -1.357  1.00 62.93           C  
ATOM   1177  OG  SER A1041     -28.763 -22.298  -1.446  1.00 70.07           O  
ATOM   1178  N   SER A1042     -27.887 -22.464  -4.318  1.00 45.95           N  
ATOM   1179  CA  SER A1042     -28.312 -21.960  -5.621  1.00 46.16           C  
ATOM   1180  C   SER A1042     -27.937 -22.946  -6.721  1.00 47.30           C  
ATOM   1181  O   SER A1042     -28.758 -23.331  -7.551  1.00 48.05           O  
ATOM   1182  CB  SER A1042     -27.617 -20.627  -5.900  1.00 41.14           C  
ATOM   1183  OG  SER A1042     -28.061 -20.065  -7.121  1.00 53.66           O  
ATOM   1184  N   PHE A1043     -26.668 -23.338  -6.700  1.00 30.48           N  
ATOM   1185  CA  PHE A1043     -26.066 -24.239  -7.679  1.00 33.69           C  
ATOM   1186  C   PHE A1043     -26.764 -25.609  -7.625  1.00 53.70           C  
ATOM   1187  O   PHE A1043     -26.554 -26.450  -8.498  1.00 43.51           O  
ATOM   1188  CB  PHE A1043     -24.568 -24.350  -7.354  1.00 37.88           C  
ATOM   1189  CG  PHE A1043     -23.787 -25.278  -8.245  1.00 64.04           C  
ATOM   1190  CD1 PHE A1043     -22.736 -24.786  -9.009  1.00 77.42           C  
ATOM   1191  CD2 PHE A1043     -24.053 -26.636  -8.280  1.00 75.55           C  
ATOM   1192  CE1 PHE A1043     -21.990 -25.626  -9.818  1.00 82.44           C  
ATOM   1193  CE2 PHE A1043     -23.314 -27.483  -9.092  1.00 85.23           C  
ATOM   1194  CZ  PHE A1043     -22.278 -26.976  -9.857  1.00 86.40           C  
ATOM   1195  N   GLN A1044     -27.624 -25.817  -6.625  1.00 59.78           N  
ATOM   1196  CA  GLN A1044     -28.359 -27.087  -6.486  1.00 67.45           C  
ATOM   1197  C   GLN A1044     -29.810 -26.946  -6.961  1.00 76.01           C  
ATOM   1198  O   GLN A1044     -30.306 -27.761  -7.735  1.00 85.85           O  
ATOM   1199  CB  GLN A1044     -28.329 -27.604  -5.037  1.00 78.76           C  
ATOM   1200  CG  GLN A1044     -27.182 -28.580  -4.704  1.00 87.06           C  
ATOM   1201  CD  GLN A1044     -25.822 -28.073  -5.167  1.00 91.52           C  
ATOM   1202  NE2 GLN A1044     -24.764 -28.813  -4.856  1.00 78.50           N  
ATOM   1203  OE1 GLN A1044     -25.725 -27.024  -5.792  1.00105.28           O  
ATOM   1204  N   GLU A1045     -30.472 -25.896  -6.490  1.00 79.20           N  
ATOM   1205  CA  GLU A1045     -31.823 -25.528  -6.918  1.00 99.83           C  
ATOM   1206  C   GLU A1045     -32.004 -25.482  -8.444  1.00110.36           C  
ATOM   1207  O   GLU A1045     -32.971 -26.030  -8.979  1.00109.50           O  
ATOM   1208  CB  GLU A1045     -32.165 -24.163  -6.316  1.00107.57           C  
ATOM   1209  CG  GLU A1045     -33.452 -23.527  -6.813  1.00114.54           C  
ATOM   1210  CD  GLU A1045     -33.606 -22.105  -6.312  1.00118.46           C  
ATOM   1211  OE1 GLU A1045     -32.589 -21.382  -6.249  1.00115.50           O  
ATOM   1212  OE2 GLU A1045     -34.739 -21.711  -5.974  1.00121.45           O1-
ATOM   1213  N   SER A1046     -31.078 -24.826  -9.141  1.00115.12           N  
ATOM   1214  CA  SER A1046     -31.156 -24.684 -10.595  1.00112.07           C  
ATOM   1215  C   SER A1046     -31.213 -26.061 -11.263  1.00114.84           C  
ATOM   1216  O   SER A1046     -31.898 -26.264 -12.269  1.00126.27           O  
ATOM   1217  CB  SER A1046     -29.926 -23.936 -11.120  1.00 96.38           C  
ATOM   1218  OG  SER A1046     -28.804 -24.804 -11.158  1.00 87.47           O  
ATOM   1219  N   LEU A1047     -30.513 -27.003 -10.641  1.00 82.25           N  
ATOM   1220  CA  LEU A1047     -30.155 -28.297 -11.213  1.00 76.18           C  
ATOM   1221  C   LEU A1047     -30.964 -29.388 -10.519  1.00 88.55           C  
ATOM   1222  O   LEU A1047     -31.588 -30.230 -11.166  1.00 87.69           O  
ATOM   1223  CB  LEU A1047     -28.644 -28.511 -11.010  1.00 59.55           C  
ATOM   1224  CG  LEU A1047     -27.957 -29.884 -10.984  1.00 60.23           C  
ATOM   1225  CD1 LEU A1047     -26.557 -29.652 -10.410  1.00 52.45           C  
ATOM   1226  CD2 LEU A1047     -28.702 -30.953 -10.174  1.00 64.38           C  
ATOM   1227  N   PRO A1078     -41.682  -9.959 -13.688  1.00 82.66           N  
ATOM   1228  CA  PRO A1078     -41.533 -11.406 -13.860  1.00 83.85           C  
ATOM   1229  C   PRO A1078     -40.109 -11.868 -13.568  1.00 79.84           C  
ATOM   1230  O   PRO A1078     -39.709 -12.945 -14.020  1.00 85.39           O  
ATOM   1231  CB  PRO A1078     -41.850 -11.611 -15.344  1.00 81.45           C  
ATOM   1232  CG  PRO A1078     -41.437 -10.340 -15.992  1.00 73.87           C  
ATOM   1233  CD  PRO A1078     -41.661  -9.245 -14.977  1.00 72.12           C  
ATOM   1234  N   PHE A1079     -39.348 -11.062 -12.832  1.00 62.65           N  
ATOM   1235  CA  PHE A1079     -37.948 -11.395 -12.599  1.00 50.42           C  
ATOM   1236  C   PHE A1079     -37.653 -11.906 -11.193  1.00 44.04           C  
ATOM   1237  O   PHE A1079     -38.211 -11.452 -10.192  1.00 41.34           O  
ATOM   1238  CB  PHE A1079     -37.016 -10.220 -12.909  1.00 49.21           C  
ATOM   1239  CG  PHE A1079     -37.195  -9.646 -14.280  1.00 38.15           C  
ATOM   1240  CD1 PHE A1079     -36.909 -10.400 -15.407  1.00 41.51           C  
ATOM   1241  CD2 PHE A1079     -37.637  -8.347 -14.440  1.00 45.44           C  
ATOM   1242  CE1 PHE A1079     -37.072  -9.866 -16.672  1.00 48.69           C  
ATOM   1243  CE2 PHE A1079     -37.803  -7.808 -15.697  1.00 42.68           C  
ATOM   1244  CZ  PHE A1079     -37.516  -8.568 -16.817  1.00 45.71           C  
ATOM   1245  N   LYS A1080     -36.741 -12.863 -11.156  1.00 44.47           N  
ATOM   1246  CA  LYS A1080     -36.251 -13.433  -9.924  1.00 42.38           C  
ATOM   1247  C   LYS A1080     -35.249 -12.459  -9.311  1.00 39.15           C  
ATOM   1248  O   LYS A1080     -34.659 -11.658 -10.023  1.00 39.96           O  
ATOM   1249  CB  LYS A1080     -35.573 -14.751 -10.255  1.00 43.32           C  
ATOM   1250  CG  LYS A1080     -34.938 -15.444  -9.087  1.00 64.88           C  
ATOM   1251  CD  LYS A1080     -34.367 -16.777  -9.522  1.00 73.23           C  
ATOM   1252  CE  LYS A1080     -33.843 -17.541  -8.332  1.00 75.45           C  
ATOM   1253  NZ  LYS A1080     -34.979 -18.167  -7.608  1.00 75.44           N1+
ATOM   1254  N   THR A1081     -35.071 -12.499  -7.996  1.00 31.53           N  
ATOM   1255  CA  THR A1081     -34.014 -11.712  -7.368  1.00 37.59           C  
ATOM   1256  C   THR A1081     -32.809 -12.606  -7.109  1.00 34.86           C  
ATOM   1257  O   THR A1081     -32.963 -13.769  -6.747  1.00 26.41           O  
ATOM   1258  CB  THR A1081     -34.455 -11.111  -6.028  1.00 45.39           C  
ATOM   1259  CG2 THR A1081     -35.664 -10.228  -6.205  1.00 58.04           C  
ATOM   1260  OG1 THR A1081     -34.769 -12.167  -5.121  1.00 52.21           O  
ATOM   1261  N   ILE A1082     -31.612 -12.059  -7.298  1.00 26.35           N  
ATOM   1262  CA  ILE A1082     -30.382 -12.786  -7.017  1.00 24.45           C  
ATOM   1263  C   ILE A1082     -29.492 -11.919  -6.146  1.00 27.13           C  
ATOM   1264  O   ILE A1082     -29.690 -10.713  -6.068  1.00 24.39           O  
ATOM   1265  CB  ILE A1082     -29.627 -13.117  -8.306  1.00 23.14           C  
ATOM   1266  CG1 ILE A1082     -29.469 -11.847  -9.147  1.00 23.34           C  
ATOM   1267  CG2 ILE A1082     -30.367 -14.210  -9.088  1.00 24.55           C  
ATOM   1268  CD1 ILE A1082     -28.476 -11.973 -10.272  1.00 34.93           C  
ATOM   1269  N   LYS A1083     -28.517 -12.535  -5.494  1.00 21.13           N  
ATOM   1270  CA  LYS A1083     -27.592 -11.803  -4.641  1.00 20.99           C  
ATOM   1271  C   LYS A1083     -26.152 -12.054  -5.081  1.00 25.04           C  
ATOM   1272  O   LYS A1083     -25.798 -13.175  -5.459  1.00 23.76           O  
ATOM   1273  CB  LYS A1083     -27.778 -12.212  -3.193  1.00 23.84           C  
ATOM   1274  CG  LYS A1083     -29.177 -11.912  -2.681  1.00 29.47           C  
ATOM   1275  CD  LYS A1083     -29.337 -12.220  -1.208  1.00 36.88           C  
ATOM   1276  CE  LYS A1083     -29.634 -13.695  -0.969  1.00 54.96           C  
ATOM   1277  NZ  LYS A1083     -30.499 -13.925   0.236  1.00 63.29           N1+
ATOM   1278  N   PHE A1084     -25.331 -11.008  -4.974  1.00 24.78           N  
ATOM   1279  CA  PHE A1084     -23.997 -10.960  -5.571  1.00 19.86           C  
ATOM   1280  C   PHE A1084     -23.043 -10.495  -4.466  1.00 22.57           C  
ATOM   1281  O   PHE A1084     -23.204  -9.395  -3.934  1.00 22.33           O  
ATOM   1282  CB  PHE A1084     -24.068  -9.982  -6.763  1.00 17.87           C  
ATOM   1283  CG  PHE A1084     -22.730  -9.631  -7.432  1.00 19.08           C  
ATOM   1284  CD1 PHE A1084     -21.575 -10.372  -7.227  1.00 19.57           C  
ATOM   1285  CD2 PHE A1084     -22.657  -8.532  -8.297  1.00 18.05           C  
ATOM   1286  CE1 PHE A1084     -20.378 -10.016  -7.871  1.00 18.16           C  
ATOM   1287  CE2 PHE A1084     -21.469  -8.193  -8.927  1.00 21.00           C  
ATOM   1288  CZ  PHE A1084     -20.340  -8.928  -8.717  1.00 20.01           C  
ATOM   1289  N   GLY A1085     -22.095 -11.344  -4.070  1.00 18.28           N  
ATOM   1290  CA  GLY A1085     -21.069 -10.937  -3.120  1.00 19.43           C  
ATOM   1291  C   GLY A1085     -19.974 -10.177  -3.844  1.00 21.23           C  
ATOM   1292  O   GLY A1085     -19.322 -10.735  -4.727  1.00 19.85           O  
ATOM   1293  N   THR A1086     -19.761  -8.912  -3.486  1.00 19.69           N  
ATOM   1294  CA  THR A1086     -18.927  -8.032  -4.306  1.00 16.91           C  
ATOM   1295  C   THR A1086     -17.876  -7.245  -3.505  1.00 17.71           C  
ATOM   1296  O   THR A1086     -18.096  -6.903  -2.351  1.00 22.20           O  
ATOM   1297  CB  THR A1086     -19.822  -7.057  -5.124  1.00 18.93           C  
ATOM   1298  CG2 THR A1086     -20.576  -6.094  -4.222  1.00 19.76           C  
ATOM   1299  OG1 THR A1086     -19.030  -6.312  -6.061  1.00 22.67           O  
ATOM   1300  N   ASN A1087     -16.735  -6.968  -4.134  1.00 20.05           N  
ATOM   1301  CA  ASN A1087     -15.665  -6.183  -3.513  1.00 20.09           C  
ATOM   1302  C   ASN A1087     -15.311  -6.701  -2.116  1.00 22.70           C  
ATOM   1303  O   ASN A1087     -15.187  -5.937  -1.158  1.00 21.41           O  
ATOM   1304  CB  ASN A1087     -16.067  -4.704  -3.461  1.00 20.72           C  
ATOM   1305  CG  ASN A1087     -16.583  -4.201  -4.805  1.00 21.06           C  
ATOM   1306  ND2 ASN A1087     -15.667  -3.865  -5.701  1.00 21.44           N  
ATOM   1307  OD1 ASN A1087     -17.791  -4.148  -5.045  1.00 20.85           O  
ATOM   1308  N   ILE A1088     -15.142  -8.013  -2.016  1.00 16.68           N  
ATOM   1309  CA  ILE A1088     -14.776  -8.646  -0.757  1.00 17.38           C  
ATOM   1310  C   ILE A1088     -13.274  -8.474  -0.570  1.00 19.04           C  
ATOM   1311  O   ILE A1088     -12.482  -8.849  -1.428  1.00 18.35           O  
ATOM   1312  CB  ILE A1088     -15.150 -10.134  -0.763  1.00 15.83           C  
ATOM   1313  CG1 ILE A1088     -16.650 -10.287  -1.051  1.00 21.97           C  
ATOM   1314  CG2 ILE A1088     -14.797 -10.759   0.579  1.00 17.04           C  
ATOM   1315  CD1 ILE A1088     -17.091 -11.692  -1.540  1.00 20.74           C  
ATOM   1316  N   ASP A1089     -12.871  -7.887   0.550  1.00 20.98           N  
ATOM   1317  CA  ASP A1089     -11.488  -7.462   0.690  1.00 20.36           C  
ATOM   1318  C   ASP A1089     -10.565  -8.556   1.227  1.00 22.53           C  
ATOM   1319  O   ASP A1089     -10.647  -8.956   2.384  1.00 25.09           O  
ATOM   1320  CB  ASP A1089     -11.425  -6.183   1.546  1.00 21.85           C  
ATOM   1321  CG  ASP A1089     -11.966  -4.958   0.789  1.00 29.17           C  
ATOM   1322  OD1 ASP A1089     -11.420  -4.636  -0.289  1.00 23.65           O  
ATOM   1323  OD2 ASP A1089     -12.952  -4.336   1.245  1.00 26.51           O1-
ATOM   1324  N   LEU A1090      -9.677  -9.026   0.358  1.00 18.82           N  
ATOM   1325  CA  LEU A1090      -8.647  -9.991   0.727  1.00 20.94           C  
ATOM   1326  C   LEU A1090      -7.333  -9.262   1.026  1.00 23.96           C  
ATOM   1327  O   LEU A1090      -6.259  -9.677   0.590  1.00 25.38           O  
ATOM   1328  CB  LEU A1090      -8.441 -10.992  -0.416  1.00 23.58           C  
ATOM   1329  CG  LEU A1090      -9.203 -12.320  -0.357  1.00 34.73           C  
ATOM   1330  CD1 LEU A1090     -10.634 -12.164   0.146  1.00 26.85           C  
ATOM   1331  CD2 LEU A1090      -9.165 -13.013  -1.724  1.00 25.39           C  
ATOM   1332  N   SER A1091      -7.419  -8.169   1.772  1.00 21.58           N  
ATOM   1333  CA  SER A1091      -6.254  -7.320   2.018  1.00 20.74           C  
ATOM   1334  C   SER A1091      -5.364  -7.783   3.183  1.00 26.20           C  
ATOM   1335  O   SER A1091      -4.191  -7.420   3.253  1.00 28.14           O  
ATOM   1336  CB  SER A1091      -6.719  -5.892   2.302  1.00 27.17           C  
ATOM   1337  OG  SER A1091      -7.598  -5.871   3.414  1.00 25.85           O  
ATOM   1338  N   ASP A1092      -5.916  -8.571   4.099  1.00 23.07           N  
ATOM   1339  CA  ASP A1092      -5.191  -8.938   5.324  1.00 25.71           C  
ATOM   1340  C   ASP A1092      -4.292 -10.147   5.087  1.00 32.86           C  
ATOM   1341  O   ASP A1092      -4.777 -11.266   4.940  1.00 29.32           O  
ATOM   1342  CB  ASP A1092      -6.180  -9.244   6.452  1.00 31.14           C  
ATOM   1343  CG  ASP A1092      -5.502  -9.383   7.814  1.00 41.76           C  
ATOM   1344  OD1 ASP A1092      -4.321  -9.787   7.869  1.00 37.58           O  
ATOM   1345  OD2 ASP A1092      -6.162  -9.092   8.830  1.00 37.59           O1-
ATOM   1346  N   ASP A1093      -2.983  -9.923   5.057  1.00 34.09           N  
ATOM   1347  CA  ASP A1093      -2.042 -10.998   4.749  1.00 34.95           C  
ATOM   1348  C   ASP A1093      -2.013 -12.091   5.824  1.00 35.67           C  
ATOM   1349  O   ASP A1093      -1.610 -13.218   5.558  1.00 42.03           O  
ATOM   1350  CB  ASP A1093      -0.632 -10.451   4.544  1.00 47.70           C  
ATOM   1351  CG  ASP A1093       0.355 -11.544   4.179  1.00 71.01           C  
ATOM   1352  OD1 ASP A1093       0.216 -12.119   3.077  1.00 70.53           O  
ATOM   1353  OD2 ASP A1093       1.257 -11.838   4.993  1.00 74.24           O1-
ATOM   1354  N   LYS A1094      -2.425 -11.753   7.038  1.00 30.91           N  
ATOM   1355  CA  LYS A1094      -2.543 -12.760   8.083  1.00 46.52           C  
ATOM   1356  C   LYS A1094      -3.691 -13.717   7.766  1.00 48.25           C  
ATOM   1357  O   LYS A1094      -3.563 -14.921   7.950  1.00 55.88           O  
ATOM   1358  CB  LYS A1094      -2.739 -12.097   9.450  1.00 47.88           C  
ATOM   1359  CG  LYS A1094      -1.584 -11.177   9.843  1.00 64.94           C  
ATOM   1360  CD  LYS A1094      -1.842 -10.433  11.153  1.00 84.47           C  
ATOM   1361  CE  LYS A1094      -2.823  -9.280  10.982  1.00 87.82           C  
ATOM   1362  NZ  LYS A1094      -2.473  -8.362   9.859  1.00 79.83           N1+
ATOM   1363  N   LYS A1095      -4.801 -13.183   7.265  1.00 28.69           N  
ATOM   1364  CA  LYS A1095      -6.003 -13.984   7.052  1.00 28.98           C  
ATOM   1365  C   LYS A1095      -5.964 -14.760   5.746  1.00 30.28           C  
ATOM   1366  O   LYS A1095      -6.627 -15.783   5.610  1.00 27.01           O  
ATOM   1367  CB  LYS A1095      -7.252 -13.094   7.066  1.00 34.35           C  
ATOM   1368  CG  LYS A1095      -7.661 -12.601   8.448  1.00 34.70           C  
ATOM   1369  CD  LYS A1095      -8.719 -11.496   8.382  1.00 32.78           C  
ATOM   1370  CE  LYS A1095      -9.154 -11.059   9.790  1.00 39.58           C  
ATOM   1371  NZ  LYS A1095     -10.164  -9.955   9.767  1.00 37.84           N1+
ATOM   1372  N   TRP A1096      -5.193 -14.273   4.780  1.00 25.61           N  
ATOM   1373  CA  TRP A1096      -5.228 -14.845   3.439  1.00 25.65           C  
ATOM   1374  C   TRP A1096      -3.828 -15.160   2.938  1.00 28.41           C  
ATOM   1375  O   TRP A1096      -3.542 -15.016   1.758  1.00 22.94           O  
ATOM   1376  CB  TRP A1096      -5.905 -13.865   2.485  1.00 26.47           C  
ATOM   1377  CG  TRP A1096      -7.254 -13.405   2.963  1.00 25.48           C  
ATOM   1378  CD1 TRP A1096      -7.577 -12.170   3.460  1.00 24.04           C  
ATOM   1379  CD2 TRP A1096      -8.458 -14.179   2.999  1.00 21.55           C  
ATOM   1380  CE2 TRP A1096      -9.476 -13.348   3.523  1.00 23.84           C  
ATOM   1381  CE3 TRP A1096      -8.779 -15.491   2.629  1.00 23.89           C  
ATOM   1382  NE1 TRP A1096      -8.914 -12.127   3.794  1.00 24.41           N  
ATOM   1383  CZ2 TRP A1096     -10.787 -13.784   3.678  1.00 23.11           C  
ATOM   1384  CZ3 TRP A1096     -10.082 -15.927   2.795  1.00 24.81           C  
ATOM   1385  CH2 TRP A1096     -11.071 -15.076   3.313  1.00 27.12           C  
ATOM   1386  N   LYS A1097      -2.958 -15.601   3.840  1.00 29.04           N  
ATOM   1387  CA  LYS A1097      -1.546 -15.760   3.511  1.00 29.94           C  
ATOM   1388  C   LYS A1097      -1.326 -16.605   2.261  1.00 25.99           C  
ATOM   1389  O   LYS A1097      -0.547 -16.230   1.391  1.00 26.57           O  
ATOM   1390  CB  LYS A1097      -0.780 -16.384   4.694  1.00 34.45           C  
ATOM   1391  CG  LYS A1097       0.713 -16.560   4.432  1.00 58.65           C  
ATOM   1392  CD  LYS A1097       1.448 -17.187   5.619  1.00 84.50           C  
ATOM   1393  CE  LYS A1097       1.212 -18.691   5.712  1.00104.41           C  
ATOM   1394  NZ  LYS A1097       1.946 -19.301   6.861  1.00111.02           N1+
ATOM   1395  N   LEU A1098      -1.977 -17.762   2.185  1.00 26.07           N  
ATOM   1396  CA  LEU A1098      -1.724 -18.686   1.089  1.00 30.38           C  
ATOM   1397  C   LEU A1098      -2.327 -18.155  -0.202  1.00 27.94           C  
ATOM   1398  O   LEU A1098      -1.732 -18.290  -1.272  1.00 25.98           O  
ATOM   1399  CB  LEU A1098      -2.301 -20.064   1.394  1.00 34.26           C  
ATOM   1400  CG  LEU A1098      -1.639 -20.778   2.573  1.00 50.84           C  
ATOM   1401  CD1 LEU A1098      -2.327 -22.107   2.838  1.00 49.94           C  
ATOM   1402  CD2 LEU A1098      -0.153 -20.975   2.308  1.00 47.15           C  
ATOM   1403  N   GLN A1099      -3.509 -17.556  -0.100  1.00 25.71           N  
ATOM   1404  CA  GLN A1099      -4.152 -16.957  -1.270  1.00 25.95           C  
ATOM   1405  C   GLN A1099      -3.230 -15.925  -1.910  1.00 25.46           C  
ATOM   1406  O   GLN A1099      -3.011 -15.928  -3.128  1.00 25.38           O  
ATOM   1407  CB  GLN A1099      -5.470 -16.294  -0.870  1.00 22.41           C  
ATOM   1408  CG  GLN A1099      -6.630 -17.265  -0.608  1.00 23.84           C  
ATOM   1409  CD  GLN A1099      -6.458 -18.120   0.650  1.00 29.35           C  
ATOM   1410  NE2 GLN A1099      -7.008 -19.326   0.616  1.00 27.54           N  
ATOM   1411  OE1 GLN A1099      -5.852 -17.701   1.641  1.00 23.19           O  
ATOM   1412  N   LEU A1100      -2.695 -15.028  -1.093  1.00 21.09           N  
ATOM   1413  CA  LEU A1100      -1.932 -13.915  -1.626  1.00 25.45           C  
ATOM   1414  C   LEU A1100      -0.573 -14.386  -2.115  1.00 32.73           C  
ATOM   1415  O   LEU A1100      -0.044 -13.838  -3.082  1.00 25.55           O  
ATOM   1416  CB  LEU A1100      -1.788 -12.790  -0.593  1.00 29.00           C  
ATOM   1417  CG  LEU A1100      -3.120 -12.171  -0.145  1.00 27.98           C  
ATOM   1418  CD1 LEU A1100      -2.887 -11.078   0.877  1.00 29.95           C  
ATOM   1419  CD2 LEU A1100      -3.896 -11.620  -1.333  1.00 25.15           C  
ATOM   1420  N   HIS A1101      -0.004 -15.400  -1.463  1.00 29.77           N  
ATOM   1421  CA  HIS A1101       1.290 -15.903  -1.904  1.00 32.64           C  
ATOM   1422  C   HIS A1101       1.154 -16.515  -3.286  1.00 25.49           C  
ATOM   1423  O   HIS A1101       2.055 -16.406  -4.109  1.00 28.92           O  
ATOM   1424  CB  HIS A1101       1.893 -16.932  -0.941  1.00 37.19           C  
ATOM   1425  CG  HIS A1101       3.170 -17.529  -1.448  1.00 45.61           C  
ATOM   1426  CD2 HIS A1101       4.422 -17.020  -1.531  1.00 48.07           C  
ATOM   1427  ND1 HIS A1101       3.234 -18.793  -1.994  1.00 55.88           N  
ATOM   1428  CE1 HIS A1101       4.476 -19.045  -2.373  1.00 59.62           C  
ATOM   1429  NE2 HIS A1101       5.215 -17.984  -2.105  1.00 61.23           N  
ATOM   1430  N   GLU A1102       0.017 -17.147  -3.547  1.00 22.80           N  
ATOM   1431  CA  GLU A1102      -0.187 -17.793  -4.833  1.00 25.61           C  
ATOM   1432  C   GLU A1102      -0.088 -16.751  -5.952  1.00 29.88           C  
ATOM   1433  O   GLU A1102       0.402 -17.036  -7.044  1.00 25.45           O  
ATOM   1434  CB  GLU A1102      -1.543 -18.505  -4.859  1.00 24.60           C  
ATOM   1435  CG  GLU A1102      -1.726 -19.476  -6.018  1.00 30.61           C  
ATOM   1436  CD  GLU A1102      -0.796 -20.693  -5.960  1.00 33.54           C  
ATOM   1437  OE1 GLU A1102      -0.044 -20.857  -4.980  1.00 30.01           O  
ATOM   1438  OE2 GLU A1102      -0.818 -21.489  -6.918  1.00 32.37           O1-
ATOM   1439  N   LEU A1103      -0.531 -15.533  -5.668  1.00 22.50           N  
ATOM   1440  CA  LEU A1103      -0.576 -14.500  -6.698  1.00 24.40           C  
ATOM   1441  C   LEU A1103       0.811 -13.929  -7.012  1.00 29.39           C  
ATOM   1442  O   LEU A1103       0.971 -13.178  -7.969  1.00 23.10           O  
ATOM   1443  CB  LEU A1103      -1.549 -13.383  -6.291  1.00 27.66           C  
ATOM   1444  CG  LEU A1103      -2.987 -13.869  -6.059  1.00 23.99           C  
ATOM   1445  CD1 LEU A1103      -3.899 -12.707  -5.701  1.00 19.91           C  
ATOM   1446  CD2 LEU A1103      -3.547 -14.616  -7.294  1.00 21.79           C  
ATOM   1447  N   THR A1104       1.818 -14.281  -6.218  1.00 23.08           N  
ATOM   1448  CA  THR A1104       3.162 -13.802  -6.506  1.00 27.15           C  
ATOM   1449  C   THR A1104       3.790 -14.614  -7.642  1.00 26.39           C  
ATOM   1450  O   THR A1104       4.850 -14.257  -8.144  1.00 29.63           O  
ATOM   1451  CB  THR A1104       4.066 -13.816  -5.259  1.00 36.32           C  
ATOM   1452  CG2 THR A1104       3.415 -13.028  -4.123  1.00 42.79           C  
ATOM   1453  OG1 THR A1104       4.299 -15.165  -4.846  1.00 35.79           O  
ATOM   1454  N   LYS A1105       3.111 -15.685  -8.056  1.00 25.62           N  
ATOM   1455  CA  LYS A1105       3.531 -16.493  -9.207  1.00 26.34           C  
ATOM   1456  C   LYS A1105       3.268 -15.777 -10.545  1.00 32.21           C  
ATOM   1457  O   LYS A1105       3.786 -16.171 -11.593  1.00 24.74           O  
ATOM   1458  CB  LYS A1105       2.780 -17.832  -9.213  1.00 24.51           C  
ATOM   1459  CG  LYS A1105       3.127 -18.792  -8.066  1.00 34.65           C  
ATOM   1460  CD  LYS A1105       2.271 -20.056  -8.163  1.00 40.33           C  
ATOM   1461  CE  LYS A1105       2.680 -21.139  -7.165  1.00 53.19           C  
ATOM   1462  NZ  LYS A1105       2.025 -22.446  -7.502  1.00 44.27           N1+
ATOM   1463  N   LEU A1106       2.447 -14.737 -10.514  1.00 19.23           N  
ATOM   1464  CA  LEU A1106       2.094 -14.009 -11.733  1.00 20.56           C  
ATOM   1465  C   LEU A1106       3.289 -13.218 -12.282  1.00 21.69           C  
ATOM   1466  O   LEU A1106       4.165 -12.798 -11.521  1.00 23.22           O  
ATOM   1467  CB  LEU A1106       0.941 -13.041 -11.435  1.00 21.41           C  
ATOM   1468  CG  LEU A1106      -0.416 -13.675 -11.097  1.00 20.72           C  
ATOM   1469  CD1 LEU A1106      -1.375 -12.605 -10.560  1.00 22.92           C  
ATOM   1470  CD2 LEU A1106      -1.011 -14.385 -12.319  1.00 20.57           C  
ATOM   1471  N   PRO A1107       3.321 -12.997 -13.605  1.00 21.26           N  
ATOM   1472  CA  PRO A1107       4.324 -12.098 -14.196  1.00 24.14           C  
ATOM   1473  C   PRO A1107       4.194 -10.686 -13.633  1.00 24.45           C  
ATOM   1474  O   PRO A1107       3.082 -10.271 -13.310  1.00 18.32           O  
ATOM   1475  CB  PRO A1107       3.973 -12.093 -15.689  1.00 25.26           C  
ATOM   1476  CG  PRO A1107       3.029 -13.235 -15.896  1.00 29.60           C  
ATOM   1477  CD  PRO A1107       2.349 -13.485 -14.599  1.00 21.67           C  
ATOM   1478  N   ALA A1108       5.305  -9.964 -13.542  1.00 25.31           N  
ATOM   1479  CA  ALA A1108       5.350  -8.689 -12.831  1.00 22.46           C  
ATOM   1480  C   ALA A1108       4.270  -7.707 -13.284  1.00 21.92           C  
ATOM   1481  O   ALA A1108       3.724  -6.962 -12.459  1.00 22.51           O  
ATOM   1482  CB  ALA A1108       6.733  -8.057 -12.992  1.00 23.92           C  
ATOM   1483  N   PHE A1109       3.964  -7.685 -14.582  1.00 20.69           N  
ATOM   1484  CA  PHE A1109       3.100  -6.629 -15.113  1.00 19.89           C  
ATOM   1485  C   PHE A1109       1.641  -6.778 -14.685  1.00 22.03           C  
ATOM   1486  O   PHE A1109       0.873  -5.832 -14.820  1.00 22.13           O  
ATOM   1487  CB  PHE A1109       3.217  -6.496 -16.645  1.00 24.68           C  
ATOM   1488  CG  PHE A1109       2.346  -7.455 -17.433  1.00 21.98           C  
ATOM   1489  CD1 PHE A1109       1.131  -7.034 -17.959  1.00 18.54           C  
ATOM   1490  CD2 PHE A1109       2.762  -8.753 -17.686  1.00 23.73           C  
ATOM   1491  CE1 PHE A1109       0.334  -7.901 -18.699  1.00 24.07           C  
ATOM   1492  CE2 PHE A1109       1.969  -9.626 -18.427  1.00 26.69           C  
ATOM   1493  CZ  PHE A1109       0.756  -9.195 -18.939  1.00 24.31           C  
ATOM   1494  N   VAL A1110       1.256  -7.932 -14.141  1.00 17.69           N  
ATOM   1495  CA  VAL A1110      -0.110  -8.056 -13.613  1.00 17.41           C  
ATOM   1496  C   VAL A1110      -0.155  -8.251 -12.098  1.00 21.05           C  
ATOM   1497  O   VAL A1110      -1.238  -8.379 -11.533  1.00 18.59           O  
ATOM   1498  CB  VAL A1110      -0.930  -9.200 -14.269  1.00 16.84           C  
ATOM   1499  CG1 VAL A1110      -1.186  -8.907 -15.752  1.00 17.84           C  
ATOM   1500  CG2 VAL A1110      -0.249 -10.547 -14.067  1.00 17.31           C  
ATOM   1501  N   ARG A1111       1.005  -8.281 -11.447  1.00 16.49           N  
ATOM   1502  CA  ARG A1111       1.056  -8.464 -10.001  1.00 17.96           C  
ATOM   1503  C   ARG A1111       0.439  -7.291  -9.234  1.00 22.70           C  
ATOM   1504  O   ARG A1111       0.493  -6.142  -9.676  1.00 21.53           O  
ATOM   1505  CB  ARG A1111       2.496  -8.675  -9.526  1.00 20.17           C  
ATOM   1506  CG  ARG A1111       3.072 -10.021  -9.963  1.00 23.97           C  
ATOM   1507  CD  ARG A1111       4.190 -10.523  -9.034  1.00 31.20           C  
ATOM   1508  NE  ARG A1111       5.444  -9.786  -9.176  1.00 45.27           N  
ATOM   1509  CZ  ARG A1111       6.518 -10.226  -9.835  1.00 53.62           C  
ATOM   1510  NH1 ARG A1111       6.512 -11.411 -10.445  1.00 40.41           N1+
ATOM   1511  NH2 ARG A1111       7.612  -9.472  -9.891  1.00 42.29           N  
ATOM   1512  N   VAL A1112      -0.130  -7.611  -8.073  1.00 20.24           N  
ATOM   1513  CA  VAL A1112      -0.753  -6.624  -7.197  1.00 18.12           C  
ATOM   1514  C   VAL A1112       0.295  -5.615  -6.739  1.00 21.42           C  
ATOM   1515  O   VAL A1112       0.010  -4.424  -6.599  1.00 21.10           O  
ATOM   1516  CB  VAL A1112      -1.358  -7.302  -5.942  1.00 26.30           C  
ATOM   1517  CG1 VAL A1112      -2.090  -6.275  -5.084  1.00 33.70           C  
ATOM   1518  CG2 VAL A1112      -2.307  -8.423  -6.344  1.00 29.10           C  
ATOM   1519  N   VAL A1113       1.508  -6.105  -6.503  1.00 19.11           N  
ATOM   1520  CA  VAL A1113       2.611  -5.264  -6.052  1.00 22.72           C  
ATOM   1521  C   VAL A1113       3.821  -5.471  -6.950  1.00 25.07           C  
ATOM   1522  O   VAL A1113       4.236  -6.600  -7.163  1.00 24.89           O  
ATOM   1523  CB  VAL A1113       3.043  -5.629  -4.618  1.00 28.24           C  
ATOM   1524  CG1 VAL A1113       4.184  -4.722  -4.156  1.00 29.94           C  
ATOM   1525  CG2 VAL A1113       1.858  -5.566  -3.655  1.00 32.33           C  
ATOM   1526  N   SER A1114       4.378  -4.390  -7.488  1.00 21.96           N  
ATOM   1527  CA  SER A1114       5.650  -4.461  -8.214  1.00 26.79           C  
ATOM   1528  C   SER A1114       6.213  -3.067  -8.414  1.00 24.85           C  
ATOM   1529  O   SER A1114       5.473  -2.084  -8.382  1.00 21.65           O  
ATOM   1530  CB  SER A1114       5.507  -5.147  -9.574  1.00 28.84           C  
ATOM   1531  OG  SER A1114       4.893  -4.300 -10.519  1.00 35.82           O  
ATOM   1532  N   ALA A1115       7.521  -2.984  -8.624  1.00 29.31           N  
ATOM   1533  CA  ALA A1115       8.187  -1.690  -8.772  1.00 28.78           C  
ATOM   1534  C   ALA A1115       7.632  -0.925  -9.969  1.00 27.56           C  
ATOM   1535  O   ALA A1115       7.646   0.305  -9.990  1.00 26.12           O  
ATOM   1536  CB  ALA A1115       9.686  -1.888  -8.922  1.00 37.06           C  
ATOM   1537  N   GLY A1116       7.131  -1.647 -10.963  1.00 24.06           N  
ATOM   1538  CA  GLY A1116       6.613  -1.013 -12.165  1.00 23.41           C  
ATOM   1539  C   GLY A1116       5.128  -0.690 -12.131  1.00 25.06           C  
ATOM   1540  O   GLY A1116       4.548  -0.267 -13.129  1.00 27.86           O  
ATOM   1541  N   ASN A1117       4.511  -0.880 -10.974  1.00 20.68           N  
ATOM   1542  CA  ASN A1117       3.096  -0.588 -10.791  1.00 18.16           C  
ATOM   1543  C   ASN A1117       2.950   0.742 -10.042  1.00 18.24           C  
ATOM   1544  O   ASN A1117       3.363   0.847  -8.894  1.00 18.58           O  
ATOM   1545  CB  ASN A1117       2.465  -1.743  -9.989  1.00 14.96           C  
ATOM   1546  CG  ASN A1117       0.995  -1.543  -9.723  1.00 20.95           C  
ATOM   1547  ND2 ASN A1117       0.373  -2.544  -9.105  1.00 21.06           N  
ATOM   1548  OD1 ASN A1117       0.413  -0.513 -10.068  1.00 18.04           O  
ATOM   1549  N   LEU A1118       2.396   1.773 -10.686  1.00 19.63           N  
ATOM   1550  CA  LEU A1118       2.278   3.076 -10.021  1.00 16.72           C  
ATOM   1551  C   LEU A1118       1.550   2.948  -8.689  1.00 19.92           C  
ATOM   1552  O   LEU A1118       1.850   3.679  -7.744  1.00 18.74           O  
ATOM   1553  CB  LEU A1118       1.536   4.107 -10.888  1.00 16.42           C  
ATOM   1554  CG  LEU A1118       2.117   4.426 -12.271  1.00 20.26           C  
ATOM   1555  CD1 LEU A1118       1.297   5.538 -12.919  1.00 23.03           C  
ATOM   1556  CD2 LEU A1118       3.577   4.811 -12.172  1.00 27.29           C  
ATOM   1557  N   LEU A1119       0.591   2.029  -8.596  1.00 14.97           N  
ATOM   1558  CA  LEU A1119      -0.195   1.916  -7.358  1.00 14.39           C  
ATOM   1559  C   LEU A1119       0.627   1.353  -6.189  1.00 19.67           C  
ATOM   1560  O   LEU A1119       0.234   1.489  -5.032  1.00 19.27           O  
ATOM   1561  CB  LEU A1119      -1.459   1.076  -7.587  1.00 15.49           C  
ATOM   1562  CG  LEU A1119      -2.403   1.675  -8.641  1.00 19.84           C  
ATOM   1563  CD1 LEU A1119      -3.520   0.690  -8.973  1.00 18.13           C  
ATOM   1564  CD2 LEU A1119      -2.992   3.016  -8.184  1.00 17.88           C  
ATOM   1565  N   SER A1120       1.766   0.737  -6.492  1.00 17.43           N  
ATOM   1566  CA  SER A1120       2.684   0.270  -5.454  1.00 17.00           C  
ATOM   1567  C   SER A1120       3.518   1.425  -4.890  1.00 22.77           C  
ATOM   1568  O   SER A1120       4.243   1.251  -3.908  1.00 23.20           O  
ATOM   1569  CB  SER A1120       3.608  -0.817  -6.026  1.00 21.33           C  
ATOM   1570  OG  SER A1120       2.849  -1.913  -6.528  1.00 19.12           O  
ATOM   1571  N   HIS A1121       3.406   2.602  -5.512  1.00 19.95           N  
ATOM   1572  CA  HIS A1121       4.123   3.800  -5.062  1.00 19.40           C  
ATOM   1573  C   HIS A1121       3.224   4.778  -4.317  1.00 24.89           C  
ATOM   1574  O   HIS A1121       3.672   5.851  -3.902  1.00 21.83           O  
ATOM   1575  CB  HIS A1121       4.770   4.514  -6.259  1.00 16.42           C  
ATOM   1576  CG  HIS A1121       5.849   3.713  -6.898  1.00 21.08           C  
ATOM   1577  CD2 HIS A1121       5.802   2.764  -7.859  1.00 22.02           C  
ATOM   1578  ND1 HIS A1121       7.171   3.808  -6.516  1.00 23.15           N  
ATOM   1579  CE1 HIS A1121       7.894   2.961  -7.226  1.00 26.87           C  
ATOM   1580  NE2 HIS A1121       7.087   2.317  -8.049  1.00 23.76           N  
ATOM   1581  N   VAL A1122       1.956   4.416  -4.146  1.00 17.41           N  
ATOM   1582  CA  VAL A1122       1.044   5.251  -3.368  1.00 18.79           C  
ATOM   1583  C   VAL A1122       1.534   5.356  -1.919  1.00 27.20           C  
ATOM   1584  O   VAL A1122       1.485   6.429  -1.318  1.00 23.17           O  
ATOM   1585  CB  VAL A1122      -0.398   4.713  -3.426  1.00 20.04           C  
ATOM   1586  CG1 VAL A1122      -1.308   5.469  -2.456  1.00 23.45           C  
ATOM   1587  CG2 VAL A1122      -0.928   4.817  -4.864  1.00 17.29           C  
ATOM   1588  N   GLY A1123       2.025   4.250  -1.369  1.00 25.83           N  
ATOM   1589  CA  GLY A1123       2.598   4.265  -0.028  1.00 29.24           C  
ATOM   1590  C   GLY A1123       1.611   3.885   1.064  1.00 29.09           C  
ATOM   1591  O   GLY A1123       1.973   3.816   2.237  1.00 26.58           O  
ATOM   1592  N   HIS A1124       0.359   3.652   0.679  1.00 23.14           N  
ATOM   1593  CA  HIS A1124      -0.683   3.243   1.616  1.00 25.33           C  
ATOM   1594  C   HIS A1124      -1.745   2.446   0.873  1.00 27.19           C  
ATOM   1595  O   HIS A1124      -1.780   2.438  -0.355  1.00 22.13           O  
ATOM   1596  CB  HIS A1124      -1.320   4.454   2.329  1.00 25.96           C  
ATOM   1597  CG  HIS A1124      -1.960   5.451   1.407  1.00 28.27           C  
ATOM   1598  CD2 HIS A1124      -3.223   5.542   0.919  1.00 24.31           C  
ATOM   1599  ND1 HIS A1124      -1.284   6.547   0.910  1.00 24.93           N  
ATOM   1600  CE1 HIS A1124      -2.094   7.258   0.148  1.00 25.60           C  
ATOM   1601  NE2 HIS A1124      -3.280   6.672   0.137  1.00 25.75           N  
ATOM   1602  N   THR A1125      -2.618   1.783   1.623  1.00 23.94           N  
ATOM   1603  CA  THR A1125      -3.616   0.896   1.021  1.00 18.01           C  
ATOM   1604  C   THR A1125      -4.773   1.660   0.410  1.00 18.99           C  
ATOM   1605  O   THR A1125      -5.332   2.575   1.020  1.00 21.90           O  
ATOM   1606  CB  THR A1125      -4.214  -0.058   2.087  1.00 25.72           C  
ATOM   1607  CG2 THR A1125      -5.336  -0.906   1.492  1.00 21.37           C  
ATOM   1608  OG1 THR A1125      -3.185  -0.921   2.580  1.00 27.34           O  
ATOM   1609  N   ILE A1126      -5.126   1.276  -0.809  1.00 18.34           N  
ATOM   1610  CA  ILE A1126      -6.380   1.680  -1.410  1.00 15.14           C  
ATOM   1611  C   ILE A1126      -7.093   0.355  -1.690  1.00 17.87           C  
ATOM   1612  O   ILE A1126      -6.715  -0.366  -2.609  1.00 18.15           O  
ATOM   1613  CB  ILE A1126      -6.143   2.440  -2.734  1.00 19.00           C  
ATOM   1614  CG1 ILE A1126      -5.261   3.676  -2.499  1.00 18.48           C  
ATOM   1615  CG2 ILE A1126      -7.478   2.858  -3.364  1.00 17.25           C  
ATOM   1616  CD1 ILE A1126      -4.788   4.348  -3.807  1.00 21.26           C  
ATOM   1617  N   LEU A1127      -8.097   0.030  -0.887  1.00 18.00           N  
ATOM   1618  CA  LEU A1127      -8.690  -1.309  -0.903  1.00 17.65           C  
ATOM   1619  C   LEU A1127      -9.282  -1.645  -2.262  1.00 18.44           C  
ATOM   1620  O   LEU A1127     -10.093  -0.893  -2.787  1.00 19.69           O  
ATOM   1621  CB  LEU A1127      -9.778  -1.410   0.165  1.00 22.24           C  
ATOM   1622  CG  LEU A1127      -9.242  -1.437   1.596  1.00 23.08           C  
ATOM   1623  CD1 LEU A1127     -10.372  -1.257   2.624  1.00 27.10           C  
ATOM   1624  CD2 LEU A1127      -8.485  -2.742   1.852  1.00 23.30           C  
ATOM   1625  N   GLY A1128      -8.888  -2.776  -2.832  1.00 17.86           N  
ATOM   1626  CA  GLY A1128      -9.417  -3.177  -4.126  1.00 19.92           C  
ATOM   1627  C   GLY A1128      -8.578  -2.679  -5.290  1.00 19.86           C  
ATOM   1628  O   GLY A1128      -8.702  -3.182  -6.414  1.00 17.32           O  
ATOM   1629  N   MET A1129      -7.712  -1.700  -5.042  1.00 15.63           N  
ATOM   1630  CA  MET A1129      -6.853  -1.203  -6.117  1.00 13.69           C  
ATOM   1631  C   MET A1129      -5.454  -1.778  -5.969  1.00 16.41           C  
ATOM   1632  O   MET A1129      -4.989  -2.486  -6.857  1.00 18.38           O  
ATOM   1633  CB  MET A1129      -6.825   0.329  -6.167  1.00 15.37           C  
ATOM   1634  CG  MET A1129      -8.187   0.949  -6.420  1.00 15.69           C  
ATOM   1635  SD  MET A1129      -8.052   2.651  -7.033  1.00 16.81           S  
ATOM   1636  CE  MET A1129      -7.370   2.398  -8.694  1.00 17.57           C  
ATOM   1637  N   ASN A1130      -4.785  -1.499  -4.854  1.00 16.13           N  
ATOM   1638  CA  ASN A1130      -3.502  -2.140  -4.595  1.00 17.99           C  
ATOM   1639  C   ASN A1130      -3.611  -3.222  -3.519  1.00 20.23           C  
ATOM   1640  O   ASN A1130      -2.613  -3.592  -2.903  1.00 21.17           O  
ATOM   1641  CB  ASN A1130      -2.399  -1.115  -4.278  1.00 18.93           C  
ATOM   1642  CG  ASN A1130      -2.709  -0.266  -3.049  1.00 19.35           C  
ATOM   1643  ND2 ASN A1130      -2.051   0.897  -2.950  1.00 18.80           N  
ATOM   1644  OD1 ASN A1130      -3.521  -0.646  -2.201  1.00 17.82           O  
ATOM   1645  N   THR A1131      -4.835  -3.710  -3.303  1.00 18.18           N  
ATOM   1646  CA  THR A1131      -5.082  -4.965  -2.580  1.00 17.72           C  
ATOM   1647  C   THR A1131      -6.148  -5.759  -3.348  1.00 19.25           C  
ATOM   1648  O   THR A1131      -6.924  -5.196  -4.112  1.00 19.55           O  
ATOM   1649  CB  THR A1131      -5.593  -4.758  -1.133  1.00 20.59           C  
ATOM   1650  CG2 THR A1131      -4.575  -3.973  -0.284  1.00 24.35           C  
ATOM   1651  OG1 THR A1131      -6.839  -4.050  -1.164  1.00 19.82           O  
ATOM   1652  N   VAL A1132      -6.181  -7.067  -3.131  1.00 16.12           N  
ATOM   1653  CA  VAL A1132      -7.038  -7.937  -3.913  1.00 15.82           C  
ATOM   1654  C   VAL A1132      -8.480  -7.880  -3.438  1.00 16.28           C  
ATOM   1655  O   VAL A1132      -8.749  -7.888  -2.233  1.00 20.10           O  
ATOM   1656  CB  VAL A1132      -6.568  -9.387  -3.796  1.00 17.06           C  
ATOM   1657  CG1 VAL A1132      -7.548 -10.313  -4.509  1.00 16.94           C  
ATOM   1658  CG2 VAL A1132      -5.167  -9.508  -4.362  1.00 19.72           C  
ATOM   1659  N   GLN A1133      -9.408  -7.826  -4.389  1.00 14.49           N  
ATOM   1660  CA  GLN A1133     -10.819  -8.002  -4.077  1.00 14.81           C  
ATOM   1661  C   GLN A1133     -11.369  -9.273  -4.705  1.00 19.06           C  
ATOM   1662  O   GLN A1133     -10.966  -9.682  -5.795  1.00 18.93           O  
ATOM   1663  CB  GLN A1133     -11.647  -6.778  -4.485  1.00 17.00           C  
ATOM   1664  CG  GLN A1133     -11.740  -5.744  -3.354  1.00 19.14           C  
ATOM   1665  CD  GLN A1133     -12.480  -4.477  -3.757  1.00 18.59           C  
ATOM   1666  NE2 GLN A1133     -12.638  -3.556  -2.807  1.00 17.48           N  
ATOM   1667  OE1 GLN A1133     -12.907  -4.328  -4.901  1.00 21.44           O  
ATOM   1668  N   LEU A1134     -12.274  -9.908  -3.973  1.00 16.96           N  
ATOM   1669  CA  LEU A1134     -12.913 -11.135  -4.399  1.00 17.20           C  
ATOM   1670  C   LEU A1134     -14.378 -10.863  -4.722  1.00 17.52           C  
ATOM   1671  O   LEU A1134     -15.013 -10.006  -4.110  1.00 18.79           O  
ATOM   1672  CB  LEU A1134     -12.812 -12.158  -3.249  1.00 17.77           C  
ATOM   1673  CG  LEU A1134     -13.736 -13.369  -3.260  1.00 19.25           C  
ATOM   1674  CD1 LEU A1134     -13.184 -14.413  -4.202  1.00 18.01           C  
ATOM   1675  CD2 LEU A1134     -13.865 -13.951  -1.830  1.00 21.98           C  
ATOM   1676  N   TYR A1135     -14.905 -11.599  -5.694  1.00 14.99           N  
ATOM   1677  CA  TYR A1135     -16.310 -11.547  -6.068  1.00 13.50           C  
ATOM   1678  C   TYR A1135     -16.838 -12.972  -5.985  1.00 18.65           C  
ATOM   1679  O   TYR A1135     -16.193 -13.902  -6.460  1.00 18.79           O  
ATOM   1680  CB  TYR A1135     -16.466 -11.041  -7.514  1.00 13.57           C  
ATOM   1681  CG  TYR A1135     -15.981  -9.609  -7.709  1.00 15.29           C  
ATOM   1682  CD1 TYR A1135     -16.847  -8.528  -7.563  1.00 17.44           C  
ATOM   1683  CD2 TYR A1135     -14.655  -9.345  -8.025  1.00 22.35           C  
ATOM   1684  CE1 TYR A1135     -16.400  -7.211  -7.743  1.00 18.45           C  
ATOM   1685  CE2 TYR A1135     -14.200  -8.044  -8.197  1.00 30.87           C  
ATOM   1686  CZ  TYR A1135     -15.070  -6.981  -8.062  1.00 26.76           C  
ATOM   1687  OH  TYR A1135     -14.584  -5.692  -8.243  1.00 25.53           O  
ATOM   1688  N   MET A1136     -18.006 -13.149  -5.391  1.00 15.91           N  
ATOM   1689  CA  MET A1136     -18.637 -14.465  -5.343  1.00 15.80           C  
ATOM   1690  C   MET A1136     -19.982 -14.319  -6.017  1.00 18.83           C  
ATOM   1691  O   MET A1136     -20.802 -13.507  -5.603  1.00 18.49           O  
ATOM   1692  CB  MET A1136     -18.793 -14.942  -3.891  1.00 15.55           C  
ATOM   1693  CG  MET A1136     -17.469 -15.036  -3.139  1.00 22.20           C  
ATOM   1694  SD  MET A1136     -17.633 -15.385  -1.375  1.00 21.15           S  
ATOM   1695  CE  MET A1136     -18.217 -17.093  -1.419  1.00 18.22           C  
ATOM   1696  N   LYS A1137     -20.202 -15.095  -7.070  1.00 15.96           N  
ATOM   1697  CA  LYS A1137     -21.318 -14.833  -7.969  1.00 17.13           C  
ATOM   1698  C   LYS A1137     -22.244 -16.024  -8.176  1.00 19.22           C  
ATOM   1699  O   LYS A1137     -21.828 -17.183  -8.090  1.00 19.80           O  
ATOM   1700  CB  LYS A1137     -20.772 -14.433  -9.346  1.00 16.07           C  
ATOM   1701  CG  LYS A1137     -19.822 -13.231  -9.311  1.00 20.32           C  
ATOM   1702  CD  LYS A1137     -19.348 -12.859 -10.726  1.00 17.33           C  
ATOM   1703  CE  LYS A1137     -18.238 -11.790 -10.710  1.00 17.97           C  
ATOM   1704  NZ  LYS A1137     -17.783 -11.467 -12.111  1.00 16.73           N1+
ATOM   1705  N   VAL A1138     -23.501 -15.702  -8.476  1.00 15.81           N  
ATOM   1706  CA  VAL A1138     -24.453 -16.636  -9.057  1.00 16.77           C  
ATOM   1707  C   VAL A1138     -24.822 -16.109 -10.452  1.00 18.09           C  
ATOM   1708  O   VAL A1138     -24.552 -14.950 -10.774  1.00 19.34           O  
ATOM   1709  CB  VAL A1138     -25.726 -16.774  -8.173  1.00 24.11           C  
ATOM   1710  CG1 VAL A1138     -25.349 -17.264  -6.777  1.00 23.11           C  
ATOM   1711  CG2 VAL A1138     -26.488 -15.442  -8.092  1.00 24.15           C  
ATOM   1712  N   PRO A1139     -25.424 -16.957 -11.293  1.00 19.06           N  
ATOM   1713  CA  PRO A1139     -25.747 -16.487 -12.642  1.00 18.87           C  
ATOM   1714  C   PRO A1139     -26.598 -15.231 -12.627  1.00 23.67           C  
ATOM   1715  O   PRO A1139     -27.570 -15.167 -11.877  1.00 22.84           O  
ATOM   1716  CB  PRO A1139     -26.539 -17.659 -13.234  1.00 24.00           C  
ATOM   1717  CG  PRO A1139     -25.965 -18.855 -12.573  1.00 19.95           C  
ATOM   1718  CD  PRO A1139     -25.692 -18.398 -11.137  1.00 17.52           C  
ATOM   1719  N   GLY A1140     -26.243 -14.253 -13.456  1.00 21.32           N  
ATOM   1720  CA  GLY A1140     -26.995 -13.016 -13.534  1.00 22.50           C  
ATOM   1721  C   GLY A1140     -26.392 -11.902 -12.695  1.00 23.52           C  
ATOM   1722  O   GLY A1140     -26.838 -10.760 -12.787  1.00 25.54           O  
ATOM   1723  N   SER A1141     -25.382 -12.217 -11.879  1.00 18.10           N  
ATOM   1724  CA  SER A1141     -24.760 -11.211 -11.008  1.00 18.48           C  
ATOM   1725  C   SER A1141     -24.013 -10.196 -11.864  1.00 21.48           C  
ATOM   1726  O   SER A1141     -23.087 -10.560 -12.580  1.00 17.80           O  
ATOM   1727  CB  SER A1141     -23.756 -11.847 -10.041  1.00 20.44           C  
ATOM   1728  OG  SER A1141     -24.388 -12.725  -9.123  1.00 19.23           O  
ATOM   1729  N   ARG A1142     -24.377  -8.924 -11.757  1.00 17.49           N  
ATOM   1730  CA  ARG A1142     -23.820  -7.913 -12.656  1.00 20.11           C  
ATOM   1731  C   ARG A1142     -22.976  -6.852 -11.975  1.00 17.51           C  
ATOM   1732  O   ARG A1142     -23.323  -6.363 -10.899  1.00 17.85           O  
ATOM   1733  CB  ARG A1142     -24.959  -7.220 -13.410  1.00 18.11           C  
ATOM   1734  CG  ARG A1142     -25.525  -8.096 -14.516  1.00 18.89           C  
ATOM   1735  CD  ARG A1142     -26.733  -7.488 -15.205  1.00 19.51           C  
ATOM   1736  NE  ARG A1142     -27.053  -8.253 -16.414  1.00 18.70           N  
ATOM   1737  CZ  ARG A1142     -28.003  -7.934 -17.287  1.00 20.65           C  
ATOM   1738  NH1 ARG A1142     -28.755  -6.863 -17.090  1.00 20.21           N1+
ATOM   1739  NH2 ARG A1142     -28.201  -8.702 -18.350  1.00 20.36           N  
ATOM   1740  N   THR A1143     -21.861  -6.498 -12.616  1.00 15.52           N  
ATOM   1741  CA  THR A1143     -21.173  -5.260 -12.298  1.00 16.75           C  
ATOM   1742  C   THR A1143     -21.513  -4.288 -13.423  1.00 17.25           C  
ATOM   1743  O   THR A1143     -21.145  -4.504 -14.571  1.00 16.02           O  
ATOM   1744  CB  THR A1143     -19.656  -5.461 -12.180  1.00 19.68           C  
ATOM   1745  CG2 THR A1143     -18.964  -4.140 -11.835  1.00 17.07           C  
ATOM   1746  OG1 THR A1143     -19.393  -6.410 -11.137  1.00 18.85           O  
ATOM   1747  N   PRO A1144     -22.258  -3.227 -13.103  1.00 17.92           N  
ATOM   1748  CA  PRO A1144     -22.730  -2.319 -14.157  1.00 16.49           C  
ATOM   1749  C   PRO A1144     -21.622  -1.438 -14.739  1.00 16.41           C  
ATOM   1750  O   PRO A1144     -20.470  -1.510 -14.309  1.00 18.55           O  
ATOM   1751  CB  PRO A1144     -23.797  -1.479 -13.435  1.00 16.22           C  
ATOM   1752  CG  PRO A1144     -23.377  -1.489 -12.013  1.00 20.75           C  
ATOM   1753  CD  PRO A1144     -22.776  -2.852 -11.775  1.00 17.92           C  
ATOM   1754  N   GLY A1145     -21.982  -0.616 -15.719  1.00 16.11           N  
ATOM   1755  CA  GLY A1145     -21.011   0.118 -16.517  1.00 18.93           C  
ATOM   1756  C   GLY A1145     -20.122   1.027 -15.689  1.00 21.58           C  
ATOM   1757  O   GLY A1145     -20.586   1.749 -14.807  1.00 19.07           O  
ATOM   1758  N   HIS A1146     -18.828   1.003 -15.981  1.00 17.20           N  
ATOM   1759  CA  HIS A1146     -17.909   1.916 -15.317  1.00 18.70           C  
ATOM   1760  C   HIS A1146     -16.570   2.008 -16.019  1.00 20.62           C  
ATOM   1761  O   HIS A1146     -16.214   1.161 -16.848  1.00 18.30           O  
ATOM   1762  CB  HIS A1146     -17.644   1.423 -13.911  1.00 21.25           C  
ATOM   1763  CG  HIS A1146     -17.062   0.053 -13.880  1.00 22.12           C  
ATOM   1764  CD2 HIS A1146     -15.817  -0.388 -13.587  1.00 26.84           C  
ATOM   1765  ND1 HIS A1146     -17.793  -1.066 -14.224  1.00 27.99           N  
ATOM   1766  CE1 HIS A1146     -17.028  -2.137 -14.128  1.00 27.50           C  
ATOM   1767  NE2 HIS A1146     -15.828  -1.754 -13.731  1.00 30.85           N  
ATOM   1768  N   GLN A1147     -15.832   3.046 -15.653  1.00 18.09           N  
ATOM   1769  CA  GLN A1147     -14.388   3.065 -15.817  1.00 17.84           C  
ATOM   1770  C   GLN A1147     -13.784   2.831 -14.429  1.00 16.55           C  
ATOM   1771  O   GLN A1147     -14.394   3.184 -13.419  1.00 16.50           O  
ATOM   1772  CB  GLN A1147     -13.942   4.419 -16.373  1.00 15.60           C  
ATOM   1773  CG  GLN A1147     -14.308   4.589 -17.847  1.00 17.68           C  
ATOM   1774  CD  GLN A1147     -14.096   6.012 -18.330  1.00 14.65           C  
ATOM   1775  NE2 GLN A1147     -13.253   6.180 -19.339  1.00 16.79           N  
ATOM   1776  OE1 GLN A1147     -14.689   6.944 -17.800  1.00 21.78           O  
ATOM   1777  N   GLU A1148     -12.598   2.241 -14.366  1.00 15.73           N  
ATOM   1778  CA  GLU A1148     -11.924   2.060 -13.073  1.00 15.68           C  
ATOM   1779  C   GLU A1148     -11.652   3.409 -12.400  1.00 20.98           C  
ATOM   1780  O   GLU A1148     -11.616   4.449 -13.052  1.00 16.24           O  
ATOM   1781  CB  GLU A1148     -10.584   1.356 -13.256  1.00 16.52           C  
ATOM   1782  CG  GLU A1148     -10.680  -0.025 -13.848  1.00 16.55           C  
ATOM   1783  CD  GLU A1148     -11.594  -0.909 -13.032  1.00 19.76           C  
ATOM   1784  OE1 GLU A1148     -11.410  -1.038 -11.804  1.00 19.34           O  
ATOM   1785  OE2 GLU A1148     -12.518  -1.443 -13.629  1.00 23.47           O1-
ATOM   1786  N   ASN A1149     -11.439   3.377 -11.089  1.00 16.58           N  
ATOM   1787  CA  ASN A1149     -11.049   4.578 -10.345  1.00 14.54           C  
ATOM   1788  C   ASN A1149      -9.799   5.190 -10.955  1.00 15.19           C  
ATOM   1789  O   ASN A1149      -8.811   4.500 -11.172  1.00 14.29           O  
ATOM   1790  CB  ASN A1149     -10.837   4.213  -8.864  1.00 15.34           C  
ATOM   1791  CG  ASN A1149     -12.134   3.835  -8.178  1.00 22.19           C  
ATOM   1792  ND2 ASN A1149     -12.918   4.836  -7.841  1.00 15.63           N  
ATOM   1793  OD1 ASN A1149     -12.450   2.651  -7.996  1.00 25.95           O  
ATOM   1794  N   ASN A1150      -9.881   6.480 -11.272  1.00 12.85           N  
ATOM   1795  CA  ASN A1150      -8.797   7.216 -11.892  1.00 14.80           C  
ATOM   1796  C   ASN A1150      -8.229   6.536 -13.142  1.00 16.66           C  
ATOM   1797  O   ASN A1150      -7.061   6.703 -13.473  1.00 15.75           O  
ATOM   1798  CB  ASN A1150      -7.728   7.549 -10.849  1.00 16.19           C  
ATOM   1799  CG  ASN A1150      -8.221   8.589  -9.848  1.00 18.90           C  
ATOM   1800  ND2 ASN A1150      -8.293   9.847 -10.287  1.00 15.80           N  
ATOM   1801  OD1 ASN A1150      -8.588   8.260  -8.721  1.00 15.67           O  
ATOM   1802  N   ASN A1151      -9.092   5.795 -13.843  1.00 13.93           N  
ATOM   1803  CA  ASN A1151      -8.733   5.159 -15.118  1.00 12.43           C  
ATOM   1804  C   ASN A1151      -7.537   4.195 -15.039  1.00 13.81           C  
ATOM   1805  O   ASN A1151      -6.838   3.992 -16.027  1.00 15.33           O  
ATOM   1806  CB  ASN A1151      -8.470   6.243 -16.177  1.00 13.59           C  
ATOM   1807  CG  ASN A1151      -9.757   6.835 -16.755  1.00 21.29           C  
ATOM   1808  ND2 ASN A1151      -9.665   8.054 -17.273  1.00 20.13           N  
ATOM   1809  OD1 ASN A1151     -10.814   6.200 -16.741  1.00 21.94           O  
ATOM   1810  N   PHE A1152      -7.289   3.593 -13.875  1.00 14.59           N  
ATOM   1811  CA  PHE A1152      -6.227   2.585 -13.779  1.00 14.38           C  
ATOM   1812  C   PHE A1152      -6.628   1.259 -14.436  1.00 17.04           C  
ATOM   1813  O   PHE A1152      -7.804   0.918 -14.491  1.00 15.81           O  
ATOM   1814  CB  PHE A1152      -5.796   2.383 -12.315  1.00 14.11           C  
ATOM   1815  CG  PHE A1152      -4.845   3.452 -11.863  1.00 15.15           C  
ATOM   1816  CD1 PHE A1152      -3.487   3.303 -12.046  1.00 18.01           C  
ATOM   1817  CD2 PHE A1152      -5.324   4.646 -11.365  1.00 18.24           C  
ATOM   1818  CE1 PHE A1152      -2.605   4.318 -11.682  1.00 20.53           C  
ATOM   1819  CE2 PHE A1152      -4.459   5.665 -11.012  1.00 17.28           C  
ATOM   1820  CZ  PHE A1152      -3.101   5.502 -11.168  1.00 14.76           C  
ATOM   1821  N   CYS A1153      -5.647   0.549 -14.982  1.00 15.43           N  
ATOM   1822  CA  CYS A1153      -5.910  -0.756 -15.592  1.00 13.93           C  
ATOM   1823  C   CYS A1153      -6.431  -1.690 -14.528  1.00 15.50           C  
ATOM   1824  O   CYS A1153      -6.170  -1.486 -13.346  1.00 16.54           O  
ATOM   1825  CB  CYS A1153      -4.634  -1.318 -16.223  1.00 13.82           C  
ATOM   1826  SG  CYS A1153      -3.982  -0.254 -17.574  1.00 17.38           S  
ATOM   1827  N  ASER A1154      -7.171  -2.719 -14.927  0.37 14.92           N  
ATOM   1828  N  BSER A1154      -7.170  -2.711 -14.951  0.63 14.54           N  
ATOM   1829  CA ASER A1154      -7.662  -3.695 -13.964  0.37 12.74           C  
ATOM   1830  CA BSER A1154      -7.690  -3.710 -14.032  0.63 14.47           C  
ATOM   1831  C  ASER A1154      -7.349  -5.114 -14.448  0.37 15.59           C  
ATOM   1832  C  BSER A1154      -7.218  -5.100 -14.471  0.63 16.08           C  
ATOM   1833  O  ASER A1154      -7.370  -5.394 -15.642  0.37 15.54           O  
ATOM   1834  O  BSER A1154      -7.008  -5.347 -15.659  0.63 13.39           O  
ATOM   1835  CB ASER A1154      -9.163  -3.502 -13.717  0.37 15.38           C  
ATOM   1836  CB BSER A1154      -9.221  -3.647 -13.995  0.63 17.51           C  
ATOM   1837  OG ASER A1154      -9.936  -4.084 -14.746  0.37 15.69           O  
ATOM   1838  OG BSER A1154      -9.743  -4.532 -13.020  0.63 19.45           O  
ATOM   1839  N   VAL A1155      -7.032  -5.986 -13.496  1.00 13.82           N  
ATOM   1840  CA  VAL A1155      -6.654  -7.371 -13.755  1.00 17.06           C  
ATOM   1841  C   VAL A1155      -7.715  -8.220 -13.065  1.00 14.67           C  
ATOM   1842  O   VAL A1155      -8.044  -7.970 -11.907  1.00 14.91           O  
ATOM   1843  CB  VAL A1155      -5.271  -7.680 -13.122  1.00 17.49           C  
ATOM   1844  CG1 VAL A1155      -4.941  -9.165 -13.224  1.00 18.63           C  
ATOM   1845  CG2 VAL A1155      -4.175  -6.823 -13.784  1.00 19.00           C  
ATOM   1846  N   ASN A1156      -8.262  -9.214 -13.760  1.00 15.51           N  
ATOM   1847  CA  ASN A1156      -9.347 -10.019 -13.190  1.00 15.70           C  
ATOM   1848  C   ASN A1156      -9.134 -11.477 -13.582  1.00 13.91           C  
ATOM   1849  O   ASN A1156      -8.983 -11.791 -14.763  1.00 14.81           O  
ATOM   1850  CB  ASN A1156     -10.701  -9.504 -13.722  1.00 15.49           C  
ATOM   1851  CG  ASN A1156     -11.892 -10.281 -13.182  1.00 17.38           C  
ATOM   1852  ND2 ASN A1156     -12.861  -9.555 -12.618  1.00 16.30           N  
ATOM   1853  OD1 ASN A1156     -11.955 -11.518 -13.286  1.00 15.06           O  
ATOM   1854  N   ILE A1157      -9.104 -12.371 -12.602  1.00 13.34           N  
ATOM   1855  CA  ILE A1157      -8.971 -13.789 -12.903  1.00 16.14           C  
ATOM   1856  C   ILE A1157     -10.237 -14.501 -12.452  1.00 15.67           C  
ATOM   1857  O   ILE A1157     -10.666 -14.356 -11.303  1.00 16.32           O  
ATOM   1858  CB  ILE A1157      -7.743 -14.401 -12.189  1.00 15.86           C  
ATOM   1859  CG1 ILE A1157      -6.448 -13.740 -12.684  1.00 14.80           C  
ATOM   1860  CG2 ILE A1157      -7.672 -15.911 -12.448  1.00 17.57           C  
ATOM   1861  CD1 ILE A1157      -5.185 -14.180 -11.885  1.00 17.46           C  
ATOM   1862  N   ASN A1158     -10.846 -15.255 -13.360  1.00 15.44           N  
ATOM   1863  CA  ASN A1158     -12.033 -16.037 -13.035  1.00 15.43           C  
ATOM   1864  C   ASN A1158     -11.602 -17.349 -12.371  1.00 14.91           C  
ATOM   1865  O   ASN A1158     -10.835 -18.118 -12.945  1.00 15.83           O  
ATOM   1866  CB  ASN A1158     -12.862 -16.283 -14.308  1.00 18.98           C  
ATOM   1867  CG  ASN A1158     -14.118 -17.111 -14.050  1.00 23.24           C  
ATOM   1868  ND2 ASN A1158     -14.891 -17.375 -15.103  1.00 20.11           N  
ATOM   1869  OD1 ASN A1158     -14.398 -17.488 -12.919  1.00 22.21           O  
ATOM   1870  N   ILE A1159     -12.063 -17.565 -11.140  1.00 14.93           N  
ATOM   1871  CA  ILE A1159     -11.748 -18.778 -10.363  1.00 14.37           C  
ATOM   1872  C   ILE A1159     -12.575 -19.970 -10.816  1.00 18.85           C  
ATOM   1873  O   ILE A1159     -12.133 -21.126 -10.716  1.00 19.98           O  
ATOM   1874  CB  ILE A1159     -12.045 -18.546  -8.860  1.00 15.38           C  
ATOM   1875  CG1 ILE A1159     -11.283 -17.318  -8.337  1.00 16.75           C  
ATOM   1876  CG2 ILE A1159     -11.718 -19.803  -8.018  1.00 17.16           C  
ATOM   1877  CD1 ILE A1159      -9.798 -17.354  -8.597  1.00 18.46           C  
ATOM   1878  N   GLY A1160     -13.783 -19.693 -11.298  1.00 17.61           N  
ATOM   1879  CA  GLY A1160     -14.690 -20.737 -11.736  1.00 19.17           C  
ATOM   1880  C   GLY A1160     -15.631 -21.138 -10.612  1.00 20.09           C  
ATOM   1881  O   GLY A1160     -15.668 -20.495  -9.547  1.00 19.10           O  
ATOM   1882  N   PRO A1161     -16.385 -22.220 -10.813  1.00 19.11           N  
ATOM   1883  CA  PRO A1161     -16.338 -23.146 -11.949  1.00 19.09           C  
ATOM   1884  C   PRO A1161     -17.032 -22.633 -13.207  1.00 21.80           C  
ATOM   1885  O   PRO A1161     -16.803 -23.201 -14.275  1.00 22.38           O  
ATOM   1886  CB  PRO A1161     -17.081 -24.376 -11.408  1.00 25.65           C  
ATOM   1887  CG  PRO A1161     -18.075 -23.803 -10.435  1.00 22.29           C  
ATOM   1888  CD  PRO A1161     -17.342 -22.660  -9.777  1.00 23.50           C  
ATOM   1889  N   GLY A1162     -17.847 -21.584 -13.090  1.00 19.78           N  
ATOM   1890  CA  GLY A1162     -18.634 -21.084 -14.211  1.00 20.62           C  
ATOM   1891  C   GLY A1162     -17.946 -19.954 -14.970  1.00 22.17           C  
ATOM   1892  O   GLY A1162     -16.818 -19.583 -14.647  1.00 18.72           O  
ATOM   1893  N   ASP A1163     -18.624 -19.409 -15.983  1.00 17.67           N  
ATOM   1894  CA  ASP A1163     -18.029 -18.395 -16.851  1.00 17.44           C  
ATOM   1895  C   ASP A1163     -18.611 -17.016 -16.578  1.00 15.90           C  
ATOM   1896  O   ASP A1163     -19.723 -16.904 -16.080  1.00 16.87           O  
ATOM   1897  CB  ASP A1163     -18.316 -18.712 -18.328  1.00 20.49           C  
ATOM   1898  CG  ASP A1163     -17.758 -20.062 -18.779  1.00 27.24           C  
ATOM   1899  OD1 ASP A1163     -16.663 -20.459 -18.351  1.00 23.03           O  
ATOM   1900  OD2 ASP A1163     -18.420 -20.715 -19.602  1.00 26.15           O1-
ATOM   1901  N   CYS A1164     -17.872 -15.972 -16.971  1.00 15.14           N  
ATOM   1902  CA  CYS A1164     -18.354 -14.592 -16.931  1.00 14.16           C  
ATOM   1903  C   CYS A1164     -18.396 -14.013 -18.330  1.00 19.96           C  
ATOM   1904  O   CYS A1164     -17.554 -14.345 -19.153  1.00 18.66           O  
ATOM   1905  CB  CYS A1164     -17.410 -13.717 -16.122  1.00 19.65           C  
ATOM   1906  SG  CYS A1164     -17.483 -14.042 -14.365  1.00 22.78           S  
ATOM   1907  N   GLU A1165     -19.362 -13.134 -18.590  1.00 15.90           N  
ATOM   1908  CA  GLU A1165     -19.454 -12.457 -19.879  1.00 13.15           C  
ATOM   1909  C   GLU A1165     -19.122 -10.984 -19.728  1.00 17.63           C  
ATOM   1910  O   GLU A1165     -19.664 -10.304 -18.854  1.00 17.18           O  
ATOM   1911  CB  GLU A1165     -20.855 -12.614 -20.461  1.00 18.13           C  
ATOM   1912  CG  GLU A1165     -21.009 -12.020 -21.836  1.00 21.44           C  
ATOM   1913  CD  GLU A1165     -22.384 -12.272 -22.425  1.00 28.36           C  
ATOM   1914  OE1 GLU A1165     -23.372 -12.311 -21.662  1.00 24.17           O  
ATOM   1915  OE2 GLU A1165     -22.475 -12.441 -23.655  1.00 25.37           O1-
ATOM   1916  N   TRP A1166     -18.254 -10.488 -20.605  1.00 14.23           N  
ATOM   1917  CA  TRP A1166     -17.725  -9.124 -20.497  1.00 16.59           C  
ATOM   1918  C   TRP A1166     -18.165  -8.287 -21.700  1.00 17.98           C  
ATOM   1919  O   TRP A1166     -18.237  -8.795 -22.827  1.00 17.48           O  
ATOM   1920  CB  TRP A1166     -16.190  -9.143 -20.470  1.00 13.56           C  
ATOM   1921  CG  TRP A1166     -15.605  -9.670 -19.185  1.00 15.25           C  
ATOM   1922  CD1 TRP A1166     -15.639 -10.955 -18.737  1.00 16.15           C  
ATOM   1923  CD2 TRP A1166     -14.887  -8.917 -18.197  1.00 15.88           C  
ATOM   1924  CE2 TRP A1166     -14.525  -9.816 -17.168  1.00 18.12           C  
ATOM   1925  CE3 TRP A1166     -14.526  -7.573 -18.078  1.00 16.17           C  
ATOM   1926  NE1 TRP A1166     -14.997 -11.051 -17.521  1.00 14.26           N  
ATOM   1927  CZ2 TRP A1166     -13.810  -9.415 -16.033  1.00 18.92           C  
ATOM   1928  CZ3 TRP A1166     -13.812  -7.172 -16.946  1.00 18.75           C  
ATOM   1929  CH2 TRP A1166     -13.461  -8.094 -15.941  1.00 18.88           C  
ATOM   1930  N   PHE A1167     -18.426  -7.008 -21.438  1.00 13.57           N  
ATOM   1931  CA  PHE A1167     -18.828  -6.038 -22.454  1.00 16.73           C  
ATOM   1932  C   PHE A1167     -17.878  -4.859 -22.318  1.00 17.36           C  
ATOM   1933  O   PHE A1167     -17.714  -4.314 -21.219  1.00 15.45           O  
ATOM   1934  CB  PHE A1167     -20.261  -5.566 -22.200  1.00 16.29           C  
ATOM   1935  CG  PHE A1167     -21.277  -6.684 -22.195  1.00 17.74           C  
ATOM   1936  CD1 PHE A1167     -21.968  -7.022 -23.352  1.00 23.39           C  
ATOM   1937  CD2 PHE A1167     -21.518  -7.408 -21.043  1.00 18.50           C  
ATOM   1938  CE1 PHE A1167     -22.894  -8.064 -23.342  1.00 21.72           C  
ATOM   1939  CE2 PHE A1167     -22.446  -8.441 -21.024  1.00 19.78           C  
ATOM   1940  CZ  PHE A1167     -23.130  -8.767 -22.174  1.00 21.25           C  
ATOM   1941  N   VAL A1168     -17.265  -4.447 -23.422  1.00 13.59           N  
ATOM   1942  CA  VAL A1168     -16.179  -3.486 -23.348  1.00 14.44           C  
ATOM   1943  C   VAL A1168     -16.320  -2.440 -24.447  1.00 15.78           C  
ATOM   1944  O   VAL A1168     -16.602  -2.773 -25.598  1.00 15.85           O  
ATOM   1945  CB  VAL A1168     -14.799  -4.195 -23.473  1.00 20.33           C  
ATOM   1946  CG1 VAL A1168     -13.706  -3.210 -23.894  1.00 19.20           C  
ATOM   1947  CG2 VAL A1168     -14.418  -4.881 -22.155  1.00 17.29           C  
ATOM   1948  N   VAL A1169     -16.105  -1.179 -24.083  1.00 14.59           N  
ATOM   1949  CA  VAL A1169     -16.177  -0.068 -25.037  1.00 17.10           C  
ATOM   1950  C   VAL A1169     -14.894   0.738 -24.893  1.00 16.60           C  
ATOM   1951  O   VAL A1169     -14.440   0.979 -23.774  1.00 15.09           O  
ATOM   1952  CB  VAL A1169     -17.420   0.818 -24.757  1.00 19.40           C  
ATOM   1953  CG1 VAL A1169     -17.315   2.185 -25.483  1.00 17.40           C  
ATOM   1954  CG2 VAL A1169     -18.702   0.081 -25.167  1.00 18.39           C  
ATOM   1955  N   PRO A1170     -14.288   1.155 -26.011  1.00 17.10           N  
ATOM   1956  CA  PRO A1170     -12.995   1.839 -25.882  1.00 15.32           C  
ATOM   1957  C   PRO A1170     -13.077   3.159 -25.127  1.00 14.27           C  
ATOM   1958  O   PRO A1170     -14.109   3.823 -25.144  1.00 18.17           O  
ATOM   1959  CB  PRO A1170     -12.575   2.090 -27.334  1.00 16.37           C  
ATOM   1960  CG  PRO A1170     -13.320   1.027 -28.134  1.00 19.99           C  
ATOM   1961  CD  PRO A1170     -14.644   0.899 -27.421  1.00 15.82           C  
ATOM   1962  N   GLU A1171     -11.978   3.518 -24.473  1.00 16.46           N  
ATOM   1963  CA  GLU A1171     -11.892   4.736 -23.670  1.00 17.23           C  
ATOM   1964  C   GLU A1171     -12.394   5.962 -24.433  1.00 19.29           C  
ATOM   1965  O   GLU A1171     -13.036   6.853 -23.860  1.00 16.19           O  
ATOM   1966  CB  GLU A1171     -10.440   4.951 -23.237  1.00 16.99           C  
ATOM   1967  CG  GLU A1171     -10.228   6.109 -22.257  1.00 16.61           C  
ATOM   1968  CD  GLU A1171     -10.097   7.453 -22.963  1.00 25.37           C  
ATOM   1969  OE1 GLU A1171      -9.642   7.476 -24.127  1.00 25.96           O  
ATOM   1970  OE2 GLU A1171     -10.445   8.482 -22.353  1.00 24.09           O1-
ATOM   1971  N   GLY A1172     -12.116   6.003 -25.728  1.00 18.11           N  
ATOM   1972  CA  GLY A1172     -12.427   7.183 -26.527  1.00 19.79           C  
ATOM   1973  C   GLY A1172     -13.915   7.452 -26.646  1.00 21.98           C  
ATOM   1974  O   GLY A1172     -14.332   8.556 -26.996  1.00 19.36           O  
ATOM   1975  N   TYR A1173     -14.730   6.448 -26.352  1.00 19.63           N  
ATOM   1976  CA  TYR A1173     -16.179   6.612 -26.411  1.00 19.71           C  
ATOM   1977  C   TYR A1173     -16.809   6.961 -25.069  1.00 17.98           C  
ATOM   1978  O   TYR A1173     -18.031   6.950 -24.951  1.00 18.11           O  
ATOM   1979  CB  TYR A1173     -16.837   5.338 -26.965  1.00 16.32           C  
ATOM   1980  CG  TYR A1173     -16.563   5.164 -28.447  1.00 20.56           C  
ATOM   1981  CD1 TYR A1173     -17.469   5.620 -29.398  1.00 18.97           C  
ATOM   1982  CD2 TYR A1173     -15.383   4.579 -28.890  1.00 15.74           C  
ATOM   1983  CE1 TYR A1173     -17.211   5.474 -30.768  1.00 16.20           C  
ATOM   1984  CE2 TYR A1173     -15.121   4.429 -30.250  1.00 19.97           C  
ATOM   1985  CZ  TYR A1173     -16.040   4.888 -31.173  1.00 23.32           C  
ATOM   1986  OH  TYR A1173     -15.785   4.757 -32.512  1.00 23.77           O  
ATOM   1987  N   TRP A1174     -16.011   7.272 -24.053  1.00 15.42           N  
ATOM   1988  CA  TRP A1174     -16.609   7.462 -22.737  1.00 16.05           C  
ATOM   1989  C   TRP A1174     -17.519   8.695 -22.695  1.00 18.62           C  
ATOM   1990  O   TRP A1174     -18.491   8.728 -21.943  1.00 18.46           O  
ATOM   1991  CB  TRP A1174     -15.546   7.486 -21.623  1.00 19.18           C  
ATOM   1992  CG  TRP A1174     -14.834   8.790 -21.417  1.00 16.64           C  
ATOM   1993  CD1 TRP A1174     -13.668   9.192 -21.993  1.00 17.68           C  
ATOM   1994  CD2 TRP A1174     -15.235   9.854 -20.534  1.00 18.72           C  
ATOM   1995  CE2 TRP A1174     -14.262  10.868 -20.633  1.00 20.44           C  
ATOM   1996  CE3 TRP A1174     -16.321  10.042 -19.681  1.00 17.30           C  
ATOM   1997  NE1 TRP A1174     -13.316  10.444 -21.529  1.00 20.56           N  
ATOM   1998  CZ2 TRP A1174     -14.348  12.066 -19.909  1.00 24.28           C  
ATOM   1999  CZ3 TRP A1174     -16.406  11.237 -18.958  1.00 22.60           C  
ATOM   2000  CH2 TRP A1174     -15.423  12.226 -19.080  1.00 21.01           C  
ATOM   2001  N   GLY A1175     -17.222   9.690 -23.520  1.00 19.39           N  
ATOM   2002  CA  GLY A1175     -18.066  10.867 -23.615  1.00 24.45           C  
ATOM   2003  C   GLY A1175     -19.447  10.535 -24.154  1.00 23.82           C  
ATOM   2004  O   GLY A1175     -20.453  11.054 -23.673  1.00 24.05           O  
ATOM   2005  N   VAL A1176     -19.494   9.659 -25.154  1.00 17.56           N  
ATOM   2006  CA  VAL A1176     -20.753   9.206 -25.717  1.00 19.30           C  
ATOM   2007  C   VAL A1176     -21.569   8.445 -24.669  1.00 22.05           C  
ATOM   2008  O   VAL A1176     -22.774   8.656 -24.543  1.00 19.62           O  
ATOM   2009  CB  VAL A1176     -20.518   8.296 -26.961  1.00 17.34           C  
ATOM   2010  CG1 VAL A1176     -21.842   7.750 -27.487  1.00 23.76           C  
ATOM   2011  CG2 VAL A1176     -19.793   9.062 -28.060  1.00 24.17           C  
ATOM   2012  N   LEU A1177     -20.922   7.558 -23.913  1.00 19.81           N  
ATOM   2013  CA  LEU A1177     -21.627   6.840 -22.847  1.00 20.51           C  
ATOM   2014  C   LEU A1177     -22.095   7.805 -21.758  1.00 21.65           C  
ATOM   2015  O   LEU A1177     -23.177   7.649 -21.190  1.00 22.24           O  
ATOM   2016  CB  LEU A1177     -20.734   5.760 -22.231  1.00 17.90           C  
ATOM   2017  CG  LEU A1177     -20.903   4.370 -22.874  1.00 26.08           C  
ATOM   2018  CD1 LEU A1177     -20.991   4.428 -24.385  1.00 34.82           C  
ATOM   2019  CD2 LEU A1177     -19.769   3.471 -22.458  1.00 35.48           C  
ATOM   2020  N   ASN A1178     -21.274   8.799 -21.453  1.00 19.41           N  
ATOM   2021  CA  ASN A1178     -21.664   9.811 -20.475  1.00 23.72           C  
ATOM   2022  C   ASN A1178     -22.965  10.481 -20.905  1.00 27.64           C  
ATOM   2023  O   ASN A1178     -23.881  10.669 -20.102  1.00 24.70           O  
ATOM   2024  CB  ASN A1178     -20.562  10.858 -20.317  1.00 23.28           C  
ATOM   2025  CG  ASN A1178     -20.947  11.969 -19.372  1.00 29.87           C  
ATOM   2026  ND2 ASN A1178     -21.136  13.165 -19.916  1.00 29.39           N  
ATOM   2027  OD1 ASN A1178     -21.057  11.764 -18.162  1.00 28.93           O  
ATOM   2028  N   ASP A1179     -23.050  10.830 -22.183  1.00 23.54           N  
ATOM   2029  CA  ASP A1179     -24.258  11.462 -22.714  1.00 25.92           C  
ATOM   2030  C   ASP A1179     -25.464  10.531 -22.638  1.00 25.99           C  
ATOM   2031  O   ASP A1179     -26.563  10.967 -22.315  1.00 27.97           O  
ATOM   2032  CB  ASP A1179     -24.036  11.920 -24.154  1.00 36.31           C  
ATOM   2033  CG  ASP A1179     -23.062  13.074 -24.247  1.00 64.47           C  
ATOM   2034  OD1 ASP A1179     -22.901  13.794 -23.238  1.00 65.75           O  
ATOM   2035  OD2 ASP A1179     -22.462  13.265 -25.325  1.00 74.71           O1-
ATOM   2036  N   PHE A1180     -25.267   9.251 -22.933  1.00 21.06           N  
ATOM   2037  CA  PHE A1180     -26.350   8.283 -22.786  1.00 27.35           C  
ATOM   2038  C   PHE A1180     -26.846   8.271 -21.339  1.00 27.23           C  
ATOM   2039  O   PHE A1180     -28.052   8.272 -21.084  1.00 28.45           O  
ATOM   2040  CB  PHE A1180     -25.898   6.874 -23.189  1.00 25.28           C  
ATOM   2041  CG  PHE A1180     -26.118   6.554 -24.653  1.00 26.49           C  
ATOM   2042  CD1 PHE A1180     -27.389   6.601 -25.207  1.00 30.62           C  
ATOM   2043  CD2 PHE A1180     -25.053   6.187 -25.463  1.00 22.70           C  
ATOM   2044  CE1 PHE A1180     -27.593   6.294 -26.551  1.00 38.82           C  
ATOM   2045  CE2 PHE A1180     -25.251   5.874 -26.806  1.00 28.99           C  
ATOM   2046  CZ  PHE A1180     -26.524   5.931 -27.347  1.00 32.40           C  
ATOM   2047  N   CYS A1181     -25.919   8.259 -20.385  1.00 21.99           N  
ATOM   2048  CA  CYS A1181     -26.317   8.237 -18.987  1.00 25.07           C  
ATOM   2049  C   CYS A1181     -27.179   9.453 -18.680  1.00 31.20           C  
ATOM   2050  O   CYS A1181     -28.299   9.310 -18.191  1.00 29.42           O  
ATOM   2051  CB  CYS A1181     -25.094   8.178 -18.067  1.00 23.62           C  
ATOM   2052  SG  CYS A1181     -24.317   6.551 -18.090  1.00 24.36           S  
ATOM   2053  N   GLU A1182     -26.666  10.640 -18.989  1.00 30.53           N  
ATOM   2054  CA  GLU A1182     -27.386  11.884 -18.719  1.00 29.51           C  
ATOM   2055  C   GLU A1182     -28.774  11.876 -19.339  1.00 40.35           C  
ATOM   2056  O   GLU A1182     -29.752  12.293 -18.710  1.00 34.35           O  
ATOM   2057  CB  GLU A1182     -26.596  13.082 -19.246  1.00 36.60           C  
ATOM   2058  CG  GLU A1182     -25.361  13.397 -18.424  1.00 47.00           C  
ATOM   2059  CD  GLU A1182     -25.699  13.740 -16.979  1.00 60.65           C  
ATOM   2060  OE1 GLU A1182     -24.826  13.568 -16.101  1.00 44.60           O  
ATOM   2061  OE2 GLU A1182     -26.840  14.182 -16.723  1.00 62.13           O1-
ATOM   2062  N   LYS A1183     -28.854  11.403 -20.577  1.00 35.81           N  
ATOM   2063  CA  LYS A1183     -30.117  11.376 -21.300  1.00 41.83           C  
ATOM   2064  C   LYS A1183     -31.089  10.410 -20.630  1.00 40.83           C  
ATOM   2065  O   LYS A1183     -32.299  10.567 -20.747  1.00 37.56           O  
ATOM   2066  CB  LYS A1183     -29.893  11.011 -22.776  1.00 51.66           C  
ATOM   2067  CG  LYS A1183     -29.291  12.152 -23.603  1.00 70.18           C  
ATOM   2068  CD  LYS A1183     -29.429  11.920 -25.106  1.00 85.84           C  
ATOM   2069  CE  LYS A1183     -28.929  13.122 -25.903  1.00 88.47           C  
ATOM   2070  NZ  LYS A1183     -29.748  14.345 -25.672  1.00 90.00           N1+
ATOM   2071  N   ASN A1184     -30.562   9.421 -19.914  1.00 30.52           N  
ATOM   2072  CA  ASN A1184     -31.408   8.494 -19.181  1.00 30.00           C  
ATOM   2073  C   ASN A1184     -31.478   8.834 -17.688  1.00 38.68           C  
ATOM   2074  O   ASN A1184     -31.821   7.982 -16.866  1.00 32.81           O  
ATOM   2075  CB  ASN A1184     -30.935   7.042 -19.390  1.00 29.37           C  
ATOM   2076  CG  ASN A1184     -31.319   6.487 -20.764  1.00 39.81           C  
ATOM   2077  ND2 ASN A1184     -30.400   6.565 -21.719  1.00 29.82           N  
ATOM   2078  OD1 ASN A1184     -32.423   5.977 -20.952  1.00 41.39           O  
ATOM   2079  N  AASN A1185     -31.162  10.082 -17.345  0.49 36.44           N  
ATOM   2080  N  BASN A1185     -31.123  10.074 -17.362  0.51 36.46           N  
ATOM   2081  CA AASN A1185     -31.233  10.567 -15.963  0.49 38.90           C  
ATOM   2082  CA BASN A1185     -31.204  10.573 -15.997  0.51 38.38           C  
ATOM   2083  C  AASN A1185     -30.359   9.777 -14.986  0.49 38.31           C  
ATOM   2084  C  BASN A1185     -30.392   9.719 -15.027  0.51 38.38           C  
ATOM   2085  O  AASN A1185     -30.754   9.527 -13.845  0.49 34.22           O  
ATOM   2086  O  BASN A1185     -30.858   9.368 -13.940  0.51 36.87           O  
ATOM   2087  CB AASN A1185     -32.682  10.557 -15.465  0.49 42.33           C  
ATOM   2088  CB BASN A1185     -32.669  10.661 -15.570  0.51 42.74           C  
ATOM   2089  CG AASN A1185     -32.855  11.319 -14.160  0.49 47.00           C  
ATOM   2090  CG BASN A1185     -33.483  11.545 -16.495  0.51 52.67           C  
ATOM   2091  ND2AASN A1185     -33.704  10.801 -13.279  0.49 43.45           N  
ATOM   2092  ND2BASN A1185     -34.479  10.963 -17.155  0.51 58.55           N  
ATOM   2093  OD1AASN A1185     -32.227  12.357 -13.946  0.49 50.25           O  
ATOM   2094  OD1BASN A1185     -33.214  12.740 -16.616  0.51 56.44           O  
ATOM   2095  N   LEU A1186     -29.166   9.405 -15.433  1.00 31.78           N  
ATOM   2096  CA  LEU A1186     -28.261   8.595 -14.634  1.00 26.04           C  
ATOM   2097  C   LEU A1186     -26.910   9.280 -14.568  1.00 31.13           C  
ATOM   2098  O   LEU A1186     -26.532  10.012 -15.486  1.00 30.15           O  
ATOM   2099  CB  LEU A1186     -28.099   7.203 -15.253  1.00 25.98           C  
ATOM   2100  CG  LEU A1186     -29.325   6.302 -15.133  1.00 30.49           C  
ATOM   2101  CD1 LEU A1186     -29.257   5.163 -16.137  1.00 30.83           C  
ATOM   2102  CD2 LEU A1186     -29.450   5.773 -13.709  1.00 35.66           C  
ATOM   2103  N   ASN A1187     -26.180   9.035 -13.486  1.00 26.03           N  
ATOM   2104  CA  ASN A1187     -24.860   9.613 -13.321  1.00 25.02           C  
ATOM   2105  C   ASN A1187     -23.817   8.665 -13.866  1.00 25.03           C  
ATOM   2106  O   ASN A1187     -23.712   7.521 -13.421  1.00 24.04           O  
ATOM   2107  CB  ASN A1187     -24.541   9.898 -11.858  1.00 27.73           C  
ATOM   2108  CG  ASN A1187     -23.274  10.709 -11.709  1.00 38.16           C  
ATOM   2109  ND2 ASN A1187     -23.400  12.021 -11.872  1.00 39.08           N  
ATOM   2110  OD1 ASN A1187     -22.186  10.165 -11.498  1.00 28.05           O  
ATOM   2111  N   PHE A1188     -23.041   9.137 -14.831  1.00 20.79           N  
ATOM   2112  CA  PHE A1188     -22.045   8.286 -15.457  1.00 16.63           C  
ATOM   2113  C   PHE A1188     -21.039   7.767 -14.419  1.00 20.67           C  
ATOM   2114  O   PHE A1188     -20.769   6.572 -14.359  1.00 19.35           O  
ATOM   2115  CB  PHE A1188     -21.317   9.041 -16.575  1.00 19.70           C  
ATOM   2116  CG  PHE A1188     -20.179   8.256 -17.194  1.00 20.51           C  
ATOM   2117  CD1 PHE A1188     -20.428   7.265 -18.132  1.00 20.20           C  
ATOM   2118  CD2 PHE A1188     -18.866   8.500 -16.817  1.00 22.51           C  
ATOM   2119  CE1 PHE A1188     -19.391   6.536 -18.689  1.00 20.74           C  
ATOM   2120  CE2 PHE A1188     -17.818   7.779 -17.369  1.00 24.93           C  
ATOM   2121  CZ  PHE A1188     -18.079   6.790 -18.304  1.00 20.76           C  
ATOM   2122  N   LEU A1189     -20.477   8.659 -13.605  1.00 17.55           N  
ATOM   2123  CA  LEU A1189     -19.371   8.274 -12.724  1.00 22.68           C  
ATOM   2124  C   LEU A1189     -19.796   7.454 -11.498  1.00 26.18           C  
ATOM   2125  O   LEU A1189     -19.046   6.584 -11.049  1.00 27.45           O  
ATOM   2126  CB  LEU A1189     -18.620   9.515 -12.229  1.00 17.41           C  
ATOM   2127  CG  LEU A1189     -17.869  10.333 -13.285  1.00 16.35           C  
ATOM   2128  CD1 LEU A1189     -17.439  11.674 -12.669  1.00 17.09           C  
ATOM   2129  CD2 LEU A1189     -16.669   9.543 -13.822  1.00 21.09           C  
ATOM   2130  N   MET A1190     -20.982   7.734 -10.967  1.00 26.32           N  
ATOM   2131  CA  MET A1190     -21.404   7.187  -9.667  1.00 31.62           C  
ATOM   2132  C   MET A1190     -22.662   6.339  -9.765  1.00 29.38           C  
ATOM   2133  O   MET A1190     -23.057   5.701  -8.788  1.00 27.77           O  
ATOM   2134  CB  MET A1190     -21.706   8.324  -8.675  1.00 31.97           C  
ATOM   2135  CG  MET A1190     -20.534   9.215  -8.340  1.00 41.31           C  
ATOM   2136  SD  MET A1190     -19.079   8.275  -7.842  1.00 64.09           S  
ATOM   2137  CE  MET A1190     -19.207   8.393  -6.058  1.00 88.47           C  
ATOM   2138  N   GLY A1191     -23.303   6.356 -10.926  1.00 22.72           N  
ATOM   2139  CA  GLY A1191     -24.614   5.752 -11.085  1.00 25.22           C  
ATOM   2140  C   GLY A1191     -24.525   4.267 -11.377  1.00 21.94           C  
ATOM   2141  O   GLY A1191     -23.436   3.731 -11.576  1.00 20.84           O  
ATOM   2142  N   SER A1192     -25.681   3.610 -11.419  1.00 20.55           N  
ATOM   2143  CA  SER A1192     -25.752   2.171 -11.679  1.00 20.61           C  
ATOM   2144  C   SER A1192     -26.500   1.975 -12.989  1.00 20.98           C  
ATOM   2145  O   SER A1192     -27.724   2.128 -13.052  1.00 20.79           O  
ATOM   2146  CB  SER A1192     -26.460   1.443 -10.525  1.00 23.83           C  
ATOM   2147  OG  SER A1192     -26.480   0.029 -10.733  1.00 26.11           O  
ATOM   2148  N   TRP A1193     -25.763   1.665 -14.049  1.00 18.22           N  
ATOM   2149  CA  TRP A1193     -26.351   1.657 -15.383  1.00 21.36           C  
ATOM   2150  C   TRP A1193     -25.812   0.512 -16.224  1.00 22.96           C  
ATOM   2151  O   TRP A1193     -24.619   0.225 -16.201  1.00 22.63           O  
ATOM   2152  CB  TRP A1193     -26.108   2.992 -16.101  1.00 17.78           C  
ATOM   2153  CG  TRP A1193     -24.703   3.535 -15.995  1.00 18.89           C  
ATOM   2154  CD1 TRP A1193     -24.208   4.357 -15.013  1.00 22.42           C  
ATOM   2155  CD2 TRP A1193     -23.620   3.319 -16.915  1.00 19.44           C  
ATOM   2156  CE2 TRP A1193     -22.504   4.024 -16.424  1.00 20.75           C  
ATOM   2157  CE3 TRP A1193     -23.483   2.585 -18.100  1.00 17.49           C  
ATOM   2158  NE1 TRP A1193     -22.887   4.648 -15.266  1.00 21.97           N  
ATOM   2159  CZ2 TRP A1193     -21.266   4.018 -17.077  1.00 19.49           C  
ATOM   2160  CZ3 TRP A1193     -22.248   2.585 -18.752  1.00 19.86           C  
ATOM   2161  CH2 TRP A1193     -21.163   3.297 -18.237  1.00 18.00           C  
ATOM   2162  N   TRP A1194     -26.721  -0.131 -16.950  1.00 18.79           N  
ATOM   2163  CA  TRP A1194     -26.421  -1.279 -17.798  1.00 17.86           C  
ATOM   2164  C   TRP A1194     -26.806  -0.914 -19.228  1.00 20.70           C  
ATOM   2165  O   TRP A1194     -27.990  -0.857 -19.546  1.00 21.07           O  
ATOM   2166  CB  TRP A1194     -27.245  -2.487 -17.347  1.00 18.18           C  
ATOM   2167  CG  TRP A1194     -26.901  -3.744 -18.096  1.00 20.10           C  
ATOM   2168  CD1 TRP A1194     -27.513  -4.219 -19.231  1.00 23.04           C  
ATOM   2169  CD2 TRP A1194     -25.852  -4.678 -17.785  1.00 17.11           C  
ATOM   2170  CE2 TRP A1194     -25.892  -5.694 -18.770  1.00 20.21           C  
ATOM   2171  CE3 TRP A1194     -24.880  -4.748 -16.778  1.00 18.78           C  
ATOM   2172  NE1 TRP A1194     -26.910  -5.390 -19.636  1.00 23.11           N  
ATOM   2173  CZ2 TRP A1194     -25.001  -6.772 -18.774  1.00 20.28           C  
ATOM   2174  CZ3 TRP A1194     -23.999  -5.822 -16.774  1.00 15.40           C  
ATOM   2175  CH2 TRP A1194     -24.067  -6.823 -17.770  1.00 18.63           C  
ATOM   2176  N   PRO A1195     -25.814  -0.666 -20.096  1.00 22.14           N  
ATOM   2177  CA  PRO A1195     -26.146  -0.129 -21.420  1.00 19.57           C  
ATOM   2178  C   PRO A1195     -27.082  -1.018 -22.225  1.00 21.31           C  
ATOM   2179  O   PRO A1195     -26.986  -2.243 -22.179  1.00 21.15           O  
ATOM   2180  CB  PRO A1195     -24.781  -0.031 -22.111  1.00 18.46           C  
ATOM   2181  CG  PRO A1195     -23.801   0.143 -20.966  1.00 19.20           C  
ATOM   2182  CD  PRO A1195     -24.358  -0.741 -19.880  1.00 21.53           C  
ATOM   2183  N   ASN A1196     -27.984  -0.376 -22.957  1.00 23.27           N  
ATOM   2184  CA  ASN A1196     -28.792  -1.049 -23.965  1.00 21.43           C  
ATOM   2185  C   ASN A1196     -27.951  -1.139 -25.236  1.00 19.82           C  
ATOM   2186  O   ASN A1196     -27.619  -0.127 -25.856  1.00 22.71           O  
ATOM   2187  CB  ASN A1196     -30.069  -0.246 -24.202  1.00 27.60           C  
ATOM   2188  CG  ASN A1196     -31.003  -0.896 -25.207  1.00 35.72           C  
ATOM   2189  ND2 ASN A1196     -32.238  -0.416 -25.245  1.00 35.05           N  
ATOM   2190  OD1 ASN A1196     -30.623  -1.802 -25.944  1.00 31.82           O  
ATOM   2191  N   LEU A1197     -27.564  -2.351 -25.603  1.00 21.53           N  
ATOM   2192  CA  LEU A1197     -26.677  -2.546 -26.741  1.00 22.00           C  
ATOM   2193  C   LEU A1197     -27.280  -2.001 -28.029  1.00 28.02           C  
ATOM   2194  O   LEU A1197     -26.554  -1.622 -28.950  1.00 25.32           O  
ATOM   2195  CB  LEU A1197     -26.358  -4.035 -26.918  1.00 23.38           C  
ATOM   2196  CG  LEU A1197     -25.489  -4.626 -25.809  1.00 21.51           C  
ATOM   2197  CD1 LEU A1197     -25.197  -6.088 -26.118  1.00 28.05           C  
ATOM   2198  CD2 LEU A1197     -24.182  -3.822 -25.634  1.00 20.74           C  
ATOM   2199  N   GLU A1198     -28.603  -1.967 -28.105  1.00 27.97           N  
ATOM   2200  CA  GLU A1198     -29.249  -1.465 -29.316  1.00 27.83           C  
ATOM   2201  C   GLU A1198     -29.046   0.047 -29.439  1.00 28.84           C  
ATOM   2202  O   GLU A1198     -28.892   0.564 -30.544  1.00 27.99           O  
ATOM   2203  CB  GLU A1198     -30.734  -1.838 -29.336  1.00 38.40           C  
ATOM   2204  CG  GLU A1198     -30.964  -3.346 -29.391  1.00 52.21           C  
ATOM   2205  CD  GLU A1198     -32.434  -3.724 -29.405  1.00 75.55           C  
ATOM   2206  OE1 GLU A1198     -33.285  -2.872 -29.067  1.00 83.54           O  
ATOM   2207  OE2 GLU A1198     -32.738  -4.881 -29.759  1.00 79.99           O1-
ATOM   2208  N   ASP A1199     -29.043   0.751 -28.308  1.00 25.00           N  
ATOM   2209  CA  ASP A1199     -28.718   2.183 -28.298  1.00 26.04           C  
ATOM   2210  C   ASP A1199     -27.287   2.425 -28.759  1.00 27.30           C  
ATOM   2211  O   ASP A1199     -27.018   3.353 -29.532  1.00 22.82           O  
ATOM   2212  CB  ASP A1199     -28.877   2.785 -26.897  1.00 24.22           C  
ATOM   2213  CG  ASP A1199     -30.329   2.959 -26.486  1.00 34.77           C  
ATOM   2214  OD1 ASP A1199     -31.218   2.909 -27.353  1.00 34.34           O  
ATOM   2215  OD2 ASP A1199     -30.581   3.169 -25.285  1.00 28.75           O1-
ATOM   2216  N   LEU A1200     -26.362   1.598 -28.275  1.00 23.59           N  
ATOM   2217  CA  LEU A1200     -24.954   1.764 -28.620  1.00 24.31           C  
ATOM   2218  C   LEU A1200     -24.748   1.518 -30.111  1.00 23.64           C  
ATOM   2219  O   LEU A1200     -24.013   2.243 -30.780  1.00 23.11           O  
ATOM   2220  CB  LEU A1200     -24.070   0.814 -27.803  1.00 24.99           C  
ATOM   2221  CG  LEU A1200     -24.075   1.072 -26.292  1.00 25.33           C  
ATOM   2222  CD1 LEU A1200     -23.015   0.194 -25.588  1.00 19.96           C  
ATOM   2223  CD2 LEU A1200     -23.849   2.549 -25.982  1.00 24.07           C  
ATOM   2224  N   TYR A1201     -25.406   0.495 -30.631  1.00 20.97           N  
ATOM   2225  CA  TYR A1201     -25.243   0.138 -32.032  1.00 26.27           C  
ATOM   2226  C   TYR A1201     -25.726   1.281 -32.919  1.00 31.39           C  
ATOM   2227  O   TYR A1201     -25.088   1.623 -33.918  1.00 26.39           O  
ATOM   2228  CB  TYR A1201     -26.020  -1.136 -32.344  1.00 26.56           C  
ATOM   2229  CG  TYR A1201     -25.876  -1.596 -33.781  1.00 34.95           C  
ATOM   2230  CD1 TYR A1201     -24.780  -2.352 -34.178  1.00 41.48           C  
ATOM   2231  CD2 TYR A1201     -26.836  -1.280 -34.732  1.00 42.25           C  
ATOM   2232  CE1 TYR A1201     -24.642  -2.778 -35.486  1.00 49.07           C  
ATOM   2233  CE2 TYR A1201     -26.708  -1.704 -36.049  1.00 44.44           C  
ATOM   2234  CZ  TYR A1201     -25.611  -2.452 -36.416  1.00 45.07           C  
ATOM   2235  OH  TYR A1201     -25.475  -2.881 -37.716  1.00 50.78           O  
ATOM   2236  N   GLU A1202     -26.844   1.887 -32.540  1.00 30.78           N  
ATOM   2237  CA  GLU A1202     -27.403   2.971 -33.342  1.00 33.37           C  
ATOM   2238  C   GLU A1202     -26.505   4.192 -33.295  1.00 37.09           C  
ATOM   2239  O   GLU A1202     -26.438   4.953 -34.257  1.00 36.16           O  
ATOM   2240  CB  GLU A1202     -28.820   3.316 -32.889  1.00 42.63           C  
ATOM   2241  CG  GLU A1202     -29.805   2.209 -33.204  1.00 79.84           C  
ATOM   2242  CD  GLU A1202     -29.858   1.909 -34.690  1.00109.97           C  
ATOM   2243  OE1 GLU A1202     -29.743   2.860 -35.495  1.00117.33           O  
ATOM   2244  OE2 GLU A1202     -30.001   0.724 -35.053  1.00121.26           O1-
ATOM   2245  N   ALA A1203     -25.793   4.361 -32.185  1.00 28.27           N  
ATOM   2246  CA  ALA A1203     -24.882   5.488 -32.043  1.00 26.93           C  
ATOM   2247  C   ALA A1203     -23.490   5.147 -32.577  1.00 22.88           C  
ATOM   2248  O   ALA A1203     -22.553   5.932 -32.418  1.00 24.13           O  
ATOM   2249  CB  ALA A1203     -24.815   5.948 -30.571  1.00 27.49           C  
ATOM   2250  N   ASN A1204     -23.358   3.988 -33.224  1.00 20.55           N  
ATOM   2251  CA  ASN A1204     -22.082   3.579 -33.816  1.00 21.31           C  
ATOM   2252  C   ASN A1204     -20.947   3.512 -32.780  1.00 21.00           C  
ATOM   2253  O   ASN A1204     -19.801   3.907 -33.052  1.00 20.83           O  
ATOM   2254  CB  ASN A1204     -21.704   4.515 -34.962  1.00 31.83           C  
ATOM   2255  CG  ASN A1204     -22.640   4.365 -36.160  1.00 39.02           C  
ATOM   2256  ND2 ASN A1204     -22.156   3.761 -37.242  1.00 51.48           N  
ATOM   2257  OD1 ASN A1204     -23.785   4.791 -36.101  1.00 36.46           O  
ATOM   2258  N   VAL A1205     -21.287   3.018 -31.595  1.00 19.81           N  
ATOM   2259  CA  VAL A1205     -20.301   2.722 -30.556  1.00 18.17           C  
ATOM   2260  C   VAL A1205     -19.891   1.250 -30.658  1.00 20.12           C  
ATOM   2261  O   VAL A1205     -20.744   0.374 -30.606  1.00 19.31           O  
ATOM   2262  CB  VAL A1205     -20.895   2.946 -29.151  1.00 20.70           C  
ATOM   2263  CG1 VAL A1205     -19.866   2.589 -28.067  1.00 21.13           C  
ATOM   2264  CG2 VAL A1205     -21.360   4.389 -28.981  1.00 19.44           C  
ATOM   2265  N   PRO A1206     -18.589   0.970 -30.820  1.00 18.43           N  
ATOM   2266  CA  PRO A1206     -18.172  -0.431 -30.941  1.00 16.26           C  
ATOM   2267  C   PRO A1206     -18.182  -1.113 -29.573  1.00 16.30           C  
ATOM   2268  O   PRO A1206     -17.822  -0.476 -28.583  1.00 16.79           O  
ATOM   2269  CB  PRO A1206     -16.746  -0.329 -31.485  1.00 17.16           C  
ATOM   2270  CG  PRO A1206     -16.245   1.001 -30.984  1.00 16.75           C  
ATOM   2271  CD  PRO A1206     -17.457   1.904 -30.966  1.00 20.22           C  
ATOM   2272  N   VAL A1207     -18.621  -2.366 -29.528  1.00 18.75           N  
ATOM   2273  CA  VAL A1207     -18.671  -3.127 -28.276  1.00 18.85           C  
ATOM   2274  C   VAL A1207     -17.932  -4.443 -28.470  1.00 19.78           C  
ATOM   2275  O   VAL A1207     -18.268  -5.227 -29.363  1.00 18.01           O  
ATOM   2276  CB  VAL A1207     -20.124  -3.416 -27.843  1.00 22.29           C  
ATOM   2277  CG1 VAL A1207     -20.143  -4.258 -26.566  1.00 19.68           C  
ATOM   2278  CG2 VAL A1207     -20.903  -2.096 -27.649  1.00 20.40           C  
ATOM   2279  N   TYR A1208     -16.901  -4.651 -27.654  1.00 13.71           N  
ATOM   2280  CA  TYR A1208     -16.166  -5.907 -27.592  1.00 14.09           C  
ATOM   2281  C   TYR A1208     -16.916  -6.763 -26.593  1.00 15.97           C  
ATOM   2282  O   TYR A1208     -17.311  -6.282 -25.540  1.00 19.24           O  
ATOM   2283  CB  TYR A1208     -14.746  -5.665 -27.065  1.00 14.81           C  
ATOM   2284  CG  TYR A1208     -13.865  -4.873 -27.998  1.00 17.48           C  
ATOM   2285  CD1 TYR A1208     -12.915  -5.507 -28.790  1.00 20.81           C  
ATOM   2286  CD2 TYR A1208     -13.994  -3.489 -28.101  1.00 18.63           C  
ATOM   2287  CE1 TYR A1208     -12.103  -4.790 -29.650  1.00 19.75           C  
ATOM   2288  CE2 TYR A1208     -13.189  -2.764 -28.953  1.00 16.78           C  
ATOM   2289  CZ  TYR A1208     -12.248  -3.418 -29.726  1.00 22.19           C  
ATOM   2290  OH  TYR A1208     -11.452  -2.691 -30.574  1.00 23.24           O  
ATOM   2291  N   ARG A1209     -17.093  -8.032 -26.913  1.00 16.81           N  
ATOM   2292  CA  ARG A1209     -17.912  -8.896 -26.101  1.00 19.30           C  
ATOM   2293  C   ARG A1209     -17.274 -10.271 -26.097  1.00 20.60           C  
ATOM   2294  O   ARG A1209     -16.949 -10.805 -27.155  1.00 18.98           O  
ATOM   2295  CB  ARG A1209     -19.301  -8.946 -26.723  1.00 30.53           C  
ATOM   2296  CG  ARG A1209     -20.263  -9.843 -26.034  1.00 52.44           C  
ATOM   2297  CD  ARG A1209     -21.609  -9.723 -26.695  1.00 48.10           C  
ATOM   2298  NE  ARG A1209     -22.607 -10.484 -25.968  1.00 42.89           N  
ATOM   2299  CZ  ARG A1209     -23.909 -10.274 -26.063  1.00 36.05           C  
ATOM   2300  NH1 ARG A1209     -24.365  -9.320 -26.865  1.00 26.48           N1+
ATOM   2301  NH2 ARG A1209     -24.742 -11.016 -25.350  1.00 37.07           N  
ATOM   2302  N   PHE A1210     -17.076 -10.855 -24.926  1.00 15.60           N  
ATOM   2303  CA  PHE A1210     -16.409 -12.159 -24.880  1.00 15.23           C  
ATOM   2304  C   PHE A1210     -16.717 -12.875 -23.586  1.00 15.41           C  
ATOM   2305  O   PHE A1210     -17.254 -12.280 -22.660  1.00 14.94           O  
ATOM   2306  CB  PHE A1210     -14.897 -11.995 -25.028  1.00 13.21           C  
ATOM   2307  CG  PHE A1210     -14.249 -11.250 -23.881  1.00 17.38           C  
ATOM   2308  CD1 PHE A1210     -13.704 -11.940 -22.811  1.00 18.87           C  
ATOM   2309  CD2 PHE A1210     -14.176  -9.869 -23.886  1.00 16.22           C  
ATOM   2310  CE1 PHE A1210     -13.108 -11.250 -21.747  1.00 19.08           C  
ATOM   2311  CE2 PHE A1210     -13.580  -9.172 -22.830  1.00 18.16           C  
ATOM   2312  CZ  PHE A1210     -13.046  -9.868 -21.761  1.00 14.26           C  
ATOM   2313  N   ILE A1211     -16.373 -14.156 -23.533  1.00 13.37           N  
ATOM   2314  CA  ILE A1211     -16.627 -14.963 -22.353  1.00 14.96           C  
ATOM   2315  C   ILE A1211     -15.291 -15.271 -21.696  1.00 18.99           C  
ATOM   2316  O   ILE A1211     -14.367 -15.702 -22.363  1.00 17.72           O  
ATOM   2317  CB  ILE A1211     -17.298 -16.299 -22.732  1.00 16.06           C  
ATOM   2318  CG1 ILE A1211     -18.689 -16.057 -23.332  1.00 25.60           C  
ATOM   2319  CG2 ILE A1211     -17.390 -17.207 -21.501  1.00 16.24           C  
ATOM   2320  CD1 ILE A1211     -19.653 -15.334 -22.414  1.00 25.47           C  
ATOM   2321  N   GLN A1212     -15.196 -15.031 -20.392  1.00 14.78           N  
ATOM   2322  CA  GLN A1212     -14.009 -15.347 -19.603  1.00 12.52           C  
ATOM   2323  C   GLN A1212     -14.255 -16.657 -18.882  1.00 16.19           C  
ATOM   2324  O   GLN A1212     -15.184 -16.758 -18.075  1.00 16.99           O  
ATOM   2325  CB  GLN A1212     -13.781 -14.240 -18.551  1.00 15.42           C  
ATOM   2326  CG  GLN A1212     -12.598 -14.473 -17.602  1.00 14.86           C  
ATOM   2327  CD  GLN A1212     -12.672 -13.547 -16.388  1.00 15.79           C  
ATOM   2328  NE2 GLN A1212     -11.524 -13.223 -15.802  1.00 15.36           N  
ATOM   2329  OE1 GLN A1212     -13.762 -13.139 -15.985  1.00 14.62           O  
ATOM   2330  N   ARG A1213     -13.432 -17.656 -19.166  1.00 14.54           N  
ATOM   2331  CA  ARG A1213     -13.605 -18.979 -18.556  1.00 13.49           C  
ATOM   2332  C   ARG A1213     -12.742 -19.053 -17.303  1.00 16.97           C  
ATOM   2333  O   ARG A1213     -11.911 -18.193 -17.061  1.00 14.63           O  
ATOM   2334  CB  ARG A1213     -13.166 -20.080 -19.537  1.00 12.62           C  
ATOM   2335  CG  ARG A1213     -13.761 -19.951 -20.956  1.00 12.91           C  
ATOM   2336  CD  ARG A1213     -12.944 -20.766 -21.987  1.00 18.55           C  
ATOM   2337  NE  ARG A1213     -11.539 -20.390 -21.924  1.00 19.18           N  
ATOM   2338  CZ  ARG A1213     -10.536 -21.097 -22.440  1.00 22.80           C  
ATOM   2339  NH1 ARG A1213     -10.755 -22.244 -23.083  1.00 15.87           N1+
ATOM   2340  NH2 ARG A1213      -9.300 -20.652 -22.302  1.00 16.52           N  
ATOM   2341  N   PRO A1214     -12.921 -20.102 -16.504  1.00 15.36           N  
ATOM   2342  CA  PRO A1214     -12.039 -20.222 -15.341  1.00 17.37           C  
ATOM   2343  C   PRO A1214     -10.576 -20.311 -15.755  1.00 16.67           C  
ATOM   2344  O   PRO A1214     -10.245 -21.027 -16.706  1.00 20.19           O  
ATOM   2345  CB  PRO A1214     -12.511 -21.531 -14.682  1.00 20.13           C  
ATOM   2346  CG  PRO A1214     -13.964 -21.647 -15.081  1.00 18.09           C  
ATOM   2347  CD  PRO A1214     -13.989 -21.113 -16.514  1.00 17.30           C  
ATOM   2348  N   GLY A1215      -9.709 -19.576 -15.065  1.00 16.71           N  
ATOM   2349  CA  GLY A1215      -8.290 -19.602 -15.356  1.00 17.55           C  
ATOM   2350  C   GLY A1215      -7.872 -18.568 -16.380  1.00 18.79           C  
ATOM   2351  O   GLY A1215      -6.680 -18.359 -16.587  1.00 19.03           O  
ATOM   2352  N   ASP A1216      -8.846 -17.926 -17.024  1.00 14.21           N  
ATOM   2353  CA  ASP A1216      -8.549 -16.846 -17.983  1.00 13.49           C  
ATOM   2354  C   ASP A1216      -8.384 -15.523 -17.230  1.00 19.13           C  
ATOM   2355  O   ASP A1216      -9.185 -15.209 -16.362  1.00 17.05           O  
ATOM   2356  CB  ASP A1216      -9.689 -16.650 -18.972  1.00 16.70           C  
ATOM   2357  CG  ASP A1216      -9.829 -17.798 -19.978  1.00 18.50           C  
ATOM   2358  OD1 ASP A1216      -8.893 -18.606 -20.167  1.00 17.34           O  
ATOM   2359  OD2 ASP A1216     -10.904 -17.862 -20.589  1.00 16.08           O1-
ATOM   2360  N   LEU A1217      -7.378 -14.733 -17.595  1.00 14.05           N  
ATOM   2361  CA  LEU A1217      -7.195 -13.414 -16.992  1.00 13.53           C  
ATOM   2362  C   LEU A1217      -7.666 -12.329 -17.961  1.00 14.40           C  
ATOM   2363  O   LEU A1217      -7.326 -12.363 -19.135  1.00 16.68           O  
ATOM   2364  CB  LEU A1217      -5.726 -13.196 -16.633  1.00 15.11           C  
ATOM   2365  CG  LEU A1217      -5.338 -11.854 -15.983  1.00 16.52           C  
ATOM   2366  CD1 LEU A1217      -4.092 -12.064 -15.137  1.00 16.12           C  
ATOM   2367  CD2 LEU A1217      -5.078 -10.769 -17.041  1.00 18.13           C  
ATOM   2368  N   VAL A1218      -8.453 -11.380 -17.462  1.00 13.30           N  
ATOM   2369  CA  VAL A1218      -8.879 -10.232 -18.254  1.00 13.78           C  
ATOM   2370  C   VAL A1218      -8.092  -8.992 -17.843  1.00 16.42           C  
ATOM   2371  O   VAL A1218      -8.037  -8.634 -16.663  1.00 15.51           O  
ATOM   2372  CB  VAL A1218     -10.390  -9.968 -18.095  1.00 15.36           C  
ATOM   2373  CG1 VAL A1218     -10.795  -8.637 -18.777  1.00 13.88           C  
ATOM   2374  CG2 VAL A1218     -11.189 -11.161 -18.656  1.00 18.64           C  
ATOM   2375  N   TRP A1219      -7.470  -8.356 -18.829  1.00 14.57           N  
ATOM   2376  CA  TRP A1219      -6.785  -7.083 -18.633  1.00 14.38           C  
ATOM   2377  C   TRP A1219      -7.638  -5.977 -19.234  1.00 14.99           C  
ATOM   2378  O   TRP A1219      -7.837  -5.939 -20.446  1.00 15.26           O  
ATOM   2379  CB  TRP A1219      -5.430  -7.123 -19.335  1.00 12.35           C  
ATOM   2380  CG  TRP A1219      -4.709  -5.800 -19.364  1.00 17.84           C  
ATOM   2381  CD1 TRP A1219      -4.938  -4.759 -20.224  1.00 18.18           C  
ATOM   2382  CD2 TRP A1219      -3.645  -5.379 -18.506  1.00 17.56           C  
ATOM   2383  CE2 TRP A1219      -3.281  -4.071 -18.899  1.00 17.97           C  
ATOM   2384  CE3 TRP A1219      -2.964  -5.978 -17.446  1.00 17.52           C  
ATOM   2385  NE1 TRP A1219      -4.090  -3.717 -19.943  1.00 18.48           N  
ATOM   2386  CZ2 TRP A1219      -2.265  -3.355 -18.271  1.00 19.35           C  
ATOM   2387  CZ3 TRP A1219      -1.956  -5.264 -16.822  1.00 21.99           C  
ATOM   2388  CH2 TRP A1219      -1.613  -3.971 -17.239  1.00 17.18           C  
ATOM   2389  N   ILE A1220      -8.135  -5.076 -18.390  1.00 16.37           N  
ATOM   2390  CA  ILE A1220      -8.887  -3.912 -18.850  1.00 14.99           C  
ATOM   2391  C   ILE A1220      -7.904  -2.757 -18.980  1.00 16.96           C  
ATOM   2392  O   ILE A1220      -7.313  -2.333 -17.987  1.00 13.28           O  
ATOM   2393  CB  ILE A1220      -9.994  -3.534 -17.832  1.00 14.74           C  
ATOM   2394  CG1 ILE A1220     -11.050  -4.643 -17.762  1.00 16.14           C  
ATOM   2395  CG2 ILE A1220     -10.639  -2.180 -18.187  1.00 15.23           C  
ATOM   2396  CD1 ILE A1220     -11.824  -4.848 -19.070  1.00 20.09           C  
ATOM   2397  N   ASN A1221      -7.703  -2.261 -20.196  1.00 14.79           N  
ATOM   2398  CA  ASN A1221      -6.747  -1.179 -20.401  1.00 15.50           C  
ATOM   2399  C   ASN A1221      -7.234   0.147 -19.803  1.00 14.44           C  
ATOM   2400  O   ASN A1221      -8.387   0.286 -19.404  1.00 15.93           O  
ATOM   2401  CB  ASN A1221      -6.446  -1.001 -21.901  1.00 16.96           C  
ATOM   2402  CG  ASN A1221      -5.009  -0.593 -22.165  1.00 24.45           C  
ATOM   2403  ND2 ASN A1221      -4.647  -0.513 -23.442  1.00 20.36           N  
ATOM   2404  OD1 ASN A1221      -4.222  -0.371 -21.230  1.00 22.53           O  
ATOM   2405  N   ALA A1222      -6.351   1.138 -19.771  1.00 16.57           N  
ATOM   2406  CA  ALA A1222      -6.621   2.360 -19.018  1.00 15.21           C  
ATOM   2407  C   ALA A1222      -7.827   3.098 -19.578  1.00 15.95           C  
ATOM   2408  O   ALA A1222      -7.856   3.439 -20.763  1.00 16.27           O  
ATOM   2409  CB  ALA A1222      -5.392   3.274 -19.045  1.00 15.53           C  
ATOM   2410  N   GLY A1223      -8.819   3.352 -18.729  1.00 14.79           N  
ATOM   2411  CA  GLY A1223      -9.980   4.127 -19.139  1.00 17.97           C  
ATOM   2412  C   GLY A1223     -11.007   3.366 -19.950  1.00 19.89           C  
ATOM   2413  O   GLY A1223     -12.004   3.928 -20.369  1.00 17.03           O  
ATOM   2414  N   THR A1224     -10.774   2.083 -20.187  1.00 14.35           N  
ATOM   2415  CA  THR A1224     -11.746   1.269 -20.929  1.00 16.30           C  
ATOM   2416  C   THR A1224     -13.068   1.151 -20.171  1.00 15.58           C  
ATOM   2417  O   THR A1224     -13.087   0.843 -18.978  1.00 17.90           O  
ATOM   2418  CB  THR A1224     -11.158  -0.135 -21.238  1.00 18.35           C  
ATOM   2419  CG2 THR A1224     -12.197  -1.082 -21.852  1.00 17.14           C  
ATOM   2420  OG1 THR A1224     -10.085   0.023 -22.170  1.00 15.47           O  
ATOM   2421  N   VAL A1225     -14.182   1.409 -20.857  1.00 15.34           N  
ATOM   2422  CA  VAL A1225     -15.494   1.341 -20.210  1.00 14.89           C  
ATOM   2423  C   VAL A1225     -15.962  -0.107 -20.269  1.00 17.83           C  
ATOM   2424  O   VAL A1225     -15.838  -0.746 -21.304  1.00 16.82           O  
ATOM   2425  CB  VAL A1225     -16.533   2.230 -20.935  1.00 17.73           C  
ATOM   2426  CG1 VAL A1225     -17.820   2.287 -20.138  1.00 19.34           C  
ATOM   2427  CG2 VAL A1225     -15.970   3.645 -21.151  1.00 16.26           C  
ATOM   2428  N   HIS A1226     -16.480  -0.656 -19.177  1.00 13.29           N  
ATOM   2429  CA  HIS A1226     -16.911  -2.047 -19.231  1.00 14.17           C  
ATOM   2430  C   HIS A1226     -17.982  -2.402 -18.221  1.00 14.84           C  
ATOM   2431  O   HIS A1226     -18.213  -1.695 -17.242  1.00 15.78           O  
ATOM   2432  CB  HIS A1226     -15.706  -2.981 -19.061  1.00 16.89           C  
ATOM   2433  CG  HIS A1226     -14.980  -2.782 -17.769  1.00 16.28           C  
ATOM   2434  CD2 HIS A1226     -14.886  -3.565 -16.669  1.00 19.65           C  
ATOM   2435  ND1 HIS A1226     -14.248  -1.644 -17.498  1.00 15.98           N  
ATOM   2436  CE1 HIS A1226     -13.725  -1.740 -16.287  1.00 20.82           C  
ATOM   2437  NE2 HIS A1226     -14.087  -2.900 -15.772  1.00 17.97           N  
ATOM   2438  N   TRP A1227     -18.647  -3.515 -18.489  1.00 12.84           N  
ATOM   2439  CA  TRP A1227     -19.630  -4.055 -17.576  1.00 14.71           C  
ATOM   2440  C   TRP A1227     -19.592  -5.574 -17.726  1.00 16.03           C  
ATOM   2441  O   TRP A1227     -19.110  -6.094 -18.737  1.00 16.66           O  
ATOM   2442  CB  TRP A1227     -21.025  -3.430 -17.791  1.00 14.19           C  
ATOM   2443  CG  TRP A1227     -21.593  -3.453 -19.214  1.00 15.75           C  
ATOM   2444  CD1 TRP A1227     -22.574  -4.289 -19.688  1.00 13.87           C  
ATOM   2445  CD2 TRP A1227     -21.245  -2.585 -20.318  1.00 15.62           C  
ATOM   2446  CE2 TRP A1227     -22.054  -2.957 -21.409  1.00 15.90           C  
ATOM   2447  CE3 TRP A1227     -20.336  -1.532 -20.481  1.00 17.26           C  
ATOM   2448  NE1 TRP A1227     -22.847  -3.999 -20.998  1.00 15.23           N  
ATOM   2449  CZ2 TRP A1227     -21.972  -2.329 -22.670  1.00 17.84           C  
ATOM   2450  CZ3 TRP A1227     -20.259  -0.896 -21.740  1.00 19.70           C  
ATOM   2451  CH2 TRP A1227     -21.073  -1.305 -22.812  1.00 20.11           C  
ATOM   2452  N   VAL A1228     -20.054  -6.288 -16.707  1.00 12.74           N  
ATOM   2453  CA  VAL A1228     -19.795  -7.726 -16.618  1.00 13.92           C  
ATOM   2454  C   VAL A1228     -20.980  -8.438 -15.970  1.00 17.00           C  
ATOM   2455  O   VAL A1228     -21.632  -7.890 -15.081  1.00 18.56           O  
ATOM   2456  CB  VAL A1228     -18.569  -7.996 -15.713  1.00 20.48           C  
ATOM   2457  CG1 VAL A1228     -18.160  -9.489 -15.773  1.00 15.91           C  
ATOM   2458  CG2 VAL A1228     -17.398  -7.068 -16.083  1.00 20.06           C  
ATOM   2459  N   GLN A1229     -21.258  -9.656 -16.409  1.00 14.48           N  
ATOM   2460  CA  GLN A1229     -22.218 -10.487 -15.692  1.00 14.49           C  
ATOM   2461  C   GLN A1229     -21.739 -11.921 -15.616  1.00 18.64           C  
ATOM   2462  O   GLN A1229     -21.111 -12.431 -16.535  1.00 19.01           O  
ATOM   2463  CB  GLN A1229     -23.587 -10.450 -16.362  1.00 17.06           C  
ATOM   2464  CG  GLN A1229     -23.612 -11.087 -17.740  1.00 20.45           C  
ATOM   2465  CD  GLN A1229     -24.976 -10.988 -18.395  1.00 24.95           C  
ATOM   2466  NE2 GLN A1229     -25.033 -11.272 -19.692  1.00 20.90           N  
ATOM   2467  OE1 GLN A1229     -25.964 -10.641 -17.748  1.00 24.06           O  
ATOM   2468  N   ALA A1230     -22.052 -12.579 -14.509  1.00 15.43           N  
ATOM   2469  CA  ALA A1230     -21.820 -14.013 -14.408  1.00 14.05           C  
ATOM   2470  C   ALA A1230     -22.821 -14.763 -15.276  1.00 18.11           C  
ATOM   2471  O   ALA A1230     -24.011 -14.470 -15.259  1.00 20.23           O  
ATOM   2472  CB  ALA A1230     -21.966 -14.455 -12.945  1.00 16.51           C  
ATOM   2473  N   ILE A1231     -22.317 -15.713 -16.056  1.00 14.67           N  
ATOM   2474  CA  ILE A1231     -23.156 -16.676 -16.749  1.00 18.99           C  
ATOM   2475  C   ILE A1231     -23.373 -17.942 -15.925  1.00 25.61           C  
ATOM   2476  O   ILE A1231     -24.436 -18.544 -15.983  1.00 33.05           O  
ATOM   2477  CB  ILE A1231     -22.511 -17.100 -18.081  1.00 22.74           C  
ATOM   2478  CG1 ILE A1231     -22.262 -15.877 -18.958  1.00 33.82           C  
ATOM   2479  CG2 ILE A1231     -23.396 -18.125 -18.795  1.00 29.02           C  
ATOM   2480  CD1 ILE A1231     -23.459 -14.956 -19.063  1.00 30.20           C  
ATOM   2481  N   GLY A1232     -22.363 -18.349 -15.165  1.00 23.92           N  
ATOM   2482  CA  GLY A1232     -22.495 -19.513 -14.308  1.00 19.69           C  
ATOM   2483  C   GLY A1232     -22.301 -19.140 -12.850  1.00 24.36           C  
ATOM   2484  O   GLY A1232     -22.396 -17.966 -12.472  1.00 21.98           O  
ATOM   2485  N   TRP A1233     -22.051 -20.140 -12.013  1.00 18.67           N  
ATOM   2486  CA  TRP A1233     -21.661 -19.882 -10.624  1.00 18.93           C  
ATOM   2487  C   TRP A1233     -20.149 -19.772 -10.592  1.00 21.95           C  
ATOM   2488  O   TRP A1233     -19.468 -20.683 -11.040  1.00 19.23           O  
ATOM   2489  CB  TRP A1233     -22.091 -21.043  -9.723  1.00 19.88           C  
ATOM   2490  CG  TRP A1233     -23.559 -21.082  -9.495  1.00 22.63           C  
ATOM   2491  CD1 TRP A1233     -24.227 -20.627  -8.395  1.00 25.18           C  
ATOM   2492  CD2 TRP A1233     -24.557 -21.579 -10.395  1.00 22.45           C  
ATOM   2493  CE2 TRP A1233     -25.805 -21.406  -9.768  1.00 28.26           C  
ATOM   2494  CE3 TRP A1233     -24.515 -22.163 -11.666  1.00 28.38           C  
ATOM   2495  NE1 TRP A1233     -25.576 -20.818  -8.553  1.00 24.14           N  
ATOM   2496  CZ2 TRP A1233     -27.000 -21.789 -10.368  1.00 42.02           C  
ATOM   2497  CZ3 TRP A1233     -25.702 -22.543 -12.258  1.00 35.66           C  
ATOM   2498  CH2 TRP A1233     -26.928 -22.353 -11.610  1.00 33.82           C  
ATOM   2499  N   CYS A1234     -19.605 -18.680 -10.066  1.00 20.49           N  
ATOM   2500  CA  CYS A1234     -18.157 -18.546 -10.064  1.00 21.56           C  
ATOM   2501  C   CYS A1234     -17.681 -17.503  -9.074  1.00 20.42           C  
ATOM   2502  O   CYS A1234     -18.462 -16.686  -8.595  1.00 19.80           O  
ATOM   2503  CB  CYS A1234     -17.668 -18.172 -11.470  1.00 19.56           C  
ATOM   2504  SG  CYS A1234     -18.217 -16.533 -12.015  1.00 22.95           S  
ATOM   2505  N   ASN A1235     -16.395 -17.556  -8.752  1.00 16.49           N  
ATOM   2506  CA  ASN A1235     -15.747 -16.483  -8.020  1.00 15.92           C  
ATOM   2507  C   ASN A1235     -14.770 -15.798  -8.965  1.00 16.01           C  
ATOM   2508  O   ASN A1235     -14.301 -16.419  -9.917  1.00 16.55           O  
ATOM   2509  CB  ASN A1235     -14.988 -17.029  -6.816  1.00 13.13           C  
ATOM   2510  CG  ASN A1235     -15.901 -17.718  -5.815  1.00 18.93           C  
ATOM   2511  ND2 ASN A1235     -15.302 -18.416  -4.851  1.00 19.15           N  
ATOM   2512  OD1 ASN A1235     -17.123 -17.601  -5.892  1.00 19.02           O  
ATOM   2513  N   ASN A1236     -14.467 -14.527  -8.715  1.00 15.58           N  
ATOM   2514  CA  ASN A1236     -13.411 -13.832  -9.463  1.00 15.10           C  
ATOM   2515  C   ASN A1236     -12.527 -13.134  -8.453  1.00 15.41           C  
ATOM   2516  O   ASN A1236     -13.003 -12.749  -7.381  1.00 15.64           O  
ATOM   2517  CB  ASN A1236     -13.985 -12.757 -10.410  1.00 15.58           C  
ATOM   2518  CG  ASN A1236     -14.841 -13.338 -11.520  1.00 17.75           C  
ATOM   2519  ND2 ASN A1236     -14.359 -13.237 -12.765  1.00 15.39           N  
ATOM   2520  OD1 ASN A1236     -15.932 -13.849 -11.271  1.00 21.07           O  
ATOM   2521  N   ILE A1237     -11.259 -12.933  -8.788  1.00 14.00           N  
ATOM   2522  CA  ILE A1237     -10.419 -12.033  -7.997  1.00 15.02           C  
ATOM   2523  C   ILE A1237      -9.875 -10.949  -8.909  1.00 15.52           C  
ATOM   2524  O   ILE A1237      -9.677 -11.173 -10.101  1.00 16.53           O  
ATOM   2525  CB  ILE A1237      -9.263 -12.784  -7.333  1.00 15.88           C  
ATOM   2526  CG1 ILE A1237      -8.466 -13.566  -8.384  1.00 16.49           C  
ATOM   2527  CG2 ILE A1237      -9.800 -13.743  -6.259  1.00 15.96           C  
ATOM   2528  CD1 ILE A1237      -7.237 -14.298  -7.779  1.00 18.38           C  
ATOM   2529  N   ALA A1238      -9.641  -9.758  -8.369  1.00 14.25           N  
ATOM   2530  CA  ALA A1238      -9.278  -8.645  -9.237  1.00 12.96           C  
ATOM   2531  C   ALA A1238      -8.665  -7.501  -8.435  1.00 14.63           C  
ATOM   2532  O   ALA A1238      -8.868  -7.396  -7.226  1.00 14.55           O  
ATOM   2533  CB  ALA A1238     -10.521  -8.146 -10.009  1.00 12.35           C  
ATOM   2534  N   TRP A1239      -7.899  -6.664  -9.123  1.00 13.11           N  
ATOM   2535  CA  TRP A1239      -7.246  -5.521  -8.504  1.00 15.92           C  
ATOM   2536  C   TRP A1239      -6.868  -4.578  -9.640  1.00 20.01           C  
ATOM   2537  O   TRP A1239      -7.115  -4.874 -10.805  1.00 16.26           O  
ATOM   2538  CB  TRP A1239      -6.002  -5.971  -7.726  1.00 14.06           C  
ATOM   2539  CG  TRP A1239      -5.025  -6.822  -8.541  1.00 13.55           C  
ATOM   2540  CD1 TRP A1239      -3.947  -6.381  -9.262  1.00 13.92           C  
ATOM   2541  CD2 TRP A1239      -5.049  -8.255  -8.691  1.00 16.91           C  
ATOM   2542  CE2 TRP A1239      -3.960  -8.612  -9.521  1.00 14.80           C  
ATOM   2543  CE3 TRP A1239      -5.887  -9.265  -8.206  1.00 13.95           C  
ATOM   2544  NE1 TRP A1239      -3.303  -7.454  -9.864  1.00 14.88           N  
ATOM   2545  CZ2 TRP A1239      -3.694  -9.937  -9.880  1.00 19.75           C  
ATOM   2546  CZ3 TRP A1239      -5.622 -10.585  -8.564  1.00 18.72           C  
ATOM   2547  CH2 TRP A1239      -4.530 -10.905  -9.387  1.00 20.68           C  
ATOM   2548  N   ASN A1240      -6.293  -3.432  -9.316  1.00 14.06           N  
ATOM   2549  CA  ASN A1240      -5.853  -2.518 -10.359  1.00 17.02           C  
ATOM   2550  C   ASN A1240      -4.348  -2.563 -10.487  1.00 15.79           C  
ATOM   2551  O   ASN A1240      -3.662  -2.989  -9.572  1.00 15.74           O  
ATOM   2552  CB  ASN A1240      -6.305  -1.092 -10.027  1.00 14.00           C  
ATOM   2553  CG  ASN A1240      -7.812  -0.909 -10.175  1.00 15.05           C  
ATOM   2554  ND2 ASN A1240      -8.301  -0.943 -11.417  1.00 19.58           N  
ATOM   2555  OD1 ASN A1240      -8.523  -0.728  -9.192  1.00 15.61           O  
ATOM   2556  N   VAL A1241      -3.834  -2.132 -11.634  1.00 14.45           N  
ATOM   2557  CA  VAL A1241      -2.404  -1.920 -11.789  1.00 13.12           C  
ATOM   2558  C   VAL A1241      -2.236  -0.646 -12.622  1.00 15.61           C  
ATOM   2559  O   VAL A1241      -3.127  -0.273 -13.377  1.00 14.33           O  
ATOM   2560  CB  VAL A1241      -1.677  -3.096 -12.504  1.00 17.16           C  
ATOM   2561  CG1 VAL A1241      -1.864  -4.425 -11.736  1.00 14.65           C  
ATOM   2562  CG2 VAL A1241      -2.159  -3.254 -13.924  1.00 22.18           C  
ATOM   2563  N   GLY A1242      -1.096   0.018 -12.482  1.00 13.75           N  
ATOM   2564  CA  GLY A1242      -0.843   1.231 -13.241  1.00 15.56           C  
ATOM   2565  C   GLY A1242       0.496   1.126 -13.927  1.00 18.72           C  
ATOM   2566  O   GLY A1242       1.531   1.299 -13.294  1.00 19.46           O  
ATOM   2567  N   PRO A1243       0.490   0.796 -15.226  1.00 18.61           N  
ATOM   2568  CA  PRO A1243       1.749   0.738 -15.963  1.00 18.56           C  
ATOM   2569  C   PRO A1243       2.455   2.074 -15.935  1.00 23.22           C  
ATOM   2570  O   PRO A1243       1.800   3.121 -15.865  1.00 17.61           O  
ATOM   2571  CB  PRO A1243       1.303   0.409 -17.392  1.00 23.41           C  
ATOM   2572  CG  PRO A1243       0.001  -0.343 -17.219  1.00 25.38           C  
ATOM   2573  CD  PRO A1243      -0.655   0.325 -16.025  1.00 16.40           C  
ATOM   2574  N   LEU A1244       3.780   2.029 -15.997  1.00 18.44           N  
ATOM   2575  CA  LEU A1244       4.599   3.236 -15.988  1.00 20.49           C  
ATOM   2576  C   LEU A1244       4.659   3.778 -17.416  1.00 22.62           C  
ATOM   2577  O   LEU A1244       5.669   3.634 -18.117  1.00 20.43           O  
ATOM   2578  CB  LEU A1244       5.995   2.908 -15.452  1.00 19.48           C  
ATOM   2579  CG  LEU A1244       7.006   4.055 -15.297  1.00 27.94           C  
ATOM   2580  CD1 LEU A1244       6.505   5.074 -14.284  1.00 24.52           C  
ATOM   2581  CD2 LEU A1244       8.366   3.503 -14.872  1.00 31.30           C  
ATOM   2582  N   THR A1245       3.556   4.379 -17.853  1.00 20.13           N  
ATOM   2583  CA  THR A1245       3.464   4.899 -19.214  1.00 19.81           C  
ATOM   2584  C   THR A1245       2.810   6.260 -19.215  1.00 20.51           C  
ATOM   2585  O   THR A1245       2.022   6.596 -18.333  1.00 18.09           O  
ATOM   2586  CB  THR A1245       2.630   3.991 -20.125  1.00 20.59           C  
ATOM   2587  CG2 THR A1245       3.224   2.578 -20.164  1.00 24.31           C  
ATOM   2588  OG1 THR A1245       1.277   3.946 -19.647  1.00 17.09           O  
ATOM   2589  N   ALA A1246       3.145   7.041 -20.223  1.00 17.26           N  
ATOM   2590  CA  ALA A1246       2.528   8.341 -20.398  1.00 22.73           C  
ATOM   2591  C   ALA A1246       1.011   8.186 -20.518  1.00 19.47           C  
ATOM   2592  O   ALA A1246       0.264   8.962 -19.938  1.00 19.11           O  
ATOM   2593  CB  ALA A1246       3.106   9.025 -21.641  1.00 22.07           C  
ATOM   2594  N  ACYS A1247       0.554   7.178 -21.260  0.45 18.20           N  
ATOM   2595  N  BCYS A1247       0.558   7.178 -21.260  0.55 18.09           N  
ATOM   2596  CA ACYS A1247      -0.882   7.003 -21.467  0.45 17.36           C  
ATOM   2597  CA BCYS A1247      -0.876   6.990 -21.457  0.55 17.27           C  
ATOM   2598  C  ACYS A1247      -1.624   6.767 -20.145  0.45 14.64           C  
ATOM   2599  C  BCYS A1247      -1.607   6.786 -20.131  0.55 14.47           C  
ATOM   2600  O  ACYS A1247      -2.680   7.344 -19.922  0.45 17.32           O  
ATOM   2601  O  BCYS A1247      -2.641   7.395 -19.895  0.55 17.12           O  
ATOM   2602  CB ACYS A1247      -1.176   5.858 -22.438  0.45 23.86           C  
ATOM   2603  CB BCYS A1247      -1.153   5.805 -22.374  0.55 23.35           C  
ATOM   2604  SG ACYS A1247      -2.951   5.601 -22.739  0.45 27.30           S  
ATOM   2605  SG BCYS A1247      -0.429   5.990 -24.004  0.55 37.56           S  
ATOM   2606  N   GLN A1248      -1.084   5.908 -19.284  1.00 13.63           N  
ATOM   2607  CA  GLN A1248      -1.737   5.624 -17.994  1.00 13.27           C  
ATOM   2608  C   GLN A1248      -1.736   6.873 -17.111  1.00 16.10           C  
ATOM   2609  O   GLN A1248      -2.737   7.213 -16.480  1.00 13.36           O  
ATOM   2610  CB  GLN A1248      -1.035   4.493 -17.235  1.00 14.66           C  
ATOM   2611  CG  GLN A1248      -1.571   4.292 -15.801  1.00 13.34           C  
ATOM   2612  CD  GLN A1248      -3.027   3.779 -15.770  1.00 18.02           C  
ATOM   2613  NE2 GLN A1248      -3.981   4.687 -15.934  1.00 16.03           N  
ATOM   2614  OE1 GLN A1248      -3.277   2.579 -15.598  1.00 17.28           O  
ATOM   2615  N   TYR A1249      -0.597   7.548 -17.048  1.00 16.64           N  
ATOM   2616  CA  TYR A1249      -0.481   8.711 -16.170  1.00 15.76           C  
ATOM   2617  C   TYR A1249      -1.403   9.820 -16.677  1.00 15.22           C  
ATOM   2618  O   TYR A1249      -2.122  10.463 -15.901  1.00 14.72           O  
ATOM   2619  CB  TYR A1249       0.973   9.206 -16.085  1.00 15.15           C  
ATOM   2620  CG  TYR A1249       1.151  10.339 -15.088  1.00 18.89           C  
ATOM   2621  CD1 TYR A1249       1.170  10.094 -13.713  1.00 20.41           C  
ATOM   2622  CD2 TYR A1249       1.279  11.657 -15.521  1.00 17.75           C  
ATOM   2623  CE1 TYR A1249       1.324  11.139 -12.793  1.00 14.51           C  
ATOM   2624  CE2 TYR A1249       1.441  12.702 -14.614  1.00 17.12           C  
ATOM   2625  CZ  TYR A1249       1.467  12.439 -13.258  1.00 15.40           C  
ATOM   2626  OH  TYR A1249       1.624  13.502 -12.382  1.00 15.24           O  
ATOM   2627  N   LYS A1250      -1.425  10.024 -17.991  1.00 13.83           N  
ATOM   2628  CA  LYS A1250      -2.269  11.084 -18.561  1.00 13.65           C  
ATOM   2629  C   LYS A1250      -3.734  10.836 -18.209  1.00 17.58           C  
ATOM   2630  O   LYS A1250      -4.435  11.745 -17.768  1.00 14.76           O  
ATOM   2631  CB  LYS A1250      -2.097  11.146 -20.084  1.00 14.52           C  
ATOM   2632  CG  LYS A1250      -2.980  12.180 -20.764  1.00 23.40           C  
ATOM   2633  CD  LYS A1250      -2.642  12.260 -22.265  1.00 29.10           C  
ATOM   2634  CE  LYS A1250      -3.515  13.271 -22.994  1.00 33.91           C  
ATOM   2635  NZ  LYS A1250      -3.100  13.387 -24.418  1.00 45.11           N1+
ATOM   2636  N   LEU A1251      -4.203   9.601 -18.414  1.00 15.91           N  
ATOM   2637  CA  LEU A1251      -5.613   9.291 -18.208  1.00 16.34           C  
ATOM   2638  C   LEU A1251      -5.975   9.377 -16.723  1.00 16.18           C  
ATOM   2639  O   LEU A1251      -7.100   9.742 -16.376  1.00 15.66           O  
ATOM   2640  CB  LEU A1251      -5.944   7.903 -18.746  1.00 13.19           C  
ATOM   2641  CG  LEU A1251      -6.086   7.837 -20.271  1.00 16.83           C  
ATOM   2642  CD1 LEU A1251      -6.121   6.386 -20.749  1.00 20.78           C  
ATOM   2643  CD2 LEU A1251      -7.347   8.594 -20.678  1.00 23.60           C  
ATOM   2644  N   ALA A1252      -5.031   9.042 -15.849  1.00 14.57           N  
ATOM   2645  CA  ALA A1252      -5.302   9.101 -14.405  1.00 13.44           C  
ATOM   2646  C   ALA A1252      -5.433  10.557 -13.968  1.00 16.16           C  
ATOM   2647  O   ALA A1252      -6.287  10.900 -13.145  1.00 16.59           O  
ATOM   2648  CB  ALA A1252      -4.194   8.406 -13.592  1.00 14.64           C  
ATOM   2649  N   VAL A1253      -4.569  11.413 -14.501  1.00 14.91           N  
ATOM   2650  CA  VAL A1253      -4.616  12.827 -14.149  1.00 15.24           C  
ATOM   2651  C   VAL A1253      -5.880  13.466 -14.731  1.00 15.29           C  
ATOM   2652  O   VAL A1253      -6.543  14.256 -14.062  1.00 17.38           O  
ATOM   2653  CB  VAL A1253      -3.349  13.566 -14.648  1.00 17.69           C  
ATOM   2654  CG1 VAL A1253      -3.528  15.088 -14.561  1.00 21.33           C  
ATOM   2655  CG2 VAL A1253      -2.142  13.101 -13.838  1.00 17.12           C  
ATOM   2656  N   GLU A1254      -6.208  13.142 -15.982  1.00 15.80           N  
ATOM   2657  CA  GLU A1254      -7.424  13.685 -16.583  1.00 15.55           C  
ATOM   2658  C   GLU A1254      -8.639  13.367 -15.712  1.00 23.03           C  
ATOM   2659  O   GLU A1254      -9.461  14.235 -15.444  1.00 18.99           O  
ATOM   2660  CB  GLU A1254      -7.643  13.115 -17.979  1.00 17.80           C  
ATOM   2661  CG  GLU A1254      -6.695  13.690 -19.015  1.00 24.87           C  
ATOM   2662  CD  GLU A1254      -6.929  13.107 -20.402  1.00 31.98           C  
ATOM   2663  OE1 GLU A1254      -7.778  12.188 -20.549  1.00 31.88           O  
ATOM   2664  OE2 GLU A1254      -6.263  13.581 -21.342  1.00 34.61           O1-
ATOM   2665  N   ARG A1255      -8.759  12.115 -15.281  1.00 17.13           N  
ATOM   2666  CA  ARG A1255      -9.941  11.709 -14.530  1.00 15.12           C  
ATOM   2667  C   ARG A1255      -9.926  12.381 -13.158  1.00 16.93           C  
ATOM   2668  O   ARG A1255     -10.971  12.769 -12.649  1.00 19.14           O  
ATOM   2669  CB  ARG A1255     -10.010  10.178 -14.409  1.00 15.10           C  
ATOM   2670  CG  ARG A1255     -11.185   9.636 -13.566  1.00 15.14           C  
ATOM   2671  CD  ARG A1255     -12.538  10.260 -13.941  1.00 20.23           C  
ATOM   2672  NE  ARG A1255     -12.809  10.317 -15.389  1.00 15.89           N  
ATOM   2673  CZ  ARG A1255     -13.385   9.352 -16.103  1.00 18.56           C  
ATOM   2674  NH1 ARG A1255     -13.742   8.200 -15.525  1.00 16.39           N1+
ATOM   2675  NH2 ARG A1255     -13.595   9.540 -17.411  1.00 17.06           N  
ATOM   2676  N   TYR A1256      -8.736  12.535 -12.572  1.00 16.56           N  
ATOM   2677  CA  TYR A1256      -8.586  13.247 -11.304  1.00 17.32           C  
ATOM   2678  C   TYR A1256      -9.140  14.667 -11.435  1.00 16.90           C  
ATOM   2679  O   TYR A1256      -9.836  15.166 -10.542  1.00 19.86           O  
ATOM   2680  CB  TYR A1256      -7.098  13.282 -10.931  1.00 18.36           C  
ATOM   2681  CG  TYR A1256      -6.711  13.978  -9.634  1.00 20.15           C  
ATOM   2682  CD1 TYR A1256      -6.699  13.282  -8.429  1.00 15.44           C  
ATOM   2683  CD2 TYR A1256      -6.253  15.290  -9.635  1.00 19.04           C  
ATOM   2684  CE1 TYR A1256      -6.301  13.891  -7.241  1.00 18.55           C  
ATOM   2685  CE2 TYR A1256      -5.850  15.913  -8.451  1.00 23.43           C  
ATOM   2686  CZ  TYR A1256      -5.879  15.204  -7.259  1.00 16.77           C  
ATOM   2687  OH  TYR A1256      -5.477  15.806  -6.085  1.00 18.02           O  
ATOM   2688  N   GLU A1257      -8.833  15.326 -12.545  1.00 17.53           N  
ATOM   2689  CA  GLU A1257      -9.289  16.700 -12.733  1.00 17.80           C  
ATOM   2690  C   GLU A1257     -10.794  16.739 -13.014  1.00 21.22           C  
ATOM   2691  O   GLU A1257     -11.503  17.616 -12.528  1.00 20.47           O  
ATOM   2692  CB  GLU A1257      -8.499  17.384 -13.859  1.00 17.54           C  
ATOM   2693  CG  GLU A1257      -7.031  17.644 -13.504  1.00 22.08           C  
ATOM   2694  CD  GLU A1257      -6.858  18.524 -12.260  1.00 38.61           C  
ATOM   2695  OE1 GLU A1257      -7.737  19.373 -11.983  1.00 36.88           O  
ATOM   2696  OE2 GLU A1257      -5.841  18.362 -11.548  1.00 35.84           O1-
ATOM   2697  N   TRP A1258     -11.284  15.786 -13.800  1.00 18.11           N  
ATOM   2698  CA  TRP A1258     -12.711  15.725 -14.114  1.00 16.83           C  
ATOM   2699  C   TRP A1258     -13.503  15.418 -12.840  1.00 17.12           C  
ATOM   2700  O   TRP A1258     -14.560  16.000 -12.599  1.00 22.85           O  
ATOM   2701  CB  TRP A1258     -12.958  14.653 -15.191  1.00 16.23           C  
ATOM   2702  CG  TRP A1258     -14.404  14.427 -15.554  1.00 20.17           C  
ATOM   2703  CD1 TRP A1258     -15.124  13.275 -15.376  1.00 18.03           C  
ATOM   2704  CD2 TRP A1258     -15.292  15.360 -16.178  1.00 19.96           C  
ATOM   2705  CE2 TRP A1258     -16.538  14.712 -16.340  1.00 21.96           C  
ATOM   2706  CE3 TRP A1258     -15.161  16.687 -16.606  1.00 29.78           C  
ATOM   2707  NE1 TRP A1258     -16.411  13.441 -15.843  1.00 18.05           N  
ATOM   2708  CZ2 TRP A1258     -17.636  15.342 -16.915  1.00 29.46           C  
ATOM   2709  CZ3 TRP A1258     -16.255  17.309 -17.176  1.00 32.64           C  
ATOM   2710  CH2 TRP A1258     -17.475  16.638 -17.327  1.00 34.37           C  
ATOM   2711  N   ASN A1259     -12.967  14.530 -12.004  1.00 14.81           N  
ATOM   2712  CA  ASN A1259     -13.589  14.193 -10.721  1.00 19.14           C  
ATOM   2713  C   ASN A1259     -13.777  15.443  -9.856  1.00 22.23           C  
ATOM   2714  O   ASN A1259     -14.835  15.651  -9.263  1.00 22.32           O  
ATOM   2715  CB  ASN A1259     -12.739  13.171  -9.947  1.00 19.08           C  
ATOM   2716  CG  ASN A1259     -12.965  11.729 -10.406  1.00 17.18           C  
ATOM   2717  ND2 ASN A1259     -12.087  10.830  -9.978  1.00 17.46           N  
ATOM   2718  OD1 ASN A1259     -13.927  11.428 -11.101  1.00 19.71           O  
ATOM   2719  N   LYS A1260     -12.744  16.273  -9.781  1.00 21.75           N  
ATOM   2720  CA  LYS A1260     -12.850  17.531  -9.036  1.00 25.86           C  
ATOM   2721  C   LYS A1260     -14.050  18.339  -9.519  1.00 30.86           C  
ATOM   2722  O   LYS A1260     -14.835  18.855  -8.724  1.00 25.28           O  
ATOM   2723  CB  LYS A1260     -11.610  18.396  -9.229  1.00 25.67           C  
ATOM   2724  CG  LYS A1260     -10.354  17.952  -8.529  1.00 33.31           C  
ATOM   2725  CD  LYS A1260      -9.428  19.166  -8.350  1.00 40.43           C  
ATOM   2726  CE  LYS A1260      -8.076  18.771  -7.778  1.00 44.76           C  
ATOM   2727  NZ  LYS A1260      -7.256  19.970  -7.427  1.00 57.26           N1+
ATOM   2728  N   LEU A1261     -14.188  18.460 -10.833  1.00 27.65           N  
ATOM   2729  CA  LEU A1261     -15.256  19.272 -11.389  1.00 27.38           C  
ATOM   2730  C   LEU A1261     -16.607  18.667 -11.055  1.00 33.11           C  
ATOM   2731  O   LEU A1261     -17.591  19.385 -10.894  1.00 29.60           O  
ATOM   2732  CB  LEU A1261     -15.108  19.390 -12.899  1.00 29.63           C  
ATOM   2733  CG  LEU A1261     -15.463  20.752 -13.467  1.00 54.01           C  
ATOM   2734  CD1 LEU A1261     -14.448  21.790 -12.994  1.00 55.57           C  
ATOM   2735  CD2 LEU A1261     -15.506  20.659 -14.981  1.00 51.75           C  
ATOM   2736  N   GLN A1262     -16.649  17.344 -10.937  1.00 25.60           N  
ATOM   2737  CA  GLN A1262     -17.899  16.638 -10.675  1.00 26.82           C  
ATOM   2738  C   GLN A1262     -18.165  16.394  -9.186  1.00 25.78           C  
ATOM   2739  O   GLN A1262     -19.151  15.754  -8.837  1.00 34.69           O  
ATOM   2740  CB  GLN A1262     -17.889  15.297 -11.414  1.00 26.24           C  
ATOM   2741  CG  GLN A1262     -17.793  15.466 -12.916  1.00 27.79           C  
ATOM   2742  CD  GLN A1262     -18.848  16.426 -13.434  1.00 38.94           C  
ATOM   2743  NE2 GLN A1262     -18.435  17.386 -14.253  1.00 28.26           N  
ATOM   2744  OE1 GLN A1262     -20.018  16.315 -13.085  1.00 37.71           O  
ATOM   2745  N   SER A1263     -17.282  16.886  -8.322  1.00 23.34           N  
ATOM   2746  CA  SER A1263     -17.364  16.614  -6.884  1.00 38.21           C  
ATOM   2747  C   SER A1263     -17.360  15.117  -6.559  1.00 37.35           C  
ATOM   2748  O   SER A1263     -18.060  14.671  -5.654  1.00 39.19           O  
ATOM   2749  CB  SER A1263     -18.617  17.262  -6.290  1.00 44.67           C  
ATOM   2750  OG  SER A1263     -18.663  18.636  -6.622  1.00 43.02           O  
ATOM   2751  N   VAL A1264     -16.567  14.350  -7.297  1.00 24.58           N  
ATOM   2752  CA  VAL A1264     -16.438  12.913  -7.071  1.00 23.56           C  
ATOM   2753  C   VAL A1264     -15.054  12.629  -6.511  1.00 21.69           C  
ATOM   2754  O   VAL A1264     -14.062  13.160  -6.995  1.00 21.52           O  
ATOM   2755  CB  VAL A1264     -16.644  12.132  -8.395  1.00 25.17           C  
ATOM   2756  CG1 VAL A1264     -16.247  10.662  -8.238  1.00 24.81           C  
ATOM   2757  CG2 VAL A1264     -18.102  12.274  -8.864  1.00 28.95           C  
ATOM   2758  N   LYS A1265     -14.974  11.800  -5.482  1.00 18.51           N  
ATOM   2759  CA  LYS A1265     -13.690  11.550  -4.846  1.00 18.01           C  
ATOM   2760  C   LYS A1265     -12.777  10.699  -5.726  1.00 22.20           C  
ATOM   2761  O   LYS A1265     -13.187   9.643  -6.200  1.00 22.65           O  
ATOM   2762  CB  LYS A1265     -13.897  10.841  -3.512  1.00 25.06           C  
ATOM   2763  CG  LYS A1265     -12.595  10.485  -2.815  1.00 25.78           C  
ATOM   2764  CD  LYS A1265     -12.844   9.948  -1.403  1.00 28.93           C  
ATOM   2765  CE  LYS A1265     -11.534   9.557  -0.727  1.00 28.89           C  
ATOM   2766  NZ  LYS A1265     -11.701   9.138   0.708  1.00 26.28           N1+
ATOM   2767  N   SER A1266     -11.541  11.151  -5.933  1.00 18.52           N  
ATOM   2768  CA  SER A1266     -10.508  10.314  -6.551  1.00 17.90           C  
ATOM   2769  C   SER A1266      -9.852   9.465  -5.469  1.00 18.55           C  
ATOM   2770  O   SER A1266      -9.168  10.010  -4.592  1.00 21.10           O  
ATOM   2771  CB  SER A1266      -9.417  11.185  -7.194  1.00 19.50           C  
ATOM   2772  OG  SER A1266      -9.877  11.866  -8.354  1.00 17.90           O  
ATOM   2773  N   ILE A1267     -10.039   8.146  -5.490  1.00 17.83           N  
ATOM   2774  CA  ILE A1267      -9.470   7.333  -4.403  1.00 19.00           C  
ATOM   2775  C   ILE A1267      -7.982   7.058  -4.630  1.00 19.70           C  
ATOM   2776  O   ILE A1267      -7.294   6.563  -3.731  1.00 21.43           O  
ATOM   2777  CB  ILE A1267     -10.238   6.005  -4.131  1.00 20.36           C  
ATOM   2778  CG1 ILE A1267     -10.246   5.097  -5.358  1.00 18.06           C  
ATOM   2779  CG2 ILE A1267     -11.674   6.300  -3.633  1.00 22.67           C  
ATOM   2780  CD1 ILE A1267     -10.772   3.688  -5.039  1.00 20.42           C  
ATOM   2781  N   VAL A1268      -7.485   7.376  -5.824  1.00 17.72           N  
ATOM   2782  CA  VAL A1268      -6.047   7.473  -6.015  1.00 14.99           C  
ATOM   2783  C   VAL A1268      -5.665   8.951  -5.874  1.00 17.97           C  
ATOM   2784  O   VAL A1268      -6.057   9.782  -6.702  1.00 18.80           O  
ATOM   2785  CB  VAL A1268      -5.571   6.992  -7.405  1.00 16.07           C  
ATOM   2786  CG1 VAL A1268      -4.054   6.972  -7.413  1.00 14.34           C  
ATOM   2787  CG2 VAL A1268      -6.122   5.587  -7.727  1.00 16.34           C  
ATOM   2788  N   PRO A1269      -4.910   9.281  -4.821  1.00 20.44           N  
ATOM   2789  CA  PRO A1269      -4.527  10.674  -4.554  1.00 15.97           C  
ATOM   2790  C   PRO A1269      -3.389  11.055  -5.486  1.00 14.96           C  
ATOM   2791  O   PRO A1269      -2.215  10.852  -5.158  1.00 19.01           O  
ATOM   2792  CB  PRO A1269      -4.082  10.634  -3.093  1.00 15.86           C  
ATOM   2793  CG  PRO A1269      -3.526   9.230  -2.911  1.00 21.97           C  
ATOM   2794  CD  PRO A1269      -4.303   8.337  -3.863  1.00 23.09           C  
ATOM   2795  N   MET A1270      -3.734  11.572  -6.659  1.00 16.68           N  
ATOM   2796  CA  MET A1270      -2.749  11.716  -7.729  1.00 16.42           C  
ATOM   2797  C   MET A1270      -1.623  12.706  -7.396  1.00 18.49           C  
ATOM   2798  O   MET A1270      -0.533  12.598  -7.943  1.00 16.94           O  
ATOM   2799  CB  MET A1270      -3.417  12.114  -9.052  1.00 16.32           C  
ATOM   2800  CG  MET A1270      -4.217  10.990  -9.718  1.00 17.21           C  
ATOM   2801  SD  MET A1270      -3.258   9.476  -9.986  1.00 16.28           S  
ATOM   2802  CE  MET A1270      -1.926  10.023 -11.045  1.00 19.26           C  
ATOM   2803  N   VAL A1271      -1.864  13.676  -6.526  1.00 18.32           N  
ATOM   2804  CA  VAL A1271      -0.770  14.578  -6.165  1.00 18.92           C  
ATOM   2805  C   VAL A1271       0.228  13.839  -5.260  1.00 17.60           C  
ATOM   2806  O   VAL A1271       1.413  13.756  -5.570  1.00 17.72           O  
ATOM   2807  CB  VAL A1271      -1.269  15.889  -5.515  1.00 16.84           C  
ATOM   2808  CG1 VAL A1271      -0.079  16.763  -5.091  1.00 17.69           C  
ATOM   2809  CG2 VAL A1271      -2.176  16.651  -6.510  1.00 19.32           C  
ATOM   2810  N   HIS A1272      -0.266  13.304  -4.153  1.00 17.01           N  
ATOM   2811  CA  HIS A1272       0.522  12.471  -3.245  1.00 17.52           C  
ATOM   2812  C   HIS A1272       1.327  11.438  -4.039  1.00 21.66           C  
ATOM   2813  O   HIS A1272       2.541  11.306  -3.862  1.00 19.37           O  
ATOM   2814  CB  HIS A1272      -0.434  11.779  -2.271  1.00 20.00           C  
ATOM   2815  CG  HIS A1272       0.209  10.757  -1.381  1.00 30.93           C  
ATOM   2816  CD2 HIS A1272       0.382   9.420  -1.535  1.00 23.17           C  
ATOM   2817  ND1 HIS A1272       0.720  11.067  -0.139  1.00 37.11           N  
ATOM   2818  CE1 HIS A1272       1.199   9.973   0.426  1.00 35.34           C  
ATOM   2819  NE2 HIS A1272       1.005   8.960  -0.397  1.00 26.52           N  
ATOM   2820  N   LEU A1273       0.652  10.737  -4.943  1.00 18.79           N  
ATOM   2821  CA  LEU A1273       1.295   9.692  -5.748  1.00 15.91           C  
ATOM   2822  C   LEU A1273       2.390  10.240  -6.656  1.00 15.71           C  
ATOM   2823  O   LEU A1273       3.449   9.629  -6.792  1.00 16.56           O  
ATOM   2824  CB  LEU A1273       0.252   8.931  -6.577  1.00 17.23           C  
ATOM   2825  CG  LEU A1273       0.818   7.951  -7.617  1.00 17.06           C  
ATOM   2826  CD1 LEU A1273       1.689   6.894  -6.937  1.00 16.86           C  
ATOM   2827  CD2 LEU A1273      -0.326   7.282  -8.405  1.00 19.55           C  
ATOM   2828  N   SER A1274       2.150  11.395  -7.269  1.00 17.08           N  
ATOM   2829  CA  SER A1274       3.107  11.936  -8.225  1.00 19.27           C  
ATOM   2830  C   SER A1274       4.408  12.284  -7.513  1.00 21.69           C  
ATOM   2831  O   SER A1274       5.499  12.055  -8.048  1.00 18.57           O  
ATOM   2832  CB  SER A1274       2.528  13.162  -8.945  1.00 18.30           C  
ATOM   2833  OG  SER A1274       1.471  12.771  -9.805  1.00 18.78           O  
ATOM   2834  N   TRP A1275       4.288  12.831  -6.305  1.00 17.80           N  
ATOM   2835  CA  TRP A1275       5.463  13.167  -5.512  1.00 18.84           C  
ATOM   2836  C   TRP A1275       6.242  11.907  -5.112  1.00 19.44           C  
ATOM   2837  O   TRP A1275       7.471  11.916  -5.156  1.00 20.10           O  
ATOM   2838  CB  TRP A1275       5.096  14.048  -4.304  1.00 18.86           C  
ATOM   2839  CG  TRP A1275       4.831  15.472  -4.740  1.00 17.48           C  
ATOM   2840  CD1 TRP A1275       3.627  16.015  -5.093  1.00 21.72           C  
ATOM   2841  CD2 TRP A1275       5.805  16.520  -4.903  1.00 18.40           C  
ATOM   2842  CE2 TRP A1275       5.117  17.667  -5.360  1.00 19.56           C  
ATOM   2843  CE3 TRP A1275       7.190  16.595  -4.709  1.00 21.94           C  
ATOM   2844  NE1 TRP A1275       3.790  17.337  -5.471  1.00 18.72           N  
ATOM   2845  CZ2 TRP A1275       5.765  18.880  -5.616  1.00 21.14           C  
ATOM   2846  CZ3 TRP A1275       7.836  17.802  -4.969  1.00 23.77           C  
ATOM   2847  CH2 TRP A1275       7.120  18.927  -5.412  1.00 25.27           C  
ATOM   2848  N   ASN A1276       5.544  10.827  -4.750  1.00 21.00           N  
ATOM   2849  CA  ASN A1276       6.223   9.549  -4.477  1.00 21.18           C  
ATOM   2850  C   ASN A1276       6.903   8.968  -5.707  1.00 23.44           C  
ATOM   2851  O   ASN A1276       8.016   8.442  -5.619  1.00 20.54           O  
ATOM   2852  CB  ASN A1276       5.254   8.504  -3.898  1.00 16.84           C  
ATOM   2853  CG  ASN A1276       5.064   8.661  -2.404  1.00 27.90           C  
ATOM   2854  ND2 ASN A1276       4.044   8.007  -1.865  1.00 24.11           N  
ATOM   2855  OD1 ASN A1276       5.834   9.357  -1.741  1.00 26.75           O  
ATOM   2856  N   MET A1277       6.230   9.044  -6.853  1.00 18.21           N  
ATOM   2857  CA  MET A1277       6.844   8.641  -8.110  1.00 18.30           C  
ATOM   2858  C   MET A1277       8.130   9.417  -8.314  1.00 21.75           C  
ATOM   2859  O   MET A1277       9.132   8.851  -8.722  1.00 21.60           O  
ATOM   2860  CB  MET A1277       5.898   8.883  -9.300  1.00 16.93           C  
ATOM   2861  CG  MET A1277       4.700   7.940  -9.317  1.00 20.11           C  
ATOM   2862  SD  MET A1277       3.392   8.445 -10.452  1.00 21.30           S  
ATOM   2863  CE  MET A1277       4.284   8.499 -12.009  1.00 16.93           C  
ATOM   2864  N   ALA A1278       8.105  10.714  -8.018  1.00 17.59           N  
ATOM   2865  CA  ALA A1278       9.286  11.548  -8.210  1.00 22.88           C  
ATOM   2866  C   ALA A1278      10.398  11.141  -7.243  1.00 25.62           C  
ATOM   2867  O   ALA A1278      11.572  11.251  -7.573  1.00 23.48           O  
ATOM   2868  CB  ALA A1278       8.943  13.022  -8.043  1.00 22.56           C  
ATOM   2869  N  AARG A1279      10.030  10.672  -6.055  0.56 24.90           N  
ATOM   2870  N  BARG A1279      10.017  10.661  -6.062  0.44 25.50           N  
ATOM   2871  CA AARG A1279      11.028  10.213  -5.093  0.56 26.49           C  
ATOM   2872  CA BARG A1279      10.991  10.218  -5.068  0.44 26.93           C  
ATOM   2873  C  AARG A1279      11.651   8.896  -5.533  0.56 31.08           C  
ATOM   2874  C  BARG A1279      11.616   8.876  -5.447  0.44 31.17           C  
ATOM   2875  O  AARG A1279      12.861   8.698  -5.406  0.56 31.34           O  
ATOM   2876  O  BARG A1279      12.802   8.646  -5.200  0.44 28.03           O  
ATOM   2877  CB AARG A1279      10.402  10.010  -3.713  0.56 24.86           C  
ATOM   2878  CB BARG A1279      10.337  10.088  -3.686  0.44 26.28           C  
ATOM   2879  CG AARG A1279      10.018  11.276  -2.998  0.56 28.62           C  
ATOM   2880  CG BARG A1279       9.812  11.391  -3.113  0.44 28.92           C  
ATOM   2881  CD AARG A1279       9.475  10.964  -1.608  0.56 32.01           C  
ATOM   2882  CD BARG A1279       9.373  11.242  -1.655  0.44 33.57           C  
ATOM   2883  NE AARG A1279       8.792  12.117  -1.032  0.56 31.02           N  
ATOM   2884  NE BARG A1279       8.903  12.515  -1.106  0.44 31.19           N  
ATOM   2885  CZ AARG A1279       9.378  13.042  -0.281  0.56 26.99           C  
ATOM   2886  CZ BARG A1279       7.627  12.877  -1.022  0.44 32.05           C  
ATOM   2887  NH1AARG A1279      10.673  12.959   0.007  0.56 26.70           N1+
ATOM   2888  NH1BARG A1279       6.662  12.060  -1.426  0.44 17.06           N1+
ATOM   2889  NH2AARG A1279       8.658  14.054   0.185  0.56 26.45           N  
ATOM   2890  NH2BARG A1279       7.312  14.060  -0.516  0.44 37.00           N  
ATOM   2891  N   ASN A1280      10.815   8.002  -6.053  1.00 25.66           N  
ATOM   2892  CA  ASN A1280      11.186   6.591  -6.222  1.00 31.10           C  
ATOM   2893  C   ASN A1280      11.607   6.111  -7.609  1.00 30.58           C  
ATOM   2894  O   ASN A1280      12.273   5.083  -7.721  1.00 26.35           O  
ATOM   2895  CB  ASN A1280      10.008   5.702  -5.789  1.00 28.79           C  
ATOM   2896  CG  ASN A1280       9.566   5.966  -4.362  1.00 33.96           C  
ATOM   2897  ND2 ASN A1280       8.335   5.571  -4.031  1.00 33.57           N  
ATOM   2898  OD1 ASN A1280      10.325   6.506  -3.563  1.00 31.19           O  
ATOM   2899  N   ILE A1281      11.203   6.813  -8.662  1.00 22.02           N  
ATOM   2900  CA  ILE A1281      11.259   6.227 -10.000  1.00 19.79           C  
ATOM   2901  C   ILE A1281      12.109   7.064 -10.921  1.00 27.89           C  
ATOM   2902  O   ILE A1281      11.917   8.270 -11.028  1.00 23.73           O  
ATOM   2903  CB  ILE A1281       9.857   6.114 -10.611  1.00 22.89           C  
ATOM   2904  CG1 ILE A1281       8.940   5.332  -9.673  1.00 22.98           C  
ATOM   2905  CG2 ILE A1281       9.914   5.442 -12.001  1.00 23.16           C  
ATOM   2906  CD1 ILE A1281       7.504   5.205 -10.202  1.00 22.18           C  
ATOM   2907  N   LYS A1282      13.054   6.423 -11.591  1.00 25.40           N  
ATOM   2908  CA  LYS A1282      13.830   7.121 -12.602  1.00 27.74           C  
ATOM   2909  C   LYS A1282      13.123   6.955 -13.942  1.00 29.71           C  
ATOM   2910  O   LYS A1282      12.983   5.848 -14.463  1.00 29.68           O  
ATOM   2911  CB  LYS A1282      15.275   6.627 -12.595  1.00 31.78           C  
ATOM   2912  CG  LYS A1282      15.957   6.988 -11.278  1.00 41.28           C  
ATOM   2913  CD  LYS A1282      17.425   6.625 -11.221  1.00 59.13           C  
ATOM   2914  CE  LYS A1282      18.068   7.181  -9.951  1.00 63.90           C  
ATOM   2915  NZ  LYS A1282      17.969   8.669  -9.854  1.00 64.62           N1+
ATOM   2916  N   VAL A1283      12.623   8.073 -14.462  1.00 24.12           N  
ATOM   2917  CA  VAL A1283      11.746   8.069 -15.624  1.00 27.69           C  
ATOM   2918  C   VAL A1283      12.552   8.438 -16.856  1.00 25.69           C  
ATOM   2919  O   VAL A1283      13.134   9.521 -16.916  1.00 23.70           O  
ATOM   2920  CB  VAL A1283      10.577   9.079 -15.442  1.00 24.76           C  
ATOM   2921  CG1 VAL A1283       9.681   9.107 -16.679  1.00 24.81           C  
ATOM   2922  CG2 VAL A1283       9.759   8.718 -14.189  1.00 21.86           C  
ATOM   2923  N   SER A1284      12.591   7.540 -17.832  1.00 24.86           N  
ATOM   2924  CA  SER A1284      13.411   7.750 -19.025  1.00 26.53           C  
ATOM   2925  C   SER A1284      12.583   8.169 -20.234  1.00 28.90           C  
ATOM   2926  O   SER A1284      13.133   8.637 -21.226  1.00 28.71           O  
ATOM   2927  CB  SER A1284      14.197   6.476 -19.365  1.00 26.52           C  
ATOM   2928  OG  SER A1284      13.311   5.408 -19.644  1.00 30.77           O  
ATOM   2929  N   ASP A1285      11.267   7.994 -20.177  1.00 24.72           N  
ATOM   2930  CA  ASP A1285      10.435   8.423 -21.302  1.00 27.17           C  
ATOM   2931  C   ASP A1285      10.169   9.918 -21.226  1.00 26.60           C  
ATOM   2932  O   ASP A1285       9.561  10.380 -20.275  1.00 27.00           O  
ATOM   2933  CB  ASP A1285       9.091   7.709 -21.338  1.00 28.92           C  
ATOM   2934  CG  ASP A1285       8.216   8.216 -22.467  1.00 33.48           C  
ATOM   2935  OD1 ASP A1285       8.713   8.286 -23.615  1.00 35.72           O  
ATOM   2936  OD2 ASP A1285       7.054   8.586 -22.215  1.00 26.35           O1-
ATOM   2937  N   PRO A1286      10.598  10.679 -22.241  1.00 26.85           N  
ATOM   2938  CA  PRO A1286      10.416  12.127 -22.101  1.00 22.12           C  
ATOM   2939  C   PRO A1286       8.960  12.557 -21.902  1.00 25.51           C  
ATOM   2940  O   PRO A1286       8.726  13.470 -21.119  1.00 23.69           O  
ATOM   2941  CB  PRO A1286      10.959  12.680 -23.424  1.00 24.70           C  
ATOM   2942  CG  PRO A1286      11.940  11.638 -23.886  1.00 32.17           C  
ATOM   2943  CD  PRO A1286      11.321  10.330 -23.479  1.00 25.70           C  
ATOM   2944  N   LYS A1287       8.004  11.943 -22.591  1.00 20.18           N  
ATOM   2945  CA  LYS A1287       6.625  12.410 -22.478  1.00 23.43           C  
ATOM   2946  C   LYS A1287       6.131  12.201 -21.056  1.00 23.49           C  
ATOM   2947  O   LYS A1287       5.538  13.101 -20.457  1.00 19.34           O  
ATOM   2948  CB  LYS A1287       5.693  11.719 -23.482  1.00 26.50           C  
ATOM   2949  CG  LYS A1287       4.210  12.063 -23.281  1.00 30.58           C  
ATOM   2950  CD  LYS A1287       3.351  11.813 -24.537  1.00 58.95           C  
ATOM   2951  CE  LYS A1287       2.587  10.483 -24.492  1.00 72.59           C  
ATOM   2952  NZ  LYS A1287       1.118  10.627 -24.201  1.00 68.55           N1+
ATOM   2953  N   LEU A1288       6.387  11.018 -20.503  1.00 16.77           N  
ATOM   2954  CA  LEU A1288       5.914  10.730 -19.157  1.00 19.01           C  
ATOM   2955  C   LEU A1288       6.648  11.615 -18.155  1.00 18.89           C  
ATOM   2956  O   LEU A1288       6.046  12.134 -17.223  1.00 17.07           O  
ATOM   2957  CB  LEU A1288       6.122   9.248 -18.822  1.00 18.09           C  
ATOM   2958  CG  LEU A1288       5.766   8.813 -17.398  1.00 20.01           C  
ATOM   2959  CD1 LEU A1288       4.326   9.149 -17.090  1.00 15.87           C  
ATOM   2960  CD2 LEU A1288       6.012   7.295 -17.243  1.00 20.35           C  
ATOM   2961  N   PHE A1289       7.953  11.771 -18.338  1.00 18.75           N  
ATOM   2962  CA  PHE A1289       8.730  12.632 -17.461  1.00 17.15           C  
ATOM   2963  C   PHE A1289       8.136  14.044 -17.419  1.00 19.48           C  
ATOM   2964  O   PHE A1289       7.965  14.616 -16.342  1.00 19.97           O  
ATOM   2965  CB  PHE A1289      10.184  12.729 -17.914  1.00 18.36           C  
ATOM   2966  CG  PHE A1289      10.947  13.807 -17.192  1.00 20.29           C  
ATOM   2967  CD1 PHE A1289      11.414  13.591 -15.908  1.00 21.64           C  
ATOM   2968  CD2 PHE A1289      11.137  15.051 -17.775  1.00 26.88           C  
ATOM   2969  CE1 PHE A1289      12.089  14.583 -15.222  1.00 26.23           C  
ATOM   2970  CE2 PHE A1289      11.816  16.055 -17.094  1.00 30.18           C  
ATOM   2971  CZ  PHE A1289      12.289  15.816 -15.810  1.00 24.94           C  
ATOM   2972  N   GLU A1290       7.825  14.603 -18.586  1.00 18.68           N  
ATOM   2973  CA  GLU A1290       7.297  15.967 -18.651  1.00 19.40           C  
ATOM   2974  C   GLU A1290       5.940  16.092 -17.964  1.00 18.84           C  
ATOM   2975  O   GLU A1290       5.664  17.098 -17.317  1.00 19.02           O  
ATOM   2976  CB  GLU A1290       7.198  16.448 -20.106  1.00 16.93           C  
ATOM   2977  CG  GLU A1290       8.541  16.760 -20.727  1.00 19.16           C  
ATOM   2978  CD  GLU A1290       8.413  17.356 -22.116  1.00 24.09           C  
ATOM   2979  OE1 GLU A1290       7.299  17.770 -22.504  1.00 24.58           O  
ATOM   2980  OE2 GLU A1290       9.432  17.391 -22.820  1.00 21.99           O1-
ATOM   2981  N   MET A1291       5.091  15.076 -18.097  1.00 16.45           N  
ATOM   2982  CA  MET A1291       3.787  15.126 -17.452  1.00 17.68           C  
ATOM   2983  C   MET A1291       3.955  15.159 -15.946  1.00 15.50           C  
ATOM   2984  O   MET A1291       3.306  15.947 -15.254  1.00 17.29           O  
ATOM   2985  CB  MET A1291       2.941  13.908 -17.825  1.00 16.08           C  
ATOM   2986  CG  MET A1291       2.473  13.905 -19.275  1.00 17.77           C  
ATOM   2987  SD  MET A1291       1.659  12.332 -19.617  1.00 22.31           S  
ATOM   2988  CE  MET A1291       1.000  12.681 -21.249  1.00 33.80           C  
ATOM   2989  N   ILE A1292       4.804  14.283 -15.420  1.00 15.17           N  
ATOM   2990  CA  ILE A1292       4.970  14.214 -13.964  1.00 15.82           C  
ATOM   2991  C   ILE A1292       5.570  15.520 -13.447  1.00 19.87           C  
ATOM   2992  O   ILE A1292       5.098  16.083 -12.459  1.00 18.09           O  
ATOM   2993  CB  ILE A1292       5.878  13.041 -13.566  1.00 13.01           C  
ATOM   2994  CG1 ILE A1292       5.213  11.710 -13.941  1.00 17.39           C  
ATOM   2995  CG2 ILE A1292       6.188  13.083 -12.074  1.00 14.87           C  
ATOM   2996  CD1 ILE A1292       6.206  10.530 -14.030  1.00 16.85           C  
ATOM   2997  N   LYS A1293       6.607  16.027 -14.114  1.00 17.62           N  
ATOM   2998  CA  LYS A1293       7.296  17.186 -13.562  1.00 16.83           C  
ATOM   2999  C   LYS A1293       6.378  18.400 -13.654  1.00 19.56           C  
ATOM   3000  O   LYS A1293       6.445  19.316 -12.828  1.00 18.37           O  
ATOM   3001  CB  LYS A1293       8.630  17.463 -14.261  1.00 21.66           C  
ATOM   3002  CG  LYS A1293       9.389  18.595 -13.592  1.00 27.09           C  
ATOM   3003  CD  LYS A1293      10.833  18.259 -13.336  1.00 29.29           C  
ATOM   3004  CE  LYS A1293      11.506  19.343 -12.507  1.00 29.78           C  
ATOM   3005  NZ  LYS A1293      12.956  19.076 -12.335  1.00 27.64           N1+
ATOM   3006  N   TYR A1294       5.509  18.407 -14.659  1.00 18.16           N  
ATOM   3007  CA  TYR A1294       4.541  19.496 -14.806  1.00 20.68           C  
ATOM   3008  C   TYR A1294       3.586  19.469 -13.607  1.00 21.03           C  
ATOM   3009  O   TYR A1294       3.253  20.513 -13.044  1.00 18.13           O  
ATOM   3010  CB  TYR A1294       3.781  19.342 -16.123  1.00 20.15           C  
ATOM   3011  CG  TYR A1294       2.801  20.447 -16.461  1.00 22.99           C  
ATOM   3012  CD1 TYR A1294       2.998  21.752 -16.035  1.00 26.16           C  
ATOM   3013  CD2 TYR A1294       1.686  20.178 -17.242  1.00 35.93           C  
ATOM   3014  CE1 TYR A1294       2.091  22.768 -16.373  1.00 27.25           C  
ATOM   3015  CE2 TYR A1294       0.786  21.169 -17.578  1.00 46.99           C  
ATOM   3016  CZ  TYR A1294       0.989  22.460 -17.138  1.00 40.65           C  
ATOM   3017  OH  TYR A1294       0.081  23.437 -17.480  1.00 46.96           O  
ATOM   3018  N   CYS A1295       3.156  18.274 -13.201  1.00 18.28           N  
ATOM   3019  CA  CYS A1295       2.324  18.147 -12.001  1.00 17.66           C  
ATOM   3020  C   CYS A1295       3.075  18.635 -10.750  1.00 20.93           C  
ATOM   3021  O   CYS A1295       2.518  19.346  -9.911  1.00 20.36           O  
ATOM   3022  CB  CYS A1295       1.874  16.692 -11.808  1.00 17.58           C  
ATOM   3023  SG  CYS A1295       1.124  16.390 -10.180  1.00 24.58           S  
ATOM   3024  N   LEU A1296       4.344  18.272 -10.629  1.00 18.89           N  
ATOM   3025  CA  LEU A1296       5.137  18.715  -9.485  1.00 23.21           C  
ATOM   3026  C   LEU A1296       5.259  20.234  -9.502  1.00 21.87           C  
ATOM   3027  O   LEU A1296       5.133  20.873  -8.466  1.00 19.28           O  
ATOM   3028  CB  LEU A1296       6.533  18.087  -9.499  1.00 17.98           C  
ATOM   3029  CG  LEU A1296       6.613  16.560  -9.557  1.00 20.91           C  
ATOM   3030  CD1 LEU A1296       8.070  16.119  -9.575  1.00 22.42           C  
ATOM   3031  CD2 LEU A1296       5.874  15.922  -8.384  1.00 20.53           C  
ATOM   3032  N   LEU A1297       5.484  20.816 -10.680  1.00 18.95           N  
ATOM   3033  CA  LEU A1297       5.639  22.262 -10.773  1.00 20.51           C  
ATOM   3034  C   LEU A1297       4.359  22.965 -10.315  1.00 21.81           C  
ATOM   3035  O   LEU A1297       4.405  23.867  -9.477  1.00 22.88           O  
ATOM   3036  CB  LEU A1297       5.993  22.683 -12.203  1.00 18.43           C  
ATOM   3037  CG  LEU A1297       5.970  24.185 -12.493  1.00 18.33           C  
ATOM   3038  CD1 LEU A1297       6.903  24.936 -11.541  1.00 21.45           C  
ATOM   3039  CD2 LEU A1297       6.362  24.444 -13.972  1.00 17.66           C  
ATOM   3040  N   ARG A1298       3.219  22.558 -10.868  1.00 18.61           N  
ATOM   3041  CA  ARG A1298       1.940  23.191 -10.545  1.00 17.74           C  
ATOM   3042  C   ARG A1298       1.652  23.099  -9.054  1.00 21.92           C  
ATOM   3043  O   ARG A1298       1.217  24.072  -8.439  1.00 21.65           O  
ATOM   3044  CB  ARG A1298       0.784  22.517 -11.284  1.00 23.52           C  
ATOM   3045  CG  ARG A1298       0.716  22.812 -12.780  1.00 37.61           C  
ATOM   3046  CD  ARG A1298      -0.529  22.167 -13.383  1.00 39.06           C  
ATOM   3047  NE  ARG A1298      -0.363  20.722 -13.546  1.00 57.66           N  
ATOM   3048  CZ  ARG A1298      -1.313  19.818 -13.321  1.00 65.21           C  
ATOM   3049  NH1 ARG A1298      -2.518  20.196 -12.909  1.00 77.59           N1+
ATOM   3050  NH2 ARG A1298      -1.057  18.526 -13.509  1.00 39.64           N  
ATOM   3051  N   THR A1299       1.875  21.927  -8.471  1.00 15.73           N  
ATOM   3052  CA  THR A1299       1.539  21.740  -7.055  1.00 19.13           C  
ATOM   3053  C   THR A1299       2.570  22.385  -6.120  1.00 23.96           C  
ATOM   3054  O   THR A1299       2.215  22.900  -5.067  1.00 26.12           O  
ATOM   3055  CB  THR A1299       1.341  20.256  -6.696  1.00 23.89           C  
ATOM   3056  CG2 THR A1299       0.132  19.685  -7.456  1.00 24.35           C  
ATOM   3057  OG1 THR A1299       2.523  19.509  -7.023  1.00 24.78           O  
ATOM   3058  N   LEU A1300       3.840  22.371  -6.501  1.00 25.45           N  
ATOM   3059  CA  LEU A1300       4.867  23.036  -5.699  1.00 21.06           C  
ATOM   3060  C   LEU A1300       4.549  24.522  -5.677  1.00 25.18           C  
ATOM   3061  O   LEU A1300       4.620  25.159  -4.630  1.00 27.71           O  
ATOM   3062  CB  LEU A1300       6.260  22.815  -6.295  1.00 23.72           C  
ATOM   3063  CG  LEU A1300       7.423  23.474  -5.564  1.00 25.01           C  
ATOM   3064  CD1 LEU A1300       7.573  22.885  -4.156  1.00 25.72           C  
ATOM   3065  CD2 LEU A1300       8.707  23.302  -6.379  1.00 21.69           C  
ATOM   3066  N   LYS A1301       4.179  25.074  -6.833  1.00 20.65           N  
ATOM   3067  CA  LYS A1301       3.836  26.487  -6.903  1.00 20.37           C  
ATOM   3068  C   LYS A1301       2.594  26.792  -6.060  1.00 23.91           C  
ATOM   3069  O   LYS A1301       2.556  27.791  -5.327  1.00 25.51           O  
ATOM   3070  CB  LYS A1301       3.617  26.919  -8.352  1.00 20.34           C  
ATOM   3071  CG  LYS A1301       3.254  28.380  -8.507  1.00 27.89           C  
ATOM   3072  CD  LYS A1301       3.399  28.811  -9.961  1.00 38.45           C  
ATOM   3073  CE  LYS A1301       2.984  30.263 -10.162  1.00 52.57           C  
ATOM   3074  NZ  LYS A1301       1.515  30.405 -10.360  1.00 58.30           N1+
ATOM   3075  N   GLN A1302       1.584  25.938  -6.156  1.00 21.23           N  
ATOM   3076  CA  GLN A1302       0.368  26.128  -5.369  1.00 21.72           C  
ATOM   3077  C   GLN A1302       0.675  26.093  -3.870  1.00 27.83           C  
ATOM   3078  O   GLN A1302       0.165  26.914  -3.114  1.00 26.87           O  
ATOM   3079  CB  GLN A1302      -0.687  25.077  -5.749  1.00 27.09           C  
ATOM   3080  CG  GLN A1302      -1.242  25.282  -7.156  1.00 39.83           C  
ATOM   3081  CD  GLN A1302      -2.046  24.096  -7.669  1.00 54.23           C  
ATOM   3082  NE2 GLN A1302      -2.781  24.307  -8.763  1.00 49.75           N  
ATOM   3083  OE1 GLN A1302      -2.007  23.006  -7.094  1.00 53.42           O  
ATOM   3084  N   CYS A1303       1.527  25.165  -3.442  1.00 24.57           N  
ATOM   3085  CA  CYS A1303       1.872  25.047  -2.022  1.00 27.76           C  
ATOM   3086  C   CYS A1303       2.648  26.257  -1.510  1.00 27.57           C  
ATOM   3087  O   CYS A1303       2.392  26.748  -0.412  1.00 27.66           O  
ATOM   3088  CB  CYS A1303       2.717  23.805  -1.780  1.00 24.16           C  
ATOM   3089  SG  CYS A1303       1.788  22.263  -1.791  1.00 32.64           S  
ATOM   3090  N   GLN A1304       3.621  26.715  -2.285  1.00 25.78           N  
ATOM   3091  CA  GLN A1304       4.443  27.843  -1.856  1.00 26.86           C  
ATOM   3092  C   GLN A1304       3.616  29.120  -1.846  1.00 30.94           C  
ATOM   3093  O   GLN A1304       3.783  29.974  -0.981  1.00 37.46           O  
ATOM   3094  CB  GLN A1304       5.659  28.008  -2.768  1.00 33.13           C  
ATOM   3095  CG  GLN A1304       6.708  26.916  -2.625  1.00 54.07           C  
ATOM   3096  CD  GLN A1304       7.838  27.058  -3.633  1.00 79.23           C  
ATOM   3097  NE2 GLN A1304       9.012  26.538  -3.288  1.00 77.44           N  
ATOM   3098  OE1 GLN A1304       7.656  27.630  -4.705  1.00 93.81           O  
ATOM   3099  N   THR A1305       2.713  29.236  -2.810  1.00 28.83           N  
ATOM   3100  CA  THR A1305       1.855  30.409  -2.934  1.00 29.26           C  
ATOM   3101  C   THR A1305       0.912  30.507  -1.744  1.00 31.87           C  
ATOM   3102  O   THR A1305       0.718  31.581  -1.173  1.00 32.68           O  
ATOM   3103  CB  THR A1305       1.013  30.346  -4.229  1.00 31.09           C  
ATOM   3104  CG2 THR A1305      -0.013  31.478  -4.259  1.00 32.49           C  
ATOM   3105  OG1 THR A1305       1.875  30.469  -5.370  1.00 32.75           O  
ATOM   3106  N   LEU A1306       0.324  29.377  -1.375  1.00 27.34           N  
ATOM   3107  CA  LEU A1306      -0.596  29.330  -0.250  1.00 29.21           C  
ATOM   3108  C   LEU A1306       0.165  29.598   1.043  1.00 33.39           C  
ATOM   3109  O   LEU A1306      -0.273  30.375   1.888  1.00 34.07           O  
ATOM   3110  CB  LEU A1306      -1.282  27.971  -0.207  1.00 28.70           C  
ATOM   3111  CG  LEU A1306      -2.152  27.676   1.016  1.00 35.33           C  
ATOM   3112  CD1 LEU A1306      -3.175  28.778   1.243  1.00 30.53           C  
ATOM   3113  CD2 LEU A1306      -2.835  26.319   0.839  1.00 35.69           C  
ATOM   3114  N   ARG A1307       1.323  28.966   1.185  1.00 28.22           N  
ATOM   3115  CA  ARG A1307       2.146  29.134   2.371  1.00 36.51           C  
ATOM   3116  C   ARG A1307       2.519  30.607   2.559  1.00 44.46           C  
ATOM   3117  O   ARG A1307       2.529  31.118   3.682  1.00 41.29           O  
ATOM   3118  CB  ARG A1307       3.397  28.272   2.246  1.00 42.75           C  
ATOM   3119  CG  ARG A1307       4.276  28.280   3.465  1.00 57.01           C  
ATOM   3120  CD  ARG A1307       5.256  27.121   3.453  1.00 56.19           C  
ATOM   3121  NE  ARG A1307       5.444  26.606   4.803  1.00 58.88           N  
ATOM   3122  CZ  ARG A1307       6.280  27.127   5.697  1.00 75.56           C  
ATOM   3123  NH1 ARG A1307       7.027  28.179   5.382  1.00 78.04           N1+
ATOM   3124  NH2 ARG A1307       6.370  26.594   6.912  1.00 62.51           N  
ATOM   3125  N   GLU A1308       2.808  31.296   1.460  1.00 34.03           N  
ATOM   3126  CA  GLU A1308       3.193  32.705   1.531  1.00 44.22           C  
ATOM   3127  C   GLU A1308       1.996  33.560   1.926  1.00 48.94           C  
ATOM   3128  O   GLU A1308       2.119  34.478   2.734  1.00 48.67           O  
ATOM   3129  CB  GLU A1308       3.758  33.184   0.194  1.00 46.60           C  
ATOM   3130  CG  GLU A1308       5.148  32.662  -0.101  1.00 60.40           C  
ATOM   3131  CD  GLU A1308       6.218  33.407   0.667  1.00 73.07           C  
ATOM   3132  OE1 GLU A1308       6.086  34.639   0.824  1.00 78.63           O  
ATOM   3133  OE2 GLU A1308       7.187  32.758   1.115  1.00 68.86           O1-
ATOM   3134  N   ALA A1309       0.838  33.253   1.353  1.00 38.27           N  
ATOM   3135  CA  ALA A1309      -0.386  33.971   1.685  1.00 49.09           C  
ATOM   3136  C   ALA A1309      -0.694  33.844   3.179  1.00 55.99           C  
ATOM   3137  O   ALA A1309      -1.019  34.833   3.843  1.00 48.79           O  
ATOM   3138  CB  ALA A1309      -1.545  33.448   0.850  1.00 49.44           C  
ATOM   3139  N   LEU A1310      -0.573  32.631   3.714  1.00 40.07           N  
ATOM   3140  CA  LEU A1310      -0.947  32.386   5.105  1.00 43.91           C  
ATOM   3141  C   LEU A1310      -0.042  33.180   6.045  1.00 53.07           C  
ATOM   3142  O   LEU A1310      -0.513  33.807   6.989  1.00 46.24           O  
ATOM   3143  CB  LEU A1310      -0.886  30.891   5.438  1.00 40.85           C  
ATOM   3144  CG  LEU A1310      -1.936  30.014   4.743  1.00 44.57           C  
ATOM   3145  CD1 LEU A1310      -1.544  28.543   4.799  1.00 46.86           C  
ATOM   3146  CD2 LEU A1310      -3.330  30.223   5.346  1.00 33.35           C  
ATOM   3147  N   ILE A1311       1.259  33.156   5.779  1.00 51.98           N  
ATOM   3148  CA  ILE A1311       2.206  33.893   6.599  1.00 62.27           C  
ATOM   3149  C   ILE A1311       1.959  35.388   6.488  1.00 63.73           C  
ATOM   3150  O   ILE A1311       2.110  36.119   7.462  1.00 56.72           O  
ATOM   3151  CB  ILE A1311       3.642  33.600   6.182  1.00 64.64           C  
ATOM   3152  CG1 ILE A1311       3.979  32.144   6.487  1.00 62.30           C  
ATOM   3153  CG2 ILE A1311       4.599  34.524   6.916  1.00 69.17           C  
ATOM   3154  CD1 ILE A1311       5.236  31.673   5.820  1.00 66.65           C  
ATOM   3155  N   ALA A1312       1.580  35.836   5.296  1.00 63.11           N  
ATOM   3156  CA  ALA A1312       1.275  37.242   5.064  1.00 66.87           C  
ATOM   3157  C   ALA A1312       0.057  37.642   5.879  1.00 66.74           C  
ATOM   3158  O   ALA A1312      -0.128  38.812   6.214  1.00 66.00           O  
ATOM   3159  CB  ALA A1312       1.020  37.490   3.588  1.00 65.04           C  
ATOM   3160  N   ALA A1313      -0.775  36.658   6.191  1.00 57.12           N  
ATOM   3161  CA  ALA A1313      -1.973  36.892   6.981  1.00 66.88           C  
ATOM   3162  C   ALA A1313      -1.702  36.665   8.471  1.00 57.94           C  
ATOM   3163  O   ALA A1313      -2.587  36.831   9.304  1.00 53.16           O  
ATOM   3164  CB  ALA A1313      -3.087  35.987   6.501  1.00 71.78           C  
ATOM   3165  N   GLY A1314      -0.472  36.282   8.794  1.00 49.08           N  
ATOM   3166  CA  GLY A1314      -0.085  36.007  10.166  1.00 51.68           C  
ATOM   3167  C   GLY A1314      -0.684  34.718  10.704  1.00 63.45           C  
ATOM   3168  O   GLY A1314      -0.590  34.443  11.899  1.00 71.38           O  
ATOM   3169  N   LYS A1315      -1.306  33.930   9.829  1.00 49.86           N  
ATOM   3170  CA  LYS A1315      -1.849  32.632  10.216  1.00 47.26           C  
ATOM   3171  C   LYS A1315      -0.696  31.669  10.466  1.00 49.16           C  
ATOM   3172  O   LYS A1315       0.183  31.515   9.623  1.00 56.78           O  
ATOM   3173  CB  LYS A1315      -2.754  32.091   9.107  1.00 50.93           C  
ATOM   3174  CG  LYS A1315      -3.561  30.857   9.487  1.00 51.58           C  
ATOM   3175  CD  LYS A1315      -4.588  31.172  10.569  1.00 59.09           C  
ATOM   3176  CE  LYS A1315      -5.356  29.931  10.986  1.00 56.23           C  
ATOM   3177  NZ  LYS A1315      -6.441  30.253  11.950  1.00 48.86           N1+
ATOM   3178  N   GLU A1316      -0.702  31.006  11.615  1.00 45.79           N  
ATOM   3179  CA  GLU A1316       0.408  30.134  11.979  1.00 55.64           C  
ATOM   3180  C   GLU A1316       0.315  28.822  11.218  1.00 49.55           C  
ATOM   3181  O   GLU A1316      -0.782  28.342  10.939  1.00 44.11           O  
ATOM   3182  CB  GLU A1316       0.420  29.856  13.484  1.00 73.79           C  
ATOM   3183  CG  GLU A1316       0.740  31.073  14.341  1.00 90.49           C  
ATOM   3184  CD  GLU A1316      -0.442  32.018  14.503  1.00 95.95           C  
ATOM   3185  OE1 GLU A1316      -1.584  31.616  14.182  1.00 91.50           O  
ATOM   3186  OE2 GLU A1316      -0.226  33.161  14.961  1.00 93.48           O1-
ATOM   3187  N   ILE A1317       1.468  28.254  10.878  1.00 47.35           N  
ATOM   3188  CA  ILE A1317       1.523  26.943  10.246  1.00 45.56           C  
ATOM   3189  C   ILE A1317       2.210  25.975  11.197  1.00 42.01           C  
ATOM   3190  O   ILE A1317       3.384  26.138  11.521  1.00 45.58           O  
ATOM   3191  CB  ILE A1317       2.272  26.985   8.897  1.00 42.92           C  
ATOM   3192  CG1 ILE A1317       1.517  27.874   7.904  1.00 40.78           C  
ATOM   3193  CG2 ILE A1317       2.422  25.576   8.321  1.00 45.65           C  
ATOM   3194  CD1 ILE A1317       2.303  28.227   6.654  1.00 38.89           C  
ATOM   3195  N   ILE A1318       1.459  24.976  11.651  1.00 35.05           N  
ATOM   3196  CA  ILE A1318       1.940  24.025  12.645  1.00 44.17           C  
ATOM   3197  C   ILE A1318       2.531  22.796  11.981  1.00 49.71           C  
ATOM   3198  O   ILE A1318       1.878  22.148  11.165  1.00 43.77           O  
ATOM   3199  CB  ILE A1318       0.806  23.555  13.573  1.00 45.14           C  
ATOM   3200  CG1 ILE A1318       0.201  24.739  14.328  1.00 60.36           C  
ATOM   3201  CG2 ILE A1318       1.324  22.513  14.558  1.00 44.12           C  
ATOM   3202  CD1 ILE A1318      -0.627  25.669  13.467  1.00 74.13           C  
ATOM   3203  N   TRP A1319       3.765  22.470  12.339  1.00 42.04           N  
ATOM   3204  CA  TRP A1319       4.412  21.292  11.794  1.00 42.98           C  
ATOM   3205  C   TRP A1319       3.699  20.033  12.258  1.00 47.01           C  
ATOM   3206  O   TRP A1319       3.580  19.773  13.450  1.00 40.61           O  
ATOM   3207  CB  TRP A1319       5.879  21.243  12.201  1.00 48.51           C  
ATOM   3208  CG  TRP A1319       6.531  19.982  11.761  1.00 43.99           C  
ATOM   3209  CD1 TRP A1319       7.052  19.008  12.555  1.00 44.17           C  
ATOM   3210  CD2 TRP A1319       6.718  19.544  10.409  1.00 39.86           C  
ATOM   3211  CE2 TRP A1319       7.365  18.293  10.462  1.00 46.39           C  
ATOM   3212  CE3 TRP A1319       6.403  20.090   9.162  1.00 43.44           C  
ATOM   3213  NE1 TRP A1319       7.559  17.988  11.785  1.00 48.51           N  
ATOM   3214  CZ2 TRP A1319       7.706  17.577   9.312  1.00 44.59           C  
ATOM   3215  CZ3 TRP A1319       6.741  19.378   8.019  1.00 45.09           C  
ATOM   3216  CH2 TRP A1319       7.386  18.136   8.103  1.00 43.38           C  
ATOM   3217  N   HIS A1320       3.221  19.249  11.303  1.00 37.14           N  
ATOM   3218  CA  HIS A1320       2.464  18.055  11.617  1.00 35.26           C  
ATOM   3219  C   HIS A1320       3.236  16.827  11.176  1.00 43.00           C  
ATOM   3220  O   HIS A1320       3.257  15.820  11.874  1.00 49.63           O  
ATOM   3221  CB  HIS A1320       1.108  18.099  10.925  1.00 34.79           C  
ATOM   3222  CG  HIS A1320       0.138  17.086  11.441  1.00 31.61           C  
ATOM   3223  CD2 HIS A1320      -0.370  16.894  12.681  1.00 34.23           C  
ATOM   3224  ND1 HIS A1320      -0.416  16.112  10.643  1.00 39.96           N  
ATOM   3225  CE1 HIS A1320      -1.234  15.366  11.365  1.00 42.84           C  
ATOM   3226  NE2 HIS A1320      -1.222  15.819  12.605  1.00 42.52           N  
ATOM   3227  N   GLY A1321       3.871  16.919  10.011  1.00 38.80           N  
ATOM   3228  CA  GLY A1321       4.695  15.841   9.500  1.00 36.87           C  
ATOM   3229  C   GLY A1321       3.863  14.696   8.960  1.00 42.37           C  
ATOM   3230  O   GLY A1321       2.642  14.801   8.848  1.00 39.36           O  
ATOM   3231  N  AARG A1322       4.527  13.595   8.649  0.50 43.77           N  
ATOM   3232  N  BARG A1322       4.539  13.611   8.582  0.50 43.72           N  
ATOM   3233  CA AARG A1322       3.832  12.404   8.210  0.50 50.37           C  
ATOM   3234  CA BARG A1322       3.888  12.396   8.086  0.50 48.71           C  
ATOM   3235  C  AARG A1322       4.405  11.185   8.892  0.50 55.53           C  
ATOM   3236  C  BARG A1322       4.404  11.195   8.881  0.50 55.00           C  
ATOM   3237  O  AARG A1322       5.590  11.135   9.220  0.50 52.38           O  
ATOM   3238  O  BARG A1322       5.567  11.169   9.280  0.50 52.10           O  
ATOM   3239  CB AARG A1322       3.934  12.245   6.700  0.50 43.86           C  
ATOM   3240  CB BARG A1322       4.201  12.166   6.598  0.50 43.40           C  
ATOM   3241  CG AARG A1322       3.014  13.165   5.934  0.50 42.13           C  
ATOM   3242  CG BARG A1322       3.715  13.240   5.614  0.50 40.52           C  
ATOM   3243  CD AARG A1322       3.047  12.853   4.453  0.50 28.82           C  
ATOM   3244  CD BARG A1322       2.250  13.061   5.181  0.50 34.00           C  
ATOM   3245  NE AARG A1322       2.676  11.465   4.188  0.50 31.12           N  
ATOM   3246  NE BARG A1322       2.000  11.787   4.505  0.50 30.86           N  
ATOM   3247  CZ AARG A1322       3.542  10.463   4.063  0.50 32.65           C  
ATOM   3248  CZ BARG A1322       0.801  11.366   4.109  0.50 23.28           C  
ATOM   3249  NH1AARG A1322       4.847  10.687   4.174  0.50 26.07           N1+
ATOM   3250  NH1BARG A1322      -0.276  12.103   4.318  0.50 19.09           N1+
ATOM   3251  NH2AARG A1322       3.102   9.232   3.830  0.50 21.35           N  
ATOM   3252  NH2BARG A1322       0.672  10.197   3.506  0.50 30.99           N  
ATOM   3253  N   THR A1323       3.546  10.203   9.110  1.00 60.85           N  
ATOM   3254  CA  THR A1323       3.976   8.946   9.692  1.00 56.38           C  
ATOM   3255  C   THR A1323       4.142   7.967   8.542  1.00 67.21           C  
ATOM   3256  O   THR A1323       3.597   8.170   7.456  1.00 58.47           O  
ATOM   3257  CB  THR A1323       2.968   8.412  10.719  1.00 49.26           C  
ATOM   3258  CG2 THR A1323       2.913   9.332  11.936  1.00 47.71           C  
ATOM   3259  OG1 THR A1323       1.669   8.332  10.123  1.00 42.03           O  
ATOM   3260  N   LYS A1324       4.924   6.923   8.773  1.00 79.36           N  
ATOM   3261  CA  LYS A1324       5.161   5.903   7.768  1.00 83.38           C  
ATOM   3262  C   LYS A1324       3.808   5.351   7.317  1.00 65.65           C  
ATOM   3263  O   LYS A1324       2.987   4.955   8.144  1.00 48.95           O  
ATOM   3264  CB  LYS A1324       6.032   4.802   8.382  1.00 99.12           C  
ATOM   3265  CG  LYS A1324       6.403   3.626   7.484  1.00107.36           C  
ATOM   3266  CD  LYS A1324       7.017   4.019   6.144  1.00114.44           C  
ATOM   3267  CE  LYS A1324       7.387   2.753   5.373  1.00118.27           C  
ATOM   3268  NZ  LYS A1324       7.865   2.976   3.981  1.00115.21           N1+
ATOM   3269  N   GLU A1325       3.542   5.378   6.016  1.00 60.19           N  
ATOM   3270  CA  GLU A1325       2.351   4.716   5.487  1.00 55.84           C  
ATOM   3271  C   GLU A1325       1.081   5.558   5.718  1.00 38.14           C  
ATOM   3272  O   GLU A1325      -0.020   5.118   5.421  1.00 43.59           O  
ATOM   3273  CB  GLU A1325       2.223   3.304   6.112  1.00 62.72           C  
ATOM   3274  CG  GLU A1325       0.971   2.485   5.764  1.00 82.73           C  
ATOM   3275  CD  GLU A1325      -0.286   2.990   6.463  1.00 96.92           C  
ATOM   3276  OE1 GLU A1325      -0.270   3.102   7.706  1.00 95.55           O  
ATOM   3277  OE2 GLU A1325      -1.290   3.280   5.773  1.00104.41           O1-
ATOM   3278  N   GLU A1326       1.218   6.769   6.245  1.00 35.26           N  
ATOM   3279  CA  GLU A1326       0.033   7.599   6.467  1.00 38.38           C  
ATOM   3280  C   GLU A1326      -0.697   7.786   5.131  1.00 43.56           C  
ATOM   3281  O   GLU A1326      -0.056   8.024   4.116  1.00 43.63           O  
ATOM   3282  CB  GLU A1326       0.426   8.960   7.044  1.00 34.45           C  
ATOM   3283  CG  GLU A1326      -0.742   9.887   7.350  1.00 32.28           C  
ATOM   3284  CD  GLU A1326      -0.291  11.130   8.092  1.00 37.63           C  
ATOM   3285  OE1 GLU A1326       0.894  11.190   8.461  1.00 44.22           O  
ATOM   3286  OE2 GLU A1326      -1.114  12.037   8.321  1.00 35.08           O1-
ATOM   3287  N   PRO A1327      -2.033   7.649   5.123  1.00 29.77           N  
ATOM   3288  CA  PRO A1327      -2.829   7.902   3.911  1.00 30.41           C  
ATOM   3289  C   PRO A1327      -2.891   9.370   3.494  1.00 31.59           C  
ATOM   3290  O   PRO A1327      -2.706  10.267   4.318  1.00 27.45           O  
ATOM   3291  CB  PRO A1327      -4.232   7.449   4.316  1.00 30.31           C  
ATOM   3292  CG  PRO A1327      -4.247   7.569   5.812  1.00 42.17           C  
ATOM   3293  CD  PRO A1327      -2.870   7.143   6.223  1.00 33.75           C  
ATOM   3294  N   ALA A1328      -3.168   9.609   2.216  1.00 28.67           N  
ATOM   3295  CA  ALA A1328      -3.451  10.955   1.739  1.00 23.59           C  
ATOM   3296  C   ALA A1328      -4.745  11.414   2.394  1.00 23.01           C  
ATOM   3297  O   ALA A1328      -5.641  10.599   2.632  1.00 24.18           O  
ATOM   3298  CB  ALA A1328      -3.595  10.958   0.201  1.00 21.07           C  
ATOM   3299  N   HIS A1329      -4.848  12.710   2.690  1.00 19.72           N  
ATOM   3300  CA  HIS A1329      -6.047  13.250   3.318  1.00 21.71           C  
ATOM   3301  C   HIS A1329      -6.919  13.967   2.313  1.00 25.04           C  
ATOM   3302  O   HIS A1329      -6.435  14.447   1.289  1.00 24.67           O  
ATOM   3303  CB  HIS A1329      -5.668  14.204   4.451  1.00 24.71           C  
ATOM   3304  CG  HIS A1329      -4.883  13.534   5.527  1.00 27.39           C  
ATOM   3305  CD2 HIS A1329      -3.567  13.599   5.841  1.00 28.76           C  
ATOM   3306  ND1 HIS A1329      -5.446  12.624   6.393  1.00 32.56           N  
ATOM   3307  CE1 HIS A1329      -4.515  12.171   7.214  1.00 39.82           C  
ATOM   3308  NE2 HIS A1329      -3.369  12.746   6.901  1.00 32.92           N  
ATOM   3309  N   TYR A1330      -8.212  14.026   2.612  1.00 22.89           N  
ATOM   3310  CA  TYR A1330      -9.184  14.619   1.701  1.00 27.32           C  
ATOM   3311  C   TYR A1330     -10.079  15.588   2.461  1.00 27.06           C  
ATOM   3312  O   TYR A1330     -10.256  15.450   3.668  1.00 26.12           O  
ATOM   3313  CB  TYR A1330     -10.057  13.536   1.069  1.00 22.46           C  
ATOM   3314  CG  TYR A1330      -9.344  12.605   0.098  1.00 21.38           C  
ATOM   3315  CD1 TYR A1330      -9.464  12.774  -1.279  1.00 21.03           C  
ATOM   3316  CD2 TYR A1330      -8.570  11.551   0.562  1.00 20.61           C  
ATOM   3317  CE1 TYR A1330      -8.832  11.910  -2.169  1.00 18.71           C  
ATOM   3318  CE2 TYR A1330      -7.928  10.690  -0.315  1.00 19.49           C  
ATOM   3319  CZ  TYR A1330      -8.067  10.871  -1.681  1.00 20.27           C  
ATOM   3320  OH  TYR A1330      -7.424  10.018  -2.554  1.00 21.76           O  
ATOM   3321  N   CYS A1331     -10.670  16.535   1.740  1.00 23.36           N  
ATOM   3322  CA  CYS A1331     -11.593  17.501   2.325  1.00 24.43           C  
ATOM   3323  C   CYS A1331     -12.889  16.800   2.736  1.00 29.56           C  
ATOM   3324  O   CYS A1331     -13.537  16.157   1.916  1.00 28.38           O  
ATOM   3325  CB  CYS A1331     -11.912  18.590   1.305  1.00 26.52           C  
ATOM   3326  SG  CYS A1331     -13.069  19.847   1.947  1.00 29.78           S  
ATOM   3327  N   SER A1332     -13.274  16.935   4.001  1.00 34.05           N  
ATOM   3328  CA  SER A1332     -14.458  16.244   4.506  1.00 33.89           C  
ATOM   3329  C   SER A1332     -15.724  16.753   3.828  1.00 33.38           C  
ATOM   3330  O   SER A1332     -16.763  16.095   3.868  1.00 36.62           O  
ATOM   3331  CB  SER A1332     -14.582  16.427   6.016  1.00 39.72           C  
ATOM   3332  OG  SER A1332     -14.683  17.801   6.331  1.00 52.04           O  
ATOM   3333  N   ILE A1333     -15.633  17.920   3.202  1.00 28.89           N  
ATOM   3334  CA  ILE A1333     -16.790  18.531   2.561  1.00 33.87           C  
ATOM   3335  C   ILE A1333     -16.870  18.204   1.074  1.00 37.95           C  
ATOM   3336  O   ILE A1333     -17.836  17.584   0.629  1.00 35.85           O  
ATOM   3337  CB  ILE A1333     -16.791  20.065   2.724  1.00 39.75           C  
ATOM   3338  CG1 ILE A1333     -16.641  20.453   4.198  1.00 59.12           C  
ATOM   3339  CG2 ILE A1333     -18.062  20.659   2.136  1.00 37.52           C  
ATOM   3340  CD1 ILE A1333     -17.334  19.518   5.158  1.00 73.99           C  
ATOM   3341  N   CYS A1334     -15.871  18.622   0.299  1.00 28.13           N  
ATOM   3342  CA  CYS A1334     -15.928  18.418  -1.153  1.00 26.24           C  
ATOM   3343  C   CYS A1334     -15.180  17.169  -1.639  1.00 22.68           C  
ATOM   3344  O   CYS A1334     -15.277  16.803  -2.808  1.00 28.50           O  
ATOM   3345  CB  CYS A1334     -15.394  19.653  -1.881  1.00 32.06           C  
ATOM   3346  SG  CYS A1334     -13.609  19.864  -1.766  1.00 28.09           S  
ATOM   3347  N   GLU A1335     -14.422  16.548  -0.742  1.00 25.21           N  
ATOM   3348  CA  GLU A1335     -13.710  15.297  -1.021  1.00 22.94           C  
ATOM   3349  C   GLU A1335     -12.517  15.439  -1.970  1.00 20.17           C  
ATOM   3350  O   GLU A1335     -12.017  14.449  -2.482  1.00 22.04           O  
ATOM   3351  CB  GLU A1335     -14.670  14.233  -1.544  1.00 30.99           C  
ATOM   3352  CG  GLU A1335     -15.696  13.810  -0.514  1.00 35.42           C  
ATOM   3353  CD  GLU A1335     -16.414  12.539  -0.910  1.00 35.59           C  
ATOM   3354  OE1 GLU A1335     -17.170  12.572  -1.906  1.00 40.61           O  
ATOM   3355  OE2 GLU A1335     -16.207  11.511  -0.235  1.00 36.94           O1-
ATOM   3356  N   VAL A1336     -12.042  16.661  -2.177  1.00 22.89           N  
ATOM   3357  CA  VAL A1336     -10.833  16.853  -2.975  1.00 22.25           C  
ATOM   3358  C   VAL A1336      -9.620  16.416  -2.153  1.00 21.12           C  
ATOM   3359  O   VAL A1336      -9.626  16.520  -0.934  1.00 20.98           O  
ATOM   3360  CB  VAL A1336     -10.652  18.323  -3.404  1.00 21.05           C  
ATOM   3361  CG1 VAL A1336     -10.295  19.184  -2.208  1.00 19.47           C  
ATOM   3362  CG2 VAL A1336      -9.581  18.437  -4.491  1.00 26.73           C  
ATOM   3363  N   GLU A1337      -8.583  15.912  -2.811  1.00 18.68           N  
ATOM   3364  CA  GLU A1337      -7.347  15.603  -2.098  1.00 22.15           C  
ATOM   3365  C   GLU A1337      -6.778  16.913  -1.544  1.00 28.09           C  
ATOM   3366  O   GLU A1337      -6.808  17.937  -2.220  1.00 23.42           O  
ATOM   3367  CB  GLU A1337      -6.326  14.948  -3.031  1.00 18.95           C  
ATOM   3368  CG  GLU A1337      -4.958  14.756  -2.397  1.00 19.18           C  
ATOM   3369  CD  GLU A1337      -3.928  14.192  -3.358  1.00 20.51           C  
ATOM   3370  OE1 GLU A1337      -4.220  14.078  -4.567  1.00 20.08           O  
ATOM   3371  OE2 GLU A1337      -2.815  13.861  -2.900  1.00 21.50           O1-
ATOM   3372  N   VAL A1338      -6.267  16.879  -0.318  1.00 19.70           N  
ATOM   3373  CA  VAL A1338      -5.668  18.065   0.303  1.00 20.65           C  
ATOM   3374  C   VAL A1338      -4.213  17.730   0.603  1.00 24.72           C  
ATOM   3375  O   VAL A1338      -3.907  16.957   1.508  1.00 27.80           O  
ATOM   3376  CB  VAL A1338      -6.413  18.487   1.582  1.00 24.80           C  
ATOM   3377  CG1 VAL A1338      -5.728  19.694   2.233  1.00 24.72           C  
ATOM   3378  CG2 VAL A1338      -7.872  18.798   1.267  1.00 21.27           C  
ATOM   3379  N   PHE A1339      -3.325  18.290  -0.206  1.00 22.64           N  
ATOM   3380  CA  PHE A1339      -1.911  17.939  -0.170  1.00 21.95           C  
ATOM   3381  C   PHE A1339      -1.105  18.956   0.640  1.00 24.44           C  
ATOM   3382  O   PHE A1339      -1.199  20.161   0.408  1.00 22.37           O  
ATOM   3383  CB  PHE A1339      -1.374  17.864  -1.604  1.00 20.16           C  
ATOM   3384  CG  PHE A1339       0.111  17.585  -1.696  1.00 20.81           C  
ATOM   3385  CD1 PHE A1339       0.615  16.312  -1.480  1.00 23.32           C  
ATOM   3386  CD2 PHE A1339       0.995  18.597  -2.018  1.00 20.57           C  
ATOM   3387  CE1 PHE A1339       1.982  16.057  -1.584  1.00 23.99           C  
ATOM   3388  CE2 PHE A1339       2.363  18.347  -2.125  1.00 22.13           C  
ATOM   3389  CZ  PHE A1339       2.855  17.085  -1.904  1.00 21.26           C  
ATOM   3390  N   ASP A1340      -0.331  18.445   1.594  1.00 25.49           N  
ATOM   3391  CA  ASP A1340       0.677  19.219   2.329  1.00 27.05           C  
ATOM   3392  C   ASP A1340       0.100  20.131   3.403  1.00 32.44           C  
ATOM   3393  O   ASP A1340       0.369  19.944   4.586  1.00 36.71           O  
ATOM   3394  CB  ASP A1340       1.557  20.041   1.380  1.00 25.41           C  
ATOM   3395  CG  ASP A1340       2.752  20.671   2.095  1.00 34.00           C  
ATOM   3396  OD1 ASP A1340       3.146  20.160   3.164  1.00 35.80           O  
ATOM   3397  OD2 ASP A1340       3.304  21.668   1.585  1.00 30.74           O1-
ATOM   3398  N   LEU A1341      -0.673  21.131   2.998  1.00 28.10           N  
ATOM   3399  CA  LEU A1341      -1.250  22.064   3.966  1.00 24.23           C  
ATOM   3400  C   LEU A1341      -2.707  21.699   4.244  1.00 26.35           C  
ATOM   3401  O   LEU A1341      -3.570  21.813   3.373  1.00 26.20           O  
ATOM   3402  CB  LEU A1341      -1.133  23.492   3.438  1.00 30.70           C  
ATOM   3403  CG  LEU A1341       0.323  23.953   3.317  1.00 36.62           C  
ATOM   3404  CD1 LEU A1341       0.468  25.096   2.329  1.00 37.93           C  
ATOM   3405  CD2 LEU A1341       0.854  24.343   4.693  1.00 35.01           C  
ATOM   3406  N   LEU A1342      -2.962  21.239   5.459  1.00 23.87           N  
ATOM   3407  CA  LEU A1342      -4.282  20.757   5.852  1.00 29.08           C  
ATOM   3408  C   LEU A1342      -4.990  21.803   6.705  1.00 32.66           C  
ATOM   3409  O   LEU A1342      -4.436  22.259   7.692  1.00 32.50           O  
ATOM   3410  CB  LEU A1342      -4.132  19.485   6.682  1.00 25.35           C  
ATOM   3411  CG  LEU A1342      -3.136  18.461   6.138  1.00 29.06           C  
ATOM   3412  CD1 LEU A1342      -3.064  17.251   7.058  1.00 34.11           C  
ATOM   3413  CD2 LEU A1342      -3.529  18.052   4.733  1.00 25.98           C  
ATOM   3414  N   PHE A1343      -6.215  22.169   6.342  1.00 26.90           N  
ATOM   3415  CA  PHE A1343      -6.997  23.094   7.163  1.00 25.53           C  
ATOM   3416  C   PHE A1343      -7.921  22.275   8.043  1.00 31.21           C  
ATOM   3417  O   PHE A1343      -8.844  21.633   7.547  1.00 29.57           O  
ATOM   3418  CB  PHE A1343      -7.789  24.036   6.263  1.00 28.38           C  
ATOM   3419  CG  PHE A1343      -6.921  24.904   5.416  1.00 32.23           C  
ATOM   3420  CD1 PHE A1343      -6.678  26.220   5.773  1.00 33.84           C  
ATOM   3421  CD2 PHE A1343      -6.314  24.393   4.279  1.00 29.14           C  
ATOM   3422  CE1 PHE A1343      -5.863  27.022   4.997  1.00 37.82           C  
ATOM   3423  CE2 PHE A1343      -5.490  25.185   3.502  1.00 30.75           C  
ATOM   3424  CZ  PHE A1343      -5.264  26.505   3.859  1.00 34.12           C  
ATOM   3425  N   VAL A1344      -7.668  22.280   9.348  1.00 30.49           N  
ATOM   3426  CA  VAL A1344      -8.371  21.368  10.229  1.00 28.09           C  
ATOM   3427  C   VAL A1344      -9.104  22.119  11.330  1.00 36.94           C  
ATOM   3428  O   VAL A1344      -8.612  23.112  11.860  1.00 34.69           O  
ATOM   3429  CB  VAL A1344      -7.402  20.324  10.840  1.00 34.36           C  
ATOM   3430  CG1 VAL A1344      -6.622  19.627   9.721  1.00 34.47           C  
ATOM   3431  CG2 VAL A1344      -6.443  20.969  11.831  1.00 31.35           C  
ATOM   3432  N   THR A1345     -10.296  21.633  11.650  1.00 40.03           N  
ATOM   3433  CA  THR A1345     -11.090  22.180  12.738  1.00 41.53           C  
ATOM   3434  C   THR A1345     -11.666  21.008  13.519  1.00 40.76           C  
ATOM   3435  O   THR A1345     -11.837  19.914  12.975  1.00 36.83           O  
ATOM   3436  CB  THR A1345     -12.233  23.040  12.196  1.00 41.84           C  
ATOM   3437  CG2 THR A1345     -13.219  22.179  11.419  1.00 40.83           C  
ATOM   3438  OG1 THR A1345     -12.908  23.686  13.279  1.00 42.77           O  
ATOM   3439  N   ASN A1346     -11.971  21.217  14.791  1.00 39.05           N  
ATOM   3440  CA  ASN A1346     -12.424  20.105  15.612  1.00 34.10           C  
ATOM   3441  C   ASN A1346     -13.709  19.462  15.096  1.00 42.74           C  
ATOM   3442  O   ASN A1346     -14.610  20.142  14.609  1.00 39.65           O  
ATOM   3443  CB  ASN A1346     -12.594  20.556  17.065  1.00 43.94           C  
ATOM   3444  CG  ASN A1346     -11.367  20.265  17.898  1.00 59.02           C  
ATOM   3445  ND2 ASN A1346     -10.833  21.288  18.552  1.00 55.35           N  
ATOM   3446  OD1 ASN A1346     -10.886  19.133  17.929  1.00 69.58           O  
ATOM   3447  N   GLU A1347     -13.779  18.139  15.188  1.00 41.77           N  
ATOM   3448  CA  GLU A1347     -15.017  17.431  14.922  1.00 39.44           C  
ATOM   3449  C   GLU A1347     -16.033  17.868  15.966  1.00 45.19           C  
ATOM   3450  O   GLU A1347     -15.658  18.245  17.076  1.00 40.36           O  
ATOM   3451  CB  GLU A1347     -14.796  15.923  14.995  1.00 56.31           C  
ATOM   3452  CG  GLU A1347     -16.021  15.105  14.654  1.00 68.28           C  
ATOM   3453  CD  GLU A1347     -15.718  13.621  14.556  1.00 74.08           C  
ATOM   3454  OE1 GLU A1347     -16.339  12.837  15.303  1.00 76.03           O  
ATOM   3455  OE2 GLU A1347     -14.860  13.241  13.729  1.00 68.39           O1-
ATOM   3456  N   SER A1348     -17.314  17.821  15.613  1.00 51.35           N  
ATOM   3457  CA  SER A1348     -18.370  18.254  16.523  1.00 74.34           C  
ATOM   3458  C   SER A1348     -18.287  17.489  17.843  1.00 61.29           C  
ATOM   3459  O   SER A1348     -18.123  16.272  17.849  1.00 42.06           O  
ATOM   3460  CB  SER A1348     -19.743  18.054  15.878  1.00 92.13           C  
ATOM   3461  OG  SER A1348     -19.887  18.890  14.744  1.00109.05           O  
ATOM   3462  N   ASN A1349     -18.376  18.213  18.955  1.00 62.38           N  
ATOM   3463  CA  ASN A1349     -18.376  17.600  20.284  1.00 63.08           C  
ATOM   3464  C   ASN A1349     -17.081  16.871  20.620  1.00 62.85           C  
ATOM   3465  O   ASN A1349     -17.055  15.983  21.475  1.00 61.88           O  
ATOM   3466  CB  ASN A1349     -19.561  16.644  20.430  1.00 48.81           C  
ATOM   3467  CG  ASN A1349     -20.876  17.375  20.521  1.00 53.27           C  
ATOM   3468  ND2 ASN A1349     -21.965  16.681  20.218  1.00 52.54           N  
ATOM   3469  OD1 ASN A1349     -20.913  18.557  20.864  1.00 45.26           O  
ATOM   3470  N   SER A1350     -16.005  17.257  19.946  1.00 50.20           N  
ATOM   3471  CA  SER A1350     -14.702  16.673  20.198  1.00 53.09           C  
ATOM   3472  C   SER A1350     -13.644  17.768  20.288  1.00 60.86           C  
ATOM   3473  O   SER A1350     -13.697  18.766  19.566  1.00 52.58           O  
ATOM   3474  CB  SER A1350     -14.343  15.683  19.090  1.00 57.81           C  
ATOM   3475  OG  SER A1350     -13.093  15.074  19.353  1.00 50.66           O  
ATOM   3476  N   ARG A1351     -12.696  17.587  21.198  1.00 63.76           N  
ATOM   3477  CA  ARG A1351     -11.521  18.443  21.250  1.00 74.07           C  
ATOM   3478  C   ARG A1351     -10.291  17.614  20.836  1.00 61.72           C  
ATOM   3479  O   ARG A1351      -9.172  18.122  20.787  1.00 54.99           O  
ATOM   3480  CB  ARG A1351     -11.352  19.054  22.653  1.00 82.27           C  
ATOM   3481  CG  ARG A1351     -12.620  19.695  23.274  1.00103.72           C  
ATOM   3482  CD  ARG A1351     -13.424  20.556  22.296  1.00125.96           C  
ATOM   3483  NE  ARG A1351     -14.462  21.346  22.968  1.00136.64           N  
ATOM   3484  CZ  ARG A1351     -15.754  21.021  23.021  1.00134.35           C  
ATOM   3485  NH1 ARG A1351     -16.192  19.909  22.444  1.00127.36           N1+
ATOM   3486  NH2 ARG A1351     -16.614  21.810  23.656  1.00133.99           N  
ATOM   3487  N   LYS A1352     -10.525  16.340  20.515  1.00 55.28           N  
ATOM   3488  CA  LYS A1352      -9.466  15.386  20.173  1.00 50.95           C  
ATOM   3489  C   LYS A1352      -9.290  15.210  18.667  1.00 52.53           C  
ATOM   3490  O   LYS A1352      -8.177  15.257  18.148  1.00 55.31           O  
ATOM   3491  CB  LYS A1352      -9.796  14.012  20.757  1.00 58.35           C  
ATOM   3492  CG  LYS A1352      -8.864  12.902  20.287  1.00 54.47           C  
ATOM   3493  CD  LYS A1352      -9.499  11.534  20.456  1.00 57.68           C  
ATOM   3494  CE  LYS A1352      -8.466  10.502  20.865  1.00 57.72           C  
ATOM   3495  NZ  LYS A1352      -8.903   9.110  20.557  1.00 45.91           N1+
ATOM   3496  N   THR A1353     -10.403  14.974  17.984  1.00 41.46           N  
ATOM   3497  CA  THR A1353     -10.397  14.593  16.576  1.00 42.47           C  
ATOM   3498  C   THR A1353     -10.607  15.814  15.696  1.00 40.15           C  
ATOM   3499  O   THR A1353     -11.454  16.655  15.992  1.00 36.99           O  
ATOM   3500  CB  THR A1353     -11.510  13.567  16.307  1.00 48.04           C  
ATOM   3501  CG2 THR A1353     -11.581  13.201  14.833  1.00 44.59           C  
ATOM   3502  OG1 THR A1353     -11.256  12.388  17.080  1.00 48.76           O  
ATOM   3503  N   TYR A1354      -9.830  15.913  14.619  1.00 35.40           N  
ATOM   3504  CA  TYR A1354      -9.939  17.037  13.694  1.00 39.75           C  
ATOM   3505  C   TYR A1354     -10.408  16.577  12.327  1.00 39.96           C  
ATOM   3506  O   TYR A1354     -10.138  15.458  11.904  1.00 39.05           O  
ATOM   3507  CB  TYR A1354      -8.607  17.773  13.559  1.00 39.52           C  
ATOM   3508  CG  TYR A1354      -8.241  18.537  14.813  1.00 46.04           C  
ATOM   3509  CD1 TYR A1354      -8.657  19.857  14.997  1.00 51.27           C  
ATOM   3510  CD2 TYR A1354      -7.497  17.935  15.824  1.00 42.22           C  
ATOM   3511  CE1 TYR A1354      -8.332  20.559  16.153  1.00 54.90           C  
ATOM   3512  CE2 TYR A1354      -7.175  18.627  16.986  1.00 46.93           C  
ATOM   3513  CZ  TYR A1354      -7.587  19.940  17.141  1.00 53.56           C  
ATOM   3514  OH  TYR A1354      -7.263  20.633  18.291  1.00 55.12           O  
ATOM   3515  N   ILE A1355     -11.118  17.465  11.649  1.00 35.14           N  
ATOM   3516  CA  ILE A1355     -11.675  17.194  10.345  1.00 32.25           C  
ATOM   3517  C   ILE A1355     -10.913  18.013   9.308  1.00 39.22           C  
ATOM   3518  O   ILE A1355     -10.823  19.234   9.430  1.00 29.42           O  
ATOM   3519  CB  ILE A1355     -13.142  17.612  10.309  1.00 35.47           C  
ATOM   3520  CG1 ILE A1355     -13.951  16.777  11.303  1.00 49.92           C  
ATOM   3521  CG2 ILE A1355     -13.699  17.463   8.906  1.00 41.55           C  
ATOM   3522  CD1 ILE A1355     -13.899  15.291  11.023  1.00 49.59           C  
ATOM   3523  N   VAL A1356     -10.369  17.340   8.296  1.00 29.48           N  
ATOM   3524  CA  VAL A1356      -9.593  18.003   7.256  1.00 29.70           C  
ATOM   3525  C   VAL A1356     -10.506  18.721   6.267  1.00 26.53           C  
ATOM   3526  O   VAL A1356     -11.523  18.185   5.832  1.00 28.86           O  
ATOM   3527  CB  VAL A1356      -8.718  16.983   6.474  1.00 26.56           C  
ATOM   3528  CG1 VAL A1356      -8.061  17.644   5.243  1.00 25.14           C  
ATOM   3529  CG2 VAL A1356      -7.666  16.368   7.391  1.00 25.65           C  
ATOM   3530  N   HIS A1357     -10.118  19.937   5.902  1.00 24.62           N  
ATOM   3531  CA  HIS A1357     -10.823  20.712   4.895  1.00 27.05           C  
ATOM   3532  C   HIS A1357      -9.799  21.181   3.879  1.00 23.32           C  
ATOM   3533  O   HIS A1357      -8.632  21.360   4.221  1.00 23.76           O  
ATOM   3534  CB  HIS A1357     -11.486  21.945   5.519  1.00 28.68           C  
ATOM   3535  CG  HIS A1357     -12.648  21.625   6.408  1.00 42.05           C  
ATOM   3536  CD2 HIS A1357     -13.968  21.905   6.281  1.00 52.31           C  
ATOM   3537  ND1 HIS A1357     -12.508  20.942   7.592  1.00 50.00           N  
ATOM   3538  CE1 HIS A1357     -13.697  20.808   8.163  1.00 52.50           C  
ATOM   3539  NE2 HIS A1357     -14.595  21.381   7.387  1.00 55.44           N  
ATOM   3540  N   CYS A1358     -10.228  21.388   2.639  1.00 24.37           N  
ATOM   3541  CA  CYS A1358      -9.395  22.111   1.684  1.00 29.22           C  
ATOM   3542  C   CYS A1358      -9.468  23.605   2.017  1.00 37.63           C  
ATOM   3543  O   CYS A1358     -10.246  24.018   2.879  1.00 29.29           O  
ATOM   3544  CB  CYS A1358      -9.859  21.859   0.250  1.00 30.14           C  
ATOM   3545  SG  CYS A1358     -11.430  22.651  -0.164  1.00 29.47           S  
ATOM   3546  N   GLN A1359      -8.661  24.415   1.343  1.00 31.87           N  
ATOM   3547  CA  GLN A1359      -8.619  25.845   1.629  1.00 35.73           C  
ATOM   3548  C   GLN A1359      -9.965  26.524   1.388  1.00 29.78           C  
ATOM   3549  O   GLN A1359     -10.441  27.293   2.224  1.00 32.39           O  
ATOM   3550  CB  GLN A1359      -7.562  26.539   0.777  1.00 37.40           C  
ATOM   3551  CG  GLN A1359      -7.549  28.043   0.998  1.00 44.25           C  
ATOM   3552  CD  GLN A1359      -6.507  28.769   0.168  1.00 43.00           C  
ATOM   3553  NE2 GLN A1359      -6.093  28.168  -0.950  1.00 36.39           N  
ATOM   3554  OE1 GLN A1359      -6.084  29.864   0.527  1.00 42.67           O  
ATOM   3555  N   ASP A1360     -10.571  26.245   0.242  1.00 28.55           N  
ATOM   3556  CA  ASP A1360     -11.823  26.889  -0.135  1.00 40.78           C  
ATOM   3557  C   ASP A1360     -12.945  26.580   0.843  1.00 44.31           C  
ATOM   3558  O   ASP A1360     -13.660  27.477   1.289  1.00 43.64           O  
ATOM   3559  CB  ASP A1360     -12.219  26.463  -1.542  1.00 37.34           C  
ATOM   3560  CG  ASP A1360     -11.267  27.001  -2.590  1.00 51.56           C  
ATOM   3561  OD1 ASP A1360     -10.498  27.932  -2.269  1.00 52.93           O  
ATOM   3562  OD2 ASP A1360     -11.286  26.496  -3.726  1.00 53.58           O1-
ATOM   3563  N   CYS A1361     -13.090  25.308   1.187  1.00 31.19           N  
ATOM   3564  CA  CYS A1361     -14.141  24.895   2.106  1.00 35.20           C  
ATOM   3565  C   CYS A1361     -13.925  25.470   3.510  1.00 42.77           C  
ATOM   3566  O   CYS A1361     -14.880  25.840   4.189  1.00 40.50           O  
ATOM   3567  CB  CYS A1361     -14.258  23.368   2.125  1.00 34.24           C  
ATOM   3568  SG  CYS A1361     -15.080  22.730   0.659  1.00 34.79           S  
ATOM   3569  N   ALA A1362     -12.673  25.573   3.941  1.00 37.17           N  
ATOM   3570  CA  ALA A1362     -12.377  26.148   5.248  1.00 42.95           C  
ATOM   3571  C   ALA A1362     -12.830  27.608   5.297  1.00 47.87           C  
ATOM   3572  O   ALA A1362     -13.410  28.057   6.282  1.00 41.87           O  
ATOM   3573  CB  ALA A1362     -10.893  26.051   5.553  1.00 40.59           C  
ATOM   3574  N   ARG A1363     -12.572  28.343   4.222  1.00 47.71           N  
ATOM   3575  CA  ARG A1363     -12.896  29.766   4.182  1.00 57.29           C  
ATOM   3576  C   ARG A1363     -14.386  30.059   4.067  1.00 63.15           C  
ATOM   3577  O   ARG A1363     -14.823  31.165   4.373  1.00 65.83           O  
ATOM   3578  CB  ARG A1363     -12.190  30.438   3.016  1.00 49.45           C  
ATOM   3579  CG  ARG A1363     -10.729  30.670   3.256  1.00 59.04           C  
ATOM   3580  CD  ARG A1363     -10.126  31.461   2.119  1.00 74.28           C  
ATOM   3581  NE  ARG A1363      -8.677  31.326   2.122  1.00 79.36           N  
ATOM   3582  CZ  ARG A1363      -7.875  31.926   2.994  1.00 78.06           C  
ATOM   3583  NH1 ARG A1363      -8.373  32.733   3.925  1.00 80.16           N1+
ATOM   3584  NH2 ARG A1363      -6.567  31.730   2.925  1.00 69.10           N  
ATOM   3585  N   LYS A1364     -15.162  29.090   3.596  1.00 60.16           N  
ATOM   3586  CA  LYS A1364     -16.600  29.297   3.474  1.00 67.40           C  
ATOM   3587  C   LYS A1364     -17.311  28.998   4.792  1.00 71.27           C  
ATOM   3588  O   LYS A1364     -18.448  29.415   5.005  1.00 81.08           O  
ATOM   3589  CB  LYS A1364     -17.189  28.469   2.332  1.00 69.67           C  
ATOM   3590  CG  LYS A1364     -16.902  26.979   2.388  1.00 87.29           C  
ATOM   3591  CD  LYS A1364     -17.649  26.254   1.283  1.00 91.73           C  
ATOM   3592  CE  LYS A1364     -17.509  27.001  -0.035  1.00 88.14           C  
ATOM   3593  NZ  LYS A1364     -17.926  26.187  -1.208  1.00 85.00           N1+
ATOM   3594  N   THR A1365     -16.624  28.284   5.676  1.00 68.64           N  
ATOM   3595  CA  THR A1365     -17.113  28.071   7.030  1.00 83.55           C  
ATOM   3596  C   THR A1365     -16.694  29.243   7.921  1.00 85.74           C  
ATOM   3597  O   THR A1365     -17.467  29.702   8.757  1.00 93.19           O  
ATOM   3598  CB  THR A1365     -16.563  26.764   7.630  1.00 95.14           C  
ATOM   3599  CG2 THR A1365     -16.903  25.559   6.752  1.00 89.54           C  
ATOM   3600  OG1 THR A1365     -15.142  26.864   7.764  1.00108.22           O  
ATOM   3601  N   SER A1366     -15.469  29.728   7.728  1.00 74.43           N  
ATOM   3602  CA  SER A1366     -14.940  30.845   8.506  1.00 86.47           C  
ATOM   3603  C   SER A1366     -14.083  31.737   7.605  1.00 85.28           C  
ATOM   3604  O   SER A1366     -12.993  31.342   7.193  1.00 69.75           O  
ATOM   3605  CB  SER A1366     -14.124  30.319   9.695  1.00 92.48           C  
ATOM   3606  OG  SER A1366     -13.593  31.373  10.476  1.00 97.08           O  
ATOM   3607  N   GLY A1367     -14.587  32.930   7.291  1.00 88.63           N  
ATOM   3608  CA  GLY A1367     -13.938  33.823   6.342  1.00 79.52           C  
ATOM   3609  C   GLY A1367     -12.452  34.007   6.563  1.00 78.94           C  
ATOM   3610  O   GLY A1367     -11.681  34.108   5.612  1.00 66.84           O  
ATOM   3611  N   ASN A1368     -12.057  34.044   7.827  1.00 91.11           N  
ATOM   3612  CA  ASN A1368     -10.696  34.389   8.208  1.00 96.70           C  
ATOM   3613  C   ASN A1368      -9.983  33.217   8.880  1.00 81.38           C  
ATOM   3614  O   ASN A1368      -8.881  33.368   9.406  1.00 68.92           O  
ATOM   3615  CB  ASN A1368     -10.738  35.607   9.129  1.00115.94           C  
ATOM   3616  CG  ASN A1368     -11.628  35.383  10.342  1.00135.17           C  
ATOM   3617  ND2 ASN A1368     -11.475  36.222  11.358  1.00140.75           N  
ATOM   3618  OD1 ASN A1368     -12.455  34.468  10.357  1.00142.78           O  
ATOM   3619  N   LEU A1369     -10.628  32.052   8.852  1.00 74.42           N  
ATOM   3620  CA  LEU A1369     -10.040  30.806   9.343  1.00 74.06           C  
ATOM   3621  C   LEU A1369      -9.957  30.770  10.868  1.00 75.68           C  
ATOM   3622  O   LEU A1369      -9.090  30.108  11.428  1.00 52.53           O  
ATOM   3623  CB  LEU A1369      -8.647  30.592   8.738  1.00 73.43           C  
ATOM   3624  CG  LEU A1369      -8.580  30.471   7.214  1.00 60.78           C  
ATOM   3625  CD1 LEU A1369      -7.138  30.287   6.767  1.00 53.52           C  
ATOM   3626  CD2 LEU A1369      -9.448  29.318   6.725  1.00 58.48           C  
ATOM   3627  N   GLU A1370     -10.872  31.466  11.536  1.00 98.60           N  
ATOM   3628  CA  GLU A1370     -10.822  31.594  12.994  1.00120.09           C  
ATOM   3629  C   GLU A1370     -10.698  30.288  13.759  1.00107.24           C  
ATOM   3630  O   GLU A1370      -9.817  30.146  14.605  1.00113.52           O  
ATOM   3631  CB  GLU A1370     -12.038  32.359  13.507  1.00145.39           C  
ATOM   3632  CG  GLU A1370     -11.965  33.808  13.154  1.00163.79           C  
ATOM   3633  CD  GLU A1370     -10.625  34.393  13.517  1.00176.30           C  
ATOM   3634  OE1 GLU A1370     -10.442  34.777  14.689  1.00181.53           O  
ATOM   3635  OE2 GLU A1370      -9.753  34.462  12.621  1.00178.10           O1-
ATOM   3636  N   ASN A1371     -11.589  29.346  13.486  1.00 82.83           N  
ATOM   3637  CA  ASN A1371     -11.580  28.098  14.234  1.00 86.71           C  
ATOM   3638  C   ASN A1371     -10.787  27.003  13.534  1.00 68.79           C  
ATOM   3639  O   ASN A1371     -10.985  25.814  13.788  1.00 54.62           O  
ATOM   3640  CB  ASN A1371     -13.005  27.626  14.511  1.00107.20           C  
ATOM   3641  CG  ASN A1371     -13.769  28.584  15.396  1.00125.91           C  
ATOM   3642  ND2 ASN A1371     -13.152  28.993  16.502  1.00125.91           N  
ATOM   3643  OD1 ASN A1371     -14.898  28.961  15.089  1.00136.92           O  
ATOM   3644  N   PHE A1372      -9.878  27.414  12.657  1.00 53.66           N  
ATOM   3645  CA  PHE A1372      -9.041  26.473  11.930  1.00 45.60           C  
ATOM   3646  C   PHE A1372      -7.580  26.560  12.337  1.00 43.66           C  
ATOM   3647  O   PHE A1372      -7.087  27.607  12.734  1.00 45.46           O  
ATOM   3648  CB  PHE A1372      -9.169  26.696  10.424  1.00 41.29           C  
ATOM   3649  CG  PHE A1372     -10.420  26.124   9.844  1.00 44.17           C  
ATOM   3650  CD1 PHE A1372     -10.425  24.856   9.286  1.00 42.78           C  
ATOM   3651  CD2 PHE A1372     -11.598  26.841   9.877  1.00 56.11           C  
ATOM   3652  CE1 PHE A1372     -11.584  24.321   8.761  1.00 41.99           C  
ATOM   3653  CE2 PHE A1372     -12.757  26.315   9.355  1.00 60.48           C  
ATOM   3654  CZ  PHE A1372     -12.752  25.050   8.792  1.00 56.72           C  
ATOM   3655  N   VAL A1373      -6.908  25.423  12.248  1.00 34.05           N  
ATOM   3656  CA  VAL A1373      -5.473  25.330  12.430  1.00 39.17           C  
ATOM   3657  C   VAL A1373      -4.915  24.868  11.091  1.00 42.11           C  
ATOM   3658  O   VAL A1373      -5.570  24.097  10.400  1.00 37.28           O  
ATOM   3659  CB  VAL A1373      -5.140  24.279  13.493  1.00 51.32           C  
ATOM   3660  CG1 VAL A1373      -3.642  24.026  13.554  1.00 44.14           C  
ATOM   3661  CG2 VAL A1373      -5.691  24.712  14.851  1.00 69.80           C  
ATOM   3662  N   VAL A1374      -3.730  25.326  10.704  1.00 33.70           N  
ATOM   3663  CA  VAL A1374      -3.135  24.820   9.460  1.00 34.86           C  
ATOM   3664  C   VAL A1374      -1.985  23.876   9.772  1.00 33.98           C  
ATOM   3665  O   VAL A1374      -1.016  24.262  10.407  1.00 35.34           O  
ATOM   3666  CB  VAL A1374      -2.616  25.935   8.541  1.00 37.68           C  
ATOM   3667  CG1 VAL A1374      -2.005  25.322   7.285  1.00 42.34           C  
ATOM   3668  CG2 VAL A1374      -3.735  26.890   8.177  1.00 39.67           C  
ATOM   3669  N   LEU A1375      -2.102  22.632   9.331  1.00 30.32           N  
ATOM   3670  CA  LEU A1375      -1.055  21.651   9.549  1.00 32.78           C  
ATOM   3671  C   LEU A1375      -0.213  21.520   8.288  1.00 38.88           C  
ATOM   3672  O   LEU A1375      -0.743  21.567   7.184  1.00 30.36           O  
ATOM   3673  CB  LEU A1375      -1.680  20.306   9.907  1.00 32.15           C  
ATOM   3674  CG  LEU A1375      -2.576  20.324  11.149  1.00 35.60           C  
ATOM   3675  CD1 LEU A1375      -3.299  18.993  11.327  1.00 37.69           C  
ATOM   3676  CD2 LEU A1375      -1.761  20.661  12.387  1.00 34.99           C  
ATOM   3677  N   GLU A1376       1.095  21.352   8.450  1.00 27.37           N  
ATOM   3678  CA  GLU A1376       1.992  21.175   7.314  1.00 31.24           C  
ATOM   3679  C   GLU A1376       2.609  19.787   7.376  1.00 33.79           C  
ATOM   3680  O   GLU A1376       3.187  19.410   8.396  1.00 32.85           O  
ATOM   3681  CB  GLU A1376       3.091  22.239   7.336  1.00 33.34           C  
ATOM   3682  CG  GLU A1376       4.035  22.154   6.151  1.00 29.54           C  
ATOM   3683  CD  GLU A1376       5.028  23.305   6.113  1.00 35.66           C  
ATOM   3684  OE1 GLU A1376       5.532  23.702   7.186  1.00 34.56           O  
ATOM   3685  OE2 GLU A1376       5.297  23.817   5.013  1.00 36.27           O1-
ATOM   3686  N   GLN A1377       2.487  19.025   6.293  1.00 25.43           N  
ATOM   3687  CA  GLN A1377       2.890  17.626   6.316  1.00 28.73           C  
ATOM   3688  C   GLN A1377       4.292  17.376   5.784  1.00 30.09           C  
ATOM   3689  O   GLN A1377       4.935  16.399   6.175  1.00 32.23           O  
ATOM   3690  CB  GLN A1377       1.876  16.779   5.549  1.00 31.88           C  
ATOM   3691  CG  GLN A1377       0.534  16.707   6.243  1.00 38.23           C  
ATOM   3692  CD  GLN A1377       0.005  15.291   6.308  1.00 45.77           C  
ATOM   3693  NE2 GLN A1377       0.043  14.684   7.498  1.00 36.23           N  
ATOM   3694  OE1 GLN A1377      -0.416  14.741   5.295  1.00 29.26           O  
ATOM   3695  N   TYR A1378       4.754  18.252   4.893  1.00 24.24           N  
ATOM   3696  CA  TYR A1378       6.073  18.120   4.285  1.00 29.47           C  
ATOM   3697  C   TYR A1378       6.898  19.386   4.495  1.00 32.73           C  
ATOM   3698  O   TYR A1378       6.368  20.489   4.415  1.00 28.94           O  
ATOM   3699  CB  TYR A1378       5.932  17.897   2.787  1.00 29.15           C  
ATOM   3700  CG  TYR A1378       5.231  16.613   2.433  1.00 28.45           C  
ATOM   3701  CD1 TYR A1378       5.922  15.410   2.398  1.00 28.18           C  
ATOM   3702  CD2 TYR A1378       3.880  16.602   2.141  1.00 28.36           C  
ATOM   3703  CE1 TYR A1378       5.279  14.227   2.073  1.00 39.43           C  
ATOM   3704  CE2 TYR A1378       3.227  15.423   1.819  1.00 28.38           C  
ATOM   3705  CZ  TYR A1378       3.930  14.243   1.788  1.00 38.17           C  
ATOM   3706  OH  TYR A1378       3.280  13.075   1.465  1.00 42.25           O  
ATOM   3707  N   LYS A1379       8.192  19.233   4.753  1.00 30.94           N  
ATOM   3708  CA  LYS A1379       9.084  20.389   4.768  1.00 27.60           C  
ATOM   3709  C   LYS A1379       9.215  20.909   3.344  1.00 28.79           C  
ATOM   3710  O   LYS A1379       9.456  20.138   2.418  1.00 25.51           O  
ATOM   3711  CB  LYS A1379      10.458  20.016   5.333  1.00 37.74           C  
ATOM   3712  CG  LYS A1379      10.479  19.795   6.849  1.00 45.90           C  
ATOM   3713  CD  LYS A1379       9.992  21.031   7.608  1.00 60.78           C  
ATOM   3714  CE  LYS A1379      10.276  20.922   9.109  1.00 66.44           C  
ATOM   3715  NZ  LYS A1379       9.821  22.132   9.857  1.00 55.72           N1+
ATOM   3716  N   MET A1380       9.053  22.216   3.161  1.00 26.62           N  
ATOM   3717  CA  MET A1380       9.115  22.790   1.830  1.00 28.77           C  
ATOM   3718  C   MET A1380      10.480  22.480   1.227  1.00 30.23           C  
ATOM   3719  O   MET A1380      10.605  22.246   0.028  1.00 28.05           O  
ATOM   3720  CB  MET A1380       8.858  24.296   1.887  1.00 36.96           C  
ATOM   3721  CG  MET A1380       8.932  24.984   0.533  1.00 37.64           C  
ATOM   3722  SD  MET A1380       7.797  24.258  -0.681  1.00 36.78           S  
ATOM   3723  CE  MET A1380       6.210  24.559   0.074  1.00 27.43           C  
ATOM   3724  N   GLU A1381      11.502  22.432   2.074  1.00 30.69           N  
ATOM   3725  CA  GLU A1381      12.849  22.149   1.606  1.00 33.34           C  
ATOM   3726  C   GLU A1381      12.915  20.736   1.020  1.00 26.87           C  
ATOM   3727  O   GLU A1381      13.639  20.485   0.059  1.00 29.64           O  
ATOM   3728  CB  GLU A1381      13.855  22.299   2.752  1.00 47.06           C  
ATOM   3729  CG  GLU A1381      14.072  23.736   3.260  1.00 77.27           C  
ATOM   3730  CD  GLU A1381      12.955  24.278   4.157  1.00 84.51           C  
ATOM   3731  OE1 GLU A1381      12.154  23.488   4.709  1.00 49.35           O  
ATOM   3732  OE2 GLU A1381      12.892  25.521   4.301  1.00101.13           O1-
ATOM   3733  N   ASP A1382      12.149  19.823   1.607  1.00 27.13           N  
ATOM   3734  CA  ASP A1382      12.042  18.446   1.121  1.00 28.15           C  
ATOM   3735  C   ASP A1382      11.415  18.396  -0.283  1.00 28.84           C  
ATOM   3736  O   ASP A1382      11.973  17.802  -1.203  1.00 26.44           O  
ATOM   3737  CB  ASP A1382      11.212  17.635   2.124  1.00 30.16           C  
ATOM   3738  CG  ASP A1382      10.963  16.200   1.684  1.00 48.48           C  
ATOM   3739  OD1 ASP A1382      11.746  15.658   0.876  1.00 55.02           O  
ATOM   3740  OD2 ASP A1382       9.977  15.603   2.175  1.00 48.87           O1-
ATOM   3741  N   LEU A1383      10.260  19.034  -0.443  1.00 22.08           N  
ATOM   3742  CA  LEU A1383       9.581  19.071  -1.735  1.00 22.69           C  
ATOM   3743  C   LEU A1383      10.483  19.701  -2.794  1.00 23.95           C  
ATOM   3744  O   LEU A1383      10.544  19.233  -3.919  1.00 21.74           O  
ATOM   3745  CB  LEU A1383       8.281  19.867  -1.621  1.00 21.09           C  
ATOM   3746  CG  LEU A1383       7.212  19.298  -0.689  1.00 30.06           C  
ATOM   3747  CD1 LEU A1383       6.003  20.227  -0.661  1.00 27.83           C  
ATOM   3748  CD2 LEU A1383       6.821  17.892  -1.135  1.00 31.20           C  
ATOM   3749  N   MET A1384      11.191  20.760  -2.419  1.00 21.98           N  
ATOM   3750  CA  MET A1384      12.062  21.458  -3.354  1.00 19.51           C  
ATOM   3751  C   MET A1384      13.159  20.511  -3.825  1.00 26.15           C  
ATOM   3752  O   MET A1384      13.492  20.488  -5.006  1.00 23.36           O  
ATOM   3753  CB  MET A1384      12.652  22.715  -2.690  1.00 20.76           C  
ATOM   3754  CG  MET A1384      11.609  23.797  -2.474  1.00 26.07           C  
ATOM   3755  SD  MET A1384      12.201  25.217  -1.520  1.00 37.59           S  
ATOM   3756  CE  MET A1384      13.207  26.061  -2.740  1.00 42.94           C  
ATOM   3757  N   GLN A1385      13.688  19.708  -2.907  1.00 27.65           N  
ATOM   3758  CA  GLN A1385      14.747  18.764  -3.238  1.00 30.85           C  
ATOM   3759  C   GLN A1385      14.245  17.666  -4.160  1.00 25.12           C  
ATOM   3760  O   GLN A1385      14.911  17.309  -5.117  1.00 26.02           O  
ATOM   3761  CB  GLN A1385      15.324  18.123  -1.976  1.00 44.77           C  
ATOM   3762  CG  GLN A1385      16.207  19.048  -1.166  1.00 78.82           C  
ATOM   3763  CD  GLN A1385      17.551  19.280  -1.821  1.00102.31           C  
ATOM   3764  NE2 GLN A1385      18.574  18.578  -1.345  1.00110.52           N  
ATOM   3765  OE1 GLN A1385      17.667  20.075  -2.756  1.00104.96           O  
ATOM   3766  N   VAL A1386      13.075  17.112  -3.862  1.00 20.76           N  
ATOM   3767  CA  VAL A1386      12.511  16.049  -4.692  1.00 18.03           C  
ATOM   3768  C   VAL A1386      12.277  16.599  -6.100  1.00 22.15           C  
ATOM   3769  O   VAL A1386      12.572  15.945  -7.108  1.00 22.45           O  
ATOM   3770  CB  VAL A1386      11.179  15.548  -4.113  1.00 19.37           C  
ATOM   3771  CG1 VAL A1386      10.485  14.595  -5.089  1.00 19.77           C  
ATOM   3772  CG2 VAL A1386      11.416  14.874  -2.756  1.00 32.49           C  
ATOM   3773  N   TYR A1387      11.753  17.817  -6.161  1.00 19.85           N  
ATOM   3774  CA  TYR A1387      11.457  18.449  -7.445  1.00 19.76           C  
ATOM   3775  C   TYR A1387      12.746  18.625  -8.255  1.00 21.58           C  
ATOM   3776  O   TYR A1387      12.807  18.259  -9.432  1.00 21.12           O  
ATOM   3777  CB  TYR A1387      10.756  19.799  -7.213  1.00 20.17           C  
ATOM   3778  CG  TYR A1387      10.566  20.626  -8.472  1.00 20.95           C  
ATOM   3779  CD1 TYR A1387       9.445  20.458  -9.278  1.00 20.85           C  
ATOM   3780  CD2 TYR A1387      11.505  21.584  -8.848  1.00 21.55           C  
ATOM   3781  CE1 TYR A1387       9.266  21.216 -10.431  1.00 20.65           C  
ATOM   3782  CE2 TYR A1387      11.336  22.339 -10.009  1.00 21.13           C  
ATOM   3783  CZ  TYR A1387      10.212  22.162 -10.787  1.00 23.13           C  
ATOM   3784  OH  TYR A1387      10.047  22.919 -11.943  1.00 20.44           O  
ATOM   3785  N   ASP A1388      13.793  19.157  -7.624  1.00 21.82           N  
ATOM   3786  CA  ASP A1388      15.042  19.410  -8.337  1.00 23.85           C  
ATOM   3787  C   ASP A1388      15.765  18.115  -8.718  1.00 23.70           C  
ATOM   3788  O   ASP A1388      16.450  18.066  -9.727  1.00 24.96           O  
ATOM   3789  CB  ASP A1388      15.986  20.298  -7.511  1.00 25.52           C  
ATOM   3790  CG  ASP A1388      15.578  21.763  -7.532  1.00 29.23           C  
ATOM   3791  OD1 ASP A1388      14.853  22.179  -8.459  1.00 26.42           O  
ATOM   3792  OD2 ASP A1388      15.973  22.497  -6.615  1.00 26.05           O1-
ATOM   3793  N  AGLN A1389      15.619  17.069  -7.915  0.40 22.38           N  
ATOM   3794  N  BGLN A1389      15.598  17.077  -7.904  0.60 22.33           N  
ATOM   3795  CA AGLN A1389      16.309  15.821  -8.215  0.40 24.76           C  
ATOM   3796  CA BGLN A1389      16.258  15.799  -8.152  0.60 25.35           C  
ATOM   3797  C  AGLN A1389      15.474  14.927  -9.133  0.40 24.68           C  
ATOM   3798  C  BGLN A1389      15.505  14.969  -9.188  0.60 25.02           C  
ATOM   3799  O  AGLN A1389      15.879  13.810  -9.449  0.40 24.60           O  
ATOM   3800  O  BGLN A1389      16.001  13.945  -9.650  0.60 25.82           O  
ATOM   3801  CB AGLN A1389      16.677  15.073  -6.927  0.40 31.36           C  
ATOM   3802  CB BGLN A1389      16.388  14.993  -6.851  0.60 30.59           C  
ATOM   3803  CG AGLN A1389      17.653  15.825  -6.027  0.40 39.32           C  
ATOM   3804  CG BGLN A1389      17.452  15.521  -5.895  0.60 35.45           C  
ATOM   3805  CD AGLN A1389      18.951  16.174  -6.730  0.40 56.96           C  
ATOM   3806  CD BGLN A1389      17.678  14.625  -4.681  0.60 52.10           C  
ATOM   3807  NE2AGLN A1389      19.490  17.353  -6.429  0.40 62.34           N  
ATOM   3808  NE2BGLN A1389      17.263  13.365  -4.775  0.60 58.74           N  
ATOM   3809  OE1AGLN A1389      19.460  15.397  -7.539  0.40 56.82           O  
ATOM   3810  OE1BGLN A1389      18.231  15.065  -3.673  0.60 53.00           O  
ATOM   3811  N   PHE A1390      14.308  15.411  -9.555  1.00 23.52           N  
ATOM   3812  CA  PHE A1390      13.513  14.684 -10.536  1.00 19.63           C  
ATOM   3813  C   PHE A1390      13.898  15.153 -11.935  1.00 25.46           C  
ATOM   3814  O   PHE A1390      13.452  16.203 -12.397  1.00 26.89           O  
ATOM   3815  CB  PHE A1390      12.014  14.860 -10.315  1.00 19.95           C  
ATOM   3816  CG  PHE A1390      11.183  13.959 -11.186  1.00 21.94           C  
ATOM   3817  CD1 PHE A1390      11.296  12.578 -11.071  1.00 23.24           C  
ATOM   3818  CD2 PHE A1390      10.319  14.483 -12.139  1.00 18.47           C  
ATOM   3819  CE1 PHE A1390      10.554  11.733 -11.880  1.00 21.77           C  
ATOM   3820  CE2 PHE A1390       9.565  13.644 -12.958  1.00 19.41           C  
ATOM   3821  CZ  PHE A1390       9.686  12.264 -12.833  1.00 19.65           C  
ATOM   3822  N   THR A1391      14.731  14.362 -12.603  1.00 22.89           N  
ATOM   3823  CA  THR A1391      15.253  14.743 -13.903  1.00 23.42           C  
ATOM   3824  C   THR A1391      15.136  13.569 -14.861  1.00 26.99           C  
ATOM   3825  O   THR A1391      15.012  12.412 -14.439  1.00 24.81           O  
ATOM   3826  CB  THR A1391      16.719  15.183 -13.795  1.00 30.37           C  
ATOM   3827  CG2 THR A1391      16.835  16.405 -12.879  1.00 33.92           C  
ATOM   3828  OG1 THR A1391      17.496  14.115 -13.246  1.00 31.52           O  
ATOM   3829  N   LEU A1392      15.168  13.863 -16.154  1.00 24.00           N  
ATOM   3830  CA  LEU A1392      14.993  12.819 -17.163  1.00 23.59           C  
ATOM   3831  C   LEU A1392      16.129  11.797 -17.103  1.00 28.41           C  
ATOM   3832  O   LEU A1392      17.307  12.138 -17.214  1.00 28.01           O  
ATOM   3833  CB  LEU A1392      14.911  13.424 -18.564  1.00 23.11           C  
ATOM   3834  CG  LEU A1392      14.658  12.422 -19.690  1.00 25.28           C  
ATOM   3835  CD1 LEU A1392      13.228  11.902 -19.653  1.00 18.73           C  
ATOM   3836  CD2 LEU A1392      14.947  13.083 -21.030  1.00 32.48           C  
ATOM   3837  N   ALA A1393      15.760  10.533 -16.937  1.00 28.68           N  
ATOM   3838  CA  ALA A1393      16.740   9.461 -16.823  1.00 27.98           C  
ATOM   3839  C   ALA A1393      17.213   9.026 -18.201  1.00 25.87           C  
ATOM   3840  O   ALA A1393      16.474   9.135 -19.186  1.00 29.65           O  
ATOM   3841  CB  ALA A1393      16.133   8.276 -16.079  1.00 29.76           C  
ATOM   3842  N   PRO A1394      18.445   8.516 -18.282  1.00 37.07           N  
ATOM   3843  CA  PRO A1394      18.851   7.981 -19.578  1.00 41.35           C  
ATOM   3844  C   PRO A1394      18.161   6.638 -19.803  1.00 43.43           C  
ATOM   3845  O   PRO A1394      17.898   5.920 -18.837  1.00 41.93           O  
ATOM   3846  CB  PRO A1394      20.361   7.817 -19.425  1.00 44.73           C  
ATOM   3847  CG  PRO A1394      20.559   7.535 -17.966  1.00 42.45           C  
ATOM   3848  CD  PRO A1394      19.448   8.256 -17.230  1.00 39.45           C  
ATOM   3849  N   PRO A1395      17.850   6.317 -21.064  1.00 48.10           N  
ATOM   3850  CA  PRO A1395      17.157   5.081 -21.451  1.00 50.58           C  
ATOM   3851  C   PRO A1395      17.987   3.826 -21.185  1.00 53.15           C  
ATOM   3852  O   PRO A1395      19.206   3.862 -21.362  1.00 59.83           O  
ATOM   3853  CB  PRO A1395      16.935   5.267 -22.956  1.00 49.83           C  
ATOM   3854  CG  PRO A1395      18.018   6.205 -23.381  1.00 49.93           C  
ATOM   3855  CD  PRO A1395      18.193   7.147 -22.231  1.00 43.75           C  
TER   
HETATM 3856 NI    NI A1503     -14.009  -2.957 -13.592  1.00 27.31          NI  
HETATM 3857  N           1     -20.754   3.551 -12.526  0.00  0.00      Cl-8 N  
HETATM 3858  N           1     -20.015   4.215 -13.294  0.00  0.00      Cl-8 N  
HETATM 3859  N           1     -18.878   4.295 -12.835  0.00  0.00      Cl-8 N  
HETATM 3860  N           1     -21.270  -1.027  -7.008  0.00  0.00      Cl-8 N  
HETATM 3861  N           1     -19.800  -2.329  -6.368  0.00  0.00      Cl-8 N  
HETATM 3862  N           1     -18.279  -0.722  -4.893  0.00  0.00      Cl-8 N  
HETATM 3863  N           1     -16.153  -0.103  -9.189  0.00  0.00      Cl-8 N  
HETATM 3864  C           1     -20.042   3.197 -11.535  0.00  0.00      Cl-8 C  
HETATM 3865  C           1     -18.805   3.684 -11.729  0.00  0.00      Cl-8 C  
HETATM 3866  C           1     -20.480   2.458 -10.496  0.00  0.00      Cl-8 C  
HETATM 3867  C           1     -21.006   1.229 -10.662  0.00  0.00      Cl-8 C  
HETATM 3868  C           1     -21.470   0.518  -9.622  0.00  0.00      Cl-8 C  
HETATM 3869  C           1     -21.429   1.008  -8.373  0.00  0.00      Cl-8 C  
HETATM 3870  C           1     -20.886   2.223  -8.196  0.00  0.00      Cl-8 C  
HETATM 3871  C           1     -20.421   2.931  -9.237  0.00  0.00      Cl-8 C  
HETATM 3872  C           1     -22.000   0.237  -7.205  0.00  0.00      Cl-8 C  
HETATM 3873  C           1     -21.649  -2.157  -7.434  0.00  0.00      Cl-8 C  
HETATM 3874  C           1     -20.679  -2.980  -7.007  0.00  0.00      Cl-8 C  
HETATM 3875  C           1     -22.694  -2.610  -8.137  0.00  0.00      Cl-8 C  
HETATM 3876  C           1     -20.729  -4.292  -7.272  0.00  0.00      Cl-8 C  
HETATM 3877  C           1     -21.774  -4.758  -7.978  0.00  0.00      Cl-8 C  
HETATM 3878  C           1     -22.744  -3.927  -8.405  0.00  0.00      Cl-8 C  
HETATM 3879  C           1     -20.174  -1.116  -6.374  0.00  0.00      Cl-8 C  
HETATM 3880  C           1     -19.306  -0.085  -5.699  0.00  0.00      Cl-8 C  
HETATM 3881  C           1     -16.962  -0.136  -5.059  0.00  0.00      Cl-8 C  
HETATM 3882  C           1     -16.134  -0.744  -3.916  0.00  0.00      Cl-8 C  
HETATM 3883  C           1     -17.180  -1.107  -2.846  0.00  0.00      Cl-8 C  
HETATM 3884  C           1     -18.518  -0.670  -3.463  0.00  0.00      Cl-8 C  
HETATM 3885  C           1     -17.681   4.956 -13.385  0.00  0.00      Cl-8 C  
HETATM 3886  C           1     -16.427   4.732 -12.526  0.00  0.00      Cl-8 C  
HETATM 3887  C           1     -15.969   6.023 -11.828  0.00  0.00      Cl-8 C  
HETATM 3888  C           1     -15.449   5.754 -10.405  0.00  0.00      Cl-8 C  
HETATM 3889  C           1     -16.388   4.827  -9.616  0.00  0.00      Cl-8 C  
HETATM 3890  C           1     -15.683   3.535  -9.173  0.00  0.00      Cl-8 C  
HETATM 3891  C           1     -16.667   2.361  -9.041  0.00  0.00      Cl-8 C  
HETATM 3892  C           1     -16.027   1.141  -8.353  0.00  0.00      Cl-8 C  
HETATM 3893  C           1     -15.119  -0.462  -9.854  0.00  0.00      Cl-8 C  
HETATM 3894  C           1     -14.055   0.498 -10.364  0.00  0.00      Cl-8 C  
HETATM 3895  C           1     -15.060  -1.741 -10.287  0.00  0.00      Cl-8 C  
HETATM 3896  C           1     -16.016  -2.641  -9.930  0.00  0.00      Cl-8 C  
HETATM 3897  C           1     -16.999  -2.201  -9.109  0.00  0.00      Cl-8 C  
HETATM 3898  C           1     -17.014  -0.919  -8.724  0.00  0.00      Cl-8 C  
HETATM 3899  O           1     -15.947  -3.788 -10.319  0.00  0.00      Cl-8 O  
HETATM 3900  O           1     -14.063  -2.226 -11.081  0.00  0.00      Cl-8 O  
HETATM 3901  N           1     -13.416  -0.835  -7.131  0.00  0.00      Cl-8 N  
HETATM 3902  N           1     -16.266   4.935  -9.326  0.00  0.00      Cl-8 N  
HETATM 3903  N           1     -15.214   4.269 -10.975  0.00  0.00      Cl-8 N  
HETATM 3904  N           1     -17.958   2.445 -10.078  0.00  0.00      Cl-8 N  
HETATM 3905  C           1     -16.417   4.703  -6.881  0.00  0.00      Cl-8 C  
HETATM 3906  C           1     -16.252   5.713  -6.008  0.00  0.00      Cl-8 C  
HETATM 3907  C           1     -15.604   5.526  -4.848  0.00  0.00      Cl-8 C  
HETATM 3908  C           1     -15.103   4.318  -4.542  0.00  0.00      Cl-8 C  
HETATM 3909  C           1     -15.252   3.305  -5.410  0.00  0.00      Cl-8 C  
HETATM 3910  C           1     -15.902   3.500  -6.569  0.00  0.00      Cl-8 C  
HETATM 3911  C           1     -14.479   4.134  -3.398  0.00  0.00      Cl-8 C  
HETATM 3912  C           1     -13.918   3.968  -2.337  0.00  0.00      Cl-8 C  
HETATM 3913  C           1     -13.270   3.789  -1.026  0.00  0.00      Cl-8 C  
HETATM 3914  C           1     -11.850   3.233  -1.202  0.00  0.00      Cl-8 C  
HETATM 3915  C           1     -11.841   1.931  -2.018  0.00  0.00      Cl-8 C  
HETATM 3916  C           1     -12.584   0.796  -1.295  0.00  0.00      Cl-8 C  
HETATM 3917  C           1     -13.648   0.139  -2.190  0.00  0.00      Cl-8 C  
HETATM 3918  C           1     -13.442   0.490  -3.673  0.00  0.00      Cl-8 C  
HETATM 3919  C           1     -13.685  -0.691  -4.628  0.00  0.00      Cl-8 C  
HETATM 3920  C           1     -12.700  -0.751  -5.811  0.00  0.00      Cl-8 C  
HETATM 3921  C           1     -13.216  -1.889  -7.831  0.00  0.00      Cl-8 C  
HETATM 3922  C           1     -11.942  -2.717  -7.785  0.00  0.00      Cl-8 C  
HETATM 3923  C           1     -14.112  -2.183  -8.800  0.00  0.00      Cl-8 C  
HETATM 3924  C           1     -15.245  -1.443  -8.948  0.00  0.00      Cl-8 C  
HETATM 3925  C           1     -15.437  -0.429  -8.069  0.00  0.00      Cl-8 C  
HETATM 3926  C           1     -14.507  -0.177  -7.139  0.00  0.00      Cl-8 C  
HETATM 3927  C           1     -17.178   4.905  -8.172  0.00  0.00      Cl-8 C  
HETATM 3928  C           1     -15.629   5.954  -9.721  0.00  0.00      Cl-8 C  
HETATM 3929  C           1     -14.957   5.496 -10.788  0.00  0.00      Cl-8 C  
HETATM 3930  C           1     -15.522   7.227  -9.318  0.00  0.00      Cl-8 C  
HETATM 3931  C           1     -14.151   6.303 -11.489  0.00  0.00      Cl-8 C  
HETATM 3932  C           1     -14.037   7.584 -11.093  0.00  0.00      Cl-8 C  
HETATM 3933  C           1     -14.713   8.038 -10.022  0.00  0.00      Cl-8 C  
HETATM 3934  C           1     -16.027   3.928 -10.063  0.00  0.00      Cl-8 C  
HETATM 3935  C           1     -16.508   2.500 -10.009  0.00  0.00      Cl-8 C  
HETATM 3936  C           1     -18.515   3.173 -11.202  0.00  0.00      Cl-8 C  
HETATM 3937  C           1     -19.986   2.727 -11.242  0.00  0.00      Cl-8 C  
HETATM 3938  C           1     -19.974   1.336 -10.581  0.00  0.00      Cl-8 C  
HETATM 3939  C           1     -18.500   1.105 -10.210  0.00  0.00      Cl-8 C  
HETATM 3940  O           1     -16.044  -1.722  -9.815  0.00  0.00      Cl-8 O  
HETATM 3941  O           1     -13.970  -3.220  -9.674  0.00  0.00      Cl-8 O  
HETATM 3942  N           1     -15.137   1.456  -6.866  0.00  0.00      Cl-4 N  
HETATM 3943  N           1     -14.089   1.233  -6.214  0.00  0.00      Cl-4 N  
HETATM 3944  N           1     -13.907   0.025  -6.090  0.00  0.00      Cl-4 N  
HETATM 3945  N           1     -12.421  -2.717  -9.067  0.00  0.00      Cl-4 N  
HETATM 3946  N           1     -21.384   0.713  -9.571  0.00  0.00      Cl-4 N  
HETATM 3947  N           1     -22.338   2.509  -9.208  0.00  0.00      Cl-4 N  
HETATM 3948  N           1     -19.142   3.026  -9.682  0.00  0.00      Cl-4 N  
HETATM 3949  C           1     -19.094  -0.133  -9.302  0.00  0.00      Cl-4 C  
HETATM 3950  C           1     -17.899  -0.130  -9.915  0.00  0.00      Cl-4 C  
HETATM 3951  C           1     -16.762   0.010  -9.215  0.00  0.00      Cl-4 C  
HETATM 3952  C           1     -16.770   0.151  -7.876  0.00  0.00      Cl-4 C  
HETATM 3953  C           1     -17.972   0.123  -7.267  0.00  0.00      Cl-4 C  
HETATM 3954  C           1     -19.110  -0.015  -7.964  0.00  0.00      Cl-4 C  
HETATM 3955  C           1     -15.639   0.327  -7.165  0.00  0.00      Cl-4 C  
HETATM 3956  C           1     -14.834  -0.622  -6.657  0.00  0.00      Cl-4 C  
HETATM 3957  C           1     -12.813  -0.700  -5.420  0.00  0.00      Cl-4 C  
HETATM 3958  C           1     -11.450  -0.477  -6.096  0.00  0.00      Cl-4 C  
HETATM 3959  C           1     -11.448  -0.947  -7.559  0.00  0.00      Cl-4 C  
HETATM 3960  C           1     -11.873  -2.420  -7.698  0.00  0.00      Cl-4 C  
HETATM 3961  C           1     -11.902  -3.704  -9.696  0.00  0.00      Cl-4 C  
HETATM 3962  C           1     -10.471  -4.184  -9.506  0.00  0.00      Cl-4 C  
HETATM 3963  C           1     -12.603  -4.239 -10.721  0.00  0.00      Cl-4 C  
HETATM 3964  C           1     -13.865  -3.812 -10.997  0.00  0.00      Cl-4 C  
HETATM 3965  C           1     -14.382  -2.856 -10.187  0.00  0.00      Cl-4 C  
HETATM 3966  C           1     -13.635  -2.355  -9.197  0.00  0.00      Cl-4 C  
HETATM 3967  C           1     -20.383  -0.234 -10.087  0.00  0.00      Cl-4 C  
HETATM 3968  C           1     -22.401   0.393  -8.888  0.00  0.00      Cl-4 C  
HETATM 3969  C           1     -22.998   1.574  -8.668  0.00  0.00      Cl-4 C  
HETATM 3970  C           1     -22.911  -0.751  -8.415  0.00  0.00      Cl-4 C  
HETATM 3971  C           1     -24.134   1.644  -7.960  0.00  0.00      Cl-4 C  
HETATM 3972  C           1     -24.654   0.502  -7.480  0.00  0.00      Cl-4 C  
HETATM 3973  C           1     -24.050  -0.680  -7.704  0.00  0.00      Cl-4 C  
HETATM 3974  C           1     -21.336   1.967  -9.766  0.00  0.00      Cl-4 C  
HETATM 3975  C           1     -20.339   2.843 -10.484  0.00  0.00      Cl-4 C  
HETATM 3976  C           1     -17.984   3.434 -10.455  0.00  0.00      Cl-4 C  
HETATM 3977  C           1     -16.954   3.856  -9.393  0.00  0.00      Cl-4 C  
HETATM 3978  C           1     -17.810   4.256  -8.177  0.00  0.00      Cl-4 C  
HETATM 3979  C           1     -19.258   4.035  -8.646  0.00  0.00      Cl-4 C  
HETATM 3980  O           1     -14.487  -4.304 -11.915  0.00  0.00      Cl-4 O  
HETATM 3981  O           1     -12.128  -5.229 -11.530  0.00  0.00      Cl-4 O  
HETATM 3982  N           1     -12.333  -3.042  -8.418  0.00  0.00      DFP_ N  
HETATM 3983  C           1     -13.304  -3.063 -10.455  0.00  0.00      DFP_ C  
HETATM 3984  C           1     -13.178  -2.517  -9.224  0.00  0.00      DFP_ C  
HETATM 3985  C           1     -12.476  -4.068 -10.854  0.00  0.00      DFP_ C  
HETATM 3986  C           1     -14.179  -1.449  -8.816  0.00  0.00      DFP_ C  
HETATM 3987  C           1     -11.519  -4.461  -9.980  0.00  0.00      DFP_ C  
HETATM 3988  C           1     -11.451  -3.891  -8.770  0.00  0.00      DFP_ C  
HETATM 3989  C           1     -11.917  -2.177  -7.266  0.00  0.00      DFP_ C  
HETATM 3990  O           1     -12.594  -4.546 -11.962  0.00  0.00      DFP_ O  
HETATM 3991  O           1     -14.228  -2.659 -11.372  0.00  0.00      DFP_ O  
HETATM 3992 NI    NI A1503     -14.009  -2.957 -13.592  1.00 27.31          NI  
ATOM   3993  N   ASN A1087     -16.735  -6.968  -4.134  1.00 20.05           N  
ATOM   3994  CA  ASN A1087     -15.665  -6.183  -3.513  1.00 20.09           C  
ATOM   3995  C   ASN A1087     -15.311  -6.701  -2.116  1.00 22.70           C  
ATOM   3996  O   ASN A1087     -15.187  -5.937  -1.158  1.00 21.41           O  
ATOM   3997  CB  ASN A1087     -16.067  -4.704  -3.461  1.00 20.72           C  
ATOM   3998  CG  ASN A1087     -16.583  -4.201  -4.805  1.00 21.06           C  
ATOM   3999  ND2 ASN A1087     -15.667  -3.865  -5.701  1.00 21.44           N  
ATOM   4000  OD1 ASN A1087     -17.791  -4.148  -5.045  1.00 20.85           O  
ATOM   4001  N   LEU A1127      -8.097   0.030  -0.887  1.00 18.00           N  
ATOM   4002  CA  LEU A1127      -8.690  -1.309  -0.903  1.00 17.65           C  
ATOM   4003  C   LEU A1127      -9.282  -1.645  -2.262  1.00 18.44           C  
ATOM   4004  O   LEU A1127     -10.093  -0.893  -2.787  1.00 19.69           O  
ATOM   4005  CB  LEU A1127      -9.778  -1.410   0.165  1.00 22.24           C  
ATOM   4006  CG  LEU A1127      -9.242  -1.437   1.596  1.00 23.08           C  
ATOM   4007  CD1 LEU A1127     -10.372  -1.257   2.624  1.00 27.10           C  
ATOM   4008  CD2 LEU A1127      -8.485  -2.742   1.852  1.00 23.30           C  
ATOM   4009  N   GLY A1128      -8.888  -2.776  -2.832  1.00 17.86           N  
ATOM   4010  CA  GLY A1128      -9.417  -3.177  -4.126  1.00 19.92           C  
ATOM   4011  C   GLY A1128      -8.578  -2.679  -5.290  1.00 19.86           C  
ATOM   4012  O   GLY A1128      -8.702  -3.182  -6.414  1.00 17.32           O  
ATOM   4013  N   MET A1129      -7.712  -1.700  -5.042  1.00 15.63           N  
ATOM   4014  CA  MET A1129      -6.853  -1.203  -6.117  1.00 13.69           C  
ATOM   4015  C   MET A1129      -5.454  -1.778  -5.969  1.00 16.41           C  
ATOM   4016  O   MET A1129      -4.989  -2.486  -6.857  1.00 18.38           O  
ATOM   4017  CB  MET A1129      -6.825   0.329  -6.167  1.00 15.37           C  
ATOM   4018  CG  MET A1129      -8.187   0.949  -6.420  1.00 15.69           C  
ATOM   4019  SD  MET A1129      -8.052   2.651  -7.033  1.00 16.81           S  
ATOM   4020  CE  MET A1129      -7.370   2.398  -8.694  1.00 17.57           C  
ATOM   4021  N   GLN A1133      -9.408  -7.826  -4.389  1.00 14.49           N  
ATOM   4022  CA  GLN A1133     -10.819  -8.002  -4.077  1.00 14.81           C  
ATOM   4023  C   GLN A1133     -11.369  -9.273  -4.705  1.00 19.06           C  
ATOM   4024  O   GLN A1133     -10.966  -9.682  -5.795  1.00 18.93           O  
ATOM   4025  CB  GLN A1133     -11.647  -6.778  -4.485  1.00 17.00           C  
ATOM   4026  CG  GLN A1133     -11.740  -5.744  -3.354  1.00 19.14           C  
ATOM   4027  CD  GLN A1133     -12.480  -4.477  -3.757  1.00 18.59           C  
ATOM   4028  NE2 GLN A1133     -12.638  -3.556  -2.807  1.00 17.48           N  
ATOM   4029  OE1 GLN A1133     -12.907  -4.328  -4.901  1.00 21.44           O  
ATOM   4030  N   TYR A1135     -14.905 -11.599  -5.694  1.00 14.99           N  
ATOM   4031  CA  TYR A1135     -16.310 -11.547  -6.068  1.00 13.50           C  
ATOM   4032  C   TYR A1135     -16.838 -12.972  -5.985  1.00 18.65           C  
ATOM   4033  O   TYR A1135     -16.193 -13.902  -6.460  1.00 18.79           O  
ATOM   4034  CB  TYR A1135     -16.466 -11.041  -7.514  1.00 13.57           C  
ATOM   4035  CG  TYR A1135     -15.981  -9.609  -7.709  1.00 15.29           C  
ATOM   4036  CD1 TYR A1135     -16.847  -8.528  -7.563  1.00 17.44           C  
ATOM   4037  CD2 TYR A1135     -14.655  -9.345  -8.025  1.00 22.35           C  
ATOM   4038  CE1 TYR A1135     -16.400  -7.211  -7.743  1.00 18.45           C  
ATOM   4039  CE2 TYR A1135     -14.200  -8.044  -8.197  1.00 30.87           C  
ATOM   4040  CZ  TYR A1135     -15.070  -6.981  -8.062  1.00 26.76           C  
ATOM   4041  OH  TYR A1135     -14.584  -5.692  -8.243  1.00 25.53           O  
ATOM   4042  N   PRO A1144     -22.258  -3.227 -13.103  1.00 17.92           N  
ATOM   4043  CA  PRO A1144     -22.730  -2.319 -14.157  1.00 16.49           C  
ATOM   4044  C   PRO A1144     -21.622  -1.438 -14.739  1.00 16.41           C  
ATOM   4045  O   PRO A1144     -20.470  -1.510 -14.309  1.00 18.55           O  
ATOM   4046  CB  PRO A1144     -23.797  -1.479 -13.435  1.00 16.22           C  
ATOM   4047  CG  PRO A1144     -23.377  -1.489 -12.013  1.00 20.75           C  
ATOM   4048  CD  PRO A1144     -22.776  -2.852 -11.775  1.00 17.92           C  
ATOM   4049  N   GLY A1145     -21.982  -0.616 -15.719  1.00 16.11           N  
ATOM   4050  CA  GLY A1145     -21.011   0.118 -16.517  1.00 18.93           C  
ATOM   4051  C   GLY A1145     -20.122   1.027 -15.689  1.00 21.58           C  
ATOM   4052  O   GLY A1145     -20.586   1.749 -14.807  1.00 19.07           O  
ATOM   4053  N   HIS A1146     -18.828   1.003 -15.981  1.00 17.20           N  
ATOM   4054  CA  HIS A1146     -17.909   1.916 -15.317  1.00 18.70           C  
ATOM   4055  C   HIS A1146     -16.570   2.008 -16.019  1.00 20.62           C  
ATOM   4056  O   HIS A1146     -16.214   1.161 -16.848  1.00 18.30           O  
ATOM   4057  CB  HIS A1146     -17.644   1.423 -13.911  1.00 21.25           C  
ATOM   4058  CG  HIS A1146     -17.062   0.053 -13.880  1.00 22.12           C  
ATOM   4059  CD2 HIS A1146     -15.817  -0.388 -13.587  1.00 26.84           C  
ATOM   4060  ND1 HIS A1146     -17.793  -1.066 -14.224  1.00 27.99           N  
ATOM   4061  CE1 HIS A1146     -17.028  -2.137 -14.128  1.00 27.50           C  
ATOM   4062  NE2 HIS A1146     -15.828  -1.754 -13.731  1.00 30.85           N  
ATOM   4063  N   GLN A1147     -15.832   3.046 -15.653  1.00 18.09           N  
ATOM   4064  CA  GLN A1147     -14.388   3.065 -15.817  1.00 17.84           C  
ATOM   4065  C   GLN A1147     -13.784   2.831 -14.429  1.00 16.55           C  
ATOM   4066  O   GLN A1147     -14.394   3.184 -13.419  1.00 16.50           O  
ATOM   4067  CB  GLN A1147     -13.942   4.419 -16.373  1.00 15.60           C  
ATOM   4068  CG  GLN A1147     -14.308   4.589 -17.847  1.00 17.68           C  
ATOM   4069  CD  GLN A1147     -14.096   6.012 -18.330  1.00 14.65           C  
ATOM   4070  NE2 GLN A1147     -13.253   6.180 -19.339  1.00 16.79           N  
ATOM   4071  OE1 GLN A1147     -14.689   6.944 -17.800  1.00 21.78           O  
ATOM   4072  N   GLU A1148     -12.598   2.241 -14.366  1.00 15.73           N  
ATOM   4073  CA  GLU A1148     -11.924   2.060 -13.073  1.00 15.68           C  
ATOM   4074  C   GLU A1148     -11.652   3.409 -12.400  1.00 20.98           C  
ATOM   4075  O   GLU A1148     -11.616   4.449 -13.052  1.00 16.24           O  
ATOM   4076  CB  GLU A1148     -10.584   1.356 -13.256  1.00 16.52           C  
ATOM   4077  CG  GLU A1148     -10.680  -0.025 -13.848  1.00 16.55           C  
ATOM   4078  CD  GLU A1148     -11.594  -0.909 -13.032  1.00 19.76           C  
ATOM   4079  OE1 GLU A1148     -11.410  -1.038 -11.804  1.00 19.34           O  
ATOM   4080  OE2 GLU A1148     -12.518  -1.443 -13.629  1.00 23.47           O1-
ATOM   4081  N   ASN A1149     -11.439   3.377 -11.089  1.00 16.58           N  
ATOM   4082  CA  ASN A1149     -11.049   4.578 -10.345  1.00 14.54           C  
ATOM   4083  C   ASN A1149      -9.799   5.190 -10.955  1.00 15.19           C  
ATOM   4084  O   ASN A1149      -8.811   4.500 -11.172  1.00 14.29           O  
ATOM   4085  CB  ASN A1149     -10.837   4.213  -8.864  1.00 15.34           C  
ATOM   4086  CG  ASN A1149     -12.134   3.835  -8.178  1.00 22.19           C  
ATOM   4087  ND2 ASN A1149     -12.918   4.836  -7.841  1.00 15.63           N  
ATOM   4088  OD1 ASN A1149     -12.450   2.651  -7.996  1.00 25.95           O  
ATOM   4089  N   ASN A1150      -9.881   6.480 -11.272  1.00 12.85           N  
ATOM   4090  CA  ASN A1150      -8.797   7.216 -11.892  1.00 14.80           C  
ATOM   4091  C   ASN A1150      -8.229   6.536 -13.142  1.00 16.66           C  
ATOM   4092  O   ASN A1150      -7.061   6.703 -13.473  1.00 15.75           O  
ATOM   4093  CB  ASN A1150      -7.728   7.549 -10.849  1.00 16.19           C  
ATOM   4094  CG  ASN A1150      -8.221   8.589  -9.848  1.00 18.90           C  
ATOM   4095  ND2 ASN A1150      -8.293   9.847 -10.287  1.00 15.80           N  
ATOM   4096  OD1 ASN A1150      -8.588   8.260  -8.721  1.00 15.67           O  
ATOM   4097  N  ASER A1154      -7.171  -2.719 -14.927  0.37 14.92           N  
ATOM   4098  N  BSER A1154      -7.170  -2.711 -14.951  0.63 14.54           N  
ATOM   4099  CA ASER A1154      -7.662  -3.695 -13.964  0.37 12.74           C  
ATOM   4100  CA BSER A1154      -7.690  -3.710 -14.032  0.63 14.47           C  
ATOM   4101  C  ASER A1154      -7.349  -5.114 -14.448  0.37 15.59           C  
ATOM   4102  C  BSER A1154      -7.218  -5.100 -14.471  0.63 16.08           C  
ATOM   4103  O  ASER A1154      -7.370  -5.394 -15.642  0.37 15.54           O  
ATOM   4104  O  BSER A1154      -7.008  -5.347 -15.659  0.63 13.39           O  
ATOM   4105  CB ASER A1154      -9.163  -3.502 -13.717  0.37 15.38           C  
ATOM   4106  CB BSER A1154      -9.221  -3.647 -13.995  0.63 17.51           C  
ATOM   4107  OG ASER A1154      -9.936  -4.084 -14.746  0.37 15.69           O  
ATOM   4108  OG BSER A1154      -9.743  -4.532 -13.020  0.63 19.45           O  
ATOM   4109  N   PHE A1188     -23.041   9.137 -14.831  1.00 20.79           N  
ATOM   4110  CA  PHE A1188     -22.045   8.286 -15.457  1.00 16.63           C  
ATOM   4111  C   PHE A1188     -21.039   7.767 -14.419  1.00 20.67           C  
ATOM   4112  O   PHE A1188     -20.769   6.572 -14.359  1.00 19.35           O  
ATOM   4113  CB  PHE A1188     -21.317   9.041 -16.575  1.00 19.70           C  
ATOM   4114  CG  PHE A1188     -20.179   8.256 -17.194  1.00 20.51           C  
ATOM   4115  CD1 PHE A1188     -20.428   7.265 -18.132  1.00 20.20           C  
ATOM   4116  CD2 PHE A1188     -18.866   8.500 -16.817  1.00 22.51           C  
ATOM   4117  CE1 PHE A1188     -19.391   6.536 -18.689  1.00 20.74           C  
ATOM   4118  CE2 PHE A1188     -17.818   7.779 -17.369  1.00 24.93           C  
ATOM   4119  CZ  PHE A1188     -18.079   6.790 -18.304  1.00 20.76           C  
ATOM   4120  N   LEU A1189     -20.477   8.659 -13.605  1.00 17.55           N  
ATOM   4121  CA  LEU A1189     -19.371   8.274 -12.724  1.00 22.68           C  
ATOM   4122  C   LEU A1189     -19.796   7.454 -11.498  1.00 26.18           C  
ATOM   4123  O   LEU A1189     -19.046   6.584 -11.049  1.00 27.45           O  
ATOM   4124  CB  LEU A1189     -18.620   9.515 -12.229  1.00 17.41           C  
ATOM   4125  CG  LEU A1189     -17.869  10.333 -13.285  1.00 16.35           C  
ATOM   4126  CD1 LEU A1189     -17.439  11.674 -12.669  1.00 17.09           C  
ATOM   4127  CD2 LEU A1189     -16.669   9.543 -13.822  1.00 21.09           C  
ATOM   4128  N   MET A1190     -20.982   7.734 -10.967  1.00 26.32           N  
ATOM   4129  CA  MET A1190     -21.404   7.187  -9.667  1.00 31.62           C  
ATOM   4130  C   MET A1190     -22.662   6.339  -9.765  1.00 29.38           C  
ATOM   4131  O   MET A1190     -23.057   5.701  -8.788  1.00 27.77           O  
ATOM   4132  CB  MET A1190     -21.706   8.324  -8.675  1.00 31.97           C  
ATOM   4133  CG  MET A1190     -20.534   9.215  -8.340  1.00 41.31           C  
ATOM   4134  SD  MET A1190     -19.079   8.275  -7.842  1.00 64.09           S  
ATOM   4135  CE  MET A1190     -19.207   8.393  -6.058  1.00 88.47           C  
ATOM   4136  N   GLY A1191     -23.303   6.356 -10.926  1.00 22.72           N  
ATOM   4137  CA  GLY A1191     -24.614   5.752 -11.085  1.00 25.22           C  
ATOM   4138  C   GLY A1191     -24.525   4.267 -11.377  1.00 21.94           C  
ATOM   4139  O   GLY A1191     -23.436   3.731 -11.576  1.00 20.84           O  
ATOM   4140  N   HIS A1226     -16.480  -0.656 -19.177  1.00 13.29           N  
ATOM   4141  CA  HIS A1226     -16.911  -2.047 -19.231  1.00 14.17           C  
ATOM   4142  C   HIS A1226     -17.982  -2.402 -18.221  1.00 14.84           C  
ATOM   4143  O   HIS A1226     -18.213  -1.695 -17.242  1.00 15.78           O  
ATOM   4144  CB  HIS A1226     -15.706  -2.981 -19.061  1.00 16.89           C  
ATOM   4145  CG  HIS A1226     -14.980  -2.782 -17.769  1.00 16.28           C  
ATOM   4146  CD2 HIS A1226     -14.886  -3.565 -16.669  1.00 19.65           C  
ATOM   4147  ND1 HIS A1226     -14.248  -1.644 -17.498  1.00 15.98           N  
ATOM   4148  CE1 HIS A1226     -13.725  -1.740 -16.287  1.00 20.82           C  
ATOM   4149  NE2 HIS A1226     -14.087  -2.900 -15.772  1.00 17.97           N  
ATOM   4150  N   ALA A1238      -9.641  -9.758  -8.369  1.00 14.25           N  
ATOM   4151  CA  ALA A1238      -9.278  -8.645  -9.237  1.00 12.96           C  
ATOM   4152  C   ALA A1238      -8.665  -7.501  -8.435  1.00 14.63           C  
ATOM   4153  O   ALA A1238      -8.868  -7.396  -7.226  1.00 14.55           O  
ATOM   4154  CB  ALA A1238     -10.521  -8.146 -10.009  1.00 12.35           C  
ATOM   4155  N   TRP A1239      -7.899  -6.664  -9.123  1.00 13.11           N  
ATOM   4156  CA  TRP A1239      -7.246  -5.521  -8.504  1.00 15.92           C  
ATOM   4157  C   TRP A1239      -6.868  -4.578  -9.640  1.00 20.01           C  
ATOM   4158  O   TRP A1239      -7.115  -4.874 -10.805  1.00 16.26           O  
ATOM   4159  CB  TRP A1239      -6.002  -5.971  -7.726  1.00 14.06           C  
ATOM   4160  CG  TRP A1239      -5.025  -6.822  -8.541  1.00 13.55           C  
ATOM   4161  CD1 TRP A1239      -3.947  -6.381  -9.262  1.00 13.92           C  
ATOM   4162  CD2 TRP A1239      -5.049  -8.255  -8.691  1.00 16.91           C  
ATOM   4163  CE2 TRP A1239      -3.960  -8.612  -9.521  1.00 14.80           C  
ATOM   4164  CE3 TRP A1239      -5.887  -9.265  -8.206  1.00 13.95           C  
ATOM   4165  NE1 TRP A1239      -3.303  -7.454  -9.864  1.00 14.88           N  
ATOM   4166  CZ2 TRP A1239      -3.694  -9.937  -9.880  1.00 19.75           C  
ATOM   4167  CZ3 TRP A1239      -5.622 -10.585  -8.564  1.00 18.72           C  
ATOM   4168  CH2 TRP A1239      -4.530 -10.905  -9.387  1.00 20.68           C  
ATOM   4169  N   ASN A1240      -6.293  -3.432  -9.316  1.00 14.06           N  
ATOM   4170  CA  ASN A1240      -5.853  -2.518 -10.359  1.00 17.02           C  
ATOM   4171  C   ASN A1240      -4.348  -2.563 -10.487  1.00 15.79           C  
ATOM   4172  O   ASN A1240      -3.662  -2.989  -9.572  1.00 15.74           O  
ATOM   4173  CB  ASN A1240      -6.305  -1.092 -10.027  1.00 14.00           C  
ATOM   4174  CG  ASN A1240      -7.812  -0.909 -10.175  1.00 15.05           C  
ATOM   4175  ND2 ASN A1240      -8.301  -0.943 -11.417  1.00 19.58           N  
ATOM   4176  OD1 ASN A1240      -8.523  -0.728  -9.192  1.00 15.61           O  
ATOM   4177  N   ARG A1255      -8.759  12.115 -15.281  1.00 17.13           N  
ATOM   4178  CA  ARG A1255      -9.941  11.709 -14.530  1.00 15.12           C  
ATOM   4179  C   ARG A1255      -9.926  12.381 -13.158  1.00 16.93           C  
ATOM   4180  O   ARG A1255     -10.971  12.769 -12.649  1.00 19.14           O  
ATOM   4181  CB  ARG A1255     -10.010  10.178 -14.409  1.00 15.10           C  
ATOM   4182  CG  ARG A1255     -11.185   9.636 -13.566  1.00 15.14           C  
ATOM   4183  CD  ARG A1255     -12.538  10.260 -13.941  1.00 20.23           C  
ATOM   4184  NE  ARG A1255     -12.809  10.317 -15.389  1.00 15.89           N  
ATOM   4185  CZ  ARG A1255     -13.385   9.352 -16.103  1.00 18.56           C  
ATOM   4186  NH1 ARG A1255     -13.742   8.200 -15.525  1.00 16.39           N1+
ATOM   4187  NH2 ARG A1255     -13.595   9.540 -17.411  1.00 17.06           N  
ATOM   4188  N   ASN A1259     -12.967  14.530 -12.004  1.00 14.81           N  
ATOM   4189  CA  ASN A1259     -13.589  14.193 -10.721  1.00 19.14           C  
ATOM   4190  C   ASN A1259     -13.777  15.443  -9.856  1.00 22.23           C  
ATOM   4191  O   ASN A1259     -14.835  15.651  -9.263  1.00 22.32           O  
ATOM   4192  CB  ASN A1259     -12.739  13.171  -9.947  1.00 19.08           C  
ATOM   4193  CG  ASN A1259     -12.965  11.729 -10.406  1.00 17.18           C  
ATOM   4194  ND2 ASN A1259     -12.087  10.830  -9.978  1.00 17.46           N  
ATOM   4195  OD1 ASN A1259     -13.927  11.428 -11.101  1.00 19.71           O  
ATOM   4196  N   VAL A1264     -16.567  14.350  -7.297  1.00 24.58           N  
ATOM   4197  CA  VAL A1264     -16.438  12.913  -7.071  1.00 23.56           C  
ATOM   4198  C   VAL A1264     -15.054  12.629  -6.511  1.00 21.69           C  
ATOM   4199  O   VAL A1264     -14.062  13.160  -6.995  1.00 21.52           O  
ATOM   4200  CB  VAL A1264     -16.644  12.132  -8.395  1.00 25.17           C  
ATOM   4201  CG1 VAL A1264     -16.247  10.662  -8.238  1.00 24.81           C  
ATOM   4202  CG2 VAL A1264     -18.102  12.274  -8.864  1.00 28.95           C  
ATOM   4203  N   LYS A1265     -14.974  11.800  -5.482  1.00 18.51           N  
ATOM   4204  CA  LYS A1265     -13.690  11.550  -4.846  1.00 18.01           C  
ATOM   4205  C   LYS A1265     -12.777  10.699  -5.726  1.00 22.20           C  
ATOM   4206  O   LYS A1265     -13.187   9.643  -6.200  1.00 22.65           O  
ATOM   4207  CB  LYS A1265     -13.897  10.841  -3.512  1.00 25.06           C  
ATOM   4208  CG  LYS A1265     -12.595  10.485  -2.815  1.00 25.78           C  
ATOM   4209  CD  LYS A1265     -12.844   9.948  -1.403  1.00 28.93           C  
ATOM   4210  CE  LYS A1265     -11.534   9.557  -0.727  1.00 28.89           C  
ATOM   4211  NZ  LYS A1265     -11.701   9.138   0.708  1.00 26.28           N1+
ATOM   4212  N   ILE A1267     -10.039   8.146  -5.490  1.00 17.83           N  
ATOM   4213  CA  ILE A1267      -9.470   7.333  -4.403  1.00 19.00           C  
ATOM   4214  C   ILE A1267      -7.982   7.058  -4.630  1.00 19.70           C  
ATOM   4215  O   ILE A1267      -7.294   6.563  -3.731  1.00 21.43           O  
ATOM   4216  CB  ILE A1267     -10.238   6.005  -4.131  1.00 20.36           C  
ATOM   4217  CG1 ILE A1267     -10.246   5.097  -5.358  1.00 18.06           C  
ATOM   4218  CG2 ILE A1267     -11.674   6.300  -3.633  1.00 22.67           C  
ATOM   4219  CD1 ILE A1267     -10.772   3.688  -5.039  1.00 20.42           C  
TER   
HETATM 4220 NI    NI A1503     -14.009  -2.957 -13.592  1.00 27.31          NI  
ATOM   4221  N   GLU A 999     -19.849  -7.643   1.313  1.00 19.11           N  
ATOM   4222  CA  GLU A 999     -20.827  -6.675   0.842  1.00 21.42           C  
ATOM   4223  C   GLU A 999     -21.641  -7.328  -0.279  1.00 23.74           C  
ATOM   4224  O   GLU A 999     -21.101  -8.057  -1.105  1.00 21.70           O  
ATOM   4225  CB  GLU A 999     -20.120  -5.400   0.343  1.00 23.05           C  
ATOM   4226  CG  GLU A 999     -21.070  -4.361  -0.246  1.00 26.79           C  
ATOM   4227  CD  GLU A 999     -20.400  -3.023  -0.556  1.00 26.19           C  
ATOM   4228  OE1 GLU A 999     -19.153  -2.961  -0.601  1.00 26.32           O  
ATOM   4229  OE2 GLU A 999     -21.134  -2.031  -0.765  1.00 24.09           O1-
ATOM   4230  N   ARG A1001     -24.873  -7.109  -3.333  1.00 24.58           N  
ATOM   4231  CA  ARG A1001     -25.817  -6.379  -4.161  1.00 18.36           C  
ATOM   4232  C   ARG A1001     -26.963  -7.330  -4.471  1.00 20.64           C  
ATOM   4233  O   ARG A1001     -26.737  -8.450  -4.933  1.00 23.53           O  
ATOM   4234  CB  ARG A1001     -25.172  -5.921  -5.479  1.00 16.72           C  
ATOM   4235  CG  ARG A1001     -24.176  -4.768  -5.322  1.00 20.55           C  
ATOM   4236  CD  ARG A1001     -24.843  -3.538  -4.707  1.00 23.56           C  
ATOM   4237  NE  ARG A1001     -23.899  -2.433  -4.535  1.00 24.14           N  
ATOM   4238  CZ  ARG A1001     -23.102  -2.293  -3.480  1.00 30.05           C  
ATOM   4239  NH1 ARG A1001     -23.130  -3.190  -2.499  1.00 24.70           N1+
ATOM   4240  NH2 ARG A1001     -22.273  -1.261  -3.406  1.00 24.03           N  
ATOM   4241  N   GLN A1003     -30.166  -7.916  -6.840  1.00 21.01           N  
ATOM   4242  CA  GLN A1003     -30.446  -7.475  -8.201  1.00 19.72           C  
ATOM   4243  C   GLN A1003     -31.574  -8.326  -8.771  1.00 25.55           C  
ATOM   4244  O   GLN A1003     -31.932  -9.346  -8.201  1.00 25.70           O  
ATOM   4245  CB  GLN A1003     -29.184  -7.632  -9.065  1.00 20.02           C  
ATOM   4246  CG  GLN A1003     -28.013  -6.748  -8.647  1.00 20.64           C  
ATOM   4247  CD  GLN A1003     -26.719  -7.060  -9.405  1.00 24.69           C  
ATOM   4248  NE2 GLN A1003     -25.768  -6.140  -9.349  1.00 20.02           N  
ATOM   4249  OE1 GLN A1003     -26.582  -8.116 -10.024  1.00 24.87           O  
ATOM   4250  N   SER A1025     -29.697  -2.401  -8.001  1.00 21.63           N  
ATOM   4251  CA  SER A1025     -28.594  -3.078  -7.337  1.00 22.17           C  
ATOM   4252  C   SER A1025     -28.464  -2.559  -5.911  1.00 26.23           C  
ATOM   4253  O   SER A1025     -27.747  -1.594  -5.664  1.00 24.53           O  
ATOM   4254  CB  SER A1025     -27.315  -2.805  -8.141  1.00 26.04           C  
ATOM   4255  OG  SER A1025     -26.253  -3.656  -7.765  1.00 23.40           O  
ATOM   4256  N   PHE A1084     -25.331 -11.008  -4.974  1.00 24.78           N  
ATOM   4257  CA  PHE A1084     -23.997 -10.960  -5.571  1.00 19.86           C  
ATOM   4258  C   PHE A1084     -23.043 -10.495  -4.466  1.00 22.57           C  
ATOM   4259  O   PHE A1084     -23.204  -9.395  -3.934  1.00 22.33           O  
ATOM   4260  CB  PHE A1084     -24.068  -9.982  -6.763  1.00 17.87           C  
ATOM   4261  CG  PHE A1084     -22.730  -9.631  -7.432  1.00 19.08           C  
ATOM   4262  CD1 PHE A1084     -21.575 -10.372  -7.227  1.00 19.57           C  
ATOM   4263  CD2 PHE A1084     -22.657  -8.532  -8.297  1.00 18.05           C  
ATOM   4264  CE1 PHE A1084     -20.378 -10.016  -7.871  1.00 18.16           C  
ATOM   4265  CE2 PHE A1084     -21.469  -8.193  -8.927  1.00 21.00           C  
ATOM   4266  CZ  PHE A1084     -20.340  -8.928  -8.717  1.00 20.01           C  
ATOM   4267  N   THR A1086     -19.761  -8.912  -3.486  1.00 19.69           N  
ATOM   4268  CA  THR A1086     -18.927  -8.032  -4.306  1.00 16.91           C  
ATOM   4269  C   THR A1086     -17.876  -7.245  -3.505  1.00 17.71           C  
ATOM   4270  O   THR A1086     -18.096  -6.903  -2.351  1.00 22.20           O  
ATOM   4271  CB  THR A1086     -19.822  -7.057  -5.124  1.00 18.93           C  
ATOM   4272  CG2 THR A1086     -20.576  -6.094  -4.222  1.00 19.76           C  
ATOM   4273  OG1 THR A1086     -19.030  -6.312  -6.061  1.00 22.67           O  
ATOM   4274  N   ASN A1087     -16.735  -6.968  -4.134  1.00 20.05           N  
ATOM   4275  CA  ASN A1087     -15.665  -6.183  -3.513  1.00 20.09           C  
ATOM   4276  C   ASN A1087     -15.311  -6.701  -2.116  1.00 22.70           C  
ATOM   4277  O   ASN A1087     -15.187  -5.937  -1.158  1.00 21.41           O  
ATOM   4278  CB  ASN A1087     -16.067  -4.704  -3.461  1.00 20.72           C  
ATOM   4279  CG  ASN A1087     -16.583  -4.201  -4.805  1.00 21.06           C  
ATOM   4280  ND2 ASN A1087     -15.667  -3.865  -5.701  1.00 21.44           N  
ATOM   4281  OD1 ASN A1087     -17.791  -4.148  -5.045  1.00 20.85           O  
ATOM   4282  N   GLN A1133      -9.408  -7.826  -4.389  1.00 14.49           N  
ATOM   4283  CA  GLN A1133     -10.819  -8.002  -4.077  1.00 14.81           C  
ATOM   4284  C   GLN A1133     -11.369  -9.273  -4.705  1.00 19.06           C  
ATOM   4285  O   GLN A1133     -10.966  -9.682  -5.795  1.00 18.93           O  
ATOM   4286  CB  GLN A1133     -11.647  -6.778  -4.485  1.00 17.00           C  
ATOM   4287  CG  GLN A1133     -11.740  -5.744  -3.354  1.00 19.14           C  
ATOM   4288  CD  GLN A1133     -12.480  -4.477  -3.757  1.00 18.59           C  
ATOM   4289  NE2 GLN A1133     -12.638  -3.556  -2.807  1.00 17.48           N  
ATOM   4290  OE1 GLN A1133     -12.907  -4.328  -4.901  1.00 21.44           O  
ATOM   4291  N   TYR A1135     -14.905 -11.599  -5.694  1.00 14.99           N  
ATOM   4292  CA  TYR A1135     -16.310 -11.547  -6.068  1.00 13.50           C  
ATOM   4293  C   TYR A1135     -16.838 -12.972  -5.985  1.00 18.65           C  
ATOM   4294  O   TYR A1135     -16.193 -13.902  -6.460  1.00 18.79           O  
ATOM   4295  CB  TYR A1135     -16.466 -11.041  -7.514  1.00 13.57           C  
ATOM   4296  CG  TYR A1135     -15.981  -9.609  -7.709  1.00 15.29           C  
ATOM   4297  CD1 TYR A1135     -16.847  -8.528  -7.563  1.00 17.44           C  
ATOM   4298  CD2 TYR A1135     -14.655  -9.345  -8.025  1.00 22.35           C  
ATOM   4299  CE1 TYR A1135     -16.400  -7.211  -7.743  1.00 18.45           C  
ATOM   4300  CE2 TYR A1135     -14.200  -8.044  -8.197  1.00 30.87           C  
ATOM   4301  CZ  TYR A1135     -15.070  -6.981  -8.062  1.00 26.76           C  
ATOM   4302  OH  TYR A1135     -14.584  -5.692  -8.243  1.00 25.53           O  
ATOM   4303  N   ARG A1142     -24.377  -8.924 -11.757  1.00 17.49           N  
ATOM   4304  CA  ARG A1142     -23.820  -7.913 -12.656  1.00 20.11           C  
ATOM   4305  C   ARG A1142     -22.976  -6.852 -11.975  1.00 17.51           C  
ATOM   4306  O   ARG A1142     -23.323  -6.363 -10.899  1.00 17.85           O  
ATOM   4307  CB  ARG A1142     -24.959  -7.220 -13.410  1.00 18.11           C  
ATOM   4308  CG  ARG A1142     -25.525  -8.096 -14.516  1.00 18.89           C  
ATOM   4309  CD  ARG A1142     -26.733  -7.488 -15.205  1.00 19.51           C  
ATOM   4310  NE  ARG A1142     -27.053  -8.253 -16.414  1.00 18.70           N  
ATOM   4311  CZ  ARG A1142     -28.003  -7.934 -17.287  1.00 20.65           C  
ATOM   4312  NH1 ARG A1142     -28.755  -6.863 -17.090  1.00 20.21           N1+
ATOM   4313  NH2 ARG A1142     -28.201  -8.702 -18.350  1.00 20.36           N  
ATOM   4314  N   THR A1143     -21.861  -6.498 -12.616  1.00 15.52           N  
ATOM   4315  CA  THR A1143     -21.173  -5.260 -12.298  1.00 16.75           C  
ATOM   4316  C   THR A1143     -21.513  -4.288 -13.423  1.00 17.25           C  
ATOM   4317  O   THR A1143     -21.145  -4.504 -14.571  1.00 16.02           O  
ATOM   4318  CB  THR A1143     -19.656  -5.461 -12.180  1.00 19.68           C  
ATOM   4319  CG2 THR A1143     -18.964  -4.140 -11.835  1.00 17.07           C  
ATOM   4320  OG1 THR A1143     -19.393  -6.410 -11.137  1.00 18.85           O  
ATOM   4321  N   PRO A1144     -22.258  -3.227 -13.103  1.00 17.92           N  
ATOM   4322  CA  PRO A1144     -22.730  -2.319 -14.157  1.00 16.49           C  
ATOM   4323  C   PRO A1144     -21.622  -1.438 -14.739  1.00 16.41           C  
ATOM   4324  O   PRO A1144     -20.470  -1.510 -14.309  1.00 18.55           O  
ATOM   4325  CB  PRO A1144     -23.797  -1.479 -13.435  1.00 16.22           C  
ATOM   4326  CG  PRO A1144     -23.377  -1.489 -12.013  1.00 20.75           C  
ATOM   4327  CD  PRO A1144     -22.776  -2.852 -11.775  1.00 17.92           C  
ATOM   4328  N   GLY A1145     -21.982  -0.616 -15.719  1.00 16.11           N  
ATOM   4329  CA  GLY A1145     -21.011   0.118 -16.517  1.00 18.93           C  
ATOM   4330  C   GLY A1145     -20.122   1.027 -15.689  1.00 21.58           C  
ATOM   4331  O   GLY A1145     -20.586   1.749 -14.807  1.00 19.07           O  
ATOM   4332  N   HIS A1146     -18.828   1.003 -15.981  1.00 17.20           N  
ATOM   4333  CA  HIS A1146     -17.909   1.916 -15.317  1.00 18.70           C  
ATOM   4334  C   HIS A1146     -16.570   2.008 -16.019  1.00 20.62           C  
ATOM   4335  O   HIS A1146     -16.214   1.161 -16.848  1.00 18.30           O  
ATOM   4336  CB  HIS A1146     -17.644   1.423 -13.911  1.00 21.25           C  
ATOM   4337  CG  HIS A1146     -17.062   0.053 -13.880  1.00 22.12           C  
ATOM   4338  CD2 HIS A1146     -15.817  -0.388 -13.587  1.00 26.84           C  
ATOM   4339  ND1 HIS A1146     -17.793  -1.066 -14.224  1.00 27.99           N  
ATOM   4340  CE1 HIS A1146     -17.028  -2.137 -14.128  1.00 27.50           C  
ATOM   4341  NE2 HIS A1146     -15.828  -1.754 -13.731  1.00 30.85           N  
ATOM   4342  N   GLN A1147     -15.832   3.046 -15.653  1.00 18.09           N  
ATOM   4343  CA  GLN A1147     -14.388   3.065 -15.817  1.00 17.84           C  
ATOM   4344  C   GLN A1147     -13.784   2.831 -14.429  1.00 16.55           C  
ATOM   4345  O   GLN A1147     -14.394   3.184 -13.419  1.00 16.50           O  
ATOM   4346  CB  GLN A1147     -13.942   4.419 -16.373  1.00 15.60           C  
ATOM   4347  CG  GLN A1147     -14.308   4.589 -17.847  1.00 17.68           C  
ATOM   4348  CD  GLN A1147     -14.096   6.012 -18.330  1.00 14.65           C  
ATOM   4349  NE2 GLN A1147     -13.253   6.180 -19.339  1.00 16.79           N  
ATOM   4350  OE1 GLN A1147     -14.689   6.944 -17.800  1.00 21.78           O  
ATOM   4351  N   GLU A1148     -12.598   2.241 -14.366  1.00 15.73           N  
ATOM   4352  CA  GLU A1148     -11.924   2.060 -13.073  1.00 15.68           C  
ATOM   4353  C   GLU A1148     -11.652   3.409 -12.400  1.00 20.98           C  
ATOM   4354  O   GLU A1148     -11.616   4.449 -13.052  1.00 16.24           O  
ATOM   4355  CB  GLU A1148     -10.584   1.356 -13.256  1.00 16.52           C  
ATOM   4356  CG  GLU A1148     -10.680  -0.025 -13.848  1.00 16.55           C  
ATOM   4357  CD  GLU A1148     -11.594  -0.909 -13.032  1.00 19.76           C  
ATOM   4358  OE1 GLU A1148     -11.410  -1.038 -11.804  1.00 19.34           O  
ATOM   4359  OE2 GLU A1148     -12.518  -1.443 -13.629  1.00 23.47           O1-
ATOM   4360  N   ASN A1149     -11.439   3.377 -11.089  1.00 16.58           N  
ATOM   4361  CA  ASN A1149     -11.049   4.578 -10.345  1.00 14.54           C  
ATOM   4362  C   ASN A1149      -9.799   5.190 -10.955  1.00 15.19           C  
ATOM   4363  O   ASN A1149      -8.811   4.500 -11.172  1.00 14.29           O  
ATOM   4364  CB  ASN A1149     -10.837   4.213  -8.864  1.00 15.34           C  
ATOM   4365  CG  ASN A1149     -12.134   3.835  -8.178  1.00 22.19           C  
ATOM   4366  ND2 ASN A1149     -12.918   4.836  -7.841  1.00 15.63           N  
ATOM   4367  OD1 ASN A1149     -12.450   2.651  -7.996  1.00 25.95           O  
ATOM   4368  N   ASN A1187     -26.180   9.035 -13.486  1.00 26.03           N  
ATOM   4369  CA  ASN A1187     -24.860   9.613 -13.321  1.00 25.02           C  
ATOM   4370  C   ASN A1187     -23.817   8.665 -13.866  1.00 25.03           C  
ATOM   4371  O   ASN A1187     -23.712   7.521 -13.421  1.00 24.04           O  
ATOM   4372  CB  ASN A1187     -24.541   9.898 -11.858  1.00 27.73           C  
ATOM   4373  CG  ASN A1187     -23.274  10.709 -11.709  1.00 38.16           C  
ATOM   4374  ND2 ASN A1187     -23.400  12.021 -11.872  1.00 39.08           N  
ATOM   4375  OD1 ASN A1187     -22.186  10.165 -11.498  1.00 28.05           O  
ATOM   4376  N   PHE A1188     -23.041   9.137 -14.831  1.00 20.79           N  
ATOM   4377  CA  PHE A1188     -22.045   8.286 -15.457  1.00 16.63           C  
ATOM   4378  C   PHE A1188     -21.039   7.767 -14.419  1.00 20.67           C  
ATOM   4379  O   PHE A1188     -20.769   6.572 -14.359  1.00 19.35           O  
ATOM   4380  CB  PHE A1188     -21.317   9.041 -16.575  1.00 19.70           C  
ATOM   4381  CG  PHE A1188     -20.179   8.256 -17.194  1.00 20.51           C  
ATOM   4382  CD1 PHE A1188     -20.428   7.265 -18.132  1.00 20.20           C  
ATOM   4383  CD2 PHE A1188     -18.866   8.500 -16.817  1.00 22.51           C  
ATOM   4384  CE1 PHE A1188     -19.391   6.536 -18.689  1.00 20.74           C  
ATOM   4385  CE2 PHE A1188     -17.818   7.779 -17.369  1.00 24.93           C  
ATOM   4386  CZ  PHE A1188     -18.079   6.790 -18.304  1.00 20.76           C  
ATOM   4387  N   LEU A1189     -20.477   8.659 -13.605  1.00 17.55           N  
ATOM   4388  CA  LEU A1189     -19.371   8.274 -12.724  1.00 22.68           C  
ATOM   4389  C   LEU A1189     -19.796   7.454 -11.498  1.00 26.18           C  
ATOM   4390  O   LEU A1189     -19.046   6.584 -11.049  1.00 27.45           O  
ATOM   4391  CB  LEU A1189     -18.620   9.515 -12.229  1.00 17.41           C  
ATOM   4392  CG  LEU A1189     -17.869  10.333 -13.285  1.00 16.35           C  
ATOM   4393  CD1 LEU A1189     -17.439  11.674 -12.669  1.00 17.09           C  
ATOM   4394  CD2 LEU A1189     -16.669   9.543 -13.822  1.00 21.09           C  
ATOM   4395  N   MET A1190     -20.982   7.734 -10.967  1.00 26.32           N  
ATOM   4396  CA  MET A1190     -21.404   7.187  -9.667  1.00 31.62           C  
ATOM   4397  C   MET A1190     -22.662   6.339  -9.765  1.00 29.38           C  
ATOM   4398  O   MET A1190     -23.057   5.701  -8.788  1.00 27.77           O  
ATOM   4399  CB  MET A1190     -21.706   8.324  -8.675  1.00 31.97           C  
ATOM   4400  CG  MET A1190     -20.534   9.215  -8.340  1.00 41.31           C  
ATOM   4401  SD  MET A1190     -19.079   8.275  -7.842  1.00 64.09           S  
ATOM   4402  CE  MET A1190     -19.207   8.393  -6.058  1.00 88.47           C  
ATOM   4403  N   GLY A1191     -23.303   6.356 -10.926  1.00 22.72           N  
ATOM   4404  CA  GLY A1191     -24.614   5.752 -11.085  1.00 25.22           C  
ATOM   4405  C   GLY A1191     -24.525   4.267 -11.377  1.00 21.94           C  
ATOM   4406  O   GLY A1191     -23.436   3.731 -11.576  1.00 20.84           O  
ATOM   4407  N   SER A1192     -25.681   3.610 -11.419  1.00 20.55           N  
ATOM   4408  CA  SER A1192     -25.752   2.171 -11.679  1.00 20.61           C  
ATOM   4409  C   SER A1192     -26.500   1.975 -12.989  1.00 20.98           C  
ATOM   4410  O   SER A1192     -27.724   2.128 -13.052  1.00 20.79           O  
ATOM   4411  CB  SER A1192     -26.460   1.443 -10.525  1.00 23.83           C  
ATOM   4412  OG  SER A1192     -26.480   0.029 -10.733  1.00 26.11           O  
ATOM   4413  N   TRP A1193     -25.763   1.665 -14.049  1.00 18.22           N  
ATOM   4414  CA  TRP A1193     -26.351   1.657 -15.383  1.00 21.36           C  
ATOM   4415  C   TRP A1193     -25.812   0.512 -16.224  1.00 22.96           C  
ATOM   4416  O   TRP A1193     -24.619   0.225 -16.201  1.00 22.63           O  
ATOM   4417  CB  TRP A1193     -26.108   2.992 -16.101  1.00 17.78           C  
ATOM   4418  CG  TRP A1193     -24.703   3.535 -15.995  1.00 18.89           C  
ATOM   4419  CD1 TRP A1193     -24.208   4.357 -15.013  1.00 22.42           C  
ATOM   4420  CD2 TRP A1193     -23.620   3.319 -16.915  1.00 19.44           C  
ATOM   4421  CE2 TRP A1193     -22.504   4.024 -16.424  1.00 20.75           C  
ATOM   4422  CE3 TRP A1193     -23.483   2.585 -18.100  1.00 17.49           C  
ATOM   4423  NE1 TRP A1193     -22.887   4.648 -15.266  1.00 21.97           N  
ATOM   4424  CZ2 TRP A1193     -21.266   4.018 -17.077  1.00 19.49           C  
ATOM   4425  CZ3 TRP A1193     -22.248   2.585 -18.752  1.00 19.86           C  
ATOM   4426  CH2 TRP A1193     -21.163   3.297 -18.237  1.00 18.00           C  
ATOM   4427  N   HIS A1226     -16.480  -0.656 -19.177  1.00 13.29           N  
ATOM   4428  CA  HIS A1226     -16.911  -2.047 -19.231  1.00 14.17           C  
ATOM   4429  C   HIS A1226     -17.982  -2.402 -18.221  1.00 14.84           C  
ATOM   4430  O   HIS A1226     -18.213  -1.695 -17.242  1.00 15.78           O  
ATOM   4431  CB  HIS A1226     -15.706  -2.981 -19.061  1.00 16.89           C  
ATOM   4432  CG  HIS A1226     -14.980  -2.782 -17.769  1.00 16.28           C  
ATOM   4433  CD2 HIS A1226     -14.886  -3.565 -16.669  1.00 19.65           C  
ATOM   4434  ND1 HIS A1226     -14.248  -1.644 -17.498  1.00 15.98           N  
ATOM   4435  CE1 HIS A1226     -13.725  -1.740 -16.287  1.00 20.82           C  
ATOM   4436  NE2 HIS A1226     -14.087  -2.900 -15.772  1.00 17.97           N  
ATOM   4437  N   ARG A1255      -8.759  12.115 -15.281  1.00 17.13           N  
ATOM   4438  CA  ARG A1255      -9.941  11.709 -14.530  1.00 15.12           C  
ATOM   4439  C   ARG A1255      -9.926  12.381 -13.158  1.00 16.93           C  
ATOM   4440  O   ARG A1255     -10.971  12.769 -12.649  1.00 19.14           O  
ATOM   4441  CB  ARG A1255     -10.010  10.178 -14.409  1.00 15.10           C  
ATOM   4442  CG  ARG A1255     -11.185   9.636 -13.566  1.00 15.14           C  
ATOM   4443  CD  ARG A1255     -12.538  10.260 -13.941  1.00 20.23           C  
ATOM   4444  NE  ARG A1255     -12.809  10.317 -15.389  1.00 15.89           N  
ATOM   4445  CZ  ARG A1255     -13.385   9.352 -16.103  1.00 18.56           C  
ATOM   4446  NH1 ARG A1255     -13.742   8.200 -15.525  1.00 16.39           N1+
ATOM   4447  NH2 ARG A1255     -13.595   9.540 -17.411  1.00 17.06           N  
TER   
HETATM 4448 NI    NI A1503     -14.009  -2.957 -13.592  1.00 27.31          NI  
CONECT 3857 3858 3864
CONECT 3858 3857 3859
CONECT 3859 3858 3865 3885
CONECT 3860 3873 3879 3872
CONECT 3861 3879 3874
CONECT 3862 3881 3884 3880
CONECT 3863 3893 3898 3892
CONECT 3864 3857 3865 3866
CONECT 3865 3859 3864
CONECT 3866 3864 3867 3871
CONECT 3867 3866 3868
CONECT 3868 3867 3869
CONECT 3869 3868 3870 3872
CONECT 3870 3869 3871
CONECT 3871 3866 3870
CONECT 3872 3869 3860
CONECT 3873 3860 3874 3875
CONECT 3874 3873 3861 3876
CONECT 3875 3873 3878
CONECT 3876 3874 3877
CONECT 3877 3876 3878
CONECT 3878 3875 3877
CONECT 3879 3860 3861 3880
CONECT 3880 3879 3862
CONECT 3881 3862 3882
CONECT 3882 3881 3883
CONECT 3883 3882 3884
CONECT 3884 3862 3883
CONECT 3885 3859 3886
CONECT 3886 3885 3887
CONECT 3887 3886 3888
CONECT 3888 3887 3889
CONECT 3889 3888 3890
CONECT 3890 3889 3891
CONECT 3891 3890 3892
CONECT 3892 3891 3863
CONECT 3893 3863 3894 3895
CONECT 3894 3893
CONECT 3895 3893 3896 3900
CONECT 3896 3895 3897 3899
CONECT 3897 3896 3898
CONECT 3898 3863 3897
CONECT 3899 3896
CONECT 3900 3895
CONECT 3901 3921 3926 3920
CONECT 3902 3928 3934 3927
CONECT 3903 3934 3929
CONECT 3904 3936 3939 3935
CONECT 3905 3906 3910 3927
CONECT 3906 3905 3907
CONECT 3907 3906 3908
CONECT 3908 3907 3909 3911
CONECT 3909 3908 3910
CONECT 3910 3905 3909
CONECT 3911 3908 3912
CONECT 3912 3911 3913
CONECT 3913 3912 3914
CONECT 3914 3913 3915
CONECT 3915 3914 3916
CONECT 3916 3915 3917
CONECT 3917 3916 3918
CONECT 3918 3917 3919
CONECT 3919 3918 3920
CONECT 3920 3919 3901
CONECT 3921 3901 3922 3923
CONECT 3922 3921
CONECT 3923 3921 3924 3941
CONECT 3924 3923 3925 3940
CONECT 3925 3924 3926
CONECT 3926 3901 3925
CONECT 3927 3905 3902
CONECT 3928 3902 3929 3930
CONECT 3929 3928 3903 3931 3934
CONECT 3930 3928 3933
CONECT 3931 3929 3932
CONECT 3932 3931 3933
CONECT 3933 3930 3932
CONECT 3934 3902 3903 3929 3935
CONECT 3935 3934 3904
CONECT 3936 3904 3937
CONECT 3937 3936 3938
CONECT 3938 3937 3939
CONECT 3939 3904 3938
CONECT 3940 3924
CONECT 3941 3923
CONECT 3942 3943 3955
CONECT 3943 3942 3944
CONECT 3944 3943 3956 3957
CONECT 3945 3961 3966 3960
CONECT 3946 3968 3974 3967
CONECT 3947 3974 3969
CONECT 3948 3976 3979 3975
CONECT 3949 3950 3954 3967
CONECT 3950 3949 3951
CONECT 3951 3950 3952
CONECT 3952 3951 3953 3955
CONECT 3953 3952 3954
CONECT 3954 3949 3953
CONECT 3955 3952 3942 3956
CONECT 3956 3944 3955
CONECT 3957 3944 3958
CONECT 3958 3957 3959
CONECT 3959 3958 3960
CONECT 3960 3959 3945
CONECT 3961 3945 3962 3963
CONECT 3962 3961
CONECT 3963 3961 3964 3981
CONECT 3964 3963 3965 3980
CONECT 3965 3964 3966
CONECT 3966 3945 3965
CONECT 3967 3949 3946
CONECT 3968 3946 3969 3970
CONECT 3969 3968 3947 3971
CONECT 3970 3968 3973
CONECT 3971 3969 3972
CONECT 3972 3971 3973
CONECT 3973 3970 3972
CONECT 3974 3946 3947 3975
CONECT 3975 3974 3948
CONECT 3976 3948 3977
CONECT 3977 3976 3978
CONECT 3978 3977 3979
CONECT 3979 3948 3978
CONECT 3980 3964
CONECT 3981 3963
CONECT 3982 3988 3989 3984
CONECT 3983 3984 3985 3991
CONECT 3984 3983 3982 3986
CONECT 3985 3983 3987 3990
CONECT 3986 3984
CONECT 3987 3985 3988
CONECT 3988 3982 3987
CONECT 3989 3982
CONECT 3990 3985
CONECT 3991 3983
END
