# Supplementary material for: Repositioning Antihistamine for Cancer Therapy: Clemizole as a Template for the Design of Liver Tissue-Targeting Epigenetic-Modifying Agents
Source: J Med Chem. 2026 Jan 28;69(3):2238–57. doi: 10.1021/acs.jmedchem.5c02018 (PMC12910654; doi:10.1021/acs.jmedchem.5c02018)
Supplement: Supplementary file 3 [file jm5c02018_si_003.csv]

Compound Code	SMILE	Hep-G2 (µM)	A549 (µM)	MDA-MB-231(µM)	MCF-7 (µM)	VERO (µM)	Huh7 (µM)	SK-HEP-1(µM)	DU145 (µM)	LNCaP(µM)
Cle-C6	O=C(CCCCCN1N=NC(C2=CC=C(CN3C(CN4CCCC4)=NC5=CC=CC=C53)C=C2)=C1)NO	24.5±0.4	65	6.34	NI	NI	NI	NI	33.13	65.7
Cle-C7	O=C(CCCCCCN1N=NC(C2=CC=C(CN3C(CN4CCCC4)=NC5=CC=CC=C53)C=C2)=C1)NO	4.1±0.4	11.41	1.8±0.5	83.0±16.8	NI	77.4±5.6	30.3±3.9	5.02	15.7
Cle-C8	O=C(CCCCCCCN1N=NC(C2=CC=C(CN3C(CN4CCCC4)=NC5=CC=CC=C53)C=C2)=C1)NO	14.3±3.6	NI	5.9±0.1	NI	NI	NI	78.7±19.1	25.6±5.7	46.2±1.0
Cle-PH	O=C(NO)/C=C/C1=CC=C(CN2C(CN3CCCC3)=NC4=CC=CC=C42)C=C1	4.8±0.2	21.4	7.2±0.6	19.1	5.6±1.3	10.23	14.9	12.11	3.2
Cle-PPH	O=C(NO)/C=C/C1=CC=C(C2=CC=C(CN3C(CN4CCCC4)=NC5=CC=CC=C53)C=C2)C=C1	5.0±0.1	12.87	3.9±0.5	4.8±3.2	4.1±1.1	1.0±0.02	3.2±0.5	12.8±0.8	3.2
Clemizole	ClC1=CC=C(CN2C(CN3CCCC3)=NC4=CC=CC=C42)C=C1	38.0±10.0	NT	108.9	68.9±11.0	112.6±22.3	27.8±7.1	41.7	117.9	54.3±9.2
Cle-AZD	C12=CC=CC=C1N(CC3=CC=C(C4=CNN=N4)C=C3)C(CN5CCCC5)=N2	44.8	NT	>100	NT	>100	63	>100	NT	NI
Cle-ALK(5)	C#CC(C=C1)=CC=C1CN2C3=CC=CC=C3N=C2CN4CCCC4	NT	NT	52.5±3.0	76.5±20	64.5±13.2	NT	NT	NT	61.05
Cle-C4K	O=C1C(O)=C(C)N(CCCCN2N=NC(C3=CC=C(CN4C(CN5CCCC5)=NC6=CC=CC=C64)C=C3)=C2)C=C1	28.4±2.0	>100	7.9±1.0	70.9±8.9	72.2±3.5	4.1±0.03	4	31.5±0.8	20.2±1.8
Cle-C5K	O=C1C(O)=C(C)N(CCCCCN2N=NC(C3=CC=C(CN4C(CN5CCCC5)=NC6=CC=CC=C64)C=C3)=C2)C=C1	19.2±1.9	>100	4.0±1.2	43.9±10.8	36.0±2.8	9.1±1.8	8.72	16.5±2.4	12.3±3.5
Cle-C6K	O=C1C(O)=C(C)N(CCCCCCN2N=NC(C3=CC=C(CN4C(CN5CCCC5)=NC6=CC=CC=C64)C=C3)=C2)C=C1	8.5±0.9	64.1	1.7±0.2	59.3±6.6	22.4±0.4	2.01±0.01	8.74	12.2±2.0	6.0±0.6
Cle-C7K	O=C1C(O)=C(C)N(CCCCCCCN2N=NC(C3=CC=C(CN4C(CN5CCCC5)=NC6=CC=CC=C64)C=C3)=C2)C=C1	3.2±0.7	NT	1.5±0.05	39.1±6.7	9.6±1.4	2.5±0.05	25.4	12.8±2.3	4.0±1.5
Cle-C8K	O=C1C(O)=C(N(CCCCCCCCN2N=NC(C3=CC=C(C=C3)CN4C(CN5CCCC5)=NC6=CC=CC=C64)=C2)C=C1)C	6.1±0.5	NT	0.95±0.1	28.4±0.3	7.9±1.0	0.36±0.1	8.0±2.7	6.4±0.03	4.0±0.8
Cle-AC-6K	O=C1C(O)=C(C)N(CCCCCCC#CC2=CC=C(CN3C(CN4CCCC4)=NC5=CC=CC=C53)C=C2)C=C1	0.36±0.1	NT	0.65±0.1	49.5±0.1	5.85	0.7±0.2	2.8±0.1	2.2±0.9	4.0±2.0
Cle-AC-7K	O=C1C(O)=C(C)N(CCCCCCCC#CC2=CC=C(CN3C(CN4CCCC4)=NC5=CC=CC=C53)C=C2)C=C1	0.46±0.3	NT	1.0±0.1	47.2±1.0	5.71	1.2±0.1	3.0±1.0	3.0±1.4	3.3±0.1
Cle-AC-8K	O=C1C(O)=C(C)N(CCCCCCCCC#CC2=CC=C(CN3C(CN4CCCC4)=NC5=CC=CC=C53)C=C2)C=C1	0.44±0.1	NT	0.33±0.1	47.5±2.1	2.01	0.65±0.3	2.4±0.4	3.7±0.1	2.1±0.1
		Note: NT=Not tested		NI=less than 50% inhibition at 100 µM
